# Supplementary material for: Development and verification of a 10K liquid chip for Hainan black goat based on genotyping by pinpoint sequencing of liquid captured targets
Source: BMC Genom Data. 2024 May 7;25:44. doi: 10.1186/s12863-024-01228-8 (PMC11075337; doi:10.1186/s12863-024-01228-8)
Supplement: Supplementary file 1 — Additional file 1: Table S1. Quality table of 87 goat resequencing data. [file 12863_2024_1228_MOESM1_ESM.xlsx]

## Sheet: Sheet1
Sample ID	Accession number	BioProject	Breed	Sample origin place	Total_Bases(bp)	N(%)	Q20(%)	Q30(%)	HQ_Data(bp)	HQ_Data(%)	Mapping_rate	Average_sequencing_depth	Coverage
Logli_got_6	SRR11744811	PRJNA631433	Longlin Goat	Southern China	9103818600	0	97.21	92.38	8595729613	0.9442	0.9988	2.93	0.8541
Logli_got_7	SRR11744810	PRJNA631433	Longlin Goat	Southern China	9103818600	0	97.25	92.56	8613324935	0.9461	0.9985	2.93	0.831
Logli_got_8	SRR11744809	PRJNA631433	Longlin Goat	Southern China	9103818600	0	97.29	92.65	8619010165	0.9467	0.9981	2.93	0.8499
Logli_got_9	SRR11744808	PRJNA631433	Longlin Goat	Southern China	9103818600	0	97.6	93.33	8671154501	0.95	0.9981	2.94	0.8332
Logli_got_10	SRR11744807	PRJNA631433	Longlin Goat	Southern China	9103818600	0	97.43	92.9	8649003240	0.95	0.996	2.93	0.8574
Logli_got_11	SRR11744817	PRJNA631433	Longlin Goat	Southern China	9103818600	0	97.17	92.68	8536762729	0.9377	0.998	2.9	0.812
Logli_got_12	SRR11744816	PRJNA631433	Longlin Goat	Southern China	9103818600	0	97.74	93.63	8703015194	0.956	0.9989	2.96	0.8587
Logli_got_13	SRR11744819	PRJNA631433	Longlin Goat	Southern China	9103818600	0	97.64	93.57	8662639399	0.9515	0.9986	2.95	0.8616
Logli_got_14	SRR11744818	PRJNA631433	Longlin Goat	Southern China	9103818600	0	97.61	93.3	8684721000	0.954	0.9972	2.95	0.8544
Logli_got_15	SRR11744815	PRJNA631433	Longlin Goat	Southern China	9103818600	0	97.76	93.74	8711354021	0.9569	0.9989	2.97	0.8614
Logli_got_16	SRR5803158	PRJNA631433	Longlin Goat	Southern China	8826434154	0	98.09	94.37	8317703663	0.9424	0.9968	2.83	0.7706
Logli_got_17	SRR5803161	PRJNA631433	Longlin Goat	Southern China	8788698072	0	97.92	93.98	8241840915	0.9378	0.9972	2.81	0.7249
Logli_got_18	SRR5803162	PRJNA631433	Longlin Goat	Southern China	8669038663	0.01	97.16	91.28	7959618394	0.9182	0.9974	2.71	0.8065
Logli_got_19	SRR5803163	PRJNA631433	Longlin Goat	Southern China	7118269197	0	97.89	93.9	4998991278	0.7023	0.9979	1.7	0.6943
Logli_got_20	SRR5803165	PRJNA631433	Longlin Goat	Southern China	8940703726	0	98.95	96.95	8587190338	0.9605	0.9961	2.92	0.8144
Leizhou_gots_1	SRR6246091	PRJNA399234	Longlin Goat	Southern China	9103818600	0	94.65	87.8	8138953748	0.894	0.9989	2.78	0.869
Leizhou_gots_2	SRR6246084	PRJNA399234	Longlin Goat	Southern China	9103818600	0	94.26	86.85	8082414227	0.8878	0.9985	2.76	0.8641
Leizhou_gots_3	SRR6246085	PRJNA399234	Longlin Goat	Southern China	9103818600	0	95.07	88.51	8263345565	0.9077	0.9974	2.81	0.8695
Leizhou_gots_4	SRR6246086	PRJNA399234	Longlin Goat	Southern China	9103818600	0	93.78	86.84	7962699284	0.8747	0.9994	2.72	0.8615
Leizhou_gots_5	SRR6246087	PRJNA399234	Longlin Goat	Southern China	9103818600	0	94.59	87.78	8156856285	0.896	0.9976	2.78	0.8672
sheet24		PRJNA754269	Hainan Black Goat	Southern China	15751188000	0	96.04	90.76	14422422757	0.9156	0.9993	4.9	0.9098
sheet40		PRJNA754269	Hainan Black Goat	Southern China	16372415400	0	96.12	90.86	15037125417	0.9184	0.9993	5.11	0.9152
sheet21		PRJNA754269	Hainan Black Goat	Southern China	14716361400	0	96.07	90.81	13488996224	0.9166	0.9994	4.59	0.9038
sheet23		PRJNA754269	Hainan Black Goat	Southern China	16716312600	0	96.23	91.1	15396078215	0.921	0.9994	5.23	0.914
sheet15		PRJNA754269	Hainan Black Goat	Southern China	15485780100	0	96.17	90.96	14236900640	0.9194	0.999	4.84	0.912
sheet38		PRJNA754269	Hainan Black Goat	Southern China	15320376600	0	96.39	91.43	14171314464	0.925	0.9994	4.82	0.9087
sheet9		PRJNA754269	Hainan Black Goat	Southern China	13584864300	0	96.28	91.19	12527482833	0.9222	0.9988	4.25	0.8964
sheet30		PRJNA754269	Hainan Black Goat	Southern China	15297688200	0	96.13	90.85	14041799681	0.9179	0.9988	4.77	0.9113
sheet9791		PRJNA754269	Hainan Black Goat	Southern China	15808435500	0	96.31	91.2	14594613264	0.9232	0.9989	4.96	0.9095
sheet9464		PRJNA754269	Hainan Black Goat	Southern China	15353257500	0	96.67	91.82	14317418918	0.93	0.9994	4.86	0.9089
sheet9452		PRJNA754269	Hainan Black Goat	Southern China	15122146800	0	96.24	91.11	13924708383	0.9208	0.9993	4.73	0.9104
sheet9100		PRJNA754269	Hainan Black Goat	Southern China	15913153200	0	96.43	91.48	14736742814	0.9261	0.999	5.01	0.9163
sheet9182		PRJNA754269	Hainan Black Goat	Southern China	16748675400	0	96.13	90.92	15369100053	0.9176	0.9989	5.22	0.9186
sheet9163		PRJNA754269	Hainan Black Goat	Southern China	13731244200	0	96.32	91.21	12678431083	0.9233	0.9988	4.31	0.8977
sheet9128		PRJNA754269	Hainan Black Goat	Southern China	13810559100	0	96.22	91.07	12717226754	0.9208	0.9992	4.32	0.8995
sheet9444		PRJNA754269	Hainan Black Goat	Southern China	14571807000	0	96.35	91.29	13465639951	0.9241	0.9991	4.57	0.9044
Dzu_blk_got_3	SRR7476927	PRJNA479946	Dazu Black Goat	Southwest China	8096913900	0	96.69	92.54	7177982525	0.8865	0.9989	2.44	0.6949
Dzu_blk_got_5	SRR7476929	PRJNA479946	Dazu Black Goat	Southwest China	9103818600	0	96.96	93.2	8076519111	0.8872	0.9992	2.75	0.7632
Dzu_blk_got_7	SRR7476931	PRJNA479946	Dazu Black Goat	Southwest China	7841227800	0	96.86	93.18	6851877232	0.8738	0.9994	2.33	0.6717
Dzu_blk_got_8	SRR7476932	PRJNA479946	Dazu Black Goat	Southwest China	9103818600	0	95.94	91.72	7693801601	0.8451	0.9989	2.61	0.7362
Dzu_blk_got_9	SRR7476933	PRJNA479946	Dazu Black Goat	Southwest China	7923252900	0	96.89	93.03	7027479420	0.8869	0.9993	2.39	0.726
Dzu_blk_got_10	SRR7476934	PRJNA479946	Dazu Black Goat	Southwest China	8578401000	0	96.67	92.9	7491987256	0.8734	0.9987	2.55	0.7248
Dzu_blk_got_11	SRR7476935	PRJNA479946	Dazu Black Goat	Southwest China	8710436400	0	97.09	93.35	7697307441	0.8837	0.9991	2.62	0.7052
Dzu_blk_got_12	SRR7476936	PRJNA479946	Dazu Black Goat	Southwest China	9103818600	0	96.1	91.86	7497330051	0.8235	0.8607	1.63	0.486
Dzu_blk_got_13	SRR7476937	PRJNA479946	Dazu Black Goat	Southwest China	6772221300	0	95.51	90.09	5653377400	0.8348	0.9989	1.92	0.6543
Dzu_blk_got_14	SRR7476938	PRJNA479946	Dazu Black Goat	Southwest China	8741618400	0	96.61	92.57	7690159275	0.8797	0.9992	2.62	0.7517
Dzu_blk_got_15	SRR7476939	PRJNA479946	Dazu Black Goat	Southwest China	9033192000	0	97.06	93.32	8057442816	0.892	0.999	2.74	0.774
Dzu_blk_got_16	SRR7476940	PRJNA479946	Dazu Black Goat	Southwest China	8263750500	0	95.38	90.43	7055810080	0.8538	0.8329	1.76	0.5887
Dzu_blk_got_17	SRR7476941	PRJNA479946	Dazu Black Goat	Southwest China	8027456100	0	96.92	93.05	7080426209	0.882	0.9993	2.41	0.719
Dzu_blk_got_18	SRR7476942	PRJNA479946	Dazu Black Goat	Southwest China	9103818600	0	95.42	90.35	7488968592	0.8226	0.9989	2.55	0.733
Dzu_blk_got_19	SRR7476943	PRJNA479946	Dazu Black Goat	Southwest China	8112215400	0	96.78	92.49	6939073409	0.8554	0.9994	2.36	0.6804
Dzu_blk_got_20	SRR7476944	PRJNA479946	Dazu Black Goat	Southwest China	9103818600	0	97.17	93.5	8123180782	0.8923	0.9993	2.76	0.7586
Alsh_shmere_got_3	SRR4053642	PRJNA338022	Alashan Cashmere Goat	Northeast China	5240167850	0.1	90.75	80.85	3652255089	0.697	0.9985	1.24	0.6703
Alsh_shmere_got_4	SRR4052479	PRJNA338022	Alashan Cashmere Goat	Northeast China	3983817740	0.14	92.68	84.06	3155641319	0.7921	0.9978	1.07	0.6151
Alsh_shmere_got_5	SRR4053576	PRJNA338022	Alashan Cashmere Goat	Northeast China	3863611580	0.02	92.92	85.46	3097921438	0.8018	0.9988	1.05	0.5994
Alsh_shmere_got_6	SRR4053547	PRJNA338022	Alashan Cashmere Goat	Northeast China	4372621280	0.12	89.09	78.41	2896863066	0.66	0.9988	0.99	0.5804
Alsh_shmere_got_7	SRR4053519	PRJNA338022	Alashan Cashmere Goat	Northeast China	6129904524	0.04	95.72	89.4	5333151090	0.87	0.9988	1.82	0.7882
Alsh_shmere_got_8	SRR4053460	PRJNA338022	Alashan Cashmere Goat	Northeast China	6129904524	0.04	95.39	88.91	5293366906	0.8635	0.9992	1.8	0.7857
Alsh_shmere_got_9	SRR4053410	PRJNA338022	Alashan Cashmere Goat	Northeast China	6129904524	0.04	95.18	88.38	5260744455	0.8582	0.9988	1.79	0.7567
Alsh_shmere_got_10	SRR4053363	PRJNA338022	Alashan Cashmere Goat	Northeast China	6129904524	0.04	94.64	87.43	5189354680	0.8466	0.9987	1.76	0.7588
Alsh_shmere_got_11	SRR4053244	PRJNA338022	Alashan Cashmere Goat	Northeast China	6129904524	0.04	95.2	88.67	5290804097	0.8631	0.9972	1.8	0.7857
Alsh_shmere_got_12	SRR4053213	PRJNA338022	Alashan Cashmere Goat	Northeast China	3441810734	0.02	93.48	85.38	2773412848	0.8058	0.998	0.94	0.5814
Alsh_shmere_got_13	SRR4052677	PRJNA338022	Alashan Cashmere Goat	Northeast China	5189119824	0.02	94.78	87.38	4351342463	0.8386	0.9983	1.48	0.7282
Alsh_shmere_got_14	SRR4052649	PRJNA338022	Alashan Cashmere Goat	Northeast China	6129904524	0.02	94.65	87.25	5123132830	0.8358	0.9987	1.74	0.7745
Alsh_shmere_got_15	SRR4052601	PRJNA338022	Alashan Cashmere Goat	Northeast China	5004257908	0.14	93.75	85.79	4089066067	0.8171	0.9989	1.39	0.709
Alsh_shmere_got_16	SRR4052590	PRJNA338022	Alashan Cashmere Goat	Northeast China	6129904524	0.05	93.72	85.65	5006100972	0.8167	0.9985	1.71	0.7707
Alsh_shmere_got_17	SRR4052525	PRJNA338022	Alashan Cashmere Goat	Northeast China	6129904524	0.01	94.25	86.45	5061260079	0.8257	0.9991	1.72	0.7761
Jiig_got_1	SRR10083585	PRJNA560446	Jining Goat	Eastern China	9103818600	0	96.94	95.47	8901454296	0.9778	0.9929	3.01	0.855
Jiig_got_2	SRR10083586	PRJNA560446	Jining Goat	Eastern China	9103818600	0	96.6	95	8864686118	0.9737	0.9963	3.01	0.8528
Jiig_got_3	SRR10083590	PRJNA560446	Jining Goat	Eastern China	9103818600	0	96.77	95.24	8874564739	0.9748	0.9982	3.01	0.8564
Jiig_got_4	SRR10083598	PRJNA560446	Jining Goat	Eastern China	9103818600	0	97.87	94.48	8709114050	0.9566	0.9985	2.97	0.837
Jiig_got_5	SRR10083599	PRJNA560446	Jining Goat	Eastern China	9103818600	0	96.82	95.31	8887256268	0.9762	0.997	3.02	0.8562
Jiig_got_6	SRR10083608	PRJNA560446	Jining Goat	Eastern China	9103818600	0	96.77	95.24	8879960401	0.9754	0.9984	3.02	0.8595
Jiig_got_7	SRR10083609	PRJNA560446	Jining Goat	Eastern China	9103818600	0	97.04	95.6	8905788014	0.9782	0.9947	3.02	0.8578
Jiig_got_8	SRR10083611	PRJNA560446	Jining Goat	Eastern China	9103818600	0	96.87	95.38	8887962633	0.9763	0.9984	3.02	0.8594
Jiig_got_9	SRR10083612	PRJNA560446	Jining Goat	Eastern China	9103818600	0	96.28	94.52	8838062875	0.9708	0.998	3.01	0.8607
Jiig_got_10	SRR10083613	PRJNA560446	Jining Goat	Eastern China	9103818600	0	96.91	95.42	8893586607	0.9769	0.9894	3	0.856
Boer_got_1	ERR2309118	PRJEB25062	Boer Goat	Southern Africa	6129904524	0.1	96.04	92.19	5521017199	0.9007	0.9983	1.87	0.7461
Boer_got_2	ERR2309119	PRJEB25062	Boer Goat	Southern Africa	6129904524	0.1	95.89	91.97	5504293669	0.8979	0.9977	1.86	0.7303
Boer_got_3	ERR2309120	PRJEB25062	Boer Goat	Southern Africa	6129904524	0.11	96.03	92.17	5518116734	0.9002	0.9983	1.87	0.7582
Boer_got_4	ERR2309121	PRJEB25062	Boer Goat	Southern Africa	6129904524	0.1	95.81	91.69	5486061065	0.895	0.9978	1.86	0.7668
Boer_got_5	ERR2309122	PRJEB25062	Boer Goat	Southern Africa	6129904524	0.1	95.98	91.98	5509464272	0.8988	0.9981	1.87	0.7671
Boer_got_6	ERR2309123	PRJEB25062	Boer Goat	Southern Africa	6129904524	0.1	95.91	91.88	5498722277	0.897	0.9983	1.86	0.7607
Boer_got_7	ERR2309124	PRJEB25062	Boer Goat	Southern Africa	6069212400	0	95.01	87.26	5255213168	0.8659	0.9993	1.79	0.779
Boer_got_8	ERR2309125	PRJEB25062	Boer Goat	Southern Africa	6069212400	0	94.48	86.11	5189215356	0.855	0.9993	1.77	0.7752
Boer_got_9	ERR2309126	PRJEB25062	Boer Goat	Southern Africa	6069212400	0.01	94.75	86.82	5250983019	0.8652	0.9993	1.79	0.7766
Boer_got_10	ERR2309127	PRJEB25062	Boer Goat	Southern Africa	6069212400	0	94.28	85.83	5187350743	0.8547	0.9992	1.77	0.7721
Note:
Total Bases (bp): Total number of bases;
N (%): Percentage of fuzzy bases;
Q20 (%): Percentage of bases with 99% or higher base identification accuracy;
Q30 (%): Percentage of bases with base identification accuracy of 99.9% or higher;
HQ Bases (bp): High quality reads Number of bases;
HQ Bases (%): Number of bases with high quality reads as a percentage of total original bases;
Mapping rate: The number of reads matched to the reference genome as a percentage of the total number of reads;
Average_sequencing_depth: Total number of bases compared to the reference genome divided by the genome size;
Coverage: Coverage Rate.
