# Supplementary material for: Development and verification of a 10K liquid chip for Hainan black goat based on genotyping by pinpoint sequencing of liquid captured targets
Source: BMC Genom Data. 2024 May 7;25:44. doi: 10.1186/s12863-024-01228-8 (PMC11075337; doi:10.1186/s12863-024-01228-8)
Supplement: Supplementary file 2 — Additional file 2: Table S2. Information table of high polymorphism candidate SNP sites from resequencing. [file 12863_2024_1228_MOESM2_ESM.xlsx]

## Sheet: Highly polymorphic SNPs
catergory	chr	pos	SNP site	Ref	Alt	MAF	O(HET)
Highly polymorphic SNPs from resequencing	1	30798	1:30798	C	T	0.358	0.1481
Highly polymorphic SNPs from resequencing	1	67297	1:67297	C	T	0.4634	0.1951
Highly polymorphic SNPs from resequencing	1	169377	1:169377	T	C	0.4125	0.175
Highly polymorphic SNPs from resequencing	1	201706	1:201706	G	C	0.25	0.1585
Highly polymorphic SNPs from resequencing	1	245045	1:245045	C	T	0.28	0.2133
Highly polymorphic SNPs from resequencing	1	316747	1:316747	T	C	0.3733	0.2133
Highly polymorphic SNPs from resequencing	1	473378	1:473378	G	T	0.2929	0.2143
Highly polymorphic SNPs from resequencing	1	515534	1:515534	G	T	0.4375	0.2
Highly polymorphic SNPs from resequencing	1	691476	1:691476	G	A	0.4062	0.2125
Highly polymorphic SNPs from resequencing	1	730540	1:730540	C	A	0.2562	0.1625
Highly polymorphic SNPs from resequencing	1	737317	1:737317	C	A	0.2037	0.1852
Highly polymorphic SNPs from resequencing	1	802465	1:802465	G	T	0.275	0.175
Highly polymorphic SNPs from resequencing	1	808724	1:808724	A	G	0.1375	0.125
Highly polymorphic SNPs from resequencing	1	888087	1:888087	A	C	0.3875	0.225
Highly polymorphic SNPs from resequencing	1	889380	1:889380	G	A	0.4312	0.2625
Highly polymorphic SNPs from resequencing	1	919729	1:919729	G	T	0.3333	0.1481
Highly polymorphic SNPs from resequencing	1	1000291	1:1000291	A	G	0.2284	0.1852
Highly polymorphic SNPs from resequencing	1	1092305	1:1092305	C	T	0.1852	0.1235
Highly polymorphic SNPs from resequencing	1	1157611	1:1157611	T	G	0.1975	0.1481
Highly polymorphic SNPs from resequencing	1	1211777	1:1211777	C	T	0.1938	0.1125
Highly polymorphic SNPs from resequencing	1	1305521	1:1305521	G	A	0.1812	0.1375
Highly polymorphic SNPs from resequencing	1	1459932	1:1459932	C	A	0.1728	0.09877
Highly polymorphic SNPs from resequencing	1	1479515	1:1479515	C	T	0.2562	0.1625
Highly polymorphic SNPs from resequencing	1	1481003	1:1481003	A	G	0.4568	0.1975
Highly polymorphic SNPs from resequencing	1	1504334	1:1504334	C	A	0.3688	0.2375
Highly polymorphic SNPs from resequencing	1	1523168	1:1523168	T	C	0.1812	0.1625
Highly polymorphic SNPs from resequencing	1	1524215	1:1524215	A	C	0.25	0.175
Highly polymorphic SNPs from resequencing	1	1531666	1:1531666	C	G	0.2108	0.2048
Highly polymorphic SNPs from resequencing	1	1565868	1:1565868	C	T	0.3519	0.2593
Highly polymorphic SNPs from resequencing	1	1603380	1:1603380	C	T	0.2688	0.2375
Highly polymorphic SNPs from resequencing	1	1603721	1:1603721	A	G	0.321	0.2222
Highly polymorphic SNPs from resequencing	1	1636002	1:1636002	A	G	0.15	0.075
Highly polymorphic SNPs from resequencing	1	1648067	1:1648067	A	C	0.1914	0.1358
Highly polymorphic SNPs from resequencing	1	1657464	1:1657464	G	C	0.5	0.25
Highly polymorphic SNPs from resequencing	1	1692934	1:1692934	G	A	0.1747	0.1325
Highly polymorphic SNPs from resequencing	1	1709813	1:1709813	C	G	0.4312	0.1375
Highly polymorphic SNPs from resequencing	1	1727711	1:1727711	T	G	0.372	0.1585
Highly polymorphic SNPs from resequencing	1	1734592	1:1734592	G	T	0.4815	0.1975
Highly polymorphic SNPs from resequencing	1	1736624	1:1736624	G	T	0.4562	0.2875
Highly polymorphic SNPs from resequencing	1	1830569	1:1830569	C	A	0.4329	0.2317
Highly polymorphic SNPs from resequencing	1	1831006	1:1831006	C	G	0.2938	0.2125
Highly polymorphic SNPs from resequencing	1	1891739	1:1891739	T	C	0.2875	0.275
Highly polymorphic SNPs from resequencing	1	1893698	1:1893698	C	T	0.2622	0.2073
Highly polymorphic SNPs from resequencing	1	1963048	1:1963048	A	G	0.3313	0.2048
Highly polymorphic SNPs from resequencing	1	1967961	1:1967961	G	A	0.4688	0.1875
Highly polymorphic SNPs from resequencing	1	1992333	1:1992333	T	A	0.3188	0.1625
Highly polymorphic SNPs from resequencing	1	2013734	1:2013734	G	A	0.3765	0.2346
Highly polymorphic SNPs from resequencing	1	2133029	1:2133029	C	T	0.4259	0.1852
Highly polymorphic SNPs from resequencing	1	2209183	1:2209183	C	T	0.2963	0.1975
Highly polymorphic SNPs from resequencing	1	2319103	1:2319103	A	G	0.3537	0.1951
Highly polymorphic SNPs from resequencing	1	2346353	1:2346353	A	T	0.1296	0.1358
Highly polymorphic SNPs from resequencing	1	2355919	1:2355919	T	C	0.4125	0.2
Highly polymorphic SNPs from resequencing	1	2358605	1:2358605	T	A	0.25	0.2
Highly polymorphic SNPs from resequencing	1	2487060	1:2487060	C	T	0.4188	0.1875
Highly polymorphic SNPs from resequencing	1	2487327	1:2487327	A	G	0.2778	0.1111
Highly polymorphic SNPs from resequencing	1	2567821	1:2567821	T	C	0.3188	0.2625
Highly polymorphic SNPs from resequencing	1	2579650	1:2579650	G	A	0.2222	0.1235
Highly polymorphic SNPs from resequencing	1	2580456	1:2580456	A	G	0.2654	0.1605
Highly polymorphic SNPs from resequencing	1	2601810	1:2601810	T	G	0.3354	0.2561
Highly polymorphic SNPs from resequencing	1	2609618	1:2609618	T	C	0.35	0.2
Highly polymorphic SNPs from resequencing	1	2646546	1:2646546	C	G	0.3875	0.2
Highly polymorphic SNPs from resequencing	1	2729774	1:2729774	G	A	0.2688	0.1125
Highly polymorphic SNPs from resequencing	1	2735546	1:2735546	A	T	0.4812	0.2375
Highly polymorphic SNPs from resequencing	1	2735813	1:2735813	G	T	0.4512	0.1951
Highly polymorphic SNPs from resequencing	1	2855396	1:2855396	A	G	0.3438	0.1375
Highly polymorphic SNPs from resequencing	1	2944446	1:2944446	T	G	0.3782	0.1667
Highly polymorphic SNPs from resequencing	1	3031019	1:3031019	T	C	0.2625	0.15
Highly polymorphic SNPs from resequencing	1	3053813	1:3053813	A	G	0.2312	0.1125
Highly polymorphic SNPs from resequencing	1	3171533	1:3171533	T	C	0.1914	0.1852
Highly polymorphic SNPs from resequencing	1	3256772	1:3256772	G	A	0.3272	0.2099
Highly polymorphic SNPs from resequencing	1	3260917	1:3260917	C	T	0.25	0.175
Highly polymorphic SNPs from resequencing	1	3303001	1:3303001	G	T	0.4812	0.1625
Highly polymorphic SNPs from resequencing	1	3314749	1:3314749	C	T	0.4753	0.1358
Highly polymorphic SNPs from resequencing	1	3385113	1:3385113	G	A	0.4178	0.2055
Highly polymorphic SNPs from resequencing	1	3449343	1:3449343	T	C	0.1494	0.1688
Highly polymorphic SNPs from resequencing	1	3630529	1:3630529	C	T	0.2625	0.175
Highly polymorphic SNPs from resequencing	1	3650145	1:3650145	A	G	0.3312	0.1375
Highly polymorphic SNPs from resequencing	1	3666475	1:3666475	T	C	0.3765	0.1852
Highly polymorphic SNPs from resequencing	1	3674318	1:3674318	C	T	0.3293	0.2439
Highly polymorphic SNPs from resequencing	1	3711871	1:3711871	C	G	0.321	0.1975
Highly polymorphic SNPs from resequencing	1	3796429	1:3796429	G	A	0.375	0.175
Highly polymorphic SNPs from resequencing	1	3916969	1:3916969	A	G	0.2346	0.1975
Highly polymorphic SNPs from resequencing	1	3993484	1:3993484	G	A	0.3375	0.225
Highly polymorphic SNPs from resequencing	1	4091847	1:4091847	T	G	0.4167	0.1667
Highly polymorphic SNPs from resequencing	1	4164597	1:4164597	C	T	0.4444	0.1235
Highly polymorphic SNPs from resequencing	1	4207821	1:4207821	T	C	0.3642	0.1852
Highly polymorphic SNPs from resequencing	1	4236048	1:4236048	C	T	0.2438	0.1375
Highly polymorphic SNPs from resequencing	1	4266216	1:4266216	G	A	0.1312	0.1125
Highly polymorphic SNPs from resequencing	1	4318507	1:4318507	C	T	0.4359	0.2564
Highly polymorphic SNPs from resequencing	1	4421287	1:4421287	C	T	0.4875	0.225
Highly polymorphic SNPs from resequencing	1	4468158	1:4468158	C	A	0.3406	0.1304
Highly polymorphic SNPs from resequencing	1	4571447	1:4571447	A	G	0.3025	0.2346
Highly polymorphic SNPs from resequencing	1	4595199	1:4595199	C	G	0.3704	0.2469
Highly polymorphic SNPs from resequencing	1	4689184	1:4689184	G	T	0.1625	0.1
Highly polymorphic SNPs from resequencing	1	4707578	1:4707578	A	G	0.225	0.1
Highly polymorphic SNPs from resequencing	1	4773755	1:4773755	A	G	0.311	0.1341
Highly polymorphic SNPs from resequencing	1	4850421	1:4850421	A	T	0.4375	0.175
Highly polymorphic SNPs from resequencing	1	4913708	1:4913708	G	C	0.1688	0.1125
Highly polymorphic SNPs from resequencing	1	5011438	1:5011438	T	G	0.2812	0.1375
Highly polymorphic SNPs from resequencing	1	5095173	1:5095173	A	G	0.1312	0.0625
Highly polymorphic SNPs from resequencing	1	5102554	1:5102554	A	G	0.2108	0.1325
Highly polymorphic SNPs from resequencing	1	5144410	1:5144410	C	T	0.4062	0.2125
Highly polymorphic SNPs from resequencing	1	5152767	1:5152767	C	G	0.1812	0.1625
Highly polymorphic SNPs from resequencing	1	5250256	1:5250256	T	C	0.3312	0.1875
Highly polymorphic SNPs from resequencing	1	5353099	1:5353099	G	T	0.15	0.15
Highly polymorphic SNPs from resequencing	1	5368224	1:5368224	T	C	0.2062	0.2375
Highly polymorphic SNPs from resequencing	1	5434751	1:5434751	G	A	0.3125	0.175
Highly polymorphic SNPs from resequencing	1	5498570	1:5498570	T	C	0.2688	0.1125
Highly polymorphic SNPs from resequencing	1	5500078	1:5500078	G	A	0.2875	0.15
Highly polymorphic SNPs from resequencing	1	5518272	1:5518272	T	C	0.1852	0.1728
Highly polymorphic SNPs from resequencing	1	5643207	1:5643207	T	C	0.3519	0.2099
Highly polymorphic SNPs from resequencing	1	5656304	1:5656304	G	C	0.2284	0.1358
Highly polymorphic SNPs from resequencing	1	5686722	1:5686722	A	G	0.4312	0.1375
Highly polymorphic SNPs from resequencing	1	5692280	1:5692280	T	C	0.4506	0.1605
Highly polymorphic SNPs from resequencing	1	5755218	1:5755218	T	C	0.3375	0.15
Highly polymorphic SNPs from resequencing	1	5766082	1:5766082	G	A	0.3688	0.1625
Highly polymorphic SNPs from resequencing	1	5798852	1:5798852	G	A	0.4383	0.2346
Highly polymorphic SNPs from resequencing	1	5917219	1:5917219	C	T	0.3766	0.1818
Highly polymorphic SNPs from resequencing	1	5999803	1:5999803	A	G	0.4718	0.2113
Highly polymorphic SNPs from resequencing	1	6064181	1:6064181	A	G	0.4877	0.2099
Highly polymorphic SNPs from resequencing	1	6074803	1:6074803	T	C	0.2562	0.1625
Highly polymorphic SNPs from resequencing	1	6101885	1:6101885	G	A	0.4695	0.2317
Highly polymorphic SNPs from resequencing	1	6114648	1:6114648	C	G	0.3354	0.2317
Highly polymorphic SNPs from resequencing	1	6168832	1:6168832	A	G	0.2938	0.1625
Highly polymorphic SNPs from resequencing	1	6237689	1:6237689	A	G	0.4438	0.2125
Highly polymorphic SNPs from resequencing	1	6273414	1:6273414	C	T	0.3938	0.2375
Highly polymorphic SNPs from resequencing	1	6284476	1:6284476	T	C	0.2927	0.122
Highly polymorphic SNPs from resequencing	1	6371401	1:6371401	A	G	0.1975	0.1728
Highly polymorphic SNPs from resequencing	1	6418801	1:6418801	G	A	0.125	0.1
Highly polymorphic SNPs from resequencing	1	6474697	1:6474697	G	A	0.1524	0.1829
Highly polymorphic SNPs from resequencing	1	6529375	1:6529375	C	T	0.2188	0.1625
Highly polymorphic SNPs from resequencing	1	6628925	1:6628925	T	C	0.3472	0.2222
Highly polymorphic SNPs from resequencing	1	6686195	1:6686195	T	G	0.2562	0.2125
Highly polymorphic SNPs from resequencing	1	6691485	1:6691485	T	C	0.375	0.2
Highly polymorphic SNPs from resequencing	1	6807860	1:6807860	G	A	0.4691	0.2469
Highly polymorphic SNPs from resequencing	1	6876809	1:6876809	G	C	0.1474	0.141
Highly polymorphic SNPs from resequencing	1	6974528	1:6974528	T	C	0.4795	0.1918
Highly polymorphic SNPs from resequencing	1	7060172	1:7060172	A	G	0.3875	0.175
Highly polymorphic SNPs from resequencing	1	7078536	1:7078536	C	T	0.3333	0.1905
Highly polymorphic SNPs from resequencing	1	7115262	1:7115262	A	G	0.1585	0.09756
Highly polymorphic SNPs from resequencing	1	7226381	1:7226381	C	G	0.3312	0.2375
Highly polymorphic SNPs from resequencing	1	7290223	1:7290223	A	G	0.1867	0.1566
Highly polymorphic SNPs from resequencing	1	7298775	1:7298775	C	T	0.2688	0.1875
Highly polymorphic SNPs from resequencing	1	7397435	1:7397435	A	C	0.1375	0.125
Highly polymorphic SNPs from resequencing	1	7443676	1:7443676	C	T	0.4691	0.1975
Highly polymorphic SNPs from resequencing	1	7496080	1:7496080	T	C	0.4625	0.225
Highly polymorphic SNPs from resequencing	1	7520983	1:7520983	G	A	0.2062	0.0875
Highly polymorphic SNPs from resequencing	1	7637919	1:7637919	T	C	0.2562	0.2375
Highly polymorphic SNPs from resequencing	1	7680262	1:7680262	C	T	0.25	0.15
Highly polymorphic SNPs from resequencing	1	7776202	1:7776202	T	A	0.2188	0.0875
Highly polymorphic SNPs from resequencing	1	7789557	1:7789557	C	T	0.3659	0.2439
Highly polymorphic SNPs from resequencing	1	7793105	1:7793105	A	G	0.3519	0.1605
Highly polymorphic SNPs from resequencing	1	7855093	1:7855093	G	T	0.2716	0.2222
Highly polymorphic SNPs from resequencing	1	7971437	1:7971437	C	T	0.2438	0.0875
Highly polymorphic SNPs from resequencing	1	8089615	1:8089615	T	C	0.3086	0.2716
Highly polymorphic SNPs from resequencing	1	8097979	1:8097979	A	G	0.1605	0.1235
Highly polymorphic SNPs from resequencing	1	8100856	1:8100856	T	C	0.2346	0.1728
Highly polymorphic SNPs from resequencing	1	8242905	1:8242905	T	C	0.225	0.175
Highly polymorphic SNPs from resequencing	1	8245896	1:8245896	C	T	0.3395	0.2099
Highly polymorphic SNPs from resequencing	1	8247245	1:8247245	T	G	0.4753	0.2346
Highly polymorphic SNPs from resequencing	1	8363744	1:8363744	G	A	0.1914	0.08642
Highly polymorphic SNPs from resequencing	1	8400770	1:8400770	C	T	0.1625	0.1
Highly polymorphic SNPs from resequencing	1	8459807	1:8459807	T	C	0.3562	0.1375
Highly polymorphic SNPs from resequencing	1	8547229	1:8547229	T	C	0.3938	0.2375
Highly polymorphic SNPs from resequencing	1	8577979	1:8577979	C	T	0.25	0.08537
Highly polymorphic SNPs from resequencing	1	8593211	1:8593211	G	A	0.2562	0.1625
Highly polymorphic SNPs from resequencing	1	8597621	1:8597621	C	T	0.3253	0.1687
Highly polymorphic SNPs from resequencing	1	8601188	1:8601188	T	C	0.425	0.2
Highly polymorphic SNPs from resequencing	1	8611479	1:8611479	C	T	0.225	0.1
Highly polymorphic SNPs from resequencing	1	8690122	1:8690122	A	G	0.2952	0.2289
Highly polymorphic SNPs from resequencing	1	8698327	1:8698327	C	T	0.4568	0.1975
Highly polymorphic SNPs from resequencing	1	8741415	1:8741415	C	A	0.3062	0.2125
Highly polymorphic SNPs from resequencing	1	8806315	1:8806315	A	C	0.4	0.225
Highly polymorphic SNPs from resequencing	1	8841560	1:8841560	A	G	0.4688	0.2375
Highly polymorphic SNPs from resequencing	1	8857292	1:8857292	G	A	0.3438	0.1125
Highly polymorphic SNPs from resequencing	1	8985915	1:8985915	C	T	0.2037	0.1852
Highly polymorphic SNPs from resequencing	1	8990455	1:8990455	G	A	0.2875	0.25
Highly polymorphic SNPs from resequencing	1	8995598	1:8995598	G	T	0.4	0.15
Highly polymorphic SNPs from resequencing	1	9053129	1:9053129	C	G	0.4062	0.2375
Highly polymorphic SNPs from resequencing	1	9153749	1:9153749	C	T	0.2101	0.1594
Highly polymorphic SNPs from resequencing	1	9281983	1:9281983	T	C	0.2625	0.15
Highly polymorphic SNPs from resequencing	1	9287832	1:9287832	A	T	0.3125	0.225
Highly polymorphic SNPs from resequencing	1	9357252	1:9357252	G	A	0.189	0.1341
Highly polymorphic SNPs from resequencing	1	9371113	1:9371113	C	T	0.4458	0.2169
Highly polymorphic SNPs from resequencing	1	9452243	1:9452243	T	C	0.35	0.15
Highly polymorphic SNPs from resequencing	1	9528527	1:9528527	T	C	0.2222	0.1481
Highly polymorphic SNPs from resequencing	1	9531870	1:9531870	T	C	0.1728	0.1481
Highly polymorphic SNPs from resequencing	1	9632823	1:9632823	T	C	0.3704	0.1728
Highly polymorphic SNPs from resequencing	1	9638496	1:9638496	C	G	0.3659	0.2683
Highly polymorphic SNPs from resequencing	1	9645791	1:9645791	C	T	0.15	0.15
Highly polymorphic SNPs from resequencing	1	9688254	1:9688254	T	C	0.1812	0.1625
Highly polymorphic SNPs from resequencing	1	9726593	1:9726593	A	T	0.2805	0.1951
Highly polymorphic SNPs from resequencing	1	9727896	1:9727896	A	G	0.4	0.175
Highly polymorphic SNPs from resequencing	1	9825719	1:9825719	A	G	0.4797	0.2027
Highly polymorphic SNPs from resequencing	1	9888636	1:9888636	C	A	0.4167	0.1944
Highly polymorphic SNPs from resequencing	1	9924975	1:9924975	G	A	0.3	0.175
Highly polymorphic SNPs from resequencing	1	9964904	1:9964904	C	A	0.4259	0.1852
Highly polymorphic SNPs from resequencing	1	10075858	1:10075858	A	T	0.3562	0.2125
Highly polymorphic SNPs from resequencing	1	10135860	1:10135860	C	T	0.378	0.1951
Highly polymorphic SNPs from resequencing	1	10145412	1:10145412	C	T	0.3812	0.2625
Highly polymorphic SNPs from resequencing	1	10243223	1:10243223	G	A	0.2688	0.1375
Highly polymorphic SNPs from resequencing	1	10295607	1:10295607	A	G	0.2635	0.1216
Highly polymorphic SNPs from resequencing	1	10416491	1:10416491	T	G	0.2562	0.1375
Highly polymorphic SNPs from resequencing	1	10509315	1:10509315	G	A	0.1014	0.06757
Highly polymorphic SNPs from resequencing	1	10590759	1:10590759	A	G	0.3873	0.2394
Highly polymorphic SNPs from resequencing	1	10688369	1:10688369	A	G	0.3765	0.1358
Highly polymorphic SNPs from resequencing	1	10794503	1:10794503	A	G	0.2174	0.1449
Highly polymorphic SNPs from resequencing	1	10871640	1:10871640	A	C	0.2778	0.1852
Highly polymorphic SNPs from resequencing	1	10878461	1:10878461	T	C	0.4	0.2
Highly polymorphic SNPs from resequencing	1	10888407	1:10888407	C	G	0.4815	0.1481
Highly polymorphic SNPs from resequencing	1	10989164	1:10989164	G	A	0.4	0.125
Highly polymorphic SNPs from resequencing	1	11074060	1:11074060	A	G	0.3125	0.125
Highly polymorphic SNPs from resequencing	1	11194135	1:11194135	T	C	0.4312	0.1125
Highly polymorphic SNPs from resequencing	1	11244766	1:11244766	G	A	0.5	0.2162
Highly polymorphic SNPs from resequencing	1	11404093	1:11404093	G	C	0.4189	0.1351
Highly polymorphic SNPs from resequencing	1	11527961	1:11527961	G	A	0.4583	0.1667
Highly polymorphic SNPs from resequencing	1	11697773	1:11697773	G	A	0.2536	0.1014
Highly polymorphic SNPs from resequencing	1	11845866	1:11845866	G	T	0.05714	0.05714
Highly polymorphic SNPs from resequencing	1	11965157	1:11965157	C	T	0.1857	0.1143
Highly polymorphic SNPs from resequencing	1	12019348	1:12019348	G	A	0.1812	0.0875
Highly polymorphic SNPs from resequencing	1	12078441	1:12078441	A	G	0.169	0.08451
Highly polymorphic SNPs from resequencing	1	12216077	1:12216077	T	A	0.2	0.1143
Highly polymorphic SNPs from resequencing	1	12307250	1:12307250	C	A	0.4877	0.1852
Highly polymorphic SNPs from resequencing	1	12316447	1:12316447	C	T	0.3562	0.2125
Highly polymorphic SNPs from resequencing	1	12361457	1:12361457	G	A	0.4188	0.1875
Highly polymorphic SNPs from resequencing	1	12447568	1:12447568	C	T	0.463	0.1111
Highly polymorphic SNPs from resequencing	1	12489452	1:12489452	T	G	0.3897	0.2206
Highly polymorphic SNPs from resequencing	1	12599265	1:12599265	T	C	0.4041	0.2603
Highly polymorphic SNPs from resequencing	1	12732410	1:12732410	C	A	0.2101	0.1594
Highly polymorphic SNPs from resequencing	1	12887189	1:12887189	G	A	0.4812	0.2375
Highly polymorphic SNPs from resequencing	1	12899050	1:12899050	T	G	0.2716	0.1728
Highly polymorphic SNPs from resequencing	1	12902281	1:12902281	G	T	0.2812	0.1625
Highly polymorphic SNPs from resequencing	1	13028169	1:13028169	T	A	0.3987	0.2658
Highly polymorphic SNPs from resequencing	1	13185263	1:13185263	G	A	0.1169	0.07792
Highly polymorphic SNPs from resequencing	1	13260553	1:13260553	C	T	0.321	0.1481
Highly polymorphic SNPs from resequencing	1	13379705	1:13379705	C	A	0.2133	0.16
Highly polymorphic SNPs from resequencing	1	13436516	1:13436516	T	G	0.4241	0.1646
Highly polymorphic SNPs from resequencing	1	13526013	1:13526013	G	T	0.4658	0.1644
Highly polymorphic SNPs from resequencing	1	13613809	1:13613809	T	G	0.4219	0.1875
Highly polymorphic SNPs from resequencing	1	13719414	1:13719414	T	C	0.2469	0.1728
Highly polymorphic SNPs from resequencing	1	13843725	1:13843725	T	C	0.1908	0.1447
Highly polymorphic SNPs from resequencing	1	13957662	1:13957662	G	T	0.3169	0.1831
Highly polymorphic SNPs from resequencing	1	14019060	1:14019060	G	T	0.1357	0.1
Highly polymorphic SNPs from resequencing	1	14122278	1:14122278	A	G	0.325	0.175
Highly polymorphic SNPs from resequencing	1	14184353	1:14184353	A	C	0.4312	0.1875
Highly polymorphic SNPs from resequencing	1	14185910	1:14185910	T	C	0.2284	0.1111
Highly polymorphic SNPs from resequencing	1	14202081	1:14202081	C	T	0.4444	0.2716
Highly polymorphic SNPs from resequencing	1	14347716	1:14347716	G	A	0.3375	0.175
Highly polymorphic SNPs from resequencing	1	14356153	1:14356153	T	C	0.3438	0.2625
Highly polymorphic SNPs from resequencing	1	14400672	1:14400672	G	A	0.2927	0.122
Highly polymorphic SNPs from resequencing	1	14437454	1:14437454	C	T	0.3667	0.2267
Highly polymorphic SNPs from resequencing	1	14583839	1:14583839	A	G	0.1506	0.08434
Highly polymorphic SNPs from resequencing	1	14688854	1:14688854	G	A	0.4125	0.2
Highly polymorphic SNPs from resequencing	1	14730808	1:14730808	G	A	0.3025	0.1605
Highly polymorphic SNPs from resequencing	1	14851246	1:14851246	C	T	0.4333	0.2533
Highly polymorphic SNPs from resequencing	1	14966306	1:14966306	A	G	0.2778	0.1852
Highly polymorphic SNPs from resequencing	1	14971357	1:14971357	A	G	0.4444	0.2469
Highly polymorphic SNPs from resequencing	1	15053209	1:15053209	T	G	0.4125	0.275
Highly polymorphic SNPs from resequencing	1	15170777	1:15170777	T	C	0.4867	0.1467
Highly polymorphic SNPs from resequencing	1	15229572	1:15229572	C	T	0.2651	0.1446
Highly polymorphic SNPs from resequencing	1	15358373	1:15358373	G	A	0.3519	0.2099
Highly polymorphic SNPs from resequencing	1	15382144	1:15382144	C	T	0.1358	0.09877
Highly polymorphic SNPs from resequencing	1	15430958	1:15430958	G	T	0.35	0.25
Highly polymorphic SNPs from resequencing	1	15546151	1:15546151	A	G	0.4625	0.175
Highly polymorphic SNPs from resequencing	1	15654108	1:15654108	C	T	0.1233	0.08219
Highly polymorphic SNPs from resequencing	1	15717700	1:15717700	C	T	0.125	0.07353
Highly polymorphic SNPs from resequencing	1	15818965	1:15818965	C	T	0.3625	0.15
Highly polymorphic SNPs from resequencing	1	15855178	1:15855178	G	A	0.3827	0.1481
Highly polymorphic SNPs from resequencing	1	15924040	1:15924040	A	G	0.1377	0.1014
Highly polymorphic SNPs from resequencing	1	16061976	1:16061976	A	G	0.1625	0.125
Highly polymorphic SNPs from resequencing	1	16107132	1:16107132	G	A	0.4198	0.1728
Highly polymorphic SNPs from resequencing	1	16204465	1:16204465	C	G	0.473	0.2432
Highly polymorphic SNPs from resequencing	1	16280985	1:16280985	T	G	0.1267	0.09333
Highly polymorphic SNPs from resequencing	1	16357047	1:16357047	A	G	0.3025	0.1852
Highly polymorphic SNPs from resequencing	1	16406980	1:16406980	G	A	0.3188	0.1739
Highly polymorphic SNPs from resequencing	1	16595059	1:16595059	T	C	0.3235	0.1294
Highly polymorphic SNPs from resequencing	1	16667407	1:16667407	A	G	0.07895	0.07895
Highly polymorphic SNPs from resequencing	1	16765547	1:16765547	C	T	0.3333	0.1728
Highly polymorphic SNPs from resequencing	1	16891529	1:16891529	G	A	0.4122	0.1216
Highly polymorphic SNPs from resequencing	1	16964777	1:16964777	G	A	0.4312	0.1875
Highly polymorphic SNPs from resequencing	1	17006058	1:17006058	G	A	0.4938	0.2125
Highly polymorphic SNPs from resequencing	1	17041471	1:17041471	G	A	0.3951	0.09877
Highly polymorphic SNPs from resequencing	1	17056593	1:17056593	G	A	0.2562	0.1125
Highly polymorphic SNPs from resequencing	1	17070552	1:17070552	C	T	0.4062	0.2375
Highly polymorphic SNPs from resequencing	1	17132555	1:17132555	G	A	0.4688	0.1375
Highly polymorphic SNPs from resequencing	1	17193394	1:17193394	C	T	0.3143	0.1714
Highly polymorphic SNPs from resequencing	1	17285331	1:17285331	T	A	0.2289	0.1446
Highly polymorphic SNPs from resequencing	1	17354464	1:17354464	C	A	0.4	0.225
Highly polymorphic SNPs from resequencing	1	17434015	1:17434015	T	C	0.4877	0.2593
Highly polymorphic SNPs from resequencing	1	17447294	1:17447294	C	A	0.2711	0.1084
Highly polymorphic SNPs from resequencing	1	17462121	1:17462121	A	G	0.4444	0.2222
Highly polymorphic SNPs from resequencing	1	17523889	1:17523889	C	T	0.4375	0.25
Highly polymorphic SNPs from resequencing	1	17556921	1:17556921	A	G	0.3875	0.2
Highly polymorphic SNPs from resequencing	1	17566981	1:17566981	T	C	0.4268	0.1951
Highly polymorphic SNPs from resequencing	1	17670599	1:17670599	C	T	0.1325	0.1446
Highly polymorphic SNPs from resequencing	1	17747852	1:17747852	C	T	0.4036	0.2289
Highly polymorphic SNPs from resequencing	1	17783833	1:17783833	G	A	0.4753	0.1852
Highly polymorphic SNPs from resequencing	1	17872886	1:17872886	G	A	0.4562	0.1875
Highly polymorphic SNPs from resequencing	1	17877365	1:17877365	C	T	0.2688	0.2375
Highly polymorphic SNPs from resequencing	1	17879395	1:17879395	G	A	0.2062	0.1875
Highly polymorphic SNPs from resequencing	1	17922857	1:17922857	T	G	0.3118	0.2
Highly polymorphic SNPs from resequencing	1	17927660	1:17927660	T	G	0.45	0.25
Highly polymorphic SNPs from resequencing	1	18020927	1:18020927	A	G	0.3293	0.1707
Highly polymorphic SNPs from resequencing	1	18103503	1:18103503	T	C	0.2812	0.1625
Highly polymorphic SNPs from resequencing	1	18111807	1:18111807	C	T	0.1938	0.2125
Highly polymorphic SNPs from resequencing	1	18123855	1:18123855	G	C	0.2062	0.1625
Highly polymorphic SNPs from resequencing	1	18130793	1:18130793	A	C	0.2927	0.1463
Highly polymorphic SNPs from resequencing	1	18135165	1:18135165	C	T	0.3519	0.2346
Highly polymorphic SNPs from resequencing	1	18148044	1:18148044	C	T	0.2062	0.1625
Highly polymorphic SNPs from resequencing	1	18227423	1:18227423	G	A	0.179	0.1852
Highly polymorphic SNPs from resequencing	1	18236324	1:18236324	G	A	0.1605	0.1728
Highly polymorphic SNPs from resequencing	1	18243044	1:18243044	A	G	0.1402	0.1098
Highly polymorphic SNPs from resequencing	1	18312227	1:18312227	G	C	0.2667	0.24
Highly polymorphic SNPs from resequencing	1	18405905	1:18405905	A	G	0.1544	0.1324
Highly polymorphic SNPs from resequencing	1	18470464	1:18470464	C	G	0.4878	0.2195
Highly polymorphic SNPs from resequencing	1	18485377	1:18485377	T	C	0.2195	0.122
Highly polymorphic SNPs from resequencing	1	18555207	1:18555207	C	T	0.3072	0.2289
Highly polymorphic SNPs from resequencing	1	18605048	1:18605048	T	C	0.08667	0.04
Highly polymorphic SNPs from resequencing	1	18706877	1:18706877	C	A	0.2899	0.1449
Highly polymorphic SNPs from resequencing	1	18741772	1:18741772	G	A	0.3571	0.1688
Highly polymorphic SNPs from resequencing	1	18857009	1:18857009	G	A	0.3951	0.2469
Highly polymorphic SNPs from resequencing	1	18971406	1:18971406	C	A	0.284	0.2469
Highly polymorphic SNPs from resequencing	1	19084258	1:19084258	C	T	0.358	0.1975
Highly polymorphic SNPs from resequencing	1	19094623	1:19094623	A	G	0.2562	0.1875
Highly polymorphic SNPs from resequencing	1	19116937	1:19116937	C	T	0.15	0.15
Highly polymorphic SNPs from resequencing	1	19147507	1:19147507	A	G	0.358	0.1728
Highly polymorphic SNPs from resequencing	1	19149298	1:19149298	T	C	0.2083	0.1071
Highly polymorphic SNPs from resequencing	1	19182676	1:19182676	A	G	0.1625	0.125
Highly polymorphic SNPs from resequencing	1	19325440	1:19325440	G	A	0.425	0.2
Highly polymorphic SNPs from resequencing	1	19401071	1:19401071	T	G	0.4722	0.1667
Highly polymorphic SNPs from resequencing	1	19477548	1:19477548	T	C	0.2688	0.1375
Highly polymorphic SNPs from resequencing	1	19482089	1:19482089	C	T	0.2778	0.2346
Highly polymorphic SNPs from resequencing	1	19526323	1:19526323	C	G	0.2838	0.1622
Highly polymorphic SNPs from resequencing	1	19621042	1:19621042	C	T	0.3312	0.1429
Highly polymorphic SNPs from resequencing	1	19743706	1:19743706	C	T	0.2987	0.1299
Highly polymorphic SNPs from resequencing	1	19813061	1:19813061	A	G	0.4603	0.127
Highly polymorphic SNPs from resequencing	1	19935344	1:19935344	C	T	0.3373	0.1446
Highly polymorphic SNPs from resequencing	1	19953489	1:19953489	A	C	0.2927	0.1463
Highly polymorphic SNPs from resequencing	1	19963103	1:19963103	T	G	0.2875	0.125
Highly polymorphic SNPs from resequencing	1	19964929	1:19964929	G	A	0.3148	0.1358
Highly polymorphic SNPs from resequencing	1	19999721	1:19999721	G	A	0.425	0.175
Highly polymorphic SNPs from resequencing	1	20016096	1:20016096	T	C	0.2938	0.0875
Highly polymorphic SNPs from resequencing	1	20075886	1:20075886	A	G	0.2817	0.1408
Highly polymorphic SNPs from resequencing	1	20188299	1:20188299	A	G	0.3333	0.1867
Highly polymorphic SNPs from resequencing	1	20250306	1:20250306	G	A	0.3688	0.1875
Highly polymorphic SNPs from resequencing	1	20268653	1:20268653	C	T	0.1688	0.1125
Highly polymorphic SNPs from resequencing	1	20354107	1:20354107	C	G	0.25	0.1757
Highly polymorphic SNPs from resequencing	1	20459832	1:20459832	G	A	0.2593	0.2222
Highly polymorphic SNPs from resequencing	1	20527234	1:20527234	A	C	0.2812	0.1375
Highly polymorphic SNPs from resequencing	1	20527457	1:20527457	T	C	0.1938	0.0625
Highly polymorphic SNPs from resequencing	1	20582025	1:20582025	A	C	0.3243	0.1892
Highly polymorphic SNPs from resequencing	1	20694392	1:20694392	T	C	0.3133	0.1733
Highly polymorphic SNPs from resequencing	1	20747479	1:20747479	C	T	0.4691	0.1728
Highly polymorphic SNPs from resequencing	1	20828518	1:20828518	T	G	0.1375	0.075
Highly polymorphic SNPs from resequencing	1	20868347	1:20868347	G	A	0.1562	0.1375
Highly polymorphic SNPs from resequencing	1	20907345	1:20907345	T	A	0.2866	0.1585
Highly polymorphic SNPs from resequencing	1	20916678	1:20916678	T	C	0.4012	0.2099
Highly polymorphic SNPs from resequencing	1	20932152	1:20932152	T	C	0.4756	0.1707
Highly polymorphic SNPs from resequencing	1	20950085	1:20950085	G	A	0.4875	0.175
Highly polymorphic SNPs from resequencing	1	21020059	1:21020059	A	C	0.2083	0.1389
Highly polymorphic SNPs from resequencing	1	21148240	1:21148240	A	C	0.3767	0.1507
Highly polymorphic SNPs from resequencing	1	21239337	1:21239337	G	T	0.325	0.2
Highly polymorphic SNPs from resequencing	1	21358810	1:21358810	T	C	0.4267	0.2133
Highly polymorphic SNPs from resequencing	1	21484503	1:21484503	A	C	0.1026	0.07692
Highly polymorphic SNPs from resequencing	1	21543518	1:21543518	G	A	0.3438	0.2375
Highly polymorphic SNPs from resequencing	1	21544736	1:21544736	C	T	0.1481	0.07407
Highly polymorphic SNPs from resequencing	1	21639989	1:21639989	G	A	0.1962	0.1899
Highly polymorphic SNPs from resequencing	1	21741756	1:21741756	C	T	0.4125	0.275
Highly polymorphic SNPs from resequencing	1	21859166	1:21859166	C	T	0.2169	0.1205
Highly polymorphic SNPs from resequencing	1	21899838	1:21899838	T	A	0.375	0.2
Highly polymorphic SNPs from resequencing	1	21908156	1:21908156	A	G	0.25	0.15
Highly polymorphic SNPs from resequencing	1	21980145	1:21980145	A	G	0.4444	0.2469
Highly polymorphic SNPs from resequencing	1	22002244	1:22002244	C	T	0.2375	0.225
Highly polymorphic SNPs from resequencing	1	22042299	1:22042299	C	T	0.1667	0.08333
Highly polymorphic SNPs from resequencing	1	22172719	1:22172719	A	G	0.1933	0.1733
Highly polymorphic SNPs from resequencing	1	22279795	1:22279795	T	G	0.3086	0.1975
Highly polymorphic SNPs from resequencing	1	22438346	1:22438346	A	C	0.3446	0.2027
Highly polymorphic SNPs from resequencing	1	22564746	1:22564746	T	C	0.2101	0.1304
Highly polymorphic SNPs from resequencing	1	22649995	1:22649995	C	T	0.1268	0.1127
Highly polymorphic SNPs from resequencing	1	22758721	1:22758721	G	A	0.4939	0.2073
Highly polymorphic SNPs from resequencing	1	22830839	1:22830839	G	A	0.3819	0.2083
Highly polymorphic SNPs from resequencing	1	22995210	1:22995210	A	C	0.3397	0.2436
Highly polymorphic SNPs from resequencing	1	23096004	1:23096004	A	G	0.4627	0.209
Highly polymorphic SNPs from resequencing	1	23172779	1:23172779	A	G	0.4085	0.1972
Highly polymorphic SNPs from resequencing	1	23242730	1:23242730	G	A	0.3313	0.1807
Highly polymorphic SNPs from resequencing	1	23322447	1:23322447	T	C	0.4936	0.2179
Highly polymorphic SNPs from resequencing	1	23400804	1:23400804	A	G	0.4191	0.25
Highly polymorphic SNPs from resequencing	1	23498747	1:23498747	T	C	0.2688	0.1875
Highly polymorphic SNPs from resequencing	1	23532636	1:23532636	G	A	0.1972	0.1408
Highly polymorphic SNPs from resequencing	1	23622011	1:23622011	G	A	0.3106	0.2273
Highly polymorphic SNPs from resequencing	1	23708367	1:23708367	A	G	0.2289	0.1446
Highly polymorphic SNPs from resequencing	1	23762753	1:23762753	G	A	0.4074	0.1481
Highly polymorphic SNPs from resequencing	1	23813623	1:23813623	A	G	0.2	0.16
Highly polymorphic SNPs from resequencing	1	23998925	1:23998925	A	C	0.08553	0.06579
Highly polymorphic SNPs from resequencing	1	24173932	1:24173932	C	T	0.2397	0.1507
Highly polymorphic SNPs from resequencing	1	24290493	1:24290493	G	A	0.175	0.125
Highly polymorphic SNPs from resequencing	1	24414042	1:24414042	G	A	0.2817	0.1408
Highly polymorphic SNPs from resequencing	1	24496923	1:24496923	G	A	0.5	0.175
Highly polymorphic SNPs from resequencing	1	24527884	1:24527884	T	C	0.2812	0.1375
Highly polymorphic SNPs from resequencing	1	24600740	1:24600740	G	C	0.1806	0.1111
Highly polymorphic SNPs from resequencing	1	24702245	1:24702245	T	C	0.175	0.125
Highly polymorphic SNPs from resequencing	1	24827103	1:24827103	C	T	0.2469	0.09877
Highly polymorphic SNPs from resequencing	1	24909280	1:24909280	A	G	0.22	0.1467
Highly polymorphic SNPs from resequencing	1	25073039	1:25073039	G	T	0.2786	0.2429
Highly polymorphic SNPs from resequencing	1	25124632	1:25124632	A	G	0.3108	0.1622
Highly polymorphic SNPs from resequencing	1	25202857	1:25202857	T	G	0.179	0.1605
Highly polymorphic SNPs from resequencing	1	25286266	1:25286266	G	A	0.4444	0.1481
Highly polymorphic SNPs from resequencing	1	25331894	1:25331894	C	T	0.08553	0.06579
Highly polymorphic SNPs from resequencing	1	25466660	1:25466660	T	C	0.2438	0.0625
Highly polymorphic SNPs from resequencing	1	25467137	1:25467137	A	C	0.2938	0.1875
Highly polymorphic SNPs from resequencing	1	25513646	1:25513646	A	G	0.2901	0.1605
Highly polymorphic SNPs from resequencing	1	25610466	1:25610466	T	A	0.2639	0.1667
Highly polymorphic SNPs from resequencing	1	25760539	1:25760539	T	G	0.2938	0.1875
Highly polymorphic SNPs from resequencing	1	25840923	1:25840923	G	A	0.3951	0.09877
Highly polymorphic SNPs from resequencing	1	26006146	1:26006146	G	A	0.375	0.2
Highly polymorphic SNPs from resequencing	1	26144676	1:26144676	T	C	0.2867	0.2
Highly polymorphic SNPs from resequencing	1	26263948	1:26263948	C	T	0.2222	0.1667
Highly polymorphic SNPs from resequencing	1	26303321	1:26303321	G	A	0.05405	0.05405
Highly polymorphic SNPs from resequencing	1	26382181	1:26382181	C	T	0.5	0.1951
Highly polymorphic SNPs from resequencing	1	26478678	1:26478678	T	C	0.1728	0.09877
Highly polymorphic SNPs from resequencing	1	26574905	1:26574905	G	A	0.4512	0.1951
Highly polymorphic SNPs from resequencing	1	26658777	1:26658777	C	T	0.1757	0.1351
Highly polymorphic SNPs from resequencing	1	26772941	1:26772941	G	A	0.4857	0.1714
Highly polymorphic SNPs from resequencing	1	26816493	1:26816493	C	T	0.2346	0.1235
Highly polymorphic SNPs from resequencing	1	26904196	1:26904196	A	G	0.2465	0.1549
Highly polymorphic SNPs from resequencing	1	27083428	1:27083428	T	C	0.1301	0.09589
Highly polymorphic SNPs from resequencing	1	27144016	1:27144016	C	T	0.2312	0.0875
Highly polymorphic SNPs from resequencing	1	27212218	1:27212218	G	T	0.2055	0.137
Highly polymorphic SNPs from resequencing	1	27352393	1:27352393	G	A	0.4931	0.2361
Highly polymorphic SNPs from resequencing	1	27468546	1:27468546	C	T	0.1301	0.1233
Highly polymorphic SNPs from resequencing	1	27578705	1:27578705	C	T	0.1914	0.1111
Highly polymorphic SNPs from resequencing	1	27687495	1:27687495	C	T	0.1688	0.1125
Highly polymorphic SNPs from resequencing	1	27782444	1:27782444	A	G	0.4737	0.1842
Highly polymorphic SNPs from resequencing	1	27888876	1:27888876	A	C	0.2439	0.122
Highly polymorphic SNPs from resequencing	1	28029496	1:28029496	G	A	0.4691	0.2222
Highly polymorphic SNPs from resequencing	1	28043596	1:28043596	G	A	0.2562	0.1625
Highly polymorphic SNPs from resequencing	1	28094282	1:28094282	C	T	0.3188	0.1875
Highly polymorphic SNPs from resequencing	1	28114004	1:28114004	A	G	0.2	0.125
Highly polymorphic SNPs from resequencing	1	28159985	1:28159985	T	G	0.1875	0.2
Highly polymorphic SNPs from resequencing	1	28178252	1:28178252	G	A	0.179	0.1358
Highly polymorphic SNPs from resequencing	1	28281401	1:28281401	A	G	0.2466	0.1096
Highly polymorphic SNPs from resequencing	1	28374693	1:28374693	A	G	0.3232	0.1585
Highly polymorphic SNPs from resequencing	1	28393777	1:28393777	G	T	0.3938	0.1875
Highly polymorphic SNPs from resequencing	1	28427733	1:28427733	A	G	0.2688	0.1875
Highly polymorphic SNPs from resequencing	1	28430961	1:28430961	T	G	0.4819	0.1446
Highly polymorphic SNPs from resequencing	1	28530457	1:28530457	C	T	0.3125	0.15
Highly polymorphic SNPs from resequencing	1	28565488	1:28565488	G	A	0.1812	0.1375
Highly polymorphic SNPs from resequencing	1	28608479	1:28608479	T	G	0.08904	0.06849
Highly polymorphic SNPs from resequencing	1	28788730	1:28788730	C	T	0.1104	0.09091
Highly polymorphic SNPs from resequencing	1	28878175	1:28878175	C	G	0.2597	0.1818
Highly polymorphic SNPs from resequencing	1	28952028	1:28952028	C	T	0.4459	0.1622
Highly polymorphic SNPs from resequencing	1	29070824	1:29070824	C	T	0.2927	0.1463
Highly polymorphic SNPs from resequencing	1	29164602	1:29164602	G	A	0.3625	0.2
Highly polymorphic SNPs from resequencing	1	29243251	1:29243251	A	C	0.1282	0.07692
Highly polymorphic SNPs from resequencing	1	29359317	1:29359317	C	T	0.3684	0.1579
Highly polymorphic SNPs from resequencing	1	29519308	1:29519308	G	A	0.1438	0.1375
Highly polymorphic SNPs from resequencing	1	29566470	1:29566470	T	C	0.1875	0.125
Highly polymorphic SNPs from resequencing	1	29591544	1:29591544	G	T	0.35	0.225
Highly polymorphic SNPs from resequencing	1	29644226	1:29644226	C	T	0.2361	0.1389
Highly polymorphic SNPs from resequencing	1	29726102	1:29726102	A	T	0.4933	0.1867
Highly polymorphic SNPs from resequencing	1	29837284	1:29837284	G	T	0.1233	0.1096
Highly polymorphic SNPs from resequencing	1	29894473	1:29894473	G	A	0.4044	0.1912
Highly polymorphic SNPs from resequencing	1	30038712	1:30038712	C	T	0.2705	0.1475
Highly polymorphic SNPs from resequencing	1	30118798	1:30118798	C	A	0.2466	0.1918
Highly polymorphic SNPs from resequencing	1	30262085	1:30262085	T	A	0.443	0.1519
Highly polymorphic SNPs from resequencing	1	30338100	1:30338100	A	G	0.2434	0.09211
Highly polymorphic SNPs from resequencing	1	30431791	1:30431791	A	T	0.2123	0.1233
Highly polymorphic SNPs from resequencing	1	30447428	1:30447428	C	T	0.225	0.125
Highly polymorphic SNPs from resequencing	1	30586658	1:30586658	G	A	0.3356	0.1507
Highly polymorphic SNPs from resequencing	1	30606686	1:30606686	G	C	0.3434	0.2048
Highly polymorphic SNPs from resequencing	1	30660250	1:30660250	C	T	0.3062	0.1625
Highly polymorphic SNPs from resequencing	1	30761291	1:30761291	T	C	0.2625	0.15
Highly polymorphic SNPs from resequencing	1	30898851	1:30898851	C	T	0.4125	0.175
Highly polymorphic SNPs from resequencing	1	30900002	1:30900002	G	T	0.4217	0.1687
Highly polymorphic SNPs from resequencing	1	30940408	1:30940408	C	T	0.3938	0.1375
Highly polymorphic SNPs from resequencing	1	30944995	1:30944995	T	G	0.3171	0.1463
Highly polymorphic SNPs from resequencing	1	31011436	1:31011436	C	T	0.3243	0.1351
Highly polymorphic SNPs from resequencing	1	31171152	1:31171152	G	A	0.4744	0.2051
Highly polymorphic SNPs from resequencing	1	31304112	1:31304112	G	T	0.375	0.225
Highly polymorphic SNPs from resequencing	1	31439779	1:31439779	G	T	0.3269	0.141
Highly polymorphic SNPs from resequencing	1	31548670	1:31548670	T	A	0.3264	0.2083
Highly polymorphic SNPs from resequencing	1	31679429	1:31679429	T	C	0.2986	0.1806
Highly polymorphic SNPs from resequencing	1	31729962	1:31729962	C	T	0.3267	0.1733
Highly polymorphic SNPs from resequencing	1	31823740	1:31823740	G	C	0.4318	0.2273
Highly polymorphic SNPs from resequencing	1	31923409	1:31923409	T	G	0.3766	0.1299
Highly polymorphic SNPs from resequencing	1	32022427	1:32022427	A	T	0.4551	0.1667
Highly polymorphic SNPs from resequencing	1	32143146	1:32143146	T	C	0.1986	0.09589
Highly polymorphic SNPs from resequencing	1	32231950	1:32231950	G	A	0.223	0.2027
Highly polymorphic SNPs from resequencing	1	32326346	1:32326346	T	C	0.291	0.1343
Highly polymorphic SNPs from resequencing	1	32418820	1:32418820	C	T	0.3571	0.1688
Highly polymorphic SNPs from resequencing	1	32533102	1:32533102	G	A	0.1733	0.1333
Highly polymorphic SNPs from resequencing	1	32623138	1:32623138	T	G	0.3169	0.1549
Highly polymorphic SNPs from resequencing	1	32719934	1:32719934	C	T	0.4257	0.2568
Highly polymorphic SNPs from resequencing	1	32873585	1:32873585	A	T	0.4286	0.1299
Highly polymorphic SNPs from resequencing	1	32924878	1:32924878	G	A	0.3625	0.175
Highly polymorphic SNPs from resequencing	1	32998567	1:32998567	T	C	0.3062	0.1625
Highly polymorphic SNPs from resequencing	1	32998817	1:32998817	G	T	0.225	0.175
Highly polymorphic SNPs from resequencing	1	33006462	1:33006462	G	C	0.275	0.2
Highly polymorphic SNPs from resequencing	1	33057123	1:33057123	T	C	0.4167	0.1667
Highly polymorphic SNPs from resequencing	1	33150769	1:33150769	C	T	0.4595	0.1622
Highly polymorphic SNPs from resequencing	1	33203253	1:33203253	G	A	0.1986	0.1507
Highly polymorphic SNPs from resequencing	1	33267044	1:33267044	C	G	0.1824	0.06757
Highly polymorphic SNPs from resequencing	1	33340368	1:33340368	C	G	0.4296	0.1268
Highly polymorphic SNPs from resequencing	1	33451374	1:33451374	A	G	0.4467	0.28
Highly polymorphic SNPs from resequencing	1	33567911	1:33567911	C	A	0.325	0.25
Highly polymorphic SNPs from resequencing	1	33600243	1:33600243	G	T	0.2346	0.1481
Highly polymorphic SNPs from resequencing	1	33774850	1:33774850	T	C	0.2055	0.137
Highly polymorphic SNPs from resequencing	1	33865704	1:33865704	A	G	0.3409	0.1364
Highly polymorphic SNPs from resequencing	1	33972507	1:33972507	A	G	0.4085	0.169
Highly polymorphic SNPs from resequencing	1	33995697	1:33995697	A	G	0.3049	0.1707
Highly polymorphic SNPs from resequencing	1	34052914	1:34052914	C	T	0.4012	0.2099
Highly polymorphic SNPs from resequencing	1	34147485	1:34147485	G	T	0.1319	0.09722
Highly polymorphic SNPs from resequencing	1	34265969	1:34265969	G	A	0.4357	0.1571
Highly polymorphic SNPs from resequencing	1	34290297	1:34290297	C	A	0.2229	0.1807
Highly polymorphic SNPs from resequencing	1	34377160	1:34377160	T	C	0.4643	0.2619
Highly polymorphic SNPs from resequencing	1	34402063	1:34402063	C	T	0.216	0.1605
Highly polymorphic SNPs from resequencing	1	34421961	1:34421961	T	C	0.4125	0.2
Highly polymorphic SNPs from resequencing	1	34486935	1:34486935	A	G	0.275	0.225
Highly polymorphic SNPs from resequencing	1	34552012	1:34552012	C	T	0.1081	0.05405
Highly polymorphic SNPs from resequencing	1	34640978	1:34640978	C	T	0.4188	0.2375
Highly polymorphic SNPs from resequencing	1	34720894	1:34720894	G	A	0.1974	0.07895
Highly polymorphic SNPs from resequencing	1	34836481	1:34836481	C	A	0.1014	0.02899
Highly polymorphic SNPs from resequencing	1	34989352	1:34989352	C	G	0.1761	0.1549
Highly polymorphic SNPs from resequencing	1	35021408	1:35021408	T	G	0.2603	0.1918
Highly polymorphic SNPs from resequencing	1	35141915	1:35141915	A	T	0.4247	0.2192
Highly polymorphic SNPs from resequencing	1	35294540	1:35294540	A	G	0.1053	0.1053
Highly polymorphic SNPs from resequencing	1	35342956	1:35342956	C	T	0.1429	0.1039
Highly polymorphic SNPs from resequencing	1	35499239	1:35499239	T	C	0.2292	0.06944
Highly polymorphic SNPs from resequencing	1	35562689	1:35562689	A	G	0.2566	0.1711
Highly polymorphic SNPs from resequencing	1	35660291	1:35660291	T	A	0.284	0.2222
Highly polymorphic SNPs from resequencing	1	35661407	1:35661407	C	T	0.3188	0.1625
Highly polymorphic SNPs from resequencing	1	35717460	1:35717460	C	T	0.1312	0.0875
Highly polymorphic SNPs from resequencing	1	35804086	1:35804086	G	T	0.1688	0.1375
Highly polymorphic SNPs from resequencing	1	35848754	1:35848754	C	T	0.4812	0.2875
Highly polymorphic SNPs from resequencing	1	35946532	1:35946532	G	A	0.2625	0.15
Highly polymorphic SNPs from resequencing	1	36000521	1:36000521	C	G	0.0679	0.06173
Highly polymorphic SNPs from resequencing	1	36121681	1:36121681	T	G	0.1296	0.03704
Highly polymorphic SNPs from resequencing	1	36200686	1:36200686	G	A	0.06923	0.07692
Highly polymorphic SNPs from resequencing	1	36320410	1:36320410	G	T	0.2656	0.1875
Highly polymorphic SNPs from resequencing	1	36452266	1:36452266	T	G	0.1233	0.08219
Highly polymorphic SNPs from resequencing	1	36506427	1:36506427	T	G	0.3649	0.2162
Highly polymorphic SNPs from resequencing	1	36603476	1:36603476	C	T	0.1806	0.1389
Highly polymorphic SNPs from resequencing	1	36759336	1:36759336	A	G	0.1875	0.125
Highly polymorphic SNPs from resequencing	1	36869136	1:36869136	T	C	0.08571	0.05714
Highly polymorphic SNPs from resequencing	1	36936526	1:36936526	C	T	0.4054	0.1351
Highly polymorphic SNPs from resequencing	1	37027913	1:37027913	T	C	0.1194	0.08955
Highly polymorphic SNPs from resequencing	1	37186788	1:37186788	G	A	0.4276	0.1447
Highly polymorphic SNPs from resequencing	1	37208352	1:37208352	T	C	0.2808	0.1507
Highly polymorphic SNPs from resequencing	1	37268748	1:37268748	T	C	0.1914	0.1358
Highly polymorphic SNPs from resequencing	1	37368261	1:37368261	A	G	0.3667	0.1467
Highly polymorphic SNPs from resequencing	1	37495474	1:37495474	C	T	0.375	0.225
Highly polymorphic SNPs from resequencing	1	37495908	1:37495908	A	C	0.4062	0.2125
Highly polymorphic SNPs from resequencing	1	37498893	1:37498893	A	G	0.3274	0.2262
Highly polymorphic SNPs from resequencing	1	37504144	1:37504144	G	C	0.3457	0.1728
Highly polymorphic SNPs from resequencing	1	37566884	1:37566884	A	G	0.3125	0.175
Highly polymorphic SNPs from resequencing	1	37568723	1:37568723	G	A	0.4695	0.2317
Highly polymorphic SNPs from resequencing	1	37692558	1:37692558	T	C	0.4324	0.1892
Highly polymorphic SNPs from resequencing	1	37782300	1:37782300	A	T	0.2179	0.1282
Highly polymorphic SNPs from resequencing	1	37833967	1:37833967	G	A	0.1286	0.1143
Highly polymorphic SNPs from resequencing	1	37878802	1:37878802	A	C	0.1562	0.1375
Highly polymorphic SNPs from resequencing	1	37944491	1:37944491	A	G	0.4932	0.137
Highly polymorphic SNPs from resequencing	1	37987318	1:37987318	C	T	0.3446	0.2568
Highly polymorphic SNPs from resequencing	1	38130686	1:38130686	T	C	0.2562	0.1875
Highly polymorphic SNPs from resequencing	1	38214376	1:38214376	A	C	0.3494	0.1928
Highly polymorphic SNPs from resequencing	1	38290266	1:38290266	A	G	0.4493	0.2319
Highly polymorphic SNPs from resequencing	1	38382183	1:38382183	A	G	0.3272	0.1358
Highly polymorphic SNPs from resequencing	1	38455954	1:38455954	G	C	0.1351	0.08108
Highly polymorphic SNPs from resequencing	1	38477011	1:38477011	A	G	0.2468	0.1899
Highly polymorphic SNPs from resequencing	1	38569160	1:38569160	G	T	0.325	0.175
Highly polymorphic SNPs from resequencing	1	38663943	1:38663943	G	A	0.3438	0.1875
Highly polymorphic SNPs from resequencing	1	38746243	1:38746243	C	T	0.1842	0.1053
Highly polymorphic SNPs from resequencing	1	38846300	1:38846300	A	G	0.2961	0.1184
Highly polymorphic SNPs from resequencing	1	38904713	1:38904713	G	T	0.1486	0.1351
Highly polymorphic SNPs from resequencing	1	38998301	1:38998301	A	G	0.2115	0.1923
Highly polymorphic SNPs from resequencing	1	39086721	1:39086721	G	A	0.3333	0.1481
Highly polymorphic SNPs from resequencing	1	39215720	1:39215720	C	T	0.4812	0.2375
Highly polymorphic SNPs from resequencing	1	39312698	1:39312698	A	C	0.3333	0.1944
Highly polymorphic SNPs from resequencing	1	39428434	1:39428434	C	T	0.4091	0.1169
Highly polymorphic SNPs from resequencing	1	39519180	1:39519180	C	G	0.2062	0.1875
Highly polymorphic SNPs from resequencing	1	39661053	1:39661053	C	A	0.1625	0.125
Highly polymorphic SNPs from resequencing	1	39748309	1:39748309	G	A	0.1104	0.09091
Highly polymorphic SNPs from resequencing	1	39872823	1:39872823	T	C	0.4875	0.225
Highly polymorphic SNPs from resequencing	1	40032970	1:40032970	A	T	0.06164	0.0411
Highly polymorphic SNPs from resequencing	1	40111400	1:40111400	C	T	0.3141	0.141
Highly polymorphic SNPs from resequencing	1	40205405	1:40205405	A	T	0.2632	0.1579
Highly polymorphic SNPs from resequencing	1	40339970	1:40339970	T	A	0.325	0.125
Highly polymorphic SNPs from resequencing	1	40418556	1:40418556	G	A	0.2829	0.1184
Highly polymorphic SNPs from resequencing	1	40508648	1:40508648	C	T	0.2	0.16
Highly polymorphic SNPs from resequencing	1	40675958	1:40675958	A	G	0.5	0.2778
Highly polymorphic SNPs from resequencing	1	40744553	1:40744553	A	G	0.2562	0.1125
Highly polymorphic SNPs from resequencing	1	40759322	1:40759322	C	T	0.3457	0.2469
Highly polymorphic SNPs from resequencing	1	40800324	1:40800324	A	T	0.2533	0.1867
Highly polymorphic SNPs from resequencing	1	40855281	1:40855281	C	T	0.07432	0.04054
Highly polymorphic SNPs from resequencing	1	41056605	1:41056605	G	A	0.1524	0.1098
Highly polymorphic SNPs from resequencing	1	41127474	1:41127474	C	T	0.1667	0.1429
Highly polymorphic SNPs from resequencing	1	41170766	1:41170766	G	A	0.3375	0.25
Highly polymorphic SNPs from resequencing	1	41205093	1:41205093	C	T	0.3125	0.275
Highly polymorphic SNPs from resequencing	1	41295531	1:41295531	C	G	0.311	0.2317
Highly polymorphic SNPs from resequencing	1	41323297	1:41323297	C	T	0.1524	0.08537
Highly polymorphic SNPs from resequencing	1	41458338	1:41458338	G	A	0.2438	0.1875
Highly polymorphic SNPs from resequencing	1	41519276	1:41519276	G	A	0.3	0.2
Highly polymorphic SNPs from resequencing	1	41578783	1:41578783	A	G	0.1325	0.1446
Highly polymorphic SNPs from resequencing	1	41633908	1:41633908	A	G	0.25	0.2
Highly polymorphic SNPs from resequencing	1	41648000	1:41648000	A	G	0.3438	0.1875
Highly polymorphic SNPs from resequencing	1	41659094	1:41659094	A	C	0.1341	0.1463
Highly polymorphic SNPs from resequencing	1	41724781	1:41724781	T	G	0.2062	0.1375
Highly polymorphic SNPs from resequencing	1	41807360	1:41807360	T	C	0.2397	0.09589
Highly polymorphic SNPs from resequencing	1	41875303	1:41875303	A	G	0.2289	0.1687
Highly polymorphic SNPs from resequencing	1	41878557	1:41878557	G	C	0.3625	0.175
Highly polymorphic SNPs from resequencing	1	41938987	1:41938987	A	G	0.321	0.1481
Highly polymorphic SNPs from resequencing	1	42014588	1:42014588	T	G	0.4416	0.2338
Highly polymorphic SNPs from resequencing	1	42110968	1:42110968	A	G	0.1067	0.08
Highly polymorphic SNPs from resequencing	1	42200907	1:42200907	A	G	0.4188	0.1875
Highly polymorphic SNPs from resequencing	1	42206745	1:42206745	G	A	0.4375	0.15
Highly polymorphic SNPs from resequencing	1	42331691	1:42331691	G	T	0.1849	0.06849
Highly polymorphic SNPs from resequencing	1	42459062	1:42459062	G	A	0.2595	0.2658
Highly polymorphic SNPs from resequencing	1	42527524	1:42527524	T	C	0.175	0.075
Highly polymorphic SNPs from resequencing	1	42539845	1:42539845	G	A	0.2562	0.1125
Highly polymorphic SNPs from resequencing	1	42600127	1:42600127	A	G	0.06667	0.05333
Highly polymorphic SNPs from resequencing	1	42704726	1:42704726	G	A	0.1625	0.1
Highly polymorphic SNPs from resequencing	1	42825163	1:42825163	C	T	0.4444	0.1728
Highly polymorphic SNPs from resequencing	1	42898651	1:42898651	A	G	0.1494	0.09091
Highly polymorphic SNPs from resequencing	1	43017430	1:43017430	G	A	0.3125	0.2
Highly polymorphic SNPs from resequencing	1	43053053	1:43053053	T	C	0.3625	0.2
Highly polymorphic SNPs from resequencing	1	43060527	1:43060527	A	G	0.3375	0.125
Highly polymorphic SNPs from resequencing	1	43117343	1:43117343	C	T	0.0625	0.05
Highly polymorphic SNPs from resequencing	1	43234013	1:43234013	G	A	0.1776	0.1184
Highly polymorphic SNPs from resequencing	1	43322406	1:43322406	C	T	0.1988	0.1807
Highly polymorphic SNPs from resequencing	1	43394373	1:43394373	A	G	0.2055	0.05479
Highly polymorphic SNPs from resequencing	1	43497052	1:43497052	G	T	0.45	0.225
Highly polymorphic SNPs from resequencing	1	43528347	1:43528347	C	T	0.4481	0.1688
Highly polymorphic SNPs from resequencing	1	43650402	1:43650402	C	T	0.3025	0.2099
Highly polymorphic SNPs from resequencing	1	43667740	1:43667740	A	G	0.2	0.125
Highly polymorphic SNPs from resequencing	1	43758704	1:43758704	T	C	0.2062	0.1875
Highly polymorphic SNPs from resequencing	1	43822328	1:43822328	A	T	0.2125	0.15
Highly polymorphic SNPs from resequencing	1	43906339	1:43906339	G	A	0.4583	0.1944
Highly polymorphic SNPs from resequencing	1	44024352	1:44024352	C	T	0.1944	0.1111
Highly polymorphic SNPs from resequencing	1	44084875	1:44084875	G	T	0.1812	0.1375
Highly polymorphic SNPs from resequencing	1	44154869	1:44154869	A	T	0.2188	0.1125
Highly polymorphic SNPs from resequencing	1	44201394	1:44201394	A	G	0.1554	0.1216
Highly polymorphic SNPs from resequencing	1	44345225	1:44345225	T	C	0.1781	0.1096
Highly polymorphic SNPs from resequencing	1	44460807	1:44460807	T	A	0.2346	0.1235
Highly polymorphic SNPs from resequencing	1	44549985	1:44549985	G	A	0.3797	0.1519
Highly polymorphic SNPs from resequencing	1	44618799	1:44618799	A	G	0.3151	0.274
Highly polymorphic SNPs from resequencing	1	44714686	1:44714686	G	A	0.1875	0.175
Highly polymorphic SNPs from resequencing	1	44722365	1:44722365	C	T	0.2875	0.2
Highly polymorphic SNPs from resequencing	1	44736389	1:44736389	G	T	0.3188	0.2375
Highly polymorphic SNPs from resequencing	1	44779243	1:44779243	T	C	0.2938	0.2125
Highly polymorphic SNPs from resequencing	1	44801173	1:44801173	A	G	0.3125	0.125
Highly polymorphic SNPs from resequencing	1	44804943	1:44804943	A	G	0.1605	0.1235
Highly polymorphic SNPs from resequencing	1	44806313	1:44806313	A	G	0.25	0.1585
Highly polymorphic SNPs from resequencing	1	44816753	1:44816753	A	G	0.3688	0.1875
Highly polymorphic SNPs from resequencing	1	44918868	1:44918868	A	G	0.1933	0.06667
Highly polymorphic SNPs from resequencing	1	45045598	1:45045598	C	T	0.4938	0.1125
Highly polymorphic SNPs from resequencing	1	45134632	1:45134632	G	A	0.2357	0.1571
Highly polymorphic SNPs from resequencing	1	45224671	1:45224671	C	T	0.3101	0.1899
Highly polymorphic SNPs from resequencing	1	45295643	1:45295643	C	A	0.4438	0.1875
Highly polymorphic SNPs from resequencing	1	45369122	1:45369122	C	T	0.2875	0.125
Highly polymorphic SNPs from resequencing	1	45423253	1:45423253	A	G	0.175	0.125
Highly polymorphic SNPs from resequencing	1	45531760	1:45531760	C	G	0.2	0.075
Highly polymorphic SNPs from resequencing	1	45606731	1:45606731	G	T	0.223	0.09459
Highly polymorphic SNPs from resequencing	1	45760266	1:45760266	T	G	0.4265	0.1765
Highly polymorphic SNPs from resequencing	1	45830720	1:45830720	G	A	0.4679	0.2179
Highly polymorphic SNPs from resequencing	1	45871072	1:45871072	A	T	0.3902	0.122
Highly polymorphic SNPs from resequencing	1	45883405	1:45883405	G	A	0.2812	0.0875
Highly polymorphic SNPs from resequencing	1	45999672	1:45999672	C	A	0.4	0.2
Highly polymorphic SNPs from resequencing	1	46074119	1:46074119	C	T	0.275	0.15
Highly polymorphic SNPs from resequencing	1	46160115	1:46160115	A	G	0.3625	0.125
Highly polymorphic SNPs from resequencing	1	46185078	1:46185078	A	G	0.2562	0.1375
Highly polymorphic SNPs from resequencing	1	46340679	1:46340679	G	C	0.2375	0.2
Highly polymorphic SNPs from resequencing	1	46340912	1:46340912	A	C	0.3025	0.1605
Highly polymorphic SNPs from resequencing	1	46346675	1:46346675	T	C	0.4329	0.1829
Highly polymorphic SNPs from resequencing	1	46445465	1:46445465	C	G	0.2237	0.1316
Highly polymorphic SNPs from resequencing	1	46522684	1:46522684	T	G	0.4286	0.1818
Highly polymorphic SNPs from resequencing	1	46598633	1:46598633	C	T	0.1524	0.1098
Highly polymorphic SNPs from resequencing	1	46723658	1:46723658	A	G	0.4312	0.1375
Highly polymorphic SNPs from resequencing	1	46774947	1:46774947	C	T	0.241	0.1446
Highly polymorphic SNPs from resequencing	1	46809445	1:46809445	A	G	0.4085	0.2073
Highly polymorphic SNPs from resequencing	1	46819251	1:46819251	C	A	0.3272	0.2099
Highly polymorphic SNPs from resequencing	1	46819562	1:46819562	C	A	0.3395	0.1358
Highly polymorphic SNPs from resequencing	1	46828219	1:46828219	T	C	0.3	0.2
Highly polymorphic SNPs from resequencing	1	46862717	1:46862717	C	T	0.475	0.125
Highly polymorphic SNPs from resequencing	1	46879292	1:46879292	G	A	0.4321	0.2222
Highly polymorphic SNPs from resequencing	1	47003389	1:47003389	A	G	0.4321	0.1728
Highly polymorphic SNPs from resequencing	1	47062784	1:47062784	A	T	0.2407	0.2099
Highly polymorphic SNPs from resequencing	1	47070219	1:47070219	A	G	0.3188	0.2125
Highly polymorphic SNPs from resequencing	1	47074187	1:47074187	A	T	0.3354	0.2317
Highly polymorphic SNPs from resequencing	1	47163176	1:47163176	A	G	0.3933	0.2267
Highly polymorphic SNPs from resequencing	1	47211393	1:47211393	T	C	0.2628	0.1923
Highly polymorphic SNPs from resequencing	1	47317158	1:47317158	C	T	0.4198	0.1975
Highly polymorphic SNPs from resequencing	1	47393757	1:47393757	G	A	0.4639	0.2048
Highly polymorphic SNPs from resequencing	1	47496697	1:47496697	G	A	0.4643	0.2143
Highly polymorphic SNPs from resequencing	1	47607829	1:47607829	T	C	0.3855	0.1928
Highly polymorphic SNPs from resequencing	1	47801029	1:47801029	A	G	0.3797	0.1519
Highly polymorphic SNPs from resequencing	1	47925453	1:47925453	C	T	0.3857	0.1429
Highly polymorphic SNPs from resequencing	1	48014995	1:48014995	G	C	0.2	0.2
Highly polymorphic SNPs from resequencing	1	48103803	1:48103803	C	T	0.05921	0.06579
Highly polymorphic SNPs from resequencing	1	48265013	1:48265013	C	T	0.3836	0.1918
Highly polymorphic SNPs from resequencing	1	48287797	1:48287797	A	G	0.1562	0.1375
Highly polymorphic SNPs from resequencing	1	48394887	1:48394887	C	T	0.3425	0.137
Highly polymorphic SNPs from resequencing	1	48539340	1:48539340	T	C	0.075	0.075
Highly polymorphic SNPs from resequencing	1	48701519	1:48701519	G	A	0.2654	0.2099
Highly polymorphic SNPs from resequencing	1	48816339	1:48816339	A	C	0.4353	0.1176
Highly polymorphic SNPs from resequencing	1	48946776	1:48946776	G	T	0.4857	0.2286
Highly polymorphic SNPs from resequencing	1	49125090	1:49125090	A	G	0.109	0.1154
Highly polymorphic SNPs from resequencing	1	49171008	1:49171008	A	G	0.2317	0.1951
Highly polymorphic SNPs from resequencing	1	49214399	1:49214399	T	G	0.1951	0.1707
Highly polymorphic SNPs from resequencing	1	49285830	1:49285830	T	C	0.1438	0.1375
Highly polymorphic SNPs from resequencing	1	49350049	1:49350049	A	G	0.2278	0.1013
Highly polymorphic SNPs from resequencing	1	49468301	1:49468301	A	C	0.189	0.1585
Highly polymorphic SNPs from resequencing	1	49615197	1:49615197	T	C	0.2771	0.1687
Highly polymorphic SNPs from resequencing	1	49756750	1:49756750	A	T	0.3067	0.16
Highly polymorphic SNPs from resequencing	1	49786616	1:49786616	C	T	0.3062	0.1125
Highly polymorphic SNPs from resequencing	1	49810992	1:49810992	T	C	0.1812	0.1125
Highly polymorphic SNPs from resequencing	1	49813977	1:49813977	C	A	0.1875	0.1
Highly polymorphic SNPs from resequencing	1	49822812	1:49822812	A	C	0.179	0.1358
Highly polymorphic SNPs from resequencing	1	49911770	1:49911770	A	G	0.3125	0.225
Highly polymorphic SNPs from resequencing	1	49976656	1:49976656	A	C	0.4156	0.1558
Highly polymorphic SNPs from resequencing	1	50072289	1:50072289	T	C	0.2375	0.175
Highly polymorphic SNPs from resequencing	1	50102302	1:50102302	C	T	0.1438	0.1125
Highly polymorphic SNPs from resequencing	1	50150203	1:50150203	T	C	0.1643	0.1286
Highly polymorphic SNPs from resequencing	1	50312881	1:50312881	G	A	0.4133	0.1067
Highly polymorphic SNPs from resequencing	1	50500209	1:50500209	T	G	0.2945	0.1233
Highly polymorphic SNPs from resequencing	1	50512702	1:50512702	A	G	0.3148	0.06173
Highly polymorphic SNPs from resequencing	1	50615793	1:50615793	C	T	0.1312	0.0875
Highly polymorphic SNPs from resequencing	1	50702519	1:50702519	T	C	0.2583	0.05
Highly polymorphic SNPs from resequencing	1	50887901	1:50887901	C	T	0.1438	0.1507
Highly polymorphic SNPs from resequencing	1	50987201	1:50987201	T	G	0.3875	0.125
Highly polymorphic SNPs from resequencing	1	51180176	1:51180176	C	T	0.3732	0.2113
Highly polymorphic SNPs from resequencing	1	51354583	1:51354583	T	C	0.3014	0.1918
Highly polymorphic SNPs from resequencing	1	51486769	1:51486769	A	G	0.2692	0.1538
Highly polymorphic SNPs from resequencing	1	51497555	1:51497555	A	G	0.2562	0.2375
Highly polymorphic SNPs from resequencing	1	51610076	1:51610076	C	A	0.2708	0.1806
Highly polymorphic SNPs from resequencing	1	51809917	1:51809917	A	G	0.2439	0.1951
Highly polymorphic SNPs from resequencing	1	51881374	1:51881374	A	C	0.284	0.1235
Highly polymorphic SNPs from resequencing	1	51952316	1:51952316	A	G	0.3171	0.2683
Highly polymorphic SNPs from resequencing	1	52001064	1:52001064	C	A	0.3	0.175
Highly polymorphic SNPs from resequencing	1	52002059	1:52002059	T	C	0.3704	0.1728
Highly polymorphic SNPs from resequencing	1	52008236	1:52008236	G	A	0.3375	0.15
Highly polymorphic SNPs from resequencing	1	52146790	1:52146790	C	T	0.4932	0.1757
Highly polymorphic SNPs from resequencing	1	52230418	1:52230418	C	T	0.1818	0.1558
Highly polymorphic SNPs from resequencing	1	52297103	1:52297103	T	C	0.1928	0.1205
Highly polymorphic SNPs from resequencing	1	52388188	1:52388188	C	G	0.2716	0.1481
Highly polymorphic SNPs from resequencing	1	52459505	1:52459505	G	T	0.4	0.225
Highly polymorphic SNPs from resequencing	1	52494192	1:52494192	A	G	0.463	0.2346
Highly polymorphic SNPs from resequencing	1	52503060	1:52503060	A	G	0.2562	0.2125
Highly polymorphic SNPs from resequencing	1	52504935	1:52504935	C	T	0.4562	0.2375
Highly polymorphic SNPs from resequencing	1	52538744	1:52538744	T	C	0.4568	0.2222
Highly polymorphic SNPs from resequencing	1	52550401	1:52550401	C	T	0.4198	0.1728
Highly polymorphic SNPs from resequencing	1	52593047	1:52593047	G	A	0.175	0.125
Highly polymorphic SNPs from resequencing	1	52677257	1:52677257	G	A	0.284	0.1975
Highly polymorphic SNPs from resequencing	1	52738143	1:52738143	C	G	0.3421	0.2632
Highly polymorphic SNPs from resequencing	1	52897047	1:52897047	G	A	0.2368	0.1579
Highly polymorphic SNPs from resequencing	1	52963150	1:52963150	G	T	0.2826	0.2464
Highly polymorphic SNPs from resequencing	1	52989744	1:52989744	C	T	0.2195	0.1707
Highly polymorphic SNPs from resequencing	1	53002870	1:53002870	A	C	0.4506	0.2099
Highly polymorphic SNPs from resequencing	1	53058569	1:53058569	C	A	0.3457	0.1975
Highly polymorphic SNPs from resequencing	1	53083105	1:53083105	T	C	0.2988	0.2073
Highly polymorphic SNPs from resequencing	1	53111056	1:53111056	T	C	0.4	0.175
Highly polymorphic SNPs from resequencing	1	53127010	1:53127010	C	T	0.3735	0.1446
Highly polymorphic SNPs from resequencing	1	53164376	1:53164376	C	T	0.4	0.225
Highly polymorphic SNPs from resequencing	1	53170241	1:53170241	A	G	0.5	0.175
Highly polymorphic SNPs from resequencing	1	53263999	1:53263999	G	A	0.3086	0.1728
Highly polymorphic SNPs from resequencing	1	53317690	1:53317690	A	G	0.3012	0.1687
Highly polymorphic SNPs from resequencing	1	53341143	1:53341143	A	G	0.3188	0.1875
Highly polymorphic SNPs from resequencing	1	53355381	1:53355381	G	T	0.1446	0.1205
Highly polymorphic SNPs from resequencing	1	53360821	1:53360821	G	A	0.3688	0.1625
Highly polymorphic SNPs from resequencing	1	53386048	1:53386048	T	C	0.3354	0.1829
Highly polymorphic SNPs from resequencing	1	53396251	1:53396251	T	C	0.311	0.2073
Highly polymorphic SNPs from resequencing	1	53418036	1:53418036	G	A	0.179	0.06173
Highly polymorphic SNPs from resequencing	1	53450726	1:53450726	T	A	0.1463	0.122
Highly polymorphic SNPs from resequencing	1	53533695	1:53533695	C	G	0.2062	0.1125
Highly polymorphic SNPs from resequencing	1	53586020	1:53586020	G	A	0.2125	0.2
Highly polymorphic SNPs from resequencing	1	53725084	1:53725084	C	G	0.4815	0.1975
Highly polymorphic SNPs from resequencing	1	53815755	1:53815755	C	A	0.4444	0.2222
Highly polymorphic SNPs from resequencing	1	53916859	1:53916859	C	T	0.225	0.125
Highly polymorphic SNPs from resequencing	1	53992683	1:53992683	T	C	0.411	0.1918
Highly polymorphic SNPs from resequencing	1	54154070	1:54154070	A	G	0.22	0.12
Highly polymorphic SNPs from resequencing	1	54227361	1:54227361	C	G	0.2424	0.1212
Highly polymorphic SNPs from resequencing	1	54415455	1:54415455	A	C	0.2963	0.1728
Highly polymorphic SNPs from resequencing	1	54469007	1:54469007	C	T	0.2625	0.2
Highly polymorphic SNPs from resequencing	1	54504181	1:54504181	A	G	0.358	0.1975
Highly polymorphic SNPs from resequencing	1	54593220	1:54593220	A	C	0.3642	0.1358
Highly polymorphic SNPs from resequencing	1	54633389	1:54633389	T	G	0.4875	0.25
Highly polymorphic SNPs from resequencing	1	54793348	1:54793348	G	C	0.2857	0.2
Highly polymorphic SNPs from resequencing	1	54881812	1:54881812	G	C	0.4198	0.2469
Highly polymorphic SNPs from resequencing	1	54914287	1:54914287	T	G	0.4188	0.2125
Highly polymorphic SNPs from resequencing	1	54930721	1:54930721	A	G	0.4512	0.2439
Highly polymorphic SNPs from resequencing	1	54974680	1:54974680	G	A	0.2866	0.1585
Highly polymorphic SNPs from resequencing	1	55032292	1:55032292	G	A	0.1688	0.1375
Highly polymorphic SNPs from resequencing	1	55108813	1:55108813	G	T	0.4691	0.1481
Highly polymorphic SNPs from resequencing	1	55230037	1:55230037	T	C	0.2188	0.1125
Highly polymorphic SNPs from resequencing	1	55286763	1:55286763	T	C	0.35	0.2
Highly polymorphic SNPs from resequencing	1	55316798	1:55316798	C	T	0.2622	0.1341
Highly polymorphic SNPs from resequencing	1	55432400	1:55432400	G	T	0.42	0.2
Highly polymorphic SNPs from resequencing	1	55541639	1:55541639	C	T	0.2987	0.1558
Highly polymorphic SNPs from resequencing	1	55600238	1:55600238	T	C	0.4662	0.2027
Highly polymorphic SNPs from resequencing	1	55699787	1:55699787	C	T	0.1532	0.08065
Highly polymorphic SNPs from resequencing	1	55837036	1:55837036	A	T	0.2593	0.1728
Highly polymorphic SNPs from resequencing	1	55840902	1:55840902	C	A	0.3312	0.1375
Highly polymorphic SNPs from resequencing	1	55969321	1:55969321	C	T	0.4679	0.2179
Highly polymorphic SNPs from resequencing	1	56040331	1:56040331	A	G	0.4878	0.1707
Highly polymorphic SNPs from resequencing	1	56094443	1:56094443	A	G	0.2125	0.15
Highly polymorphic SNPs from resequencing	1	56105806	1:56105806	G	A	0.3688	0.1875
Highly polymorphic SNPs from resequencing	1	56164409	1:56164409	T	C	0.3088	0.2647
Highly polymorphic SNPs from resequencing	1	56313161	1:56313161	T	C	0.15	0.1
Highly polymorphic SNPs from resequencing	1	56315469	1:56315469	G	A	0.1646	0.1098
Highly polymorphic SNPs from resequencing	1	56402679	1:56402679	A	C	0.1076	0.03797
Highly polymorphic SNPs from resequencing	1	56504698	1:56504698	A	G	0.4625	0.25
Highly polymorphic SNPs from resequencing	1	56592797	1:56592797	C	G	0.2125	0.175
Highly polymorphic SNPs from resequencing	1	56756227	1:56756227	T	C	0.1605	0.1481
Highly polymorphic SNPs from resequencing	1	56765070	1:56765070	C	G	0.3188	0.2375
Highly polymorphic SNPs from resequencing	1	56796294	1:56796294	G	A	0.2963	0.1481
Highly polymorphic SNPs from resequencing	1	56844974	1:56844974	A	G	0.1575	0.1507
Highly polymorphic SNPs from resequencing	1	56949290	1:56949290	A	G	0.2297	0.1892
Highly polymorphic SNPs from resequencing	1	57062399	1:57062399	G	A	0.3333	0.1333
Highly polymorphic SNPs from resequencing	1	57189803	1:57189803	C	T	0.2197	0.1061
Highly polymorphic SNPs from resequencing	1	57246829	1:57246829	G	A	0.05714	0.05714
Highly polymorphic SNPs from resequencing	1	57373961	1:57373961	A	G	0.3309	0.1912
Highly polymorphic SNPs from resequencing	1	57475275	1:57475275	A	T	0.4225	0.169
Highly polymorphic SNPs from resequencing	1	57516101	1:57516101	A	C	0.4203	0.1739
Highly polymorphic SNPs from resequencing	1	57587564	1:57587564	T	C	0.3688	0.2125
Highly polymorphic SNPs from resequencing	1	57678661	1:57678661	C	T	0.462	0.1646
Highly polymorphic SNPs from resequencing	1	57739741	1:57739741	C	T	0.1964	0.2024
Highly polymorphic SNPs from resequencing	1	57750886	1:57750886	C	T	0.2812	0.1375
Highly polymorphic SNPs from resequencing	1	57759405	1:57759405	G	A	0.2229	0.1807
Highly polymorphic SNPs from resequencing	1	57759859	1:57759859	G	A	0.2062	0.1375
Highly polymorphic SNPs from resequencing	1	57776240	1:57776240	C	T	0.1438	0.1375
Highly polymorphic SNPs from resequencing	1	57801703	1:57801703	T	G	0.275	0.15
Highly polymorphic SNPs from resequencing	1	57831374	1:57831374	T	C	0.3188	0.1875
Highly polymorphic SNPs from resequencing	1	57841876	1:57841876	G	A	0.1786	0.09524
Highly polymorphic SNPs from resequencing	1	57964594	1:57964594	G	A	0.4383	0.1852
Highly polymorphic SNPs from resequencing	1	57971459	1:57971459	T	C	0.4312	0.1625
Highly polymorphic SNPs from resequencing	1	58007082	1:58007082	T	C	0.3684	0.1579
Highly polymorphic SNPs from resequencing	1	58106991	1:58106991	C	T	0.4621	0.1667
Highly polymorphic SNPs from resequencing	1	58225360	1:58225360	A	G	0.2564	0.1795
Highly polymorphic SNPs from resequencing	1	58342034	1:58342034	A	G	0.1688	0.1375
Highly polymorphic SNPs from resequencing	1	58349918	1:58349918	T	C	0.2561	0.1707
Highly polymorphic SNPs from resequencing	1	58414706	1:58414706	G	A	0.3938	0.2125
Highly polymorphic SNPs from resequencing	1	58437139	1:58437139	G	A	0.375	0.225
Highly polymorphic SNPs from resequencing	1	58464788	1:58464788	T	G	0.4062	0.2375
Highly polymorphic SNPs from resequencing	1	58477712	1:58477712	A	C	0.4695	0.2073
Highly polymorphic SNPs from resequencing	1	58569096	1:58569096	T	G	0.3625	0.2
Highly polymorphic SNPs from resequencing	1	58569508	1:58569508	A	G	0.4188	0.1625
Highly polymorphic SNPs from resequencing	1	58596107	1:58596107	C	T	0.425	0.175
Highly polymorphic SNPs from resequencing	1	58673057	1:58673057	A	G	0.4938	0.1975
Highly polymorphic SNPs from resequencing	1	58751963	1:58751963	T	G	0.5	0.2099
Highly polymorphic SNPs from resequencing	1	58827867	1:58827867	C	T	0.05195	0.02597
Highly polymorphic SNPs from resequencing	1	58993899	1:58993899	T	A	0.4658	0.1918
Highly polymorphic SNPs from resequencing	1	59077349	1:59077349	T	C	0.4638	0.2319
Highly polymorphic SNPs from resequencing	1	59152204	1:59152204	T	C	0.1549	0.1127
Highly polymorphic SNPs from resequencing	1	59216106	1:59216106	T	A	0.3088	0.1765
Highly polymorphic SNPs from resequencing	1	59314627	1:59314627	C	A	0.4125	0.275
Highly polymorphic SNPs from resequencing	1	59499099	1:59499099	A	C	0.1519	0.1519
Highly polymorphic SNPs from resequencing	1	59569793	1:59569793	C	T	0.2619	0.1429
Highly polymorphic SNPs from resequencing	1	59685667	1:59685667	C	A	0.3228	0.2405
Highly polymorphic SNPs from resequencing	1	59735339	1:59735339	T	C	0.4506	0.1111
Highly polymorphic SNPs from resequencing	1	59839272	1:59839272	T	C	0.2727	0.1515
Highly polymorphic SNPs from resequencing	1	59943417	1:59943417	C	T	0.2407	0.1358
Highly polymorphic SNPs from resequencing	1	59998783	1:59998783	T	C	0.372	0.1829
Highly polymorphic SNPs from resequencing	1	60088846	1:60088846	A	G	0.4333	0.2267
Highly polymorphic SNPs from resequencing	1	60187787	1:60187787	A	G	0.1447	0.1579
Highly polymorphic SNPs from resequencing	1	60258362	1:60258362	A	G	0.275	0.175
Highly polymorphic SNPs from resequencing	1	60314953	1:60314953	C	T	0.2152	0.1519
Highly polymorphic SNPs from resequencing	1	60414334	1:60414334	T	C	0.4937	0.2025
Highly polymorphic SNPs from resequencing	1	60518778	1:60518778	A	G	0.1739	0.1159
Highly polymorphic SNPs from resequencing	1	60620881	1:60620881	C	T	0.3169	0.2113
Highly polymorphic SNPs from resequencing	1	60703677	1:60703677	T	C	0.09091	0.07792
Highly polymorphic SNPs from resequencing	1	60799874	1:60799874	T	A	0.2562	0.1875
Highly polymorphic SNPs from resequencing	1	60943647	1:60943647	G	A	0.3272	0.1111
Highly polymorphic SNPs from resequencing	1	60986204	1:60986204	T	C	0.1605	0.07407
Highly polymorphic SNPs from resequencing	1	61085607	1:61085607	A	G	0.275	0.2
Highly polymorphic SNPs from resequencing	1	61214649	1:61214649	T	C	0.3	0.125
Highly polymorphic SNPs from resequencing	1	61285802	1:61285802	A	G	0.2938	0.2125
Highly polymorphic SNPs from resequencing	1	61341801	1:61341801	A	C	0.4408	0.2763
Highly polymorphic SNPs from resequencing	1	61447746	1:61447746	C	T	0.3526	0.2179
Highly polymorphic SNPs from resequencing	1	61553505	1:61553505	G	A	0.4143	0.2571
Highly polymorphic SNPs from resequencing	1	61618937	1:61618937	G	T	0.4667	0.2133
Highly polymorphic SNPs from resequencing	1	61754560	1:61754560	G	A	0.2467	0.1733
Highly polymorphic SNPs from resequencing	1	61808747	1:61808747	C	G	0.3306	0.2097
Highly polymorphic SNPs from resequencing	1	61958884	1:61958884	A	C	0.3986	0.2297
Highly polymorphic SNPs from resequencing	1	62032009	1:62032009	C	T	0.1972	0.08451
Highly polymorphic SNPs from resequencing	1	62168939	1:62168939	G	A	0.3875	0.225
Highly polymorphic SNPs from resequencing	1	62241405	1:62241405	C	T	0.4242	0.2121
Highly polymorphic SNPs from resequencing	1	62323550	1:62323550	G	T	0.3226	0.1613
Highly polymorphic SNPs from resequencing	1	62423109	1:62423109	A	G	0.4577	0.1831
Highly polymorphic SNPs from resequencing	1	62475083	1:62475083	T	A	0.2938	0.1375
Highly polymorphic SNPs from resequencing	1	62585062	1:62585062	G	T	0.4625	0.15
Highly polymorphic SNPs from resequencing	1	62776878	1:62776878	C	A	0.08333	0.1111
Highly polymorphic SNPs from resequencing	1	62860479	1:62860479	C	T	0.1027	0.06849
Highly polymorphic SNPs from resequencing	1	62938749	1:62938749	G	A	0.2562	0.1625
Highly polymorphic SNPs from resequencing	1	63010352	1:63010352	G	A	0.3625	0.225
Highly polymorphic SNPs from resequencing	1	63081499	1:63081499	T	C	0.4568	0.2222
Highly polymorphic SNPs from resequencing	1	63101791	1:63101791	T	C	0.4562	0.1875
Highly polymorphic SNPs from resequencing	1	63206773	1:63206773	A	G	0.1776	0.1184
Highly polymorphic SNPs from resequencing	1	63277177	1:63277177	T	C	0.1562	0.1125
Highly polymorphic SNPs from resequencing	1	63362831	1:63362831	C	T	0.3194	0.1667
Highly polymorphic SNPs from resequencing	1	63418329	1:63418329	T	G	0.4265	0.1765
Highly polymorphic SNPs from resequencing	1	63563545	1:63563545	T	C	0.2927	0.1707
Highly polymorphic SNPs from resequencing	1	63614424	1:63614424	C	T	0.3025	0.1852
Highly polymorphic SNPs from resequencing	1	63705863	1:63705863	C	T	0.3625	0.2
Highly polymorphic SNPs from resequencing	1	63827226	1:63827226	C	T	0.45	0.2
Highly polymorphic SNPs from resequencing	1	63877157	1:63877157	G	A	0.1781	0.08219
Highly polymorphic SNPs from resequencing	1	64010457	1:64010457	A	G	0.4438	0.2125
Highly polymorphic SNPs from resequencing	1	64127726	1:64127726	G	T	0.2013	0.1169
Highly polymorphic SNPs from resequencing	1	64220070	1:64220070	C	T	0.4107	0.131
Highly polymorphic SNPs from resequencing	1	64237230	1:64237230	G	A	0.2812	0.2125
Highly polymorphic SNPs from resequencing	1	64338692	1:64338692	G	A	0.07237	0.06579
Highly polymorphic SNPs from resequencing	1	64430340	1:64430340	G	A	0.2652	0.197
Highly polymorphic SNPs from resequencing	1	64515694	1:64515694	T	C	0.1449	0.1159
Highly polymorphic SNPs from resequencing	1	64645893	1:64645893	C	G	0.09868	0.09211
Highly polymorphic SNPs from resequencing	1	64728775	1:64728775	T	G	0.3333	0.1067
Highly polymorphic SNPs from resequencing	1	64854251	1:64854251	T	C	0.2688	0.1125
Highly polymorphic SNPs from resequencing	1	64862436	1:64862436	G	T	0.142	0.1111
Highly polymorphic SNPs from resequencing	1	65012423	1:65012423	T	C	0.2312	0.1875
Highly polymorphic SNPs from resequencing	1	65117465	1:65117465	T	C	0.2099	0.1728
Highly polymorphic SNPs from resequencing	1	65129098	1:65129098	C	T	0.3457	0.1481
Highly polymorphic SNPs from resequencing	1	65208229	1:65208229	G	A	0.1646	0.08537
Highly polymorphic SNPs from resequencing	1	65378095	1:65378095	T	A	0.3312	0.1948
Highly polymorphic SNPs from resequencing	1	65447056	1:65447056	A	G	0.4257	0.1486
Highly polymorphic SNPs from resequencing	1	65556902	1:65556902	A	T	0.2	0.1429
Highly polymorphic SNPs from resequencing	1	65649311	1:65649311	G	A	0.2246	0.1304
Highly polymorphic SNPs from resequencing	1	65742878	1:65742878	T	C	0.1644	0.137
Highly polymorphic SNPs from resequencing	1	65781999	1:65781999	T	C	0.1938	0.1625
Highly polymorphic SNPs from resequencing	1	65906143	1:65906143	A	C	0.4459	0.2703
Highly polymorphic SNPs from resequencing	1	66087216	1:66087216	A	G	0.4756	0.2439
Highly polymorphic SNPs from resequencing	1	66141139	1:66141139	A	G	0.4342	0.2632
Highly polymorphic SNPs from resequencing	1	66252232	1:66252232	C	T	0.1625	0.175
Highly polymorphic SNPs from resequencing	1	66314817	1:66314817	G	A	0.3963	0.1829
Highly polymorphic SNPs from resequencing	1	66352264	1:66352264	T	C	0.3188	0.1875
Highly polymorphic SNPs from resequencing	1	66445430	1:66445430	T	C	0.3086	0.2469
Highly polymorphic SNPs from resequencing	1	66518621	1:66518621	G	C	0.07143	0.06494
Highly polymorphic SNPs from resequencing	1	66638642	1:66638642	C	T	0.3986	0.1486
Highly polymorphic SNPs from resequencing	1	66724093	1:66724093	G	A	0.3049	0.1951
Highly polymorphic SNPs from resequencing	1	66814868	1:66814868	A	G	0.2312	0.1125
Highly polymorphic SNPs from resequencing	1	66891684	1:66891684	G	A	0.1988	0.2048
Highly polymorphic SNPs from resequencing	1	66900590	1:66900590	T	C	0.2562	0.1875
Highly polymorphic SNPs from resequencing	1	66917116	1:66917116	C	T	0.15	0.125
Highly polymorphic SNPs from resequencing	1	66927939	1:66927939	A	C	0.2188	0.1375
Highly polymorphic SNPs from resequencing	1	67049449	1:67049449	T	C	0.2134	0.1341
Highly polymorphic SNPs from resequencing	1	67079133	1:67079133	G	A	0.3875	0.175
Highly polymorphic SNPs from resequencing	1	67202170	1:67202170	T	C	0.32	0.1867
Highly polymorphic SNPs from resequencing	1	67336777	1:67336777	T	G	0.4315	0.09589
Highly polymorphic SNPs from resequencing	1	67477199	1:67477199	T	C	0.4545	0.2078
Highly polymorphic SNPs from resequencing	1	67504468	1:67504468	A	C	0.475	0.2
Highly polymorphic SNPs from resequencing	1	67565552	1:67565552	G	A	0.2927	0.1463
Highly polymorphic SNPs from resequencing	1	67580651	1:67580651	G	A	0.2688	0.1375
Highly polymorphic SNPs from resequencing	1	67616983	1:67616983	A	T	0.2662	0.1688
Highly polymorphic SNPs from resequencing	1	67734881	1:67734881	A	G	0.4812	0.1375
Highly polymorphic SNPs from resequencing	1	67767695	1:67767695	C	T	0.175	0.175
Highly polymorphic SNPs from resequencing	1	67788242	1:67788242	T	G	0.4568	0.1975
Highly polymorphic SNPs from resequencing	1	67866477	1:67866477	C	T	0.3598	0.1585
Highly polymorphic SNPs from resequencing	1	67941260	1:67941260	T	C	0.439	0.2439
Highly polymorphic SNPs from resequencing	1	67979188	1:67979188	A	G	0.2531	0.1605
Highly polymorphic SNPs from resequencing	1	67984360	1:67984360	C	T	0.1625	0.15
Highly polymorphic SNPs from resequencing	1	68061317	1:68061317	A	G	0.1987	0.0641
Highly polymorphic SNPs from resequencing	1	68103564	1:68103564	C	T	0.1364	0.09091
Highly polymorphic SNPs from resequencing	1	68240085	1:68240085	C	T	0.475	0.2
Highly polymorphic SNPs from resequencing	1	68347432	1:68347432	C	T	0.2625	0.2
Highly polymorphic SNPs from resequencing	1	68423714	1:68423714	G	A	0.3377	0.2078
Highly polymorphic SNPs from resequencing	1	68573027	1:68573027	C	T	0.1938	0.0875
Highly polymorphic SNPs from resequencing	1	68697167	1:68697167	A	G	0.3919	0.1892
Highly polymorphic SNPs from resequencing	1	68716645	1:68716645	G	A	0.2368	0.1579
Highly polymorphic SNPs from resequencing	1	68881361	1:68881361	C	T	0.4514	0.2083
Highly polymorphic SNPs from resequencing	1	68969274	1:68969274	G	C	0.3642	0.2099
Highly polymorphic SNPs from resequencing	1	68999449	1:68999449	C	T	0.4562	0.2125
Highly polymorphic SNPs from resequencing	1	69071408	1:69071408	A	G	0.4573	0.1829
Highly polymorphic SNPs from resequencing	1	69157633	1:69157633	T	C	0.475	0.25
Highly polymorphic SNPs from resequencing	1	69173256	1:69173256	C	T	0.2284	0.1605
Highly polymorphic SNPs from resequencing	1	69207028	1:69207028	T	C	0.1481	0.1235
Highly polymorphic SNPs from resequencing	1	69282043	1:69282043	A	G	0.1375	0.15
Highly polymorphic SNPs from resequencing	1	69356994	1:69356994	G	A	0.05921	0.03947
Highly polymorphic SNPs from resequencing	1	69519334	1:69519334	C	T	0.4438	0.2625
Highly polymorphic SNPs from resequencing	1	69602621	1:69602621	C	G	0.3333	0.2051
Highly polymorphic SNPs from resequencing	1	69693063	1:69693063	T	C	0.3699	0.3288
Highly polymorphic SNPs from resequencing	1	69878751	1:69878751	G	C	0.2938	0.2125
Highly polymorphic SNPs from resequencing	1	70059981	1:70059981	G	A	0.07595	0.07595
Highly polymorphic SNPs from resequencing	1	70198124	1:70198124	G	C	0.3831	0.2727
Highly polymorphic SNPs from resequencing	1	70338285	1:70338285	T	G	0.2647	0.2059
Highly polymorphic SNPs from resequencing	1	70463488	1:70463488	G	A	0.35	0.125
Highly polymorphic SNPs from resequencing	1	70585650	1:70585650	C	G	0.09286	0.1
Highly polymorphic SNPs from resequencing	1	70681173	1:70681173	T	C	0.08696	0.08696
Highly polymorphic SNPs from resequencing	1	70765233	1:70765233	A	C	0.4254	0.1642
Highly polymorphic SNPs from resequencing	1	70861147	1:70861147	C	A	0.2055	0.137
Highly polymorphic SNPs from resequencing	1	70940893	1:70940893	A	G	0.2469	0.2222
Highly polymorphic SNPs from resequencing	1	71158181	1:71158181	A	T	0.2324	0.07042
Highly polymorphic SNPs from resequencing	1	71339449	1:71339449	G	A	0.4167	0.1667
Highly polymorphic SNPs from resequencing	1	71429144	1:71429144	T	C	0.2029	0.1159
Highly polymorphic SNPs from resequencing	1	71564920	1:71564920	C	T	0.2333	0.1733
Highly polymorphic SNPs from resequencing	1	71638112	1:71638112	A	G	0.05405	0.05405
Highly polymorphic SNPs from resequencing	1	71717486	1:71717486	G	A	0.35	0.225
Highly polymorphic SNPs from resequencing	1	71757729	1:71757729	G	A	0.2438	0.1375
Highly polymorphic SNPs from resequencing	1	71764362	1:71764362	T	C	0.2256	0.1829
Highly polymorphic SNPs from resequencing	1	71920095	1:71920095	T	C	0.0625	0.025
Highly polymorphic SNPs from resequencing	1	72063655	1:72063655	A	G	0.3	0.075
Highly polymorphic SNPs from resequencing	1	72069687	1:72069687	G	T	0.4383	0.2099
Highly polymorphic SNPs from resequencing	1	72070421	1:72070421	T	C	0.3688	0.1875
Highly polymorphic SNPs from resequencing	1	72111873	1:72111873	A	C	0.4939	0.2073
Highly polymorphic SNPs from resequencing	1	72155263	1:72155263	C	T	0.4939	0.2317
Highly polymorphic SNPs from resequencing	1	72197205	1:72197205	C	T	0.2716	0.1235
Highly polymorphic SNPs from resequencing	1	72213893	1:72213893	A	G	0.3457	0.1481
Highly polymorphic SNPs from resequencing	1	72218060	1:72218060	T	C	0.325	0.25
Highly polymorphic SNPs from resequencing	1	72323228	1:72323228	G	A	0.5	0.25
Highly polymorphic SNPs from resequencing	1	72380615	1:72380615	T	G	0.3904	0.2329
Highly polymorphic SNPs from resequencing	1	72509637	1:72509637	A	C	0.4938	0.2469
Highly polymorphic SNPs from resequencing	1	72538306	1:72538306	C	G	0.1829	0.09756
Highly polymorphic SNPs from resequencing	1	72655208	1:72655208	G	A	0.1667	0.1358
Highly polymorphic SNPs from resequencing	1	72701260	1:72701260	G	C	0.2432	0.2432
Highly polymorphic SNPs from resequencing	1	72814522	1:72814522	T	A	0.4306	0.2222
Highly polymorphic SNPs from resequencing	1	72984048	1:72984048	G	A	0.1013	0.1013
Highly polymorphic SNPs from resequencing	1	73063625	1:73063625	G	A	0.3986	0.1757
Highly polymorphic SNPs from resequencing	1	73141807	1:73141807	G	A	0.2868	0.1029
Highly polymorphic SNPs from resequencing	1	73227405	1:73227405	T	C	0.2045	0.197
Highly polymorphic SNPs from resequencing	1	73311225	1:73311225	T	G	0.3554	0.2048
Highly polymorphic SNPs from resequencing	1	73377584	1:73377584	A	G	0.3765	0.2593
Highly polymorphic SNPs from resequencing	1	73379730	1:73379730	C	T	0.3562	0.1625
Highly polymorphic SNPs from resequencing	1	73410657	1:73410657	C	A	0.3688	0.1625
Highly polymorphic SNPs from resequencing	1	73452864	1:73452864	G	A	0.1667	0.1358
Highly polymorphic SNPs from resequencing	1	73474309	1:73474309	T	C	0.475	0.275
Highly polymorphic SNPs from resequencing	1	73475571	1:73475571	T	C	0.4562	0.2375
Highly polymorphic SNPs from resequencing	1	73477154	1:73477154	C	G	0.358	0.1728
Highly polymorphic SNPs from resequencing	1	73486690	1:73486690	A	G	0.189	0.1829
Highly polymorphic SNPs from resequencing	1	73534048	1:73534048	T	G	0.2125	0.125
Highly polymorphic SNPs from resequencing	1	73685188	1:73685188	T	C	0.284	0.2222
Highly polymorphic SNPs from resequencing	1	73704389	1:73704389	C	T	0.3086	0.1481
Highly polymorphic SNPs from resequencing	1	73719737	1:73719737	A	G	0.4815	0.1235
Highly polymorphic SNPs from resequencing	1	73865375	1:73865375	G	A	0.4024	0.1707
Highly polymorphic SNPs from resequencing	1	73867302	1:73867302	A	G	0.1688	0.1375
Highly polymorphic SNPs from resequencing	1	73922056	1:73922056	A	G	0.4329	0.2073
Highly polymorphic SNPs from resequencing	1	74013090	1:74013090	C	A	0.35	0.2
Highly polymorphic SNPs from resequencing	1	74065734	1:74065734	G	A	0.372	0.2317
Highly polymorphic SNPs from resequencing	1	74260640	1:74260640	C	T	0.3701	0.1429
Highly polymorphic SNPs from resequencing	1	74292733	1:74292733	C	T	0.1507	0.1096
Highly polymorphic SNPs from resequencing	1	74309274	1:74309274	G	A	0.3537	0.1951
Highly polymorphic SNPs from resequencing	1	74367344	1:74367344	A	G	0.2716	0.1975
Highly polymorphic SNPs from resequencing	1	74369518	1:74369518	A	G	0.3812	0.1875
Highly polymorphic SNPs from resequencing	1	74402521	1:74402521	T	C	0.4312	0.2625
Highly polymorphic SNPs from resequencing	1	74552009	1:74552009	G	A	0.4562	0.2375
Highly polymorphic SNPs from resequencing	1	74570476	1:74570476	A	C	0.4375	0.15
Highly polymorphic SNPs from resequencing	1	74630809	1:74630809	C	T	0.2256	0.1585
Highly polymorphic SNPs from resequencing	1	74686435	1:74686435	G	A	0.3476	0.1341
Highly polymorphic SNPs from resequencing	1	74742214	1:74742214	G	A	0.4312	0.1375
Highly polymorphic SNPs from resequencing	1	74886309	1:74886309	T	G	0.2438	0.1375
Highly polymorphic SNPs from resequencing	1	74934809	1:74934809	C	A	0.2671	0.2055
Highly polymorphic SNPs from resequencing	1	75069219	1:75069219	T	C	0.4133	0.1867
Highly polymorphic SNPs from resequencing	1	75194973	1:75194973	G	C	0.1769	0.1077
Highly polymorphic SNPs from resequencing	1	75337594	1:75337594	A	G	0.189	0.1098
Highly polymorphic SNPs from resequencing	1	75342726	1:75342726	C	T	0.2812	0.1125
Highly polymorphic SNPs from resequencing	1	75367258	1:75367258	C	A	0.1875	0.1
Highly polymorphic SNPs from resequencing	1	75460142	1:75460142	C	T	0.1375	0.1
Highly polymorphic SNPs from resequencing	1	75462527	1:75462527	G	C	0.1312	0.0375
Highly polymorphic SNPs from resequencing	1	75608012	1:75608012	T	G	0.2062	0.1625
Highly polymorphic SNPs from resequencing	1	75648462	1:75648462	A	G	0.2312	0.1125
Highly polymorphic SNPs from resequencing	1	75656763	1:75656763	G	T	0.2688	0.1625
Highly polymorphic SNPs from resequencing	1	75670406	1:75670406	A	C	0.3875	0.2
Highly polymorphic SNPs from resequencing	1	75696574	1:75696574	G	A	0.4699	0.1687
Highly polymorphic SNPs from resequencing	1	75849744	1:75849744	G	T	0.2062	0.1375
Highly polymorphic SNPs from resequencing	1	75890552	1:75890552	T	C	0.2125	0.15
Highly polymorphic SNPs from resequencing	1	75920677	1:75920677	A	G	0.4394	0.1515
Highly polymorphic SNPs from resequencing	1	76061455	1:76061455	A	C	0.3041	0.1757
Highly polymorphic SNPs from resequencing	1	76116756	1:76116756	T	C	0.2868	0.1029
Highly polymorphic SNPs from resequencing	1	76237754	1:76237754	G	A	0.1519	0.1013
Highly polymorphic SNPs from resequencing	1	76332341	1:76332341	T	C	0.3062	0.1125
Highly polymorphic SNPs from resequencing	1	76453338	1:76453338	A	G	0.3288	0.1918
Highly polymorphic SNPs from resequencing	1	76569311	1:76569311	A	G	0.2938	0.1375
Highly polymorphic SNPs from resequencing	1	76719280	1:76719280	G	A	0.1914	0.1358
Highly polymorphic SNPs from resequencing	1	76723728	1:76723728	C	T	0.1438	0.0875
Highly polymorphic SNPs from resequencing	1	76907050	1:76907050	A	G	0.2439	0.1463
Highly polymorphic SNPs from resequencing	1	76993237	1:76993237	T	C	0.3649	0.08108
Highly polymorphic SNPs from resequencing	1	77120363	1:77120363	C	T	0.4938	0.2625
Highly polymorphic SNPs from resequencing	1	77290761	1:77290761	T	C	0.3963	0.2073
Highly polymorphic SNPs from resequencing	1	77409394	1:77409394	C	A	0.2375	0.175
Highly polymorphic SNPs from resequencing	1	77538925	1:77538925	T	C	0.2569	0.1806
Highly polymorphic SNPs from resequencing	1	77654800	1:77654800	C	T	0.1351	0.1081
Highly polymorphic SNPs from resequencing	1	77703349	1:77703349	T	C	0.1975	0.2222
Highly polymorphic SNPs from resequencing	1	77807431	1:77807431	C	T	0.4375	0.225
Highly polymorphic SNPs from resequencing	1	77914329	1:77914329	A	G	0.2195	0.1463
Highly polymorphic SNPs from resequencing	1	78028069	1:78028069	A	G	0.34	0.12
Highly polymorphic SNPs from resequencing	1	78155071	1:78155071	C	A	0.3375	0.1
Highly polymorphic SNPs from resequencing	1	78258916	1:78258916	T	C	0.4188	0.1625
Highly polymorphic SNPs from resequencing	1	78301318	1:78301318	T	C	0.4324	0.1892
Highly polymorphic SNPs from resequencing	1	78502314	1:78502314	T	G	0.2317	0.07317
Highly polymorphic SNPs from resequencing	1	78505323	1:78505323	G	T	0.2688	0.2125
Highly polymorphic SNPs from resequencing	1	78665015	1:78665015	G	T	0.1481	0.1481
Highly polymorphic SNPs from resequencing	1	78699523	1:78699523	A	T	0.3562	0.1875
Highly polymorphic SNPs from resequencing	1	78867143	1:78867143	C	A	0.2195	0.09756
Highly polymorphic SNPs from resequencing	1	78890790	1:78890790	C	G	0.4817	0.2561
Highly polymorphic SNPs from resequencing	1	79034542	1:79034542	C	T	0.1875	0.175
Highly polymorphic SNPs from resequencing	1	79058906	1:79058906	T	C	0.4438	0.1875
Highly polymorphic SNPs from resequencing	1	79078344	1:79078344	T	G	0.3875	0.225
Highly polymorphic SNPs from resequencing	1	79148380	1:79148380	G	A	0.25	0.125
Highly polymorphic SNPs from resequencing	1	79205666	1:79205666	G	A	0.08571	0.05714
Highly polymorphic SNPs from resequencing	1	79333566	1:79333566	A	G	0.2438	0.1375
Highly polymorphic SNPs from resequencing	1	79388208	1:79388208	A	G	0.4125	0.125
Highly polymorphic SNPs from resequencing	1	79390478	1:79390478	T	C	0.3625	0.175
Highly polymorphic SNPs from resequencing	1	79416695	1:79416695	G	C	0.3625	0.275
Highly polymorphic SNPs from resequencing	1	79559740	1:79559740	C	T	0.4306	0.2778
Highly polymorphic SNPs from resequencing	1	79615274	1:79615274	A	G	0.3077	0.1538
Highly polymorphic SNPs from resequencing	1	79782884	1:79782884	C	T	0.2115	0.1923
Highly polymorphic SNPs from resequencing	1	79832700	1:79832700	A	G	0.09211	0.07895
Highly polymorphic SNPs from resequencing	1	79953284	1:79953284	G	A	0.06081	0.06757
Highly polymorphic SNPs from resequencing	1	80028474	1:80028474	T	G	0.3025	0.1605
Highly polymorphic SNPs from resequencing	1	80112060	1:80112060	T	C	0.4691	0.2469
Highly polymorphic SNPs from resequencing	1	80212589	1:80212589	C	T	0.3	0.125
Highly polymorphic SNPs from resequencing	1	80238153	1:80238153	A	G	0.2625	0.125
Highly polymorphic SNPs from resequencing	1	80245187	1:80245187	A	G	0.4444	0.2469
Highly polymorphic SNPs from resequencing	1	80351129	1:80351129	C	G	0.08667	0.09333
Highly polymorphic SNPs from resequencing	1	80431014	1:80431014	G	T	0.1975	0.1481
Highly polymorphic SNPs from resequencing	1	80538581	1:80538581	G	A	0.1266	0.07595
Highly polymorphic SNPs from resequencing	1	80655232	1:80655232	G	T	0.4779	0.2206
Highly polymorphic SNPs from resequencing	1	80743112	1:80743112	C	T	0.2292	0.2361
Highly polymorphic SNPs from resequencing	1	80889656	1:80889656	G	A	0.2	0.125
Highly polymorphic SNPs from resequencing	1	80992528	1:80992528	C	T	0.2831	0.1807
Highly polymorphic SNPs from resequencing	1	81121731	1:81121731	G	A	0.4812	0.1625
Highly polymorphic SNPs from resequencing	1	81132204	1:81132204	C	A	0.4568	0.1728
Highly polymorphic SNPs from resequencing	1	81134712	1:81134712	C	A	0.3125	0.175
Highly polymorphic SNPs from resequencing	1	81164629	1:81164629	A	G	0.3062	0.1625
Highly polymorphic SNPs from resequencing	1	81252853	1:81252853	C	T	0.3	0.1529
Highly polymorphic SNPs from resequencing	1	81267843	1:81267843	A	G	0.2312	0.1875
Highly polymorphic SNPs from resequencing	1	81319642	1:81319642	C	T	0.1875	0.1
Highly polymorphic SNPs from resequencing	1	81338481	1:81338481	T	A	0.2562	0.1625
Highly polymorphic SNPs from resequencing	1	81339875	1:81339875	C	T	0.321	0.09877
Highly polymorphic SNPs from resequencing	1	81340569	1:81340569	T	C	0.3476	0.1341
Highly polymorphic SNPs from resequencing	1	81340834	1:81340834	G	C	0.3333	0.1728
Highly polymorphic SNPs from resequencing	1	81434897	1:81434897	A	C	0.1562	0.1125
Highly polymorphic SNPs from resequencing	1	81534031	1:81534031	G	A	0.4934	0.1974
Highly polymorphic SNPs from resequencing	1	81607489	1:81607489	C	T	0.4167	0.1389
Highly polymorphic SNPs from resequencing	1	81710616	1:81710616	T	C	0.1375	0.075
Highly polymorphic SNPs from resequencing	1	81722502	1:81722502	T	C	0.175	0.15
Highly polymorphic SNPs from resequencing	1	81765009	1:81765009	A	G	0.2222	0.09877
Highly polymorphic SNPs from resequencing	1	81788715	1:81788715	G	A	0.5	0.2
Highly polymorphic SNPs from resequencing	1	81804757	1:81804757	T	C	0.1768	0.1098
Highly polymorphic SNPs from resequencing	1	81834075	1:81834075	T	C	0.439	0.1463
Highly polymorphic SNPs from resequencing	1	81936028	1:81936028	T	C	0.3786	0.1857
Highly polymorphic SNPs from resequencing	1	82050260	1:82050260	C	G	0.1857	0.1143
Highly polymorphic SNPs from resequencing	1	82132963	1:82132963	A	C	0.2756	0.2179
Highly polymorphic SNPs from resequencing	1	82203830	1:82203830	G	A	0.475	0.2
Highly polymorphic SNPs from resequencing	1	82306572	1:82306572	A	G	0.35	0.2
Highly polymorphic SNPs from resequencing	1	82354058	1:82354058	G	A	0.125	0.075
Highly polymorphic SNPs from resequencing	1	82420359	1:82420359	A	G	0.3375	0.175
Highly polymorphic SNPs from resequencing	1	82438822	1:82438822	G	A	0.1463	0.09756
Highly polymorphic SNPs from resequencing	1	82480099	1:82480099	C	T	0.4438	0.1375
Highly polymorphic SNPs from resequencing	1	82483044	1:82483044	G	A	0.4562	0.1375
Highly polymorphic SNPs from resequencing	1	82542857	1:82542857	C	T	0.3438	0.2125
Highly polymorphic SNPs from resequencing	1	82560016	1:82560016	A	G	0.4	0.2
Highly polymorphic SNPs from resequencing	1	82655379	1:82655379	C	T	0.07051	0.08974
Highly polymorphic SNPs from resequencing	1	82780064	1:82780064	G	A	0.2113	0.08451
Highly polymorphic SNPs from resequencing	1	82846134	1:82846134	A	G	0.4423	0.1667
Highly polymorphic SNPs from resequencing	1	82938096	1:82938096	G	A	0.425	0.225
Highly polymorphic SNPs from resequencing	1	83057303	1:83057303	C	T	0.4167	0.2692
Highly polymorphic SNPs from resequencing	1	83162354	1:83162354	T	G	0.08	0.05333
Highly polymorphic SNPs from resequencing	1	83271454	1:83271454	A	G	0.3614	0.1687
Highly polymorphic SNPs from resequencing	1	83273604	1:83273604	A	G	0.1562	0.1125
Highly polymorphic SNPs from resequencing	1	83361486	1:83361486	A	T	0.4451	0.1098
Highly polymorphic SNPs from resequencing	1	83395351	1:83395351	A	G	0.3812	0.1875
Highly polymorphic SNPs from resequencing	1	83423617	1:83423617	T	C	0.3519	0.1358
Highly polymorphic SNPs from resequencing	1	83428740	1:83428740	T	C	0.2312	0.1625
Highly polymorphic SNPs from resequencing	1	83486766	1:83486766	G	C	0.2625	0.15
Highly polymorphic SNPs from resequencing	1	83557297	1:83557297	A	G	0.4198	0.1975
Highly polymorphic SNPs from resequencing	1	83663167	1:83663167	A	G	0.4375	0.1528
Highly polymorphic SNPs from resequencing	1	83725357	1:83725357	G	A	0.2256	0.1829
Highly polymorphic SNPs from resequencing	1	83817188	1:83817188	T	C	0.08219	0.05479
Highly polymorphic SNPs from resequencing	1	83991365	1:83991365	C	T	0.3938	0.2125
Highly polymorphic SNPs from resequencing	1	84004385	1:84004385	C	G	0.2	0.15
Highly polymorphic SNPs from resequencing	1	84044283	1:84044283	C	T	0.3188	0.1625
Highly polymorphic SNPs from resequencing	1	84121073	1:84121073	G	A	0.4855	0.1884
Highly polymorphic SNPs from resequencing	1	84292801	1:84292801	C	G	0.2	0.1
Highly polymorphic SNPs from resequencing	1	84293251	1:84293251	G	A	0.1688	0.1625
Highly polymorphic SNPs from resequencing	1	84304551	1:84304551	G	A	0.4562	0.1875
Highly polymorphic SNPs from resequencing	1	84343608	1:84343608	A	G	0.4875	0.1
Highly polymorphic SNPs from resequencing	1	84553260	1:84553260	A	C	0.275	0.225
Highly polymorphic SNPs from resequencing	1	84688142	1:84688142	A	G	0.3933	0.1467
Highly polymorphic SNPs from resequencing	1	84820911	1:84820911	T	C	0.3875	0.125
Highly polymorphic SNPs from resequencing	1	84830319	1:84830319	A	C	0.15	0.15
Highly polymorphic SNPs from resequencing	1	84961444	1:84961444	G	A	0.2531	0.2099
Highly polymorphic SNPs from resequencing	1	85154139	1:85154139	A	G	0.1377	0.1014
Highly polymorphic SNPs from resequencing	1	85212152	1:85212152	C	A	0.3	0.15
Highly polymorphic SNPs from resequencing	1	85372121	1:85372121	C	T	0.137	0.1096
Highly polymorphic SNPs from resequencing	1	85395584	1:85395584	A	G	0.09868	0.06579
Highly polymorphic SNPs from resequencing	1	85406887	1:85406887	C	T	0.08871	0.04839
Highly polymorphic SNPs from resequencing	1	85570463	1:85570463	C	A	0.3889	0.1852
Highly polymorphic SNPs from resequencing	1	85692795	1:85692795	C	G	0.4935	0.2597
Highly polymorphic SNPs from resequencing	1	85792299	1:85792299	T	G	0.34	0.28
Highly polymorphic SNPs from resequencing	1	85838963	1:85838963	A	C	0.3897	0.2794
Highly polymorphic SNPs from resequencing	1	85927196	1:85927196	C	A	0.475	0.2
Highly polymorphic SNPs from resequencing	1	86068576	1:86068576	A	G	0.3356	0.2055
Highly polymorphic SNPs from resequencing	1	86180961	1:86180961	A	G	0.2333	0.1733
Highly polymorphic SNPs from resequencing	1	86226991	1:86226991	C	T	0.2714	0.1143
Highly polymorphic SNPs from resequencing	1	86339697	1:86339697	G	A	0.1667	0.1111
Highly polymorphic SNPs from resequencing	1	86413208	1:86413208	T	C	0.4583	0.1786
Highly polymorphic SNPs from resequencing	1	86507185	1:86507185	A	G	0.1625	0.1
Highly polymorphic SNPs from resequencing	1	86644424	1:86644424	T	C	0.4167	0.2778
Highly polymorphic SNPs from resequencing	1	86767797	1:86767797	A	G	0.4928	0.1739
Highly polymorphic SNPs from resequencing	1	86829216	1:86829216	A	C	0.2534	0.1781
Highly polymorphic SNPs from resequencing	1	86948152	1:86948152	C	T	0.1707	0.122
Highly polymorphic SNPs from resequencing	1	86965325	1:86965325	G	A	0.253	0.1205
Highly polymorphic SNPs from resequencing	1	87039550	1:87039550	C	T	0.1938	0.1625
Highly polymorphic SNPs from resequencing	1	87131164	1:87131164	T	C	0.4198	0.1975
Highly polymorphic SNPs from resequencing	1	87167636	1:87167636	A	C	0.1975	0.09877
Highly polymorphic SNPs from resequencing	1	87316510	1:87316510	G	A	0.3659	0.1707
Highly polymorphic SNPs from resequencing	1	87407775	1:87407775	G	A	0.321	0.2222
Highly polymorphic SNPs from resequencing	1	87511522	1:87511522	A	C	0.25	0.1905
Highly polymorphic SNPs from resequencing	1	87677260	1:87677260	A	G	0.3889	0.2099
Highly polymorphic SNPs from resequencing	1	87736303	1:87736303	A	G	0.3434	0.2048
Highly polymorphic SNPs from resequencing	1	87759942	1:87759942	A	G	0.4198	0.2222
Highly polymorphic SNPs from resequencing	1	87878147	1:87878147	G	C	0.1364	0.06494
Highly polymorphic SNPs from resequencing	1	88005293	1:88005293	G	A	0.2987	0.2597
Highly polymorphic SNPs from resequencing	1	88024440	1:88024440	A	G	0.3188	0.1625
Highly polymorphic SNPs from resequencing	1	88168978	1:88168978	G	A	0.1933	0.1467
Highly polymorphic SNPs from resequencing	1	88203317	1:88203317	C	T	0.4815	0.2222
Highly polymorphic SNPs from resequencing	1	88221932	1:88221932	T	C	0.4375	0.2
Highly polymorphic SNPs from resequencing	1	88249326	1:88249326	T	C	0.3375	0.125
Highly polymorphic SNPs from resequencing	1	88306381	1:88306381	C	A	0.4254	0.1642
Highly polymorphic SNPs from resequencing	1	88400230	1:88400230	C	T	0.1338	0.09859
Highly polymorphic SNPs from resequencing	1	88518458	1:88518458	C	T	0.1892	0.1351
Highly polymorphic SNPs from resequencing	1	88604738	1:88604738	G	C	0.4357	0.2714
Highly polymorphic SNPs from resequencing	1	88762042	1:88762042	T	C	0.1667	0.1282
Highly polymorphic SNPs from resequencing	1	88873756	1:88873756	C	T	0.2763	0.1053
Highly polymorphic SNPs from resequencing	1	88937769	1:88937769	G	A	0.38	0.2
Highly polymorphic SNPs from resequencing	1	89006289	1:89006289	G	A	0.2062	0.1375
Highly polymorphic SNPs from resequencing	1	89071245	1:89071245	A	G	0.1842	0.1053
Highly polymorphic SNPs from resequencing	1	89234100	1:89234100	C	A	0.16	0.1333
Highly polymorphic SNPs from resequencing	1	89346081	1:89346081	A	T	0.3062	0.1875
Highly polymorphic SNPs from resequencing	1	89369702	1:89369702	G	A	0.1481	0.09877
Highly polymorphic SNPs from resequencing	1	89371828	1:89371828	G	A	0.15	0.1
Highly polymorphic SNPs from resequencing	1	89372046	1:89372046	T	C	0.1358	0.04938
Highly polymorphic SNPs from resequencing	1	89401189	1:89401189	T	C	0.2062	0.1125
Highly polymorphic SNPs from resequencing	1	89512635	1:89512635	C	T	0.3562	0.1625
Highly polymorphic SNPs from resequencing	1	89567785	1:89567785	C	T	0.4054	0.1351
Highly polymorphic SNPs from resequencing	1	89737070	1:89737070	C	T	0.1562	0.1375
Highly polymorphic SNPs from resequencing	1	89933537	1:89933537	C	T	0.2013	0.1429
Highly polymorphic SNPs from resequencing	1	90118664	1:90118664	A	G	0.4012	0.1605
Highly polymorphic SNPs from resequencing	1	90234766	1:90234766	C	T	0.3812	0.2125
Highly polymorphic SNPs from resequencing	1	90274651	1:90274651	G	A	0.321	0.2222
Highly polymorphic SNPs from resequencing	1	90463686	1:90463686	G	A	0.1689	0.1486
Highly polymorphic SNPs from resequencing	1	90657570	1:90657570	T	A	0.2905	0.2297
Highly polymorphic SNPs from resequencing	1	90698248	1:90698248	T	C	0.3827	0.1728
Highly polymorphic SNPs from resequencing	1	90830892	1:90830892	G	T	0.3889	0.2099
Highly polymorphic SNPs from resequencing	1	90870150	1:90870150	A	T	0.3188	0.2125
Highly polymorphic SNPs from resequencing	1	90929857	1:90929857	G	A	0.2963	0.1481
Highly polymorphic SNPs from resequencing	1	90951615	1:90951615	A	G	0.3625	0.15
Highly polymorphic SNPs from resequencing	1	90998032	1:90998032	T	C	0.2394	0.1408
Highly polymorphic SNPs from resequencing	1	91137343	1:91137343	C	T	0.3947	0.1579
Highly polymorphic SNPs from resequencing	1	91287473	1:91287473	G	C	0.2533	0.1067
Highly polymorphic SNPs from resequencing	1	91451683	1:91451683	G	T	0.225	0.125
Highly polymorphic SNPs from resequencing	1	91554942	1:91554942	A	G	0.275	0.15
Highly polymorphic SNPs from resequencing	1	91641756	1:91641756	G	C	0.2125	0.1
Highly polymorphic SNPs from resequencing	1	91666787	1:91666787	A	G	0.3562	0.1375
Highly polymorphic SNPs from resequencing	1	91682953	1:91682953	T	C	0.4198	0.1975
Highly polymorphic SNPs from resequencing	1	91685231	1:91685231	G	A	0.3827	0.1975
Highly polymorphic SNPs from resequencing	1	91686420	1:91686420	C	T	0.4375	0.2
Highly polymorphic SNPs from resequencing	1	91717337	1:91717337	G	A	0.325	0.175
Highly polymorphic SNPs from resequencing	1	91784114	1:91784114	T	C	0.1341	0.07317
Highly polymorphic SNPs from resequencing	1	91915764	1:91915764	G	A	0.4062	0.1875
Highly polymorphic SNPs from resequencing	1	92039530	1:92039530	A	G	0.3618	0.25
Highly polymorphic SNPs from resequencing	1	92129726	1:92129726	C	T	0.4329	0.2073
Highly polymorphic SNPs from resequencing	1	92207606	1:92207606	T	G	0.3155	0.1548
Highly polymorphic SNPs from resequencing	1	92287696	1:92287696	T	C	0.14	0.09333
Highly polymorphic SNPs from resequencing	1	92429097	1:92429097	G	A	0.4143	0.1429
Highly polymorphic SNPs from resequencing	1	92596046	1:92596046	T	C	0.338	0.169
Highly polymorphic SNPs from resequencing	1	92777444	1:92777444	C	A	0.1711	0.1842
Highly polymorphic SNPs from resequencing	1	92853238	1:92853238	A	G	0.1494	0.09091
Highly polymorphic SNPs from resequencing	1	92987265	1:92987265	T	C	0.5	0.284
Highly polymorphic SNPs from resequencing	1	93016480	1:93016480	C	A	0.3086	0.2222
Highly polymorphic SNPs from resequencing	1	93144294	1:93144294	T	A	0.2609	0.1159
Highly polymorphic SNPs from resequencing	1	93253184	1:93253184	G	A	0.2338	0.1299
Highly polymorphic SNPs from resequencing	1	93321830	1:93321830	G	A	0.1	0.07692
Highly polymorphic SNPs from resequencing	1	93427199	1:93427199	G	C	0.3188	0.1739
Highly polymorphic SNPs from resequencing	1	93569110	1:93569110	C	G	0.1731	0.1923
Highly polymorphic SNPs from resequencing	1	93615452	1:93615452	T	C	0.2847	0.1528
Highly polymorphic SNPs from resequencing	1	93737472	1:93737472	G	A	0.4074	0.1975
Highly polymorphic SNPs from resequencing	1	93783898	1:93783898	T	G	0.1857	0.08571
Highly polymorphic SNPs from resequencing	1	93989116	1:93989116	T	C	0.3554	0.2048
Highly polymorphic SNPs from resequencing	1	94128424	1:94128424	C	A	0.26	0.1733
Highly polymorphic SNPs from resequencing	1	94221012	1:94221012	C	G	0.3438	0.2375
Highly polymorphic SNPs from resequencing	1	94225017	1:94225017	T	G	0.2875	0.175
Highly polymorphic SNPs from resequencing	1	94225406	1:94225406	A	T	0.3438	0.1875
Highly polymorphic SNPs from resequencing	1	94420151	1:94420151	C	A	0.1382	0.09211
Highly polymorphic SNPs from resequencing	1	94570217	1:94570217	A	G	0.4459	0.2432
Highly polymorphic SNPs from resequencing	1	94681439	1:94681439	C	T	0.3243	0.1892
Highly polymorphic SNPs from resequencing	1	94750996	1:94750996	T	C	0.2432	0.1351
Highly polymorphic SNPs from resequencing	1	94884751	1:94884751	T	C	0.1042	0.06944
Highly polymorphic SNPs from resequencing	1	94925410	1:94925410	A	G	0.3882	0.2237
Highly polymorphic SNPs from resequencing	1	95064734	1:95064734	A	G	0.3312	0.1875
Highly polymorphic SNPs from resequencing	1	95102620	1:95102620	G	A	0.2312	0.1125
Highly polymorphic SNPs from resequencing	1	95126416	1:95126416	T	C	0.2938	0.2125
Highly polymorphic SNPs from resequencing	1	95134543	1:95134543	T	C	0.3148	0.2346
Highly polymorphic SNPs from resequencing	1	95279932	1:95279932	C	T	0.4225	0.169
Highly polymorphic SNPs from resequencing	1	95330677	1:95330677	G	A	0.1772	0.1266
Highly polymorphic SNPs from resequencing	1	95451586	1:95451586	C	T	0.1579	0.1053
Highly polymorphic SNPs from resequencing	1	95496612	1:95496612	C	T	0.1533	0.12
Highly polymorphic SNPs from resequencing	1	95604159	1:95604159	A	T	0.4691	0.2222
Highly polymorphic SNPs from resequencing	1	95657386	1:95657386	G	A	0.2438	0.1125
Highly polymorphic SNPs from resequencing	1	95793664	1:95793664	G	A	0.3188	0.1625
Highly polymorphic SNPs from resequencing	1	95897523	1:95897523	G	A	0.3963	0.1341
Highly polymorphic SNPs from resequencing	1	95939038	1:95939038	T	G	0.4875	0.175
Highly polymorphic SNPs from resequencing	1	95956413	1:95956413	A	G	0.284	0.1728
Highly polymorphic SNPs from resequencing	1	95989290	1:95989290	A	G	0.3625	0.275
Highly polymorphic SNPs from resequencing	1	96050515	1:96050515	T	C	0.4	0.25
Highly polymorphic SNPs from resequencing	1	96232614	1:96232614	C	T	0.1667	0.09333
Highly polymorphic SNPs from resequencing	1	96292114	1:96292114	C	T	0.175	0.125
Highly polymorphic SNPs from resequencing	1	96315323	1:96315323	T	G	0.1562	0.1625
Highly polymorphic SNPs from resequencing	1	96462844	1:96462844	C	T	0.189	0.1585
Highly polymorphic SNPs from resequencing	1	96497859	1:96497859	A	G	0.1959	0.09459
Highly polymorphic SNPs from resequencing	1	96669256	1:96669256	T	C	0.3272	0.2346
Highly polymorphic SNPs from resequencing	1	96714043	1:96714043	T	G	0.1053	0.07895
Highly polymorphic SNPs from resequencing	1	96854901	1:96854901	C	A	0.09859	0.1408
Highly polymorphic SNPs from resequencing	1	96954358	1:96954358	T	C	0.2256	0.2073
Highly polymorphic SNPs from resequencing	1	96968234	1:96968234	T	C	0.3125	0.175
Highly polymorphic SNPs from resequencing	1	97079704	1:97079704	T	C	0.4085	0.2073
Highly polymorphic SNPs from resequencing	1	97153764	1:97153764	G	A	0.4568	0.1481
Highly polymorphic SNPs from resequencing	1	97170418	1:97170418	T	C	0.1829	0.1463
Highly polymorphic SNPs from resequencing	1	97220618	1:97220618	A	G	0.3272	0.2346
Highly polymorphic SNPs from resequencing	1	97292522	1:97292522	A	G	0.3188	0.2375
Highly polymorphic SNPs from resequencing	1	97476864	1:97476864	G	A	0.4198	0.2222
Highly polymorphic SNPs from resequencing	1	97596744	1:97596744	T	G	0.1056	0.09859
Highly polymorphic SNPs from resequencing	1	97750344	1:97750344	C	T	0.3938	0.2375
Highly polymorphic SNPs from resequencing	1	97803575	1:97803575	A	G	0.4375	0.2
Highly polymorphic SNPs from resequencing	1	97811845	1:97811845	A	G	0.4938	0.1875
Highly polymorphic SNPs from resequencing	1	97996925	1:97996925	G	C	0.2125	0.15
Highly polymorphic SNPs from resequencing	1	98007869	1:98007869	T	C	0.2125	0.15
Highly polymorphic SNPs from resequencing	1	98116135	1:98116135	G	T	0.4726	0.2603
Highly polymorphic SNPs from resequencing	1	98214135	1:98214135	C	A	0.2284	0.1111
Highly polymorphic SNPs from resequencing	1	98352421	1:98352421	C	T	0.4438	0.2375
Highly polymorphic SNPs from resequencing	1	98494471	1:98494471	T	C	0.4938	0.2222
Highly polymorphic SNPs from resequencing	1	98508025	1:98508025	A	G	0.15	0.075
Highly polymorphic SNPs from resequencing	1	98534933	1:98534933	G	C	0.2188	0.1875
Highly polymorphic SNPs from resequencing	1	98652566	1:98652566	T	C	0.4578	0.1687
Highly polymorphic SNPs from resequencing	1	98727853	1:98727853	G	A	0.311	0.1829
Highly polymorphic SNPs from resequencing	1	98733752	1:98733752	C	G	0.175	0.15
Highly polymorphic SNPs from resequencing	1	98734094	1:98734094	T	G	0.1914	0.1605
Highly polymorphic SNPs from resequencing	1	98755899	1:98755899	G	A	0.4688	0.1625
Highly polymorphic SNPs from resequencing	1	98766790	1:98766790	A	C	0.3312	0.2375
Highly polymorphic SNPs from resequencing	1	98857335	1:98857335	A	G	0.1988	0.1325
Highly polymorphic SNPs from resequencing	1	98948496	1:98948496	G	A	0.1319	0.06944
Highly polymorphic SNPs from resequencing	1	99087625	1:99087625	G	C	0.2089	0.1392
Highly polymorphic SNPs from resequencing	1	99199576	1:99199576	C	T	0.1776	0.1447
Highly polymorphic SNPs from resequencing	1	99330029	1:99330029	T	C	0.1712	0.1233
Highly polymorphic SNPs from resequencing	1	99398098	1:99398098	C	T	0.3704	0.2222
Highly polymorphic SNPs from resequencing	1	99533209	1:99533209	G	A	0.4375	0.2
Highly polymorphic SNPs from resequencing	1	99578244	1:99578244	G	A	0.3014	0.1096
Highly polymorphic SNPs from resequencing	1	99757767	1:99757767	A	C	0.4276	0.1974
Highly polymorphic SNPs from resequencing	1	99786314	1:99786314	G	C	0.4877	0.1852
Highly polymorphic SNPs from resequencing	1	99859804	1:99859804	G	A	0.3951	0.1481
Highly polymorphic SNPs from resequencing	1	100001661	1:100001661	C	A	0.4658	0.1644
Highly polymorphic SNPs from resequencing	1	100192453	1:100192453	A	G	0.363	0.1781
Highly polymorphic SNPs from resequencing	1	100368311	1:100368311	C	T	0.2462	0.1538
Highly polymorphic SNPs from resequencing	1	100571188	1:100571188	C	T	0.2465	0.1268
Highly polymorphic SNPs from resequencing	1	100642593	1:100642593	C	T	0.4938	0.1625
Highly polymorphic SNPs from resequencing	1	100723789	1:100723789	A	G	0.2267	0.1333
Highly polymorphic SNPs from resequencing	1	100853848	1:100853848	G	T	0.3086	0.1481
Highly polymorphic SNPs from resequencing	1	100946876	1:100946876	G	T	0.161	0.08475
Highly polymorphic SNPs from resequencing	1	101074914	1:101074914	A	C	0.4312	0.2125
Highly polymorphic SNPs from resequencing	1	101216981	1:101216981	G	A	0.2975	0.2405
Highly polymorphic SNPs from resequencing	1	101228184	1:101228184	T	G	0.2256	0.1585
Highly polymorphic SNPs from resequencing	1	101332590	1:101332590	G	C	0.2949	0.1282
Highly polymorphic SNPs from resequencing	1	101388350	1:101388350	A	C	0.1625	0.15
Highly polymorphic SNPs from resequencing	1	101420618	1:101420618	C	T	0.4136	0.2099
Highly polymorphic SNPs from resequencing	1	101464262	1:101464262	T	C	0.2394	0.1408
Highly polymorphic SNPs from resequencing	1	101538200	1:101538200	G	C	0.1324	0.08824
Highly polymorphic SNPs from resequencing	1	101650646	1:101650646	A	G	0.2372	0.141
Highly polymorphic SNPs from resequencing	1	101763979	1:101763979	T	C	0.4211	0.1842
Highly polymorphic SNPs from resequencing	1	101903162	1:101903162	G	T	0.14	0.12
Highly polymorphic SNPs from resequencing	1	101979338	1:101979338	T	G	0.1096	0.05479
Highly polymorphic SNPs from resequencing	1	102066890	1:102066890	T	G	0.09231	0.09231
Highly polymorphic SNPs from resequencing	1	102143983	1:102143983	T	C	0.3067	0.1867
Highly polymorphic SNPs from resequencing	1	102266734	1:102266734	T	C	0.2333	0.1467
Highly polymorphic SNPs from resequencing	1	102324122	1:102324122	G	T	0.3158	0.2368
Highly polymorphic SNPs from resequencing	1	102359916	1:102359916	C	T	0.4573	0.2073
Highly polymorphic SNPs from resequencing	1	102482978	1:102482978	C	T	0.1438	0.0875
Highly polymorphic SNPs from resequencing	1	102616211	1:102616211	A	G	0.1948	0.1039
Highly polymorphic SNPs from resequencing	1	102676348	1:102676348	G	A	0.4438	0.2375
Highly polymorphic SNPs from resequencing	1	102734131	1:102734131	G	A	0.2938	0.1875
Highly polymorphic SNPs from resequencing	1	102837060	1:102837060	A	G	0.1712	0.1507
Highly polymorphic SNPs from resequencing	1	102990256	1:102990256	C	A	0.4695	0.2073
Highly polymorphic SNPs from resequencing	1	103041883	1:103041883	A	G	0.4044	0.1912
Highly polymorphic SNPs from resequencing	1	103223947	1:103223947	C	T	0.2988	0.1829
Highly polymorphic SNPs from resequencing	1	103397434	1:103397434	G	A	0.1357	0.1
Highly polymorphic SNPs from resequencing	1	103531851	1:103531851	A	T	0.4276	0.1711
Highly polymorphic SNPs from resequencing	1	103677454	1:103677454	G	C	0.1214	0.1
Highly polymorphic SNPs from resequencing	1	103759713	1:103759713	A	G	0.1742	0.1061
Highly polymorphic SNPs from resequencing	1	103899242	1:103899242	G	A	0.3812	0.2625
Highly polymorphic SNPs from resequencing	1	104036533	1:104036533	C	T	0.1479	0.07042
Highly polymorphic SNPs from resequencing	1	104205505	1:104205505	A	G	0.2324	0.07042
Highly polymorphic SNPs from resequencing	1	104344395	1:104344395	G	T	0.4934	0.2237
Highly polymorphic SNPs from resequencing	1	104371591	1:104371591	T	A	0.225	0.125
Highly polymorphic SNPs from resequencing	1	104480002	1:104480002	T	C	0.1689	0.1216
Highly polymorphic SNPs from resequencing	1	104553847	1:104553847	C	T	0.3598	0.08537
Highly polymorphic SNPs from resequencing	1	104580943	1:104580943	T	C	0.3625	0.15
Highly polymorphic SNPs from resequencing	1	104598913	1:104598913	G	A	0.4938	0.1875
Highly polymorphic SNPs from resequencing	1	104785095	1:104785095	T	C	0.3311	0.1757
Highly polymorphic SNPs from resequencing	1	104824335	1:104824335	T	C	0.325	0.125
Highly polymorphic SNPs from resequencing	1	104856226	1:104856226	G	A	0.2688	0.1875
Highly polymorphic SNPs from resequencing	1	104909933	1:104909933	C	T	0.25	0.2
Highly polymorphic SNPs from resequencing	1	105028967	1:105028967	C	T	0.2812	0.1625
Highly polymorphic SNPs from resequencing	1	105040506	1:105040506	A	C	0.1875	0.1
Highly polymorphic SNPs from resequencing	1	105088856	1:105088856	C	T	0.18	0.1467
Highly polymorphic SNPs from resequencing	1	105212431	1:105212431	T	C	0.4062	0.2875
Highly polymorphic SNPs from resequencing	1	105417292	1:105417292	C	T	0.1081	0.08108
Highly polymorphic SNPs from resequencing	1	105524129	1:105524129	T	A	0.1646	0.06098
Highly polymorphic SNPs from resequencing	1	105575533	1:105575533	C	T	0.0942	0.07246
Highly polymorphic SNPs from resequencing	1	105648394	1:105648394	T	A	0.4392	0.2027
Highly polymorphic SNPs from resequencing	1	105769897	1:105769897	G	A	0.3767	0.1781
Highly polymorphic SNPs from resequencing	1	105850146	1:105850146	G	A	0.1554	0.09459
Highly polymorphic SNPs from resequencing	1	105885235	1:105885235	C	A	0.2971	0.1014
Highly polymorphic SNPs from resequencing	1	105897999	1:105897999	T	A	0.3827	0.1975
Highly polymorphic SNPs from resequencing	1	106025793	1:106025793	A	G	0.4578	0.1446
Highly polymorphic SNPs from resequencing	1	106051815	1:106051815	G	C	0.475	0.15
Highly polymorphic SNPs from resequencing	1	106155584	1:106155584	G	A	0.1375	0.1
Highly polymorphic SNPs from resequencing	1	106214545	1:106214545	T	C	0.3312	0.1875
Highly polymorphic SNPs from resequencing	1	106326797	1:106326797	C	T	0.3264	0.125
Highly polymorphic SNPs from resequencing	1	106522800	1:106522800	G	A	0.1918	0.1644
Highly polymorphic SNPs from resequencing	1	106558314	1:106558314	G	A	0.1375	0.125
Highly polymorphic SNPs from resequencing	1	106571667	1:106571667	G	A	0.1768	0.1585
Highly polymorphic SNPs from resequencing	1	106624648	1:106624648	T	C	0.2162	0.1622
Highly polymorphic SNPs from resequencing	1	106761248	1:106761248	C	G	0.2125	0.125
Highly polymorphic SNPs from resequencing	1	106885710	1:106885710	G	A	0.189	0.1585
Highly polymorphic SNPs from resequencing	1	106902125	1:106902125	C	T	0.2688	0.1625
Highly polymorphic SNPs from resequencing	1	106995068	1:106995068	T	C	0.4506	0.2099
Highly polymorphic SNPs from resequencing	1	107088474	1:107088474	C	T	0.15	0.1
Highly polymorphic SNPs from resequencing	1	107146238	1:107146238	G	A	0.3406	0.2174
Highly polymorphic SNPs from resequencing	1	107307911	1:107307911	T	A	0.4714	0.2571
Highly polymorphic SNPs from resequencing	1	107335545	1:107335545	A	G	0.4062	0.2625
Highly polymorphic SNPs from resequencing	1	107362745	1:107362745	A	T	0.45	0.175
Highly polymorphic SNPs from resequencing	1	107422744	1:107422744	A	C	0.4198	0.2222
Highly polymorphic SNPs from resequencing	1	107427166	1:107427166	T	C	0.2778	0.08642
Highly polymorphic SNPs from resequencing	1	107456487	1:107456487	C	T	0.2716	0.1481
Highly polymorphic SNPs from resequencing	1	107538072	1:107538072	C	T	0.16	0.08
Highly polymorphic SNPs from resequencing	1	107677361	1:107677361	G	A	0.3125	0.225
Highly polymorphic SNPs from resequencing	1	107773660	1:107773660	T	C	0.2716	0.1235
Highly polymorphic SNPs from resequencing	1	107904118	1:107904118	A	G	0.4041	0.2329
Highly polymorphic SNPs from resequencing	1	107993269	1:107993269	A	G	0.2875	0.175
Highly polymorphic SNPs from resequencing	1	108003866	1:108003866	A	G	0.2099	0.09877
Highly polymorphic SNPs from resequencing	1	108090248	1:108090248	C	T	0.2938	0.1875
Highly polymorphic SNPs from resequencing	1	108119399	1:108119399	G	A	0.1975	0.2222
Highly polymorphic SNPs from resequencing	1	108123308	1:108123308	C	T	0.15	0.125
Highly polymorphic SNPs from resequencing	1	108251702	1:108251702	T	C	0.3421	0.3158
Highly polymorphic SNPs from resequencing	1	108286465	1:108286465	T	G	0.3457	0.1235
Highly polymorphic SNPs from resequencing	1	108435068	1:108435068	T	C	0.2407	0.1358
Highly polymorphic SNPs from resequencing	1	108496873	1:108496873	C	T	0.2532	0.1688
Highly polymorphic SNPs from resequencing	1	108553083	1:108553083	T	C	0.3896	0.3117
Highly polymorphic SNPs from resequencing	1	108677592	1:108677592	T	G	0.1087	0.04348
Highly polymorphic SNPs from resequencing	1	108798298	1:108798298	T	C	0.4351	0.1429
Highly polymorphic SNPs from resequencing	1	108811940	1:108811940	A	T	0.4154	0.1538
Highly polymorphic SNPs from resequencing	1	108862805	1:108862805	G	C	0.4688	0.2375
Highly polymorphic SNPs from resequencing	1	108969265	1:108969265	C	T	0.3662	0.169
Highly polymorphic SNPs from resequencing	1	109086436	1:109086436	A	T	0.4938	0.1625
Highly polymorphic SNPs from resequencing	1	109197726	1:109197726	A	T	0.2911	0.1772
Highly polymorphic SNPs from resequencing	1	109312120	1:109312120	A	G	0.3456	0.1912
Highly polymorphic SNPs from resequencing	1	109444401	1:109444401	T	C	0.09155	0.07042
Highly polymorphic SNPs from resequencing	1	109483689	1:109483689	C	G	0.1087	0.1304
Highly polymorphic SNPs from resequencing	1	109507863	1:109507863	A	G	0.1938	0.1125
Highly polymorphic SNPs from resequencing	1	109589994	1:109589994	C	T	0.2875	0.15
Highly polymorphic SNPs from resequencing	1	109634301	1:109634301	A	C	0.3312	0.1625
Highly polymorphic SNPs from resequencing	1	109725254	1:109725254	G	C	0.1959	0.09459
Highly polymorphic SNPs from resequencing	1	109897394	1:109897394	C	T	0.2603	0.137
Highly polymorphic SNPs from resequencing	1	109941063	1:109941063	G	T	0.1875	0.2
Highly polymorphic SNPs from resequencing	1	110065943	1:110065943	G	C	0.3	0.2
Highly polymorphic SNPs from resequencing	1	110069818	1:110069818	T	C	0.3062	0.2125
Highly polymorphic SNPs from resequencing	1	110071014	1:110071014	A	G	0.2407	0.2099
Highly polymorphic SNPs from resequencing	1	110099352	1:110099352	C	T	0.4012	0.2099
Highly polymorphic SNPs from resequencing	1	110167589	1:110167589	T	G	0.2365	0.1486
Highly polymorphic SNPs from resequencing	1	110212527	1:110212527	A	T	0.1806	0.1944
Highly polymorphic SNPs from resequencing	1	110345473	1:110345473	C	A	0.3311	0.1486
Highly polymorphic SNPs from resequencing	1	110442404	1:110442404	A	G	0.3169	0.1831
Highly polymorphic SNPs from resequencing	1	110548711	1:110548711	T	G	0.4167	0.2179
Highly polymorphic SNPs from resequencing	1	110690489	1:110690489	A	T	0.4875	0.25
Highly polymorphic SNPs from resequencing	1	110739966	1:110739966	C	T	0.1597	0.06944
Highly polymorphic SNPs from resequencing	1	110844557	1:110844557	G	A	0.175	0.125
Highly polymorphic SNPs from resequencing	1	110859432	1:110859432	C	G	0.3395	0.284
Highly polymorphic SNPs from resequencing	1	110970963	1:110970963	C	T	0.2771	0.1446
Highly polymorphic SNPs from resequencing	1	111076352	1:111076352	T	C	0.4688	0.1875
Highly polymorphic SNPs from resequencing	1	111100410	1:111100410	C	T	0.4312	0.1875
Highly polymorphic SNPs from resequencing	1	111110474	1:111110474	T	G	0.2654	0.1852
Highly polymorphic SNPs from resequencing	1	111261590	1:111261590	G	A	0.3395	0.1111
Highly polymorphic SNPs from resequencing	1	111349184	1:111349184	T	G	0.3272	0.08642
Highly polymorphic SNPs from resequencing	1	111391166	1:111391166	A	G	0.225	0.1
Highly polymorphic SNPs from resequencing	1	111569398	1:111569398	T	G	0.1875	0.125
Highly polymorphic SNPs from resequencing	1	111662813	1:111662813	T	G	0.2901	0.2099
Highly polymorphic SNPs from resequencing	1	111766668	1:111766668	C	T	0.4938	0.2625
Highly polymorphic SNPs from resequencing	1	111779473	1:111779473	T	C	0.1852	0.1235
Highly polymorphic SNPs from resequencing	1	111784728	1:111784728	G	A	0.216	0.08642
Highly polymorphic SNPs from resequencing	1	111885360	1:111885360	C	A	0.2625	0.175
Highly polymorphic SNPs from resequencing	1	111963110	1:111963110	T	C	0.2812	0.1875
Highly polymorphic SNPs from resequencing	1	112027880	1:112027880	G	A	0.2875	0.175
Highly polymorphic SNPs from resequencing	1	112028899	1:112028899	C	T	0.3	0.15
Highly polymorphic SNPs from resequencing	1	112068764	1:112068764	C	A	0.2746	0.09859
Highly polymorphic SNPs from resequencing	1	112191488	1:112191488	C	T	0.4	0.25
Highly polymorphic SNPs from resequencing	1	112309171	1:112309171	C	T	0.3312	0.1429
Highly polymorphic SNPs from resequencing	1	112375669	1:112375669	C	T	0.2938	0.1875
Highly polymorphic SNPs from resequencing	1	112472100	1:112472100	A	C	0.1812	0.1625
Highly polymorphic SNPs from resequencing	1	112654332	1:112654332	C	T	0.2692	0.1795
Highly polymorphic SNPs from resequencing	1	112780014	1:112780014	C	T	0.3134	0.1791
Highly polymorphic SNPs from resequencing	1	112834349	1:112834349	A	G	0.25	0.1098
Highly polymorphic SNPs from resequencing	1	112932701	1:112932701	T	C	0.3188	0.1375
Highly polymorphic SNPs from resequencing	1	113036413	1:113036413	G	C	0.4695	0.2317
Highly polymorphic SNPs from resequencing	1	113070246	1:113070246	T	C	0.475	0.175
Highly polymorphic SNPs from resequencing	1	113152204	1:113152204	A	G	0.1333	0.16
Highly polymorphic SNPs from resequencing	1	113216649	1:113216649	G	T	0.1111	0.1111
Highly polymorphic SNPs from resequencing	1	113314493	1:113314493	G	A	0.2838	0.2432
Highly polymorphic SNPs from resequencing	1	113438478	1:113438478	C	A	0.4648	0.2535
Highly polymorphic SNPs from resequencing	1	113607852	1:113607852	C	T	0.3289	0.1842
Highly polymorphic SNPs from resequencing	1	113712061	1:113712061	A	G	0.2134	0.2073
Highly polymorphic SNPs from resequencing	1	113791611	1:113791611	T	C	0.2438	0.1625
Highly polymorphic SNPs from resequencing	1	113844969	1:113844969	T	C	0.3873	0.2394
Highly polymorphic SNPs from resequencing	1	114004454	1:114004454	T	C	0.3968	0.1905
Highly polymorphic SNPs from resequencing	1	114181194	1:114181194	T	A	0.3272	0.2099
Highly polymorphic SNPs from resequencing	1	114292178	1:114292178	G	A	0.1375	0.1
Highly polymorphic SNPs from resequencing	1	114440364	1:114440364	A	G	0.3397	0.141
Highly polymorphic SNPs from resequencing	1	114602511	1:114602511	G	C	0.179	0.1852
Highly polymorphic SNPs from resequencing	1	114675088	1:114675088	G	T	0.3148	0.2593
Highly polymorphic SNPs from resequencing	1	114763537	1:114763537	C	T	0.2805	0.1951
Highly polymorphic SNPs from resequencing	1	114811853	1:114811853	T	C	0.2561	0.1951
Highly polymorphic SNPs from resequencing	1	114918881	1:114918881	T	G	0.2105	0.1316
Highly polymorphic SNPs from resequencing	1	115047082	1:115047082	T	A	0.2754	0.1739
Highly polymorphic SNPs from resequencing	1	115102578	1:115102578	G	C	0.3415	0.1707
Highly polymorphic SNPs from resequencing	1	115179572	1:115179572	C	T	0.277	0.1757
Highly polymorphic SNPs from resequencing	1	115345400	1:115345400	T	C	0.2566	0.2237
Highly polymorphic SNPs from resequencing	1	115524407	1:115524407	A	G	0.2164	0.1343
Highly polymorphic SNPs from resequencing	1	115604753	1:115604753	T	C	0.175	0.075
Highly polymorphic SNPs from resequencing	1	115730523	1:115730523	A	C	0.4565	0.1594
Highly polymorphic SNPs from resequencing	1	115765580	1:115765580	C	T	0.3519	0.1605
Highly polymorphic SNPs from resequencing	1	115866963	1:115866963	A	G	0.1447	0.1316
Highly polymorphic SNPs from resequencing	1	116007467	1:116007467	A	G	0.175	0.1
Highly polymorphic SNPs from resequencing	1	116085342	1:116085342	A	G	0.3765	0.1605
Highly polymorphic SNPs from resequencing	1	116087376	1:116087376	A	G	0.3062	0.2125
Highly polymorphic SNPs from resequencing	1	116210870	1:116210870	C	T	0.1689	0.09459
Highly polymorphic SNPs from resequencing	1	116398620	1:116398620	T	C	0.2467	0.1467
Highly polymorphic SNPs from resequencing	1	116474900	1:116474900	T	A	0.1438	0.1125
Highly polymorphic SNPs from resequencing	1	116561225	1:116561225	G	A	0.2	0.175
Highly polymorphic SNPs from resequencing	1	116710838	1:116710838	A	G	0.2716	0.1728
Highly polymorphic SNPs from resequencing	1	116779277	1:116779277	G	A	0.1625	0.175
Highly polymorphic SNPs from resequencing	1	116855893	1:116855893	C	T	0.1768	0.1585
Highly polymorphic SNPs from resequencing	1	116868123	1:116868123	C	T	0.1875	0.15
Highly polymorphic SNPs from resequencing	1	116870070	1:116870070	C	A	0.284	0.1975
Highly polymorphic SNPs from resequencing	1	116908088	1:116908088	C	T	0.45	0.225
Highly polymorphic SNPs from resequencing	1	116918701	1:116918701	A	G	0.4125	0.25
Highly polymorphic SNPs from resequencing	1	116999976	1:116999976	T	C	0.4405	0.1667
Highly polymorphic SNPs from resequencing	1	117057507	1:117057507	C	A	0.3812	0.2125
Highly polymorphic SNPs from resequencing	1	117173526	1:117173526	A	G	0.2464	0.2029
Highly polymorphic SNPs from resequencing	1	117315350	1:117315350	C	G	0.1688	0.1125
Highly polymorphic SNPs from resequencing	1	117455411	1:117455411	T	C	0.2901	0.1852
Highly polymorphic SNPs from resequencing	1	117486989	1:117486989	T	C	0.2531	0.1111
Highly polymorphic SNPs from resequencing	1	117631904	1:117631904	A	C	0.3071	0.1857
Highly polymorphic SNPs from resequencing	1	117659854	1:117659854	C	A	0.4562	0.2375
Highly polymorphic SNPs from resequencing	1	117671993	1:117671993	T	C	0.4568	0.2716
Highly polymorphic SNPs from resequencing	1	117705248	1:117705248	C	T	0.4562	0.1875
Highly polymorphic SNPs from resequencing	1	117724824	1:117724824	A	G	0.3062	0.1625
Highly polymorphic SNPs from resequencing	1	117736634	1:117736634	T	C	0.1375	0.1
Highly polymorphic SNPs from resequencing	1	117838132	1:117838132	G	T	0.3108	0.2162
Highly polymorphic SNPs from resequencing	1	117929622	1:117929622	G	A	0.1975	0.1728
Highly polymorphic SNPs from resequencing	1	117977160	1:117977160	C	G	0.1625	0.15
Highly polymorphic SNPs from resequencing	1	118100277	1:118100277	G	A	0.4125	0.175
Highly polymorphic SNPs from resequencing	1	118228222	1:118228222	C	G	0.3219	0.1781
Highly polymorphic SNPs from resequencing	1	118348399	1:118348399	G	C	0.2284	0.1605
Highly polymorphic SNPs from resequencing	1	118460265	1:118460265	T	A	0.4062	0.2625
Highly polymorphic SNPs from resequencing	1	118467917	1:118467917	C	T	0.2312	0.1875
Highly polymorphic SNPs from resequencing	1	118619049	1:118619049	C	T	0.24	0.2133
Highly polymorphic SNPs from resequencing	1	118772501	1:118772501	C	G	0.2346	0.1728
Highly polymorphic SNPs from resequencing	1	118799307	1:118799307	T	C	0.2469	0.1728
Highly polymorphic SNPs from resequencing	1	118813579	1:118813579	C	T	0.463	0.2593
Highly polymorphic SNPs from resequencing	1	118943828	1:118943828	T	C	0.3681	0.1528
Highly polymorphic SNPs from resequencing	1	119075389	1:119075389	T	C	0.25	0.2
Highly polymorphic SNPs from resequencing	1	119214705	1:119214705	A	G	0.2562	0.1875
Highly polymorphic SNPs from resequencing	1	119322527	1:119322527	C	T	0.04605	0.03947
Highly polymorphic SNPs from resequencing	1	119367508	1:119367508	C	T	0.175	0.1
Highly polymorphic SNPs from resequencing	1	119445041	1:119445041	G	A	0.1688	0.0875
Highly polymorphic SNPs from resequencing	1	119481917	1:119481917	C	T	0.1818	0.1212
Highly polymorphic SNPs from resequencing	1	119607135	1:119607135	C	T	0.1688	0.1375
Highly polymorphic SNPs from resequencing	1	119708471	1:119708471	G	A	0.4438	0.2375
Highly polymorphic SNPs from resequencing	1	119913469	1:119913469	A	T	0.3521	0.2254
Highly polymorphic SNPs from resequencing	1	120103330	1:120103330	G	C	0.2562	0.1625
Highly polymorphic SNPs from resequencing	1	120159923	1:120159923	T	G	0.3228	0.2152
Highly polymorphic SNPs from resequencing	1	120267037	1:120267037	C	T	0.375	0.25
Highly polymorphic SNPs from resequencing	1	120276907	1:120276907	T	C	0.4451	0.2073
Highly polymorphic SNPs from resequencing	1	120326672	1:120326672	T	C	0.4938	0.1375
Highly polymorphic SNPs from resequencing	1	120350281	1:120350281	A	G	0.35	0.25
Highly polymorphic SNPs from resequencing	1	120383423	1:120383423	G	A	0.3243	0.1892
Highly polymorphic SNPs from resequencing	1	120554164	1:120554164	T	C	0.5	0.2
Highly polymorphic SNPs from resequencing	1	120586460	1:120586460	A	C	0.3148	0.1358
Highly polymorphic SNPs from resequencing	1	120695747	1:120695747	G	A	0.2821	0.1282
Highly polymorphic SNPs from resequencing	1	120773591	1:120773591	G	T	0.2875	0.2
Highly polymorphic SNPs from resequencing	1	120794571	1:120794571	C	T	0.2812	0.1625
Highly polymorphic SNPs from resequencing	1	120941797	1:120941797	T	C	0.1667	0.1358
Highly polymorphic SNPs from resequencing	1	121020320	1:121020320	G	A	0.2073	0.1707
Highly polymorphic SNPs from resequencing	1	121020883	1:121020883	G	A	0.3704	0.1975
Highly polymorphic SNPs from resequencing	1	121107041	1:121107041	T	G	0.2625	0.225
Highly polymorphic SNPs from resequencing	1	121222292	1:121222292	T	C	0.2987	0.1558
Highly polymorphic SNPs from resequencing	1	121432426	1:121432426	G	A	0.1127	0.08451
Highly polymorphic SNPs from resequencing	1	121468906	1:121468906	G	A	0.2875	0.15
Highly polymorphic SNPs from resequencing	1	121549077	1:121549077	C	G	0.1795	0.1282
Highly polymorphic SNPs from resequencing	1	121726860	1:121726860	C	G	0.3951	0.1975
Highly polymorphic SNPs from resequencing	1	121938344	1:121938344	C	T	0.4423	0.2692
Highly polymorphic SNPs from resequencing	1	122123294	1:122123294	C	T	0.4394	0.2121
Highly polymorphic SNPs from resequencing	1	122155988	1:122155988	C	T	0.1875	0.125
Highly polymorphic SNPs from resequencing	1	122238182	1:122238182	C	T	0.2368	0.1316
Highly polymorphic SNPs from resequencing	1	122354570	1:122354570	C	A	0.3438	0.1625
Highly polymorphic SNPs from resequencing	1	122406006	1:122406006	G	A	0.2885	0.141
Highly polymorphic SNPs from resequencing	1	122514750	1:122514750	A	T	0.2469	0.1481
Highly polymorphic SNPs from resequencing	1	122627425	1:122627425	C	T	0.3	0.125
Highly polymorphic SNPs from resequencing	1	122700599	1:122700599	C	T	0.1974	0.1316
Highly polymorphic SNPs from resequencing	1	122910833	1:122910833	G	T	0.2938	0.2125
Highly polymorphic SNPs from resequencing	1	123047082	1:123047082	C	G	0.2297	0.1622
Highly polymorphic SNPs from resequencing	1	123140820	1:123140820	T	C	0.2438	0.1625
Highly polymorphic SNPs from resequencing	1	123220336	1:123220336	T	G	0.4527	0.2568
Highly polymorphic SNPs from resequencing	1	123399137	1:123399137	A	T	0.2703	0.1081
Highly polymorphic SNPs from resequencing	1	123514693	1:123514693	T	C	0.4938	0.1975
Highly polymorphic SNPs from resequencing	1	123524986	1:123524986	G	A	0.4198	0.1728
Highly polymorphic SNPs from resequencing	1	123727070	1:123727070	T	A	0.4615	0.2308
Highly polymorphic SNPs from resequencing	1	123824649	1:123824649	C	T	0.2901	0.2099
Highly polymorphic SNPs from resequencing	1	123844471	1:123844471	C	T	0.2407	0.1605
Highly polymorphic SNPs from resequencing	1	124003729	1:124003729	G	A	0.3013	0.2436
Highly polymorphic SNPs from resequencing	1	124135629	1:124135629	T	C	0.4625	0.25
Highly polymorphic SNPs from resequencing	1	124171499	1:124171499	T	C	0.3642	0.1358
Highly polymorphic SNPs from resequencing	1	124250964	1:124250964	G	A	0.4438	0.1875
Highly polymorphic SNPs from resequencing	1	124261217	1:124261217	A	C	0.1688	0.0875
Highly polymorphic SNPs from resequencing	1	124306540	1:124306540	T	C	0.3125	0.175
Highly polymorphic SNPs from resequencing	1	124428031	1:124428031	A	G	0.2123	0.2329
Highly polymorphic SNPs from resequencing	1	124479234	1:124479234	G	A	0.3375	0.125
Highly polymorphic SNPs from resequencing	1	124479717	1:124479717	G	A	0.3232	0.2317
Highly polymorphic SNPs from resequencing	1	124567202	1:124567202	G	A	0.4568	0.1728
Highly polymorphic SNPs from resequencing	1	124581189	1:124581189	C	G	0.1438	0.1375
Highly polymorphic SNPs from resequencing	1	124583750	1:124583750	C	T	0.3812	0.1625
Highly polymorphic SNPs from resequencing	1	124636850	1:124636850	A	C	0.4321	0.2222
Highly polymorphic SNPs from resequencing	1	124638793	1:124638793	T	C	0.4444	0.2469
Highly polymorphic SNPs from resequencing	1	124689957	1:124689957	A	G	0.4437	0.1268
Highly polymorphic SNPs from resequencing	1	124799366	1:124799366	A	G	0.253	0.1446
Highly polymorphic SNPs from resequencing	1	124837427	1:124837427	C	T	0.3963	0.2317
Highly polymorphic SNPs from resequencing	1	124840011	1:124840011	T	C	0.2375	0.2
Highly polymorphic SNPs from resequencing	1	124843598	1:124843598	A	G	0.2438	0.1625
Highly polymorphic SNPs from resequencing	1	124846174	1:124846174	C	T	0.247	0.1566
Highly polymorphic SNPs from resequencing	1	124860808	1:124860808	T	C	0.2188	0.1375
Highly polymorphic SNPs from resequencing	1	124861791	1:124861791	G	A	0.2188	0.1625
Highly polymorphic SNPs from resequencing	1	124906468	1:124906468	G	A	0.2134	0.2073
Highly polymorphic SNPs from resequencing	1	124987778	1:124987778	T	C	0.2716	0.1975
Highly polymorphic SNPs from resequencing	1	125147379	1:125147379	G	C	0.4459	0.2162
Highly polymorphic SNPs from resequencing	1	125286672	1:125286672	G	A	0.3494	0.1928
Highly polymorphic SNPs from resequencing	1	125399793	1:125399793	T	A	0.3438	0.1375
Highly polymorphic SNPs from resequencing	1	125404237	1:125404237	A	G	0.4568	0.1728
Highly polymorphic SNPs from resequencing	1	125419076	1:125419076	A	C	0.3735	0.2169
Highly polymorphic SNPs from resequencing	1	125440359	1:125440359	G	A	0.3333	0.1481
Highly polymorphic SNPs from resequencing	1	125584254	1:125584254	C	A	0.275	0.2
Highly polymorphic SNPs from resequencing	1	125633303	1:125633303	A	T	0.475	0.2
Highly polymorphic SNPs from resequencing	1	125765196	1:125765196	A	G	0.3014	0.1644
Highly polymorphic SNPs from resequencing	1	125862156	1:125862156	T	G	0.2397	0.1507
Highly polymorphic SNPs from resequencing	1	125964435	1:125964435	C	A	0.2571	0.08571
Highly polymorphic SNPs from resequencing	1	126035617	1:126035617	C	T	0.3784	0.2162
Highly polymorphic SNPs from resequencing	1	126127527	1:126127527	G	A	0.3562	0.1125
Highly polymorphic SNPs from resequencing	1	126179883	1:126179883	G	C	0.3375	0.2
Highly polymorphic SNPs from resequencing	1	126232619	1:126232619	T	C	0.4133	0.16
Highly polymorphic SNPs from resequencing	1	126331823	1:126331823	T	C	0.3312	0.2375
Highly polymorphic SNPs from resequencing	1	126503955	1:126503955	G	A	0.5	0.2329
Highly polymorphic SNPs from resequencing	1	126549605	1:126549605	T	C	0.4938	0.2375
Highly polymorphic SNPs from resequencing	1	126565778	1:126565778	C	T	0.1938	0.1125
Highly polymorphic SNPs from resequencing	1	126571544	1:126571544	A	G	0.3642	0.1605
Highly polymorphic SNPs from resequencing	1	126624028	1:126624028	A	G	0.3875	0.175
Highly polymorphic SNPs from resequencing	1	126742461	1:126742461	C	A	0.4013	0.1974
Highly polymorphic SNPs from resequencing	1	126834079	1:126834079	A	G	0.2531	0.1358
Highly polymorphic SNPs from resequencing	1	126954270	1:126954270	G	A	0.1605	0.1235
Highly polymorphic SNPs from resequencing	1	127000586	1:127000586	A	G	0.24	0.16
Highly polymorphic SNPs from resequencing	1	127129124	1:127129124	G	A	0.226	0.1781
Highly polymorphic SNPs from resequencing	1	127175561	1:127175561	T	C	0.2169	0.1205
Highly polymorphic SNPs from resequencing	1	127230123	1:127230123	A	G	0.2892	0.1446
Highly polymorphic SNPs from resequencing	1	127311911	1:127311911	A	G	0.1852	0.1235
Highly polymorphic SNPs from resequencing	1	127399297	1:127399297	A	G	0.3438	0.1375
Highly polymorphic SNPs from resequencing	1	127403820	1:127403820	T	C	0.2222	0.2222
Highly polymorphic SNPs from resequencing	1	127423028	1:127423028	C	G	0.1812	0.1375
Highly polymorphic SNPs from resequencing	1	127470388	1:127470388	G	A	0.2875	0.225
Highly polymorphic SNPs from resequencing	1	127485072	1:127485072	A	G	0.2625	0.2
Highly polymorphic SNPs from resequencing	1	127507007	1:127507007	C	T	0.2312	0.1875
Highly polymorphic SNPs from resequencing	1	127606296	1:127606296	A	G	0.1562	0.1125
Highly polymorphic SNPs from resequencing	1	127671989	1:127671989	G	T	0.2183	0.1268
Highly polymorphic SNPs from resequencing	1	127850434	1:127850434	T	A	0.2643	0.1286
Highly polymorphic SNPs from resequencing	1	127873920	1:127873920	C	G	0.3812	0.2625
Highly polymorphic SNPs from resequencing	1	127877921	1:127877921	T	C	0.2688	0.1625
Highly polymorphic SNPs from resequencing	1	127879570	1:127879570	C	A	0.4312	0.2125
Highly polymorphic SNPs from resequencing	1	127921542	1:127921542	C	T	0.2099	0.1975
Highly polymorphic SNPs from resequencing	1	127931424	1:127931424	A	G	0.1625	0.075
Highly polymorphic SNPs from resequencing	1	127934138	1:127934138	T	G	0.2407	0.1358
Highly polymorphic SNPs from resequencing	1	127935327	1:127935327	T	C	0.1812	0.1125
Highly polymorphic SNPs from resequencing	1	127939807	1:127939807	G	A	0.225	0.225
Highly polymorphic SNPs from resequencing	1	127951575	1:127951575	A	G	0.2256	0.1341
Highly polymorphic SNPs from resequencing	1	128015613	1:128015613	C	T	0.25	0.1585
Highly polymorphic SNPs from resequencing	1	128018720	1:128018720	T	C	0.2938	0.1375
Highly polymorphic SNPs from resequencing	1	128034965	1:128034965	A	G	0.3293	0.1951
Highly polymorphic SNPs from resequencing	1	128065747	1:128065747	T	G	0.2938	0.1625
Highly polymorphic SNPs from resequencing	1	128067194	1:128067194	A	C	0.1728	0.1481
Highly polymorphic SNPs from resequencing	1	128148915	1:128148915	G	A	0.3688	0.1875
Highly polymorphic SNPs from resequencing	1	128179313	1:128179313	G	A	0.4062	0.2375
Highly polymorphic SNPs from resequencing	1	128188658	1:128188658	A	G	0.1605	0.1235
Highly polymorphic SNPs from resequencing	1	128225853	1:128225853	G	A	0.1625	0.125
Highly polymorphic SNPs from resequencing	1	128255905	1:128255905	A	C	0.2169	0.1446
Highly polymorphic SNPs from resequencing	1	128387824	1:128387824	T	C	0.2202	0.131
Highly polymorphic SNPs from resequencing	1	128399770	1:128399770	C	T	0.372	0.1585
Highly polymorphic SNPs from resequencing	1	128421671	1:128421671	T	A	0.4062	0.2125
Highly polymorphic SNPs from resequencing	1	128433537	1:128433537	G	A	0.4312	0.2125
Highly polymorphic SNPs from resequencing	1	128442854	1:128442854	C	T	0.284	0.1481
Highly polymorphic SNPs from resequencing	1	128457871	1:128457871	G	C	0.15	0.075
Highly polymorphic SNPs from resequencing	1	128564901	1:128564901	A	T	0.2037	0.1358
Highly polymorphic SNPs from resequencing	1	128565803	1:128565803	G	T	0.179	0.1605
Highly polymorphic SNPs from resequencing	1	128584270	1:128584270	G	A	0.1296	0.08642
Highly polymorphic SNPs from resequencing	1	128591927	1:128591927	C	A	0.4877	0.1605
Highly polymorphic SNPs from resequencing	1	128605870	1:128605870	G	A	0.1688	0.1375
Highly polymorphic SNPs from resequencing	1	128676575	1:128676575	A	G	0.4444	0.1944
Highly polymorphic SNPs from resequencing	1	128811960	1:128811960	G	A	0.2429	0.08571
Highly polymorphic SNPs from resequencing	1	128989033	1:128989033	C	T	0.4925	0.209
Highly polymorphic SNPs from resequencing	1	129025703	1:129025703	T	G	0.4877	0.1358
Highly polymorphic SNPs from resequencing	1	129029718	1:129029718	A	G	0.4207	0.2073
Highly polymorphic SNPs from resequencing	1	129096580	1:129096580	T	C	0.2562	0.1625
Highly polymorphic SNPs from resequencing	1	129180429	1:129180429	T	C	0.2125	0.225
Highly polymorphic SNPs from resequencing	1	129242825	1:129242825	A	G	0.4312	0.1875
Highly polymorphic SNPs from resequencing	1	129267892	1:129267892	T	C	0.4268	0.1707
Highly polymorphic SNPs from resequencing	1	129363890	1:129363890	G	A	0.3062	0.1125
Highly polymorphic SNPs from resequencing	1	129390077	1:129390077	C	T	0.321	0.1728
Highly polymorphic SNPs from resequencing	1	129451956	1:129451956	A	G	0.3188	0.1375
Highly polymorphic SNPs from resequencing	1	129487490	1:129487490	C	T	0.3562	0.2375
Highly polymorphic SNPs from resequencing	1	129497096	1:129497096	T	G	0.35	0.15
Highly polymorphic SNPs from resequencing	1	129497353	1:129497353	T	C	0.3188	0.1875
Highly polymorphic SNPs from resequencing	1	129555634	1:129555634	A	G	0.3611	0.2222
Highly polymorphic SNPs from resequencing	1	129691820	1:129691820	A	G	0.1772	0.1266
Highly polymorphic SNPs from resequencing	1	129851656	1:129851656	A	G	0.3049	0.1951
Highly polymorphic SNPs from resequencing	1	130034289	1:130034289	C	T	0.2095	0.1486
Highly polymorphic SNPs from resequencing	1	130097899	1:130097899	C	T	0.3062	0.1875
Highly polymorphic SNPs from resequencing	1	130204970	1:130204970	G	A	0.3062	0.1375
Highly polymorphic SNPs from resequencing	1	130206098	1:130206098	C	A	0.3375	0.175
Highly polymorphic SNPs from resequencing	1	130238979	1:130238979	T	C	0.5	0.2289
Highly polymorphic SNPs from resequencing	1	130243817	1:130243817	C	T	0.4562	0.2125
Highly polymorphic SNPs from resequencing	1	130303077	1:130303077	A	T	0.3457	0.1481
Highly polymorphic SNPs from resequencing	1	130384702	1:130384702	G	A	0.2188	0.1125
Highly polymorphic SNPs from resequencing	1	130388908	1:130388908	C	T	0.3025	0.2346
Highly polymorphic SNPs from resequencing	1	130397244	1:130397244	G	A	0.225	0.125
Highly polymorphic SNPs from resequencing	1	130434497	1:130434497	G	A	0.4812	0.1375
Highly polymorphic SNPs from resequencing	1	130506937	1:130506937	A	C	0.1486	0.1351
Highly polymorphic SNPs from resequencing	1	130624695	1:130624695	C	A	0.3438	0.1875
Highly polymorphic SNPs from resequencing	1	130824920	1:130824920	A	G	0.1282	0.1026
Highly polymorphic SNPs from resequencing	1	130844722	1:130844722	C	T	0.3312	0.2375
Highly polymorphic SNPs from resequencing	1	130846818	1:130846818	C	G	0.3642	0.2099
Highly polymorphic SNPs from resequencing	1	130929813	1:130929813	T	C	0.3148	0.2346
Highly polymorphic SNPs from resequencing	1	131007094	1:131007094	T	C	0.2469	0.1235
Highly polymorphic SNPs from resequencing	1	131104648	1:131104648	A	G	0.4054	0.1622
Highly polymorphic SNPs from resequencing	1	131201562	1:131201562	A	C	0.3824	0.1176
Highly polymorphic SNPs from resequencing	1	131373166	1:131373166	T	C	0.169	0.1127
Highly polymorphic SNPs from resequencing	1	131488251	1:131488251	C	T	0.2361	0.1111
Highly polymorphic SNPs from resequencing	1	131520044	1:131520044	G	A	0.2654	0.2346
Highly polymorphic SNPs from resequencing	1	131616971	1:131616971	C	A	0.4	0.32
Highly polymorphic SNPs from resequencing	1	131719695	1:131719695	G	T	0.1481	0.1235
Highly polymorphic SNPs from resequencing	1	131783732	1:131783732	G	T	0.2125	0.225
Highly polymorphic SNPs from resequencing	1	131838143	1:131838143	C	T	0.1959	0.2027
Highly polymorphic SNPs from resequencing	1	131985863	1:131985863	A	T	0.3092	0.1184
Highly polymorphic SNPs from resequencing	1	132004591	1:132004591	C	T	0.3082	0.1507
Highly polymorphic SNPs from resequencing	1	132177822	1:132177822	C	G	0.331	0.2113
Highly polymorphic SNPs from resequencing	1	132212438	1:132212438	C	T	0.08974	0.1026
Highly polymorphic SNPs from resequencing	1	132323735	1:132323735	T	C	0.3636	0.1515
Highly polymorphic SNPs from resequencing	1	132451670	1:132451670	A	G	0.1159	0.1159
Highly polymorphic SNPs from resequencing	1	132500097	1:132500097	C	T	0.1346	0.08974
Highly polymorphic SNPs from resequencing	1	132605027	1:132605027	A	G	0.3562	0.2125
Highly polymorphic SNPs from resequencing	1	132605344	1:132605344	A	G	0.3625	0.2
Highly polymorphic SNPs from resequencing	1	132627125	1:132627125	C	T	0.4759	0.1566
Highly polymorphic SNPs from resequencing	1	132760808	1:132760808	T	C	0.4392	0.09459
Highly polymorphic SNPs from resequencing	1	132841035	1:132841035	G	A	0.1562	0.0875
Highly polymorphic SNPs from resequencing	1	132883911	1:132883911	C	A	0.3	0.125
Highly polymorphic SNPs from resequencing	1	132952495	1:132952495	G	A	0.2562	0.2375
Highly polymorphic SNPs from resequencing	1	133101137	1:133101137	G	A	0.1605	0.09877
Highly polymorphic SNPs from resequencing	1	133185227	1:133185227	A	G	0.2125	0.225
Highly polymorphic SNPs from resequencing	1	133199148	1:133199148	G	A	0.3457	0.2222
Highly polymorphic SNPs from resequencing	1	133307680	1:133307680	C	T	0.3188	0.2125
Highly polymorphic SNPs from resequencing	1	133427820	1:133427820	T	C	0.2273	0.1688
Highly polymorphic SNPs from resequencing	1	133558682	1:133558682	G	A	0.4507	0.2254
Highly polymorphic SNPs from resequencing	1	133654001	1:133654001	G	C	0.4	0.175
Highly polymorphic SNPs from resequencing	1	133670909	1:133670909	A	G	0.2062	0.1375
Highly polymorphic SNPs from resequencing	1	133680056	1:133680056	C	T	0.2317	0.1463
Highly polymorphic SNPs from resequencing	1	133723165	1:133723165	A	G	0.175	0.1
Highly polymorphic SNPs from resequencing	1	133741829	1:133741829	A	G	0.1562	0.1125
Highly polymorphic SNPs from resequencing	1	133766820	1:133766820	T	C	0.1625	0.1
Highly polymorphic SNPs from resequencing	1	133802714	1:133802714	A	G	0.3333	0.1975
Highly polymorphic SNPs from resequencing	1	133806752	1:133806752	G	A	0.3625	0.175
Highly polymorphic SNPs from resequencing	1	133838008	1:133838008	C	T	0.1622	0.1081
Highly polymorphic SNPs from resequencing	1	133965289	1:133965289	G	A	0.4688	0.2375
Highly polymorphic SNPs from resequencing	1	133968856	1:133968856	A	G	0.3625	0.175
Highly polymorphic SNPs from resequencing	1	133972603	1:133972603	C	A	0.3625	0.225
Highly polymorphic SNPs from resequencing	1	133974367	1:133974367	G	A	0.3062	0.1625
Highly polymorphic SNPs from resequencing	1	133977823	1:133977823	C	G	0.2562	0.1625
Highly polymorphic SNPs from resequencing	1	133985120	1:133985120	T	C	0.3312	0.1875
Highly polymorphic SNPs from resequencing	1	133985408	1:133985408	C	T	0.3598	0.1829
Highly polymorphic SNPs from resequencing	1	133990440	1:133990440	T	C	0.2222	0.1975
Highly polymorphic SNPs from resequencing	1	134026085	1:134026085	C	T	0.1607	0.08333
Highly polymorphic SNPs from resequencing	1	134050151	1:134050151	G	A	0.15	0.175
Highly polymorphic SNPs from resequencing	1	134072455	1:134072455	C	T	0.4518	0.253
Highly polymorphic SNPs from resequencing	1	134170558	1:134170558	C	T	0.25	0.175
Highly polymorphic SNPs from resequencing	1	134233729	1:134233729	T	C	0.175	0.125
Highly polymorphic SNPs from resequencing	1	134235646	1:134235646	C	G	0.2284	0.1605
Highly polymorphic SNPs from resequencing	1	134262712	1:134262712	T	C	0.2125	0.15
Highly polymorphic SNPs from resequencing	1	134265731	1:134265731	C	A	0.4375	0.25
Highly polymorphic SNPs from resequencing	1	134423564	1:134423564	C	A	0.3562	0.2466
Highly polymorphic SNPs from resequencing	1	134469939	1:134469939	G	A	0.3875	0.25
Highly polymorphic SNPs from resequencing	1	134480493	1:134480493	T	C	0.3875	0.15
Highly polymorphic SNPs from resequencing	1	134518139	1:134518139	C	A	0.4688	0.2625
Highly polymorphic SNPs from resequencing	1	134558665	1:134558665	T	C	0.259	0.2289
Highly polymorphic SNPs from resequencing	1	134566648	1:134566648	A	C	0.2625	0.175
Highly polymorphic SNPs from resequencing	1	134590096	1:134590096	C	T	0.2	0.125
Highly polymorphic SNPs from resequencing	1	134632860	1:134632860	G	A	0.1042	0.09722
Highly polymorphic SNPs from resequencing	1	134771996	1:134771996	T	C	0.3333	0.1867
Highly polymorphic SNPs from resequencing	1	134880129	1:134880129	T	G	0.2222	0.09877
Highly polymorphic SNPs from resequencing	1	134939619	1:134939619	C	T	0.3125	0.2
Highly polymorphic SNPs from resequencing	1	134989451	1:134989451	G	C	0.3	0.15
Highly polymorphic SNPs from resequencing	1	135031741	1:135031741	C	T	0.1914	0.1111
Highly polymorphic SNPs from resequencing	1	135089430	1:135089430	T	C	0.4444	0.1481
Highly polymorphic SNPs from resequencing	1	135141478	1:135141478	A	G	0.439	0.1707
Highly polymorphic SNPs from resequencing	1	135166820	1:135166820	G	C	0.4136	0.2099
Highly polymorphic SNPs from resequencing	1	135213860	1:135213860	T	C	0.2593	0.1975
Highly polymorphic SNPs from resequencing	1	135282787	1:135282787	A	C	0.3494	0.2169
Highly polymorphic SNPs from resequencing	1	135487194	1:135487194	C	A	0.4702	0.2262
Highly polymorphic SNPs from resequencing	1	135493891	1:135493891	C	T	0.225	0.125
Highly polymorphic SNPs from resequencing	1	135505787	1:135505787	G	A	0.2812	0.2125
Highly polymorphic SNPs from resequencing	1	135512255	1:135512255	A	G	0.4875	0.2
Highly polymorphic SNPs from resequencing	1	135577293	1:135577293	T	A	0.4375	0.225
Highly polymorphic SNPs from resequencing	1	135588064	1:135588064	G	A	0.3	0.25
Highly polymorphic SNPs from resequencing	1	135647566	1:135647566	A	G	0.475	0.275
Highly polymorphic SNPs from resequencing	1	135655129	1:135655129	T	C	0.3598	0.2317
Highly polymorphic SNPs from resequencing	1	135666316	1:135666316	A	G	0.4562	0.1875
Highly polymorphic SNPs from resequencing	1	135707377	1:135707377	T	C	0.4625	0.225
Highly polymorphic SNPs from resequencing	1	135708335	1:135708335	A	C	0.4107	0.25
Highly polymorphic SNPs from resequencing	1	135722793	1:135722793	A	G	0.1728	0.1481
Highly polymorphic SNPs from resequencing	1	135723167	1:135723167	T	A	0.1688	0.1875
Highly polymorphic SNPs from resequencing	1	135731517	1:135731517	C	A	0.2125	0.15
Highly polymorphic SNPs from resequencing	1	135739031	1:135739031	C	A	0.4875	0.275
Highly polymorphic SNPs from resequencing	1	135743094	1:135743094	T	G	0.1975	0.07407
Highly polymorphic SNPs from resequencing	1	135761475	1:135761475	A	G	0.3457	0.1481
Highly polymorphic SNPs from resequencing	1	135845586	1:135845586	C	T	0.3889	0.2346
Highly polymorphic SNPs from resequencing	1	135929539	1:135929539	T	C	0.3642	0.1852
Highly polymorphic SNPs from resequencing	1	135936256	1:135936256	C	T	0.35	0.225
Highly polymorphic SNPs from resequencing	1	136016677	1:136016677	G	T	0.4875	0.225
Highly polymorphic SNPs from resequencing	1	136138214	1:136138214	G	C	0.3446	0.1216
Highly polymorphic SNPs from resequencing	1	136210183	1:136210183	T	C	0.2407	0.1358
Highly polymorphic SNPs from resequencing	1	136335210	1:136335210	G	A	0.1625	0.2
Highly polymorphic SNPs from resequencing	1	136342679	1:136342679	T	A	0.225	0.125
Highly polymorphic SNPs from resequencing	1	136352438	1:136352438	C	T	0.25	0.175
Highly polymorphic SNPs from resequencing	1	136371167	1:136371167	A	C	0.2625	0.15
Highly polymorphic SNPs from resequencing	1	136447429	1:136447429	G	A	0.2062	0.1375
Highly polymorphic SNPs from resequencing	1	136479968	1:136479968	T	C	0.2397	0.2329
Highly polymorphic SNPs from resequencing	1	136689474	1:136689474	T	C	0.2877	0.2192
Highly polymorphic SNPs from resequencing	1	136795037	1:136795037	C	T	0.4877	0.1605
Highly polymorphic SNPs from resequencing	1	136880239	1:136880239	C	G	0.1667	0.1358
Highly polymorphic SNPs from resequencing	1	136908838	1:136908838	C	T	0.494	0.2169
Highly polymorphic SNPs from resequencing	1	136989285	1:136989285	T	C	0.15	0.15
Highly polymorphic SNPs from resequencing	1	137045600	1:137045600	C	T	0.3333	0.1481
Highly polymorphic SNPs from resequencing	1	137149272	1:137149272	G	T	0.2125	0.15
Highly polymorphic SNPs from resequencing	1	137264860	1:137264860	T	C	0.4643	0.2381
Highly polymorphic SNPs from resequencing	1	137338219	1:137338219	C	T	0.3875	0.225
Highly polymorphic SNPs from resequencing	1	137397920	1:137397920	C	T	0.3	0.1143
Highly polymorphic SNPs from resequencing	1	137513513	1:137513513	G	T	0.358	0.2469
Highly polymorphic SNPs from resequencing	1	137579538	1:137579538	C	T	0.1687	0.1687
Highly polymorphic SNPs from resequencing	1	137579918	1:137579918	C	G	0.216	0.1358
Highly polymorphic SNPs from resequencing	1	137618871	1:137618871	G	A	0.4573	0.1829
Highly polymorphic SNPs from resequencing	1	137746292	1:137746292	C	A	0.3939	0.2121
Highly polymorphic SNPs from resequencing	1	137784792	1:137784792	C	G	0.4438	0.2125
Highly polymorphic SNPs from resequencing	1	137868172	1:137868172	T	A	0.3938	0.1875
Highly polymorphic SNPs from resequencing	1	137880670	1:137880670	A	G	0.1438	0.0625
Highly polymorphic SNPs from resequencing	1	137959579	1:137959579	G	A	0.4359	0.2821
Highly polymorphic SNPs from resequencing	1	138065427	1:138065427	G	A	0.08861	0.05063
Highly polymorphic SNPs from resequencing	1	138097694	1:138097694	T	C	0.4875	0.275
Highly polymorphic SNPs from resequencing	1	138166898	1:138166898	T	C	0.3188	0.1875
Highly polymorphic SNPs from resequencing	1	138249027	1:138249027	C	T	0.4342	0.2895
Highly polymorphic SNPs from resequencing	1	138415491	1:138415491	C	T	0.2763	0.1842
Highly polymorphic SNPs from resequencing	1	138548194	1:138548194	C	T	0.4062	0.1375
Highly polymorphic SNPs from resequencing	1	138563122	1:138563122	A	G	0.3938	0.1375
Highly polymorphic SNPs from resequencing	1	138566631	1:138566631	G	A	0.45	0.175
Highly polymorphic SNPs from resequencing	1	138596632	1:138596632	C	T	0.3812	0.1625
Highly polymorphic SNPs from resequencing	1	138780903	1:138780903	G	A	0.4507	0.2535
Highly polymorphic SNPs from resequencing	1	138801048	1:138801048	T	C	0.1728	0.1235
Highly polymorphic SNPs from resequencing	1	138832200	1:138832200	T	C	0.35	0.15
Highly polymorphic SNPs from resequencing	1	139032277	1:139032277	A	G	0.2372	0.1667
Highly polymorphic SNPs from resequencing	1	139075294	1:139075294	G	A	0.2062	0.1625
Highly polymorphic SNPs from resequencing	1	139126917	1:139126917	T	C	0.2744	0.1098
Highly polymorphic SNPs from resequencing	1	139240489	1:139240489	A	T	0.2716	0.1975
Highly polymorphic SNPs from resequencing	1	139363316	1:139363316	T	C	0.4695	0.1829
Highly polymorphic SNPs from resequencing	1	139384106	1:139384106	A	G	0.1875	0.1
Highly polymorphic SNPs from resequencing	1	139433510	1:139433510	G	A	0.3188	0.2875
Highly polymorphic SNPs from resequencing	1	139443282	1:139443282	T	C	0.3	0.175
Highly polymorphic SNPs from resequencing	1	139444835	1:139444835	G	A	0.4625	0.175
Highly polymorphic SNPs from resequencing	1	139451865	1:139451865	G	A	0.2562	0.1625
Highly polymorphic SNPs from resequencing	1	139520135	1:139520135	C	T	0.1875	0.15
Highly polymorphic SNPs from resequencing	1	139582962	1:139582962	A	G	0.4062	0.2625
Highly polymorphic SNPs from resequencing	1	139650912	1:139650912	A	T	0.2625	0.175
Highly polymorphic SNPs from resequencing	1	139651472	1:139651472	C	A	0.25	0.175
Highly polymorphic SNPs from resequencing	1	139670323	1:139670323	G	A	0.2438	0.1875
Highly polymorphic SNPs from resequencing	1	139694499	1:139694499	A	T	0.4	0.25
Highly polymorphic SNPs from resequencing	1	139799803	1:139799803	C	G	0.2289	0.1205
Highly polymorphic SNPs from resequencing	1	139831593	1:139831593	G	A	0.321	0.1481
Highly polymorphic SNPs from resequencing	1	139832396	1:139832396	G	A	0.2037	0.1605
Highly polymorphic SNPs from resequencing	1	139872529	1:139872529	C	A	0.3614	0.1928
Highly polymorphic SNPs from resequencing	1	139885708	1:139885708	A	G	0.3188	0.1875
Highly polymorphic SNPs from resequencing	1	139887633	1:139887633	C	A	0.4562	0.1625
Highly polymorphic SNPs from resequencing	1	139950099	1:139950099	G	A	0.3875	0.175
Highly polymorphic SNPs from resequencing	1	139959468	1:139959468	C	T	0.175	0.175
Highly polymorphic SNPs from resequencing	1	139970870	1:139970870	A	G	0.3188	0.1875
Highly polymorphic SNPs from resequencing	1	140090796	1:140090796	C	T	0.3312	0.2125
Highly polymorphic SNPs from resequencing	1	140103721	1:140103721	G	A	0.1605	0.07407
Highly polymorphic SNPs from resequencing	1	140171606	1:140171606	C	T	0.4375	0.1806
Highly polymorphic SNPs from resequencing	1	140333851	1:140333851	C	G	0.3827	0.1481
Highly polymorphic SNPs from resequencing	1	140350806	1:140350806	G	A	0.35	0.175
Highly polymorphic SNPs from resequencing	1	140532934	1:140532934	C	G	0.07237	0.09211
Highly polymorphic SNPs from resequencing	1	140556776	1:140556776	G	T	0.4024	0.122
Highly polymorphic SNPs from resequencing	1	140654934	1:140654934	T	G	0.3188	0.1375
Highly polymorphic SNPs from resequencing	1	140696920	1:140696920	G	A	0.4198	0.1235
Highly polymorphic SNPs from resequencing	1	140706641	1:140706641	A	G	0.4188	0.1375
Highly polymorphic SNPs from resequencing	1	140749553	1:140749553	A	G	0.4198	0.1975
Highly polymorphic SNPs from resequencing	1	140803138	1:140803138	T	C	0.15	0.15
Highly polymorphic SNPs from resequencing	1	140882933	1:140882933	C	T	0.2222	0.1481
Highly polymorphic SNPs from resequencing	1	140911975	1:140911975	T	G	0.2469	0.2222
Highly polymorphic SNPs from resequencing	1	140967326	1:140967326	C	G	0.3476	0.1829
Highly polymorphic SNPs from resequencing	1	140992395	1:140992395	T	G	0.15	0.075
Highly polymorphic SNPs from resequencing	1	140996309	1:140996309	G	T	0.2125	0.15
Highly polymorphic SNPs from resequencing	1	141072174	1:141072174	A	G	0.2625	0.2
Highly polymorphic SNPs from resequencing	1	141075817	1:141075817	A	G	0.1852	0.1481
Highly polymorphic SNPs from resequencing	1	141205106	1:141205106	A	G	0.2531	0.1605
Highly polymorphic SNPs from resequencing	1	141225289	1:141225289	C	T	0.1938	0.1625
Highly polymorphic SNPs from resequencing	1	141299755	1:141299755	G	A	0.1625	0.1
Highly polymorphic SNPs from resequencing	1	141420827	1:141420827	G	T	0.3125	0.175
Highly polymorphic SNPs from resequencing	1	141494090	1:141494090	C	T	0.463	0.1605
Highly polymorphic SNPs from resequencing	1	141516646	1:141516646	C	T	0.3333	0.1975
Highly polymorphic SNPs from resequencing	1	141518819	1:141518819	T	A	0.3812	0.2375
Highly polymorphic SNPs from resequencing	1	141530370	1:141530370	A	C	0.3765	0.2099
Highly polymorphic SNPs from resequencing	1	141543925	1:141543925	T	G	0.15	0.05
Highly polymorphic SNPs from resequencing	1	141562021	1:141562021	C	T	0.3812	0.1875
Highly polymorphic SNPs from resequencing	1	141573514	1:141573514	G	A	0.311	0.2073
Highly polymorphic SNPs from resequencing	1	141597243	1:141597243	C	G	0.325	0.2
Highly polymorphic SNPs from resequencing	1	141603988	1:141603988	C	A	0.142	0.1111
Highly polymorphic SNPs from resequencing	1	141610926	1:141610926	T	C	0.2938	0.1875
Highly polymorphic SNPs from resequencing	1	141614771	1:141614771	G	A	0.1812	0.0875
Highly polymorphic SNPs from resequencing	1	141621378	1:141621378	C	G	0.25	0.1341
Highly polymorphic SNPs from resequencing	1	141627807	1:141627807	A	T	0.3519	0.1605
Highly polymorphic SNPs from resequencing	1	141661500	1:141661500	G	A	0.2188	0.1375
Highly polymorphic SNPs from resequencing	1	141666069	1:141666069	C	T	0.247	0.1084
Highly polymorphic SNPs from resequencing	1	141685383	1:141685383	A	G	0.4877	0.2593
Highly polymorphic SNPs from resequencing	1	141696676	1:141696676	C	T	0.175	0.1
Highly polymorphic SNPs from resequencing	1	141733739	1:141733739	G	C	0.2561	0.1707
Highly polymorphic SNPs from resequencing	1	141780422	1:141780422	G	C	0.3375	0.175
Highly polymorphic SNPs from resequencing	1	141784836	1:141784836	G	A	0.1938	0.1375
Highly polymorphic SNPs from resequencing	1	141852348	1:141852348	G	A	0.2688	0.1875
Highly polymorphic SNPs from resequencing	1	141872609	1:141872609	G	A	0.3869	0.25
Highly polymorphic SNPs from resequencing	1	141916231	1:141916231	A	G	0.2875	0.225
Highly polymorphic SNPs from resequencing	1	141958157	1:141958157	G	A	0.3438	0.2375
Highly polymorphic SNPs from resequencing	1	141976169	1:141976169	C	T	0.225	0.1
Highly polymorphic SNPs from resequencing	1	141984746	1:141984746	G	A	0.3312	0.2375
Highly polymorphic SNPs from resequencing	1	141990569	1:141990569	A	G	0.4375	0.225
Highly polymorphic SNPs from resequencing	1	142016452	1:142016452	T	C	0.1687	0.1205
Highly polymorphic SNPs from resequencing	1	142016682	1:142016682	C	T	0.4321	0.1481
Highly polymorphic SNPs from resequencing	1	142020072	1:142020072	G	T	0.2805	0.2195
Highly polymorphic SNPs from resequencing	1	142041806	1:142041806	A	G	0.1867	0.1325
Highly polymorphic SNPs from resequencing	1	142048496	1:142048496	A	G	0.375	0.175
Highly polymorphic SNPs from resequencing	1	142061789	1:142061789	G	A	0.4938	0.1975
Highly polymorphic SNPs from resequencing	1	142063334	1:142063334	A	G	0.4939	0.1585
Highly polymorphic SNPs from resequencing	1	142065249	1:142065249	G	A	0.2988	0.1341
Highly polymorphic SNPs from resequencing	1	142098665	1:142098665	G	A	0.463	0.284
Highly polymorphic SNPs from resequencing	1	142099534	1:142099534	C	T	0.378	0.2683
Highly polymorphic SNPs from resequencing	1	142101500	1:142101500	A	G	0.3232	0.2073
Highly polymorphic SNPs from resequencing	1	142102246	1:142102246	G	A	0.2143	0.119
Highly polymorphic SNPs from resequencing	1	142110816	1:142110816	G	A	0.4375	0.2
Highly polymorphic SNPs from resequencing	1	142113962	1:142113962	G	T	0.4268	0.1951
Highly polymorphic SNPs from resequencing	1	142114372	1:142114372	C	G	0.4062	0.2375
Highly polymorphic SNPs from resequencing	1	142115159	1:142115159	G	A	0.2438	0.1375
Highly polymorphic SNPs from resequencing	1	142117094	1:142117094	A	G	0.4639	0.2289
Highly polymorphic SNPs from resequencing	1	142118647	1:142118647	G	C	0.4375	0.2
Highly polymorphic SNPs from resequencing	1	142127294	1:142127294	T	C	0.4188	0.2125
Highly polymorphic SNPs from resequencing	1	142153433	1:142153433	G	A	0.3562	0.1875
Highly polymorphic SNPs from resequencing	1	142162341	1:142162341	T	C	0.2976	0.1429
Highly polymorphic SNPs from resequencing	1	142187899	1:142187899	G	A	0.2222	0.1481
Highly polymorphic SNPs from resequencing	1	142189377	1:142189377	G	A	0.3	0.225
Highly polymorphic SNPs from resequencing	1	142324643	1:142324643	C	T	0.3951	0.1481
Highly polymorphic SNPs from resequencing	1	142360541	1:142360541	G	C	0.1914	0.1605
Highly polymorphic SNPs from resequencing	1	142393874	1:142393874	T	C	0.2469	0.1728
Highly polymorphic SNPs from resequencing	1	142422518	1:142422518	T	G	0.3395	0.2099
Highly polymorphic SNPs from resequencing	1	142426026	1:142426026	G	C	0.2378	0.1829
Highly polymorphic SNPs from resequencing	1	142537882	1:142537882	C	T	0.2812	0.2375
Highly polymorphic SNPs from resequencing	1	142550336	1:142550336	A	G	0.2099	0.1235
Highly polymorphic SNPs from resequencing	1	142557226	1:142557226	A	G	0.2	0.15
Highly polymorphic SNPs from resequencing	1	142566503	1:142566503	G	C	0.179	0.1605
Highly polymorphic SNPs from resequencing	1	142669077	1:142669077	T	G	0.3688	0.2125
Highly polymorphic SNPs from resequencing	1	142737535	1:142737535	T	C	0.2169	0.1446
Highly polymorphic SNPs from resequencing	1	142738322	1:142738322	T	C	0.2593	0.2222
Highly polymorphic SNPs from resequencing	1	142764567	1:142764567	G	A	0.1812	0.2125
Highly polymorphic SNPs from resequencing	1	142791285	1:142791285	T	C	0.2222	0.1481
Highly polymorphic SNPs from resequencing	1	142901022	1:142901022	T	C	0.1688	0.1375
Highly polymorphic SNPs from resequencing	1	142932290	1:142932290	A	G	0.1585	0.07317
Highly polymorphic SNPs from resequencing	1	143052253	1:143052253	A	T	0.2438	0.2125
Highly polymorphic SNPs from resequencing	1	143082590	1:143082590	G	A	0.3125	0.175
Highly polymorphic SNPs from resequencing	1	143200199	1:143200199	T	C	0.4191	0.25
Highly polymorphic SNPs from resequencing	1	143318491	1:143318491	T	C	0.1645	0.1447
Highly polymorphic SNPs from resequencing	1	143382133	1:143382133	A	G	0.25	0.1429
Highly polymorphic SNPs from resequencing	1	143425224	1:143425224	G	A	0.3375	0.15
Highly polymorphic SNPs from resequencing	1	143560657	1:143560657	G	A	0.2375	0.125
Highly polymorphic SNPs from resequencing	1	143608522	1:143608522	C	T	0.3158	0.1842
Highly polymorphic SNPs from resequencing	1	143758215	1:143758215	T	C	0.4085	0.2317
Highly polymorphic SNPs from resequencing	1	143820959	1:143820959	A	G	0.4562	0.2375
Highly polymorphic SNPs from resequencing	1	143903190	1:143903190	G	C	0.2368	0.1316
Highly polymorphic SNPs from resequencing	1	144017566	1:144017566	G	A	0.1429	0.2857
Highly polymorphic SNPs from resequencing	1	144192794	1:144192794	T	G	0.4242	0.1515
Highly polymorphic SNPs from resequencing	1	144252034	1:144252034	A	C	0.1419	0.1216
[truncated: 37,102 more rows]

## Sheet: MAF
SNP	CHR	A1	A2	MAF	NCHROBS
1:30798	1	T	C	0.358	162
1:67297	1	C	T	0.4634	164
1:169377	1	T	C	0.4125	160
1:201706	1	C	G	0.25	164
1:245045	1	T	C	0.28	150
1:316747	1	T	C	0.3733	150
1:473378	1	G	T	0.2929	140
1:515534	1	T	G	0.4375	160
1:691476	1	A	G	0.4062	160
1:730540	1	A	C	0.2562	160
1:737317	1	A	C	0.2037	162
1:802465	1	T	G	0.275	160
1:808724	1	A	G	0.1375	160
1:888087	1	A	C	0.3875	160
1:889380	1	G	A	0.4312	160
1:919729	1	T	G	0.3333	162
1:1000291	1	G	A	0.2284	162
1:1092305	1	T	C	0.1852	162
1:1157611	1	G	T	0.1975	162
1:1211777	1	C	T	0.1938	160
1:1305521	1	A	G	0.1812	160
1:1459932	1	A	C	0.1728	162
1:1479515	1	C	T	0.2562	160
1:1481003	1	G	A	0.4568	162
1:1504334	1	A	C	0.3688	160
1:1523168	1	T	C	0.1812	160
1:1524215	1	A	C	0.25	160
1:1531666	1	G	C	0.2108	166
1:1565868	1	T	C	0.3519	162
1:1603380	1	C	T	0.2688	160
1:1603721	1	A	G	0.321	162
1:1636002	1	G	A	0.15	160
1:1648067	1	C	A	0.1914	162
1:1657464	1	C	G	0.5	160
1:1692934	1	A	G	0.1747	166
1:1709813	1	G	C	0.4312	160
1:1727711	1	T	G	0.372	164
1:1734592	1	T	G	0.4815	162
1:1736624	1	T	G	0.4562	160
1:1830569	1	A	C	0.4329	164
1:1831006	1	G	C	0.2938	160
1:1891739	1	C	T	0.2875	160
1:1893698	1	T	C	0.2622	164
1:1963048	1	A	G	0.3313	166
1:1967961	1	G	A	0.4688	160
1:1992333	1	T	A	0.3188	160
1:2013734	1	A	G	0.3765	162
1:2133029	1	C	T	0.4259	162
1:2209183	1	T	C	0.2963	162
1:2319103	1	G	A	0.3537	164
1:2346353	1	T	A	0.1296	162
1:2355919	1	T	C	0.4125	160
1:2358605	1	T	A	0.25	160
1:2487060	1	T	C	0.4188	160
1:2487327	1	G	A	0.2778	162
1:2567821	1	C	T	0.3188	160
1:2579650	1	A	G	0.2222	162
1:2580456	1	G	A	0.2654	162
1:2601810	1	G	T	0.3354	164
1:2609618	1	C	T	0.35	160
1:2646546	1	G	C	0.3875	160
1:2729774	1	A	G	0.2688	160
1:2735546	1	T	A	0.4812	160
1:2735813	1	G	T	0.4512	164
1:2855396	1	G	A	0.3438	160
1:2944446	1	G	T	0.3782	156
1:3031019	1	T	C	0.2625	160
1:3053813	1	G	A	0.2312	160
1:3171533	1	T	C	0.1914	162
1:3256772	1	G	A	0.3272	162
1:3260917	1	C	T	0.25	160
1:3303001	1	G	T	0.4812	160
1:3314749	1	C	T	0.4753	162
1:3385113	1	G	A	0.4178	146
1:3449343	1	T	C	0.1494	154
1:3630529	1	C	T	0.2625	160
1:3650145	1	A	G	0.3312	160
1:3666475	1	C	T	0.3765	162
1:3674318	1	C	T	0.3293	164
1:3711871	1	C	G	0.321	162
1:3796429	1	A	G	0.375	160
1:3916969	1	G	A	0.2346	162
1:3993484	1	A	G	0.3375	160
1:4091847	1	G	T	0.4167	156
1:4164597	1	T	C	0.4444	162
1:4207821	1	T	C	0.3642	162
1:4236048	1	C	T	0.2438	160
1:4266216	1	A	G	0.1312	160
1:4318507	1	T	C	0.4359	156
1:4421287	1	C	T	0.4875	160
1:4468158	1	A	C	0.3406	138
1:4571447	1	G	A	0.3025	162
1:4595199	1	G	C	0.3704	162
1:4689184	1	T	G	0.1625	160
1:4707578	1	G	A	0.225	160
1:4773755	1	A	G	0.311	164
1:4850421	1	A	T	0.4375	160
1:4913708	1	C	G	0.1688	160
1:5011438	1	T	G	0.2812	160
1:5095173	1	G	A	0.1312	160
1:5102554	1	G	A	0.2108	166
1:5144410	1	T	C	0.4062	160
1:5152767	1	G	C	0.1812	160
1:5250256	1	T	C	0.3312	160
1:5353099	1	T	G	0.15	160
1:5368224	1	C	T	0.2062	160
1:5434751	1	A	G	0.3125	160
1:5498570	1	C	T	0.2688	160
1:5500078	1	A	G	0.2875	160
1:5518272	1	C	T	0.1852	162
1:5643207	1	C	T	0.3519	162
1:5656304	1	C	G	0.2284	162
1:5686722	1	G	A	0.4312	160
1:5692280	1	C	T	0.4506	162
1:5755218	1	C	T	0.3375	160
1:5766082	1	A	G	0.3688	160
1:5798852	1	G	A	0.4383	162
1:5917219	1	T	C	0.3766	154
1:5999803	1	A	G	0.4718	142
1:6064181	1	G	A	0.4877	162
1:6074803	1	C	T	0.2562	160
1:6101885	1	A	G	0.4695	164
1:6114648	1	G	C	0.3354	164
1:6168832	1	A	G	0.2938	160
1:6237689	1	A	G	0.4438	160
1:6273414	1	T	C	0.3938	160
1:6284476	1	T	C	0.2927	164
1:6371401	1	A	G	0.1975	162
1:6418801	1	A	G	0.125	160
1:6474697	1	A	G	0.1524	164
1:6529375	1	T	C	0.2188	160
1:6628925	1	C	T	0.3472	144
1:6686195	1	G	T	0.2562	160
1:6691485	1	T	C	0.375	160
1:6807860	1	G	A	0.4691	162
1:6876809	1	C	G	0.1474	156
1:6974528	1	T	C	0.4795	146
1:7060172	1	G	A	0.3875	160
1:7078536	1	T	C	0.3333	168
1:7115262	1	G	A	0.1585	164
1:7226381	1	G	C	0.3312	160
1:7290223	1	G	A	0.1867	166
1:7298775	1	C	T	0.2688	160
1:7397435	1	C	A	0.1375	160
1:7443676	1	C	T	0.4691	162
1:7496080	1	C	T	0.4625	160
1:7520983	1	G	A	0.2062	160
1:7637919	1	C	T	0.2562	160
1:7680262	1	T	C	0.25	160
1:7776202	1	A	T	0.2188	160
1:7789557	1	T	C	0.3659	164
1:7793105	1	G	A	0.3519	162
1:7855093	1	T	G	0.2716	162
1:7971437	1	T	C	0.2438	160
1:8089615	1	C	T	0.3086	162
1:8097979	1	G	A	0.1605	162
1:8100856	1	C	T	0.2346	162
1:8242905	1	T	C	0.225	160
1:8245896	1	T	C	0.3395	162
1:8247245	1	G	T	0.4753	162
1:8363744	1	A	G	0.1914	162
1:8400770	1	T	C	0.1625	160
1:8459807	1	C	T	0.3562	160
1:8547229	1	C	T	0.3938	160
1:8577979	1	T	C	0.25	164
1:8593211	1	A	G	0.2562	160
1:8597621	1	T	C	0.3253	166
1:8601188	1	T	C	0.425	160
1:8611479	1	T	C	0.225	160
1:8690122	1	G	A	0.2952	166
1:8698327	1	T	C	0.4568	162
1:8741415	1	C	A	0.3062	160
1:8806315	1	A	C	0.4	160
1:8841560	1	G	A	0.4688	160
1:8857292	1	A	G	0.3438	160
1:8985915	1	T	C	0.2037	162
1:8990455	1	A	G	0.2875	160
1:8995598	1	T	G	0.4	160
1:9053129	1	G	C	0.4062	160
1:9153749	1	T	C	0.2101	138
1:9281983	1	C	T	0.2625	160
1:9287832	1	T	A	0.3125	160
1:9357252	1	A	G	0.189	164
1:9371113	1	T	C	0.4458	166
1:9452243	1	T	C	0.35	160
1:9528527	1	C	T	0.2222	162
1:9531870	1	C	T	0.1728	162
1:9632823	1	C	T	0.3704	162
1:9638496	1	G	C	0.3659	164
1:9645791	1	T	C	0.15	160
1:9688254	1	C	T	0.1812	160
1:9726593	1	T	A	0.2805	164
1:9727896	1	G	A	0.4	160
1:9825719	1	G	A	0.4797	148
1:9888636	1	A	C	0.4167	144
1:9924975	1	A	G	0.3	160
1:9964904	1	C	A	0.4259	162
1:10075858	1	T	A	0.3562	160
1:10135860	1	C	T	0.378	164
1:10145412	1	C	T	0.3812	160
1:10243223	1	A	G	0.2688	160
1:10295607	1	G	A	0.2635	148
1:10416491	1	G	T	0.2562	160
1:10509315	1	A	G	0.1014	148
1:10590759	1	A	G	0.3873	142
1:10688369	1	A	G	0.3765	162
1:10794503	1	G	A	0.2174	138
1:10871640	1	A	C	0.2778	162
1:10878461	1	C	T	0.4	160
1:10888407	1	C	G	0.4815	162
1:10989164	1	G	A	0.4	160
1:11074060	1	G	A	0.3125	160
1:11194135	1	C	T	0.4312	160
1:11244766	1	A	G	0.5	148
1:11404093	1	G	C	0.4189	148
1:11527961	1	A	G	0.4583	144
1:11697773	1	A	G	0.2536	138
1:11845866	1	T	G	0.05714	140
1:11965157	1	T	C	0.1857	140
1:12019348	1	A	G	0.1812	160
1:12078441	1	G	A	0.169	142
1:12216077	1	A	T	0.2	140
1:12307250	1	A	C	0.4877	162
1:12316447	1	T	C	0.3562	160
1:12361457	1	A	G	0.4188	160
1:12447568	1	T	C	0.463	162
1:12489452	1	T	G	0.3897	136
1:12599265	1	C	T	0.4041	146
1:12732410	1	C	A	0.2101	138
1:12887189	1	G	A	0.4812	160
1:12899050	1	G	T	0.2716	162
1:12902281	1	T	G	0.2812	160
1:13028169	1	A	T	0.3987	158
1:13185263	1	A	G	0.1169	154
1:13260553	1	T	C	0.321	162
1:13379705	1	A	C	0.2133	150
1:13436516	1	G	T	0.4241	158
1:13526013	1	T	G	0.4658	146
1:13613809	1	T	G	0.4219	128
1:13719414	1	C	T	0.2469	162
1:13843725	1	C	T	0.1908	152
1:13957662	1	T	G	0.3169	142
1:14019060	1	G	T	0.1357	140
1:14122278	1	G	A	0.325	160
1:14184353	1	C	A	0.4312	160
1:14185910	1	C	T	0.2284	162
1:14202081	1	C	T	0.4444	162
1:14347716	1	A	G	0.3375	160
1:14356153	1	C	T	0.3438	160
1:14400672	1	A	G	0.2927	164
1:14437454	1	T	C	0.3667	150
1:14583839	1	G	A	0.1506	166
1:14688854	1	A	G	0.4125	160
1:14730808	1	A	G	0.3025	162
1:14851246	1	C	T	0.4333	150
1:14966306	1	G	A	0.2778	162
1:14971357	1	G	A	0.4444	162
1:15053209	1	G	T	0.4125	160
1:15170777	1	T	C	0.4867	150
1:15229572	1	C	T	0.2651	166
1:15358373	1	A	G	0.3519	162
1:15382144	1	T	C	0.1358	162
1:15430958	1	T	G	0.35	160
1:15546151	1	G	A	0.4625	160
1:15654108	1	T	C	0.1233	146
1:15717700	1	T	C	0.125	136
1:15818965	1	T	C	0.3625	160
1:15855178	1	A	G	0.3827	162
1:15924040	1	G	A	0.1377	138
1:16061976	1	G	A	0.1625	160
1:16107132	1	G	A	0.4198	162
1:16204465	1	G	C	0.473	148
1:16280985	1	G	T	0.1267	150
1:16357047	1	A	G	0.3025	162
1:16406980	1	A	G	0.3188	138
1:16595059	1	T	C	0.3235	170
1:16667407	1	G	A	0.07895	152
1:16765547	1	T	C	0.3333	162
1:16891529	1	A	G	0.4122	148
1:16964777	1	G	A	0.4312	160
1:17006058	1	A	G	0.4938	160
1:17041471	1	A	G	0.3951	162
1:17056593	1	A	G	0.2562	160
1:17070552	1	T	C	0.4062	160
1:17132555	1	G	A	0.4688	160
1:17193394	1	T	C	0.3143	140
1:17285331	1	A	T	0.2289	166
1:17354464	1	C	A	0.4	160
1:17434015	1	T	C	0.4877	162
1:17447294	1	A	C	0.2711	166
1:17462121	1	A	G	0.4444	162
1:17523889	1	T	C	0.4375	160
1:17556921	1	A	G	0.3875	160
1:17566981	1	T	C	0.4268	164
1:17670599	1	T	C	0.1325	166
1:17747852	1	T	C	0.4036	166
1:17783833	1	G	A	0.4753	162
1:17872886	1	G	A	0.4562	160
1:17877365	1	T	C	0.2688	160
1:17879395	1	A	G	0.2062	160
1:17922857	1	T	G	0.3118	170
1:17927660	1	G	T	0.45	160
1:18020927	1	A	G	0.3293	164
1:18103503	1	C	T	0.2812	160
1:18111807	1	T	C	0.1938	160
1:18123855	1	C	G	0.2062	160
1:18130793	1	C	A	0.2927	164
1:18135165	1	T	C	0.3519	162
1:18148044	1	T	C	0.2062	160
1:18227423	1	A	G	0.179	162
1:18236324	1	A	G	0.1605	162
1:18243044	1	G	A	0.1402	164
1:18312227	1	G	C	0.2667	150
1:18405905	1	G	A	0.1544	136
1:18470464	1	G	C	0.4878	164
1:18485377	1	T	C	0.2195	164
1:18555207	1	T	C	0.3072	166
1:18605048	1	C	T	0.08667	150
1:18706877	1	C	A	0.2899	138
1:18741772	1	A	G	0.3571	154
1:18857009	1	A	G	0.3951	162
1:18971406	1	A	C	0.284	162
1:19084258	1	C	T	0.358	162
1:19094623	1	G	A	0.2562	160
1:19116937	1	T	C	0.15	160
1:19147507	1	A	G	0.358	162
1:19149298	1	T	C	0.2083	168
1:19182676	1	G	A	0.1625	160
1:19325440	1	G	A	0.425	160
1:19401071	1	T	G	0.4722	144
1:19477548	1	C	T	0.2688	160
1:19482089	1	T	C	0.2778	162
1:19526323	1	C	G	0.2838	148
1:19621042	1	T	C	0.3312	154
1:19743706	1	T	C	0.2987	154
1:19813061	1	G	A	0.4603	126
1:19935344	1	T	C	0.3373	166
1:19953489	1	C	A	0.2927	164
1:19963103	1	G	T	0.2875	160
1:19964929	1	A	G	0.3148	162
1:19999721	1	A	G	0.425	160
1:20016096	1	C	T	0.2938	160
1:20075886	1	G	A	0.2817	142
1:20188299	1	G	A	0.3333	150
1:20250306	1	G	A	0.3688	160
1:20268653	1	T	C	0.1688	160
1:20354107	1	G	C	0.25	148
1:20459832	1	A	G	0.2593	162
1:20527234	1	C	A	0.2812	160
1:20527457	1	C	T	0.1938	160
1:20582025	1	C	A	0.3243	148
1:20694392	1	C	T	0.3133	150
1:20747479	1	T	C	0.4691	162
1:20828518	1	G	T	0.1375	160
1:20868347	1	A	G	0.1562	160
1:20907345	1	A	T	0.2866	164
1:20916678	1	T	C	0.4012	162
1:20932152	1	C	T	0.4756	164
1:20950085	1	A	G	0.4875	160
1:21020059	1	C	A	0.2083	144
1:21148240	1	C	A	0.3767	146
1:21239337	1	T	G	0.325	160
1:21358810	1	C	T	0.4267	150
1:21484503	1	C	A	0.1026	156
1:21543518	1	A	G	0.3438	160
1:21544736	1	T	C	0.1481	162
1:21639989	1	A	G	0.1962	158
1:21741756	1	C	T	0.4125	160
1:21859166	1	C	T	0.2169	166
1:21899838	1	A	T	0.375	160
1:21908156	1	G	A	0.25	160
1:21980145	1	G	A	0.4444	162
1:22002244	1	C	T	0.2375	160
1:22042299	1	T	C	0.1667	144
1:22172719	1	G	A	0.1933	150
1:22279795	1	T	G	0.3086	162
1:22438346	1	C	A	0.3446	148
1:22564746	1	C	T	0.2101	138
1:22649995	1	C	T	0.1268	142
1:22758721	1	G	A	0.4939	164
1:22830839	1	A	G	0.3819	144
1:22995210	1	C	A	0.3397	156
1:23096004	1	A	G	0.4627	134
1:23172779	1	G	A	0.4085	142
1:23242730	1	A	G	0.3313	166
1:23322447	1	T	C	0.4936	156
1:23400804	1	G	A	0.4191	136
1:23498747	1	T	C	0.2688	160
1:23532636	1	A	G	0.1972	142
1:23622011	1	A	G	0.3106	132
1:23708367	1	A	G	0.2289	166
1:23762753	1	G	A	0.4074	162
1:23813623	1	A	G	0.2	150
1:23998925	1	C	A	0.08553	152
1:24173932	1	T	C	0.2397	146
1:24290493	1	A	G	0.175	160
1:24414042	1	A	G	0.2817	142
1:24496923	1	G	A	0.5	160
1:24527884	1	C	T	0.2812	160
1:24600740	1	C	G	0.1806	144
1:24702245	1	C	T	0.175	160
1:24827103	1	C	T	0.2469	162
1:24909280	1	G	A	0.22	150
1:25073039	1	G	T	0.2786	140
1:25124632	1	G	A	0.3108	148
1:25202857	1	G	T	0.179	162
1:25286266	1	G	A	0.4444	162
1:25331894	1	T	C	0.08553	152
1:25466660	1	C	T	0.2438	160
1:25467137	1	C	A	0.2938	160
1:25513646	1	A	G	0.2901	162
1:25610466	1	A	T	0.2639	144
1:25760539	1	G	T	0.2938	160
1:25840923	1	A	G	0.3951	162
1:26006146	1	A	G	0.375	160
1:26144676	1	C	T	0.2867	150
1:26263948	1	C	T	0.2222	144
1:26303321	1	A	G	0.05405	148
1:26382181	1	T	C	0.5	164
1:26478678	1	C	T	0.1728	162
1:26574905	1	A	G	0.4512	164
1:26658777	1	T	C	0.1757	148
1:26772941	1	A	G	0.4857	140
1:26816493	1	C	T	0.2346	162
1:26904196	1	G	A	0.2465	142
1:27083428	1	T	C	0.1301	146
1:27144016	1	T	C	0.2312	160
1:27212218	1	T	G	0.2055	146
1:27352393	1	G	A	0.4931	144
1:27468546	1	T	C	0.1301	146
1:27578705	1	T	C	0.1914	162
1:27687495	1	T	C	0.1688	160
1:27782444	1	A	G	0.4737	152
1:27888876	1	C	A	0.2439	164
1:28029496	1	A	G	0.4691	162
1:28043596	1	A	G	0.2562	160
1:28094282	1	C	T	0.3188	160
1:28114004	1	G	A	0.2	160
1:28159985	1	G	T	0.1875	160
1:28178252	1	A	G	0.179	162
1:28281401	1	G	A	0.2466	146
1:28374693	1	A	G	0.3232	164
1:28393777	1	G	T	0.3938	160
1:28427733	1	G	A	0.2688	160
1:28430961	1	G	T	0.4819	166
1:28530457	1	T	C	0.3125	160
1:28565488	1	A	G	0.1812	160
1:28608479	1	G	T	0.08904	146
1:28788730	1	T	C	0.1104	154
1:28878175	1	C	G	0.2597	154
1:28952028	1	T	C	0.4459	148
1:29070824	1	T	C	0.2927	164
1:29164602	1	A	G	0.3625	160
1:29243251	1	C	A	0.1282	156
1:29359317	1	T	C	0.3684	152
1:29519308	1	A	G	0.1438	160
1:29566470	1	C	T	0.1875	160
1:29591544	1	T	G	0.35	160
1:29644226	1	T	C	0.2361	144
1:29726102	1	T	A	0.4933	150
1:29837284	1	T	G	0.1233	146
1:29894473	1	A	G	0.4044	136
1:30038712	1	T	C	0.2705	122
1:30118798	1	A	C	0.2466	146
1:30262085	1	A	T	0.443	158
1:30338100	1	G	A	0.2434	152
1:30431791	1	A	T	0.2123	146
1:30447428	1	T	C	0.225	160
1:30586658	1	A	G	0.3356	146
1:30606686	1	C	G	0.3434	166
1:30660250	1	T	C	0.3062	160
1:30761291	1	C	T	0.2625	160
1:30898851	1	T	C	0.4125	160
1:30900002	1	T	G	0.4217	166
1:30940408	1	C	T	0.3938	160
1:30944995	1	T	G	0.3171	164
1:31011436	1	C	T	0.3243	148
1:31171152	1	A	G	0.4744	156
1:31304112	1	T	G	0.375	160
1:31439779	1	G	T	0.3269	156
1:31548670	1	A	T	0.3264	144
1:31679429	1	C	T	0.2986	144
1:31729962	1	C	T	0.3267	150
1:31823740	1	G	C	0.4318	132
1:31923409	1	G	T	0.3766	154
1:32022427	1	T	A	0.4551	156
1:32143146	1	C	T	0.1986	146
1:32231950	1	A	G	0.223	148
1:32326346	1	C	T	0.291	134
1:32418820	1	T	C	0.3571	154
1:32533102	1	A	G	0.1733	150
1:32623138	1	G	T	0.3169	142
1:32719934	1	T	C	0.4257	148
1:32873585	1	A	T	0.4286	154
1:32924878	1	G	A	0.3625	160
1:32998567	1	C	T	0.3062	160
1:32998817	1	T	G	0.225	160
1:33006462	1	C	G	0.275	160
1:33057123	1	T	C	0.4167	144
1:33150769	1	T	C	0.4595	148
1:33203253	1	A	G	0.1986	146
1:33267044	1	G	C	0.1824	148
1:33340368	1	G	C	0.4296	142
1:33451374	1	G	A	0.4467	150
1:33567911	1	A	C	0.325	160
1:33600243	1	G	T	0.2346	162
1:33774850	1	C	T	0.2055	146
1:33865704	1	A	G	0.3409	132
1:33972507	1	G	A	0.4085	142
1:33995697	1	G	A	0.3049	164
1:34052914	1	T	C	0.4012	162
1:34147485	1	T	G	0.1319	144
1:34265969	1	A	G	0.4357	140
1:34290297	1	A	C	0.2229	166
1:34377160	1	C	T	0.4643	168
1:34402063	1	T	C	0.216	162
1:34421961	1	C	T	0.4125	160
1:34486935	1	G	A	0.275	160
1:34552012	1	T	C	0.1081	148
1:34640978	1	T	C	0.4188	160
1:34720894	1	A	G	0.1974	152
1:34836481	1	A	C	0.1014	138
1:34989352	1	C	G	0.1761	142
1:35021408	1	T	G	0.2603	146
1:35141915	1	T	A	0.4247	146
1:35294540	1	G	A	0.1053	152
1:35342956	1	T	C	0.1429	154
1:35499239	1	C	T	0.2292	144
1:35562689	1	G	A	0.2566	152
1:35660291	1	A	T	0.284	162
1:35661407	1	T	C	0.3188	160
1:35717460	1	T	C	0.1312	160
1:35804086	1	T	G	0.1688	160
1:35848754	1	T	C	0.4812	160
1:35946532	1	A	G	0.2625	160
1:36000521	1	G	C	0.0679	162
1:36121681	1	G	T	0.1296	162
1:36200686	1	A	G	0.06923	130
1:36320410	1	T	G	0.2656	128
1:36452266	1	G	T	0.1233	146
1:36506427	1	G	T	0.3649	148
1:36603476	1	T	C	0.1806	144
1:36759336	1	G	A	0.1875	160
1:36869136	1	C	T	0.08571	140
1:36936526	1	C	T	0.4054	148
1:37027913	1	C	T	0.1194	134
1:37186788	1	A	G	0.4276	152
1:37208352	1	C	T	0.2808	146
1:37268748	1	T	C	0.1914	162
1:37368261	1	G	A	0.3667	150
1:37495474	1	T	C	0.375	160
1:37495908	1	C	A	0.4062	160
1:37498893	1	G	A	0.3274	168
1:37504144	1	G	C	0.3457	162
1:37566884	1	A	G	0.3125	160
1:37568723	1	G	A	0.4695	164
1:37692558	1	C	T	0.4324	148
1:37782300	1	T	A	0.2179	156
1:37833967	1	A	G	0.1286	140
1:37878802	1	A	C	0.1562	160
1:37944491	1	G	A	0.4932	146
1:37987318	1	C	T	0.3446	148
1:38130686	1	C	T	0.2562	160
1:38214376	1	A	C	0.3494	166
1:38290266	1	G	A	0.4493	138
1:38382183	1	G	A	0.3272	162
1:38455954	1	C	G	0.1351	148
1:38477011	1	G	A	0.2468	158
1:38569160	1	T	G	0.325	160
1:38663943	1	G	A	0.3438	160
1:38746243	1	T	C	0.1842	152
1:38846300	1	G	A	0.2961	152
1:38904713	1	T	G	0.1486	148
1:38998301	1	G	A	0.2115	104
1:39086721	1	A	G	0.3333	162
1:39215720	1	T	C	0.4812	160
1:39312698	1	A	C	0.3333	144
1:39428434	1	C	T	0.4091	154
1:39519180	1	G	C	0.2062	160
1:39661053	1	C	A	0.1625	160
1:39748309	1	A	G	0.1104	154
1:39872823	1	T	C	0.4875	160
1:40032970	1	T	A	0.06164	146
1:40111400	1	T	C	0.3141	156
1:40205405	1	T	A	0.2632	152
1:40339970	1	A	T	0.325	160
1:40418556	1	A	G	0.2829	152
1:40508648	1	T	C	0.2	150
1:40675958	1	G	A	0.5	144
1:40744553	1	G	A	0.2562	160
1:40759322	1	T	C	0.3457	162
1:40800324	1	A	T	0.2533	150
1:40855281	1	T	C	0.07432	148
1:41056605	1	A	G	0.1524	164
1:41127474	1	T	C	0.1667	168
1:41170766	1	A	G	0.3375	160
1:41205093	1	T	C	0.3125	160
1:41295531	1	G	C	0.311	164
1:41323297	1	T	C	0.1524	164
1:41458338	1	A	G	0.2438	160
1:41519276	1	G	A	0.3	160
1:41578783	1	G	A	0.1325	166
1:41633908	1	G	A	0.25	160
1:41648000	1	G	A	0.3438	160
1:41659094	1	C	A	0.1341	164
1:41724781	1	G	T	0.2062	160
1:41807360	1	C	T	0.2397	146
1:41875303	1	G	A	0.2289	166
1:41878557	1	G	C	0.3625	160
1:41938987	1	A	G	0.321	162
1:42014588	1	G	T	0.4416	154
1:42110968	1	G	A	0.1067	150
1:42200907	1	G	A	0.4188	160
1:42206745	1	A	G	0.4375	160
1:42331691	1	T	G	0.1849	146
1:42459062	1	A	G	0.2595	158
1:42527524	1	T	C	0.175	160
1:42539845	1	A	G	0.2562	160
1:42600127	1	G	A	0.06667	150
1:42704726	1	A	G	0.1625	160
1:42825163	1	T	C	0.4444	162
1:42898651	1	G	A	0.1494	154
1:43017430	1	G	A	0.3125	160
1:43053053	1	T	C	0.3625	160
1:43060527	1	G	A	0.3375	160
1:43117343	1	T	C	0.0625	160
1:43234013	1	A	G	0.1776	152
1:43322406	1	T	C	0.1988	166
1:43394373	1	G	A	0.2055	146
1:43497052	1	G	T	0.45	160
1:43528347	1	C	T	0.4481	154
1:43650402	1	T	C	0.3025	162
1:43667740	1	A	G	0.2	160
1:43758704	1	C	T	0.2062	160
1:43822328	1	T	A	0.2125	160
1:43906339	1	G	A	0.4583	144
1:44024352	1	T	C	0.1944	144
1:44084875	1	T	G	0.1812	160
1:44154869	1	T	A	0.2188	160
1:44201394	1	A	G	0.1554	148
1:44345225	1	C	T	0.1781	146
1:44460807	1	T	A	0.2346	162
1:44549985	1	A	G	0.3797	158
1:44618799	1	A	G	0.3151	146
1:44714686	1	G	A	0.1875	160
1:44722365	1	T	C	0.2875	160
1:44736389	1	T	G	0.3188	160
1:44779243	1	C	T	0.2938	160
1:44801173	1	G	A	0.3125	160
1:44804943	1	G	A	0.1605	162
1:44806313	1	G	A	0.25	164
1:44816753	1	A	G	0.3688	160
1:44918868	1	G	A	0.1933	150
1:45045598	1	C	T	0.4938	160
1:45134632	1	G	A	0.2357	140
1:45224671	1	C	T	0.3101	158
1:45295643	1	A	C	0.4438	160
1:45369122	1	C	T	0.2875	160
1:45423253	1	A	G	0.175	160
1:45531760	1	G	C	0.2	160
1:45606731	1	T	G	0.223	148
1:45760266	1	G	T	0.4265	136
1:45830720	1	G	A	0.4679	156
1:45871072	1	T	A	0.3902	164
1:45883405	1	A	G	0.2812	160
1:45999672	1	C	A	0.4	160
1:46074119	1	T	C	0.275	160
1:46160115	1	G	A	0.3625	160
1:46185078	1	G	A	0.2562	160
1:46340679	1	C	G	0.2375	160
1:46340912	1	C	A	0.3025	162
1:46346675	1	C	T	0.4329	164
1:46445465	1	G	C	0.2237	152
1:46522684	1	T	G	0.4286	154
1:46598633	1	C	T	0.1524	164
1:46723658	1	A	G	0.4312	160
1:46774947	1	T	C	0.241	166
1:46809445	1	A	G	0.4085	164
1:46819251	1	A	C	0.3272	162
1:46819562	1	A	C	0.3395	162
1:46828219	1	C	T	0.3	160
1:46862717	1	T	C	0.475	160
1:46879292	1	G	A	0.4321	162
1:47003389	1	A	G	0.4321	162
1:47062784	1	A	T	0.2407	162
1:47070219	1	G	A	0.3188	160
1:47074187	1	T	A	0.3354	164
1:47163176	1	A	G	0.3933	150
1:47211393	1	C	T	0.2628	156
1:47317158	1	C	T	0.4198	162
1:47393757	1	G	A	0.4639	166
1:47496697	1	G	A	0.4643	140
1:47607829	1	C	T	0.3855	166
1:47801029	1	G	A	0.3797	158
1:47925453	1	C	T	0.3857	140
1:48014995	1	C	G	0.2	160
1:48103803	1	T	C	0.05921	152
1:48265013	1	C	T	0.3836	146
1:48287797	1	A	G	0.1562	160
1:48394887	1	T	C	0.3425	146
1:48539340	1	C	T	0.075	160
1:48701519	1	A	G	0.2654	162
1:48816339	1	A	C	0.4353	170
1:48946776	1	T	G	0.4857	140
1:49125090	1	G	A	0.109	156
1:49171008	1	G	A	0.2317	164
1:49214399	1	G	T	0.1951	164
1:49285830	1	C	T	0.1438	160
1:49350049	1	G	A	0.2278	158
1:49468301	1	C	A	0.189	164
1:49615197	1	T	C	0.2771	166
1:49756750	1	T	A	0.3067	150
1:49786616	1	T	C	0.3062	160
1:49810992	1	C	T	0.1812	160
1:49813977	1	A	C	0.1875	160
1:49822812	1	C	A	0.179	162
1:49911770	1	A	G	0.3125	160
1:49976656	1	C	A	0.4156	154
1:50072289	1	C	T	0.2375	160
1:50102302	1	T	C	0.1438	160
1:50150203	1	C	T	0.1643	140
1:50312881	1	G	A	0.4133	150
1:50500209	1	T	G	0.2945	146
1:50512702	1	A	G	0.3148	162
1:50615793	1	T	C	0.1312	160
1:50702519	1	T	C	0.2583	120
1:50887901	1	T	C	0.1438	146
1:50987201	1	G	T	0.3875	160
1:51180176	1	C	T	0.3732	142
1:51354583	1	T	C	0.3014	146
1:51486769	1	A	G	0.2692	156
1:51497555	1	G	A	0.2562	160
1:51610076	1	C	A	0.2708	144
1:51809917	1	G	A	0.2439	164
1:51881374	1	A	C	0.284	162
1:51952316	1	G	A	0.3171	164
1:52001064	1	A	C	0.3	160
1:52002059	1	T	C	0.3704	162
1:52008236	1	A	G	0.3375	160
1:52146790	1	C	T	0.4932	148
1:52230418	1	T	C	0.1818	154
1:52297103	1	T	C	0.1928	166
1:52388188	1	G	C	0.2716	162
1:52459505	1	G	T	0.4	160
1:52494192	1	G	A	0.463	162
1:52503060	1	G	A	0.2562	160
1:52504935	1	T	C	0.4562	160
1:52538744	1	C	T	0.4568	162
1:52550401	1	C	T	0.4198	162
1:52593047	1	A	G	0.175	160
1:52677257	1	A	G	0.284	162
1:52738143	1	G	C	0.3421	152
1:52897047	1	A	G	0.2368	152
1:52963150	1	G	T	0.2826	138
1:52989744	1	T	C	0.2195	164
1:53002870	1	C	A	0.4506	162
1:53058569	1	A	C	0.3457	162
1:53083105	1	C	T	0.2988	164
1:53111056	1	T	C	0.4	160
1:53127010	1	C	T	0.3735	166
1:53164376	1	C	T	0.4	160
1:53170241	1	A	G	0.5	160
1:53263999	1	A	G	0.3086	162
1:53317690	1	G	A	0.3012	166
1:53341143	1	G	A	0.3188	160
1:53355381	1	T	G	0.1446	166
1:53360821	1	G	A	0.3688	160
1:53386048	1	T	C	0.3354	164
1:53396251	1	C	T	0.311	164
1:53418036	1	A	G	0.179	162
1:53450726	1	A	T	0.1463	164
1:53533695	1	G	C	0.2062	160
1:53586020	1	A	G	0.2125	160
1:53725084	1	C	G	0.4815	162
1:53815755	1	C	A	0.4444	162
1:53916859	1	T	C	0.225	160
1:53992683	1	T	C	0.411	146
1:54154070	1	A	G	0.22	150
1:54227361	1	G	C	0.2424	132
1:54415455	1	C	A	0.2963	162
1:54469007	1	C	T	0.2625	160
1:54504181	1	G	A	0.358	162
1:54593220	1	A	C	0.3642	162
1:54633389	1	G	T	0.4875	160
1:54793348	1	C	G	0.2857	140
1:54881812	1	G	C	0.4198	162
1:54914287	1	T	G	0.4188	160
1:54930721	1	A	G	0.4512	164
1:54974680	1	A	G	0.2866	164
1:55032292	1	A	G	0.1688	160
1:55108813	1	G	T	0.4691	162
1:55230037	1	C	T	0.2188	160
1:55286763	1	C	T	0.35	160
1:55316798	1	T	C	0.2622	164
1:55432400	1	T	G	0.42	150
1:55541639	1	C	T	0.2987	154
1:55600238	1	T	C	0.4662	148
1:55699787	1	T	C	0.1532	124
1:55837036	1	T	A	0.2593	162
1:55840902	1	C	A	0.3312	160
1:55969321	1	C	T	0.4679	156
1:56040331	1	A	G	0.4878	164
1:56094443	1	A	G	0.2125	160
1:56105806	1	A	G	0.3688	160
1:56164409	1	C	T	0.3088	136
1:56313161	1	C	T	0.15	160
1:56315469	1	A	G	0.1646	164
1:56402679	1	C	A	0.1076	158
1:56504698	1	A	G	0.4625	160
1:56592797	1	G	C	0.2125	160
1:56756227	1	T	C	0.1605	162
1:56765070	1	G	C	0.3188	160
1:56796294	1	A	G	0.2963	162
1:56844974	1	G	A	0.1575	146
1:56949290	1	G	A	0.2297	148
1:57062399	1	G	A	0.3333	150
1:57189803	1	T	C	0.2197	132
1:57246829	1	A	G	0.05714	140
1:57373961	1	G	A	0.3309	136
1:57475275	1	T	A	0.4225	142
1:57516101	1	C	A	0.4203	138
1:57587564	1	C	T	0.3688	160
1:57678661	1	C	T	0.462	158
1:57739741	1	T	C	0.1964	168
1:57750886	1	T	C	0.2812	160
1:57759405	1	A	G	0.2229	166
1:57759859	1	A	G	0.2062	160
1:57776240	1	T	C	0.1438	160
1:57801703	1	G	T	0.275	160
1:57831374	1	C	T	0.3188	160
1:57841876	1	A	G	0.1786	168
1:57964594	1	A	G	0.4383	162
1:57971459	1	C	T	0.4312	160
1:58007082	1	T	C	0.3684	152
1:58106991	1	C	T	0.4621	132
1:58225360	1	G	A	0.2564	156
1:58342034	1	G	A	0.1688	160
1:58349918	1	T	C	0.2561	164
1:58414706	1	A	G	0.3938	160
1:58437139	1	A	G	0.375	160
1:58464788	1	G	T	0.4062	160
1:58477712	1	C	A	0.4695	164
1:58569096	1	G	T	0.3625	160
1:58569508	1	G	A	0.4188	160
1:58596107	1	T	C	0.425	160
1:58673057	1	A	G	0.4938	162
1:58751963	1	G	T	0.5	162
1:58827867	1	T	C	0.05195	154
1:58993899	1	A	T	0.4658	146
1:59077349	1	T	C	0.4638	138
1:59152204	1	C	T	0.1549	142
1:59216106	1	T	A	0.3088	136
1:59314627	1	C	A	0.4125	160
1:59499099	1	C	A	0.1519	158
1:59569793	1	T	C	0.2619	126
1:59685667	1	C	A	0.3228	158
1:59735339	1	T	C	0.4506	162
1:59839272	1	C	T	0.2727	132
1:59943417	1	T	C	0.2407	162
1:59998783	1	T	C	0.372	164
1:60088846	1	A	G	0.4333	150
1:60187787	1	G	A	0.1447	152
1:60258362	1	A	G	0.275	160
1:60314953	1	T	C	0.2152	158
1:60414334	1	T	C	0.4937	158
1:60518778	1	G	A	0.1739	138
1:60620881	1	T	C	0.3169	142
1:60703677	1	C	T	0.09091	154
1:60799874	1	T	A	0.2562	160
1:60943647	1	G	A	0.3272	162
1:60986204	1	C	T	0.1605	162
1:61085607	1	G	A	0.275	160
1:61214649	1	C	T	0.3	160
1:61285802	1	G	A	0.2938	160
1:61341801	1	C	A	0.4408	152
1:61447746	1	C	T	0.3526	156
1:61553505	1	A	G	0.4143	140
1:61618937	1	G	T	0.4667	150
1:61754560	1	A	G	0.2467	150
1:61808747	1	C	G	0.3306	124
1:61958884	1	C	A	0.3986	148
1:62032009	1	T	C	0.1972	142
1:62168939	1	G	A	0.3875	160
1:62241405	1	T	C	0.4242	132
1:62323550	1	G	T	0.3226	124
1:62423109	1	A	G	0.4577	142
1:62475083	1	A	T	0.2938	160
1:62585062	1	T	G	0.4625	160
1:62776878	1	A	C	0.08333	144
1:62860479	1	T	C	0.1027	146
1:62938749	1	G	A	0.2562	160
1:63010352	1	A	G	0.3625	160
1:63081499	1	T	C	0.4568	162
1:63101791	1	C	T	0.4562	160
1:63206773	1	G	A	0.1776	152
1:63277177	1	C	T	0.1562	160
1:63362831	1	C	T	0.3194	144
1:63418329	1	T	G	0.4265	136
1:63563545	1	C	T	0.2927	164
1:63614424	1	C	T	0.3025	162
1:63705863	1	T	C	0.3625	160
1:63827226	1	C	T	0.45	160
1:63877157	1	A	G	0.1781	146
1:64010457	1	G	A	0.4438	160
1:64127726	1	T	G	0.2013	154
1:64220070	1	T	C	0.4107	168
1:64237230	1	A	G	0.2812	160
1:64338692	1	A	G	0.07237	152
1:64430340	1	A	G	0.2652	132
1:64515694	1	C	T	0.1449	138
1:64645893	1	G	C	0.09868	152
1:64728775	1	G	T	0.3333	150
1:64854251	1	T	C	0.2688	160
1:64862436	1	T	G	0.142	162
1:65012423	1	C	T	0.2312	160
1:65117465	1	C	T	0.2099	162
1:65129098	1	T	C	0.3457	162
1:65208229	1	A	G	0.1646	164
1:65378095	1	T	A	0.3312	154
1:65447056	1	G	A	0.4257	148
1:65556902	1	A	T	0.2	140
1:65649311	1	A	G	0.2246	138
1:65742878	1	C	T	0.1644	146
1:65781999	1	C	T	0.1938	160
1:65906143	1	A	C	0.4459	148
1:66087216	1	G	A	0.4756	164
1:66141139	1	A	G	0.4342	152
1:66252232	1	T	C	0.1625	160
1:66314817	1	A	G	0.3963	164
1:66352264	1	T	C	0.3188	160
1:66445430	1	C	T	0.3086	162
1:66518621	1	C	G	0.07143	154
1:66638642	1	T	C	0.3986	148
1:66724093	1	A	G	0.3049	164
1:66814868	1	G	A	0.2312	160
1:66891684	1	A	G	0.1988	166
1:66900590	1	T	C	0.2562	160
1:66917116	1	T	C	0.15	160
1:66927939	1	C	A	0.2188	160
1:67049449	1	C	T	0.2134	164
1:67079133	1	G	A	0.3875	160
1:67202170	1	C	T	0.32	150
1:67336777	1	G	T	0.4315	146
1:67477199	1	C	T	0.4545	154
1:67504468	1	A	C	0.475	160
1:67565552	1	A	G	0.2927	164
1:67580651	1	A	G	0.2688	160
1:67616983	1	T	A	0.2662	154
1:67734881	1	A	G	0.4812	160
1:67767695	1	T	C	0.175	160
1:67788242	1	T	G	0.4568	162
1:67866477	1	T	C	0.3598	164
1:67941260	1	C	T	0.439	164
1:67979188	1	G	A	0.2531	162
1:67984360	1	T	C	0.1625	160
1:68061317	1	G	A	0.1987	156
1:68103564	1	T	C	0.1364	132
1:68240085	1	C	T	0.475	160
1:68347432	1	T	C	0.2625	160
1:68423714	1	A	G	0.3377	154
1:68573027	1	T	C	0.1938	160
1:68697167	1	A	G	0.3919	148
1:68716645	1	G	A	0.2368	152
1:68881361	1	C	T	0.4514	144
1:68969274	1	G	C	0.3642	162
1:68999449	1	C	T	0.4562	160
1:69071408	1	A	G	0.4573	164
1:69157633	1	C	T	0.475	160
1:69173256	1	T	C	0.2284	162
1:69207028	1	T	C	0.1481	162
1:69282043	1	G	A	0.1375	160
1:69356994	1	A	G	0.05921	152
1:69519334	1	C	T	0.4438	160
1:69602621	1	G	C	0.3333	156
1:69693063	1	T	C	0.3699	146
1:69878751	1	C	G	0.2938	160
1:70059981	1	A	G	0.07595	158
1:70198124	1	G	C	0.3831	154
1:70338285	1	T	G	0.2647	136
1:70463488	1	A	G	0.35	160
1:70585650	1	G	C	0.09286	140
1:70681173	1	C	T	0.08696	138
1:70765233	1	C	A	0.4254	134
1:70861147	1	A	C	0.2055	146
1:70940893	1	A	G	0.2469	162
1:71158181	1	T	A	0.2324	142
1:71339449	1	A	G	0.4167	156
1:71429144	1	C	T	0.2029	138
1:71564920	1	T	C	0.2333	150
1:71638112	1	G	A	0.05405	148
1:71717486	1	A	G	0.35	160
1:71757729	1	A	G	0.2438	160
1:71764362	1	C	T	0.2256	164
1:71920095	1	C	T	0.0625	160
1:72063655	1	G	A	0.3	160
1:72069687	1	G	T	0.4383	162
1:72070421	1	T	C	0.3688	160
1:72111873	1	C	A	0.4939	164
1:72155263	1	C	T	0.4939	164
1:72197205	1	T	C	0.2716	162
1:72213893	1	G	A	0.3457	162
1:72218060	1	C	T	0.325	160
1:72323228	1	G	A	0.5	160
1:72380615	1	G	T	0.3904	146
1:72509637	1	A	C	0.4938	162
1:72538306	1	G	C	0.1829	164
1:72655208	1	A	G	0.1667	162
1:72701260	1	C	G	0.2432	148
1:72814522	1	A	T	0.4306	144
1:72984048	1	A	G	0.1013	158
1:73063625	1	A	G	0.3986	148
1:73141807	1	G	A	0.2868	136
1:73227405	1	C	T	0.2045	132
1:73311225	1	G	T	0.3554	166
1:73377584	1	G	A	0.3765	162
1:73379730	1	T	C	0.3562	160
1:73410657	1	A	C	0.3688	160
1:73452864	1	A	G	0.1667	162
1:73474309	1	T	C	0.475	160
1:73475571	1	T	C	0.4562	160
1:73477154	1	C	G	0.358	162
1:73486690	1	A	G	0.189	164
1:73534048	1	G	T	0.2125	160
1:73685188	1	T	C	0.284	162
1:73704389	1	T	C	0.3086	162
1:73719737	1	A	G	0.4815	162
1:73865375	1	A	G	0.4024	164
1:73867302	1	G	A	0.1688	160
1:73922056	1	G	A	0.4329	164
1:74013090	1	A	C	0.35	160
1:74065734	1	A	G	0.372	164
1:74260640	1	C	T	0.3701	154
1:74292733	1	T	C	0.1507	146
1:74309274	1	A	G	0.3537	164
1:74367344	1	G	A	0.2716	162
1:74369518	1	G	A	0.3812	160
1:74402521	1	T	C	0.4312	160
1:74552009	1	A	G	0.4562	160
1:74570476	1	C	A	0.4375	160
1:74630809	1	T	C	0.2256	164
1:74686435	1	G	A	0.3476	164
1:74742214	1	G	A	0.4312	160
1:74886309	1	G	T	0.2438	160
1:74934809	1	A	C	0.2671	146
1:75069219	1	C	T	0.4133	150
1:75194973	1	C	G	0.1769	130
1:75337594	1	A	G	0.189	164
1:75342726	1	C	T	0.2812	160
1:75367258	1	A	C	0.1875	160
1:75460142	1	T	C	0.1375	160
1:75462527	1	C	G	0.1312	160
1:75608012	1	T	G	0.2062	160
1:75648462	1	A	G	0.2312	160
1:75656763	1	G	T	0.2688	160
1:75670406	1	A	C	0.3875	160
1:75696574	1	A	G	0.4699	166
1:75849744	1	T	G	0.2062	160
1:75890552	1	C	T	0.2125	160
1:75920677	1	A	G	0.4394	132
1:76061455	1	A	C	0.3041	148
1:76116756	1	C	T	0.2868	136
1:76237754	1	A	G	0.1519	158
1:76332341	1	C	T	0.3062	160
1:76453338	1	G	A	0.3288	146
1:76569311	1	A	G	0.2938	160
1:76719280	1	A	G	0.1914	162
1:76723728	1	T	C	0.1438	160
1:76907050	1	G	A	0.2439	164
1:76993237	1	T	C	0.3649	148
1:77120363	1	T	C	0.4938	160
1:77290761	1	C	T	0.3963	164
1:77409394	1	C	A	0.2375	160
1:77538925	1	T	C	0.2569	144
1:77654800	1	T	C	0.1351	148
1:77703349	1	C	T	0.1975	162
1:77807431	1	T	C	0.4375	160
1:77914329	1	G	A	0.2195	164
1:78028069	1	A	G	0.34	150
1:78155071	1	C	A	0.3375	160
1:78258916	1	C	T	0.4188	160
1:78301318	1	C	T	0.4324	148
1:78502314	1	G	T	0.2317	164
1:78505323	1	G	T	0.2688	160
1:78665015	1	T	G	0.1481	162
1:78699523	1	T	A	0.3562	160
1:78867143	1	C	A	0.2195	164
1:78890790	1	G	C	0.4817	164
1:79034542	1	T	C	0.1875	160
1:79058906	1	C	T	0.4438	160
1:79078344	1	G	T	0.3875	160
1:79148380	1	A	G	0.25	160
1:79205666	1	A	G	0.08571	140
1:79333566	1	G	A	0.2438	160
1:79388208	1	G	A	0.4125	160
1:79390478	1	C	T	0.3625	160
1:79416695	1	G	C	0.3625	160
1:79559740	1	T	C	0.4306	144
1:79615274	1	G	A	0.3077	156
1:79782884	1	T	C	0.2115	156
1:79832700	1	G	A	0.09211	152
1:79953284	1	A	G	0.06081	148
1:80028474	1	G	T	0.3025	162
1:80112060	1	T	C	0.4691	162
1:80212589	1	T	C	0.3	160
1:80238153	1	A	G	0.2625	160
1:80245187	1	A	G	0.4444	162
1:80351129	1	G	C	0.08667	150
1:80431014	1	T	G	0.1975	162
1:80538581	1	A	G	0.1266	158
1:80655232	1	G	T	0.4779	136
1:80743112	1	T	C	0.2292	144
1:80889656	1	A	G	0.2	160
1:80992528	1	T	C	0.2831	166
1:81121731	1	G	A	0.4812	160
1:81132204	1	A	C	0.4568	162
1:81134712	1	A	C	0.3125	160
1:81164629	1	G	A	0.3062	160
1:81252853	1	T	C	0.3	170
1:81267843	1	G	A	0.2312	160
1:81319642	1	T	C	0.1875	160
1:81338481	1	A	T	0.2562	160
1:81339875	1	T	C	0.321	162
1:81340569	1	C	T	0.3476	164
1:81340834	1	C	G	0.3333	162
1:81434897	1	A	C	0.1562	160
1:81534031	1	G	A	0.4934	152
1:81607489	1	C	T	0.4167	144
1:81710616	1	C	T	0.1375	160
1:81722502	1	C	T	0.175	160
1:81765009	1	A	G	0.2222	162
1:81788715	1	G	A	0.5	160
1:81804757	1	T	C	0.1768	164
1:81834075	1	C	T	0.439	164
1:81936028	1	C	T	0.3786	140
1:82050260	1	G	C	0.1857	140
1:82132963	1	C	A	0.2756	156
1:82203830	1	G	A	0.475	160
1:82306572	1	A	G	0.35	160
1:82354058	1	A	G	0.125	160
1:82420359	1	G	A	0.3375	160
1:82438822	1	A	G	0.1463	164
1:82480099	1	C	T	0.4438	160
1:82483044	1	G	A	0.4562	160
1:82542857	1	T	C	0.3438	160
1:82560016	1	G	A	0.4	160
1:82655379	1	T	C	0.07051	156
1:82780064	1	A	G	0.2113	142
1:82846134	1	A	G	0.4423	156
1:82938096	1	G	A	0.425	160
1:83057303	1	T	C	0.4167	156
1:83162354	1	G	T	0.08	150
1:83271454	1	A	G	0.3614	166
1:83273604	1	G	A	0.1562	160
1:83361486	1	A	T	0.4451	164
1:83395351	1	G	A	0.3812	160
1:83423617	1	C	T	0.3519	162
1:83428740	1	T	C	0.2312	160
1:83486766	1	C	G	0.2625	160
1:83557297	1	G	A	0.4198	162
1:83663167	1	G	A	0.4375	144
1:83725357	1	G	A	0.2256	164
1:83817188	1	T	C	0.08219	146
1:83991365	1	T	C	0.3938	160
1:84004385	1	G	C	0.2	160
1:84044283	1	T	C	0.3188	160
1:84121073	1	A	G	0.4855	138
1:84292801	1	G	C	0.2	160
1:84293251	1	A	G	0.1688	160
1:84304551	1	G	A	0.4562	160
1:84343608	1	G	A	0.4875	160
1:84553260	1	C	A	0.275	160
1:84688142	1	A	G	0.3933	150
1:84820911	1	C	T	0.3875	160
1:84830319	1	A	C	0.15	160
1:84961444	1	A	G	0.2531	162
1:85154139	1	G	A	0.1377	138
1:85212152	1	A	C	0.3	160
1:85372121	1	T	C	0.137	146
1:85395584	1	G	A	0.09868	152
1:85406887	1	T	C	0.08871	124
1:85570463	1	A	C	0.3889	162
1:85692795	1	G	C	0.4935	154
1:85792299	1	G	T	0.34	150
1:85838963	1	C	A	0.3897	136
1:85927196	1	A	C	0.475	160
1:86068576	1	A	G	0.3356	146
1:86180961	1	A	G	0.2333	150
1:86226991	1	C	T	0.2714	140
1:86339697	1	A	G	0.1667	126
1:86413208	1	C	T	0.4583	168
1:86507185	1	G	A	0.1625	160
1:86644424	1	T	C	0.4167	144
1:86767797	1	A	G	0.4928	138
1:86829216	1	C	A	0.2534	146
1:86948152	1	T	C	0.1707	164
1:86965325	1	A	G	0.253	166
1:87039550	1	T	C	0.1938	160
1:87131164	1	T	C	0.4198	162
1:87167636	1	C	A	0.1975	162
1:87316510	1	A	G	0.3659	164
1:87407775	1	A	G	0.321	162
1:87511522	1	C	A	0.25	168
1:87677260	1	A	G	0.3889	162
1:87736303	1	G	A	0.3434	166
1:87759942	1	A	G	0.4198	162
1:87878147	1	C	G	0.1364	154
1:88005293	1	A	G	0.2987	154
1:88024440	1	G	A	0.3188	160
1:88168978	1	A	G	0.1933	150
1:88203317	1	T	C	0.4815	162
1:88221932	1	C	T	0.4375	160
1:88249326	1	C	T	0.3375	160
1:88306381	1	A	C	0.4254	134
1:88400230	1	T	C	0.1338	142
1:88518458	1	T	C	0.1892	148
1:88604738	1	G	C	0.4357	140
1:88762042	1	C	T	0.1667	156
1:88873756	1	T	C	0.2763	152
1:88937769	1	G	A	0.38	150
1:89006289	1	A	G	0.2062	160
1:89071245	1	G	A	0.1842	152
1:89234100	1	A	C	0.16	150
1:89346081	1	A	T	0.3062	160
1:89369702	1	A	G	0.1481	162
1:89371828	1	A	G	0.15	160
1:89372046	1	C	T	0.1358	162
1:89401189	1	C	T	0.2062	160
1:89512635	1	T	C	0.3562	160
1:89567785	1	T	C	0.4054	148
1:89737070	1	T	C	0.1562	160
1:89933537	1	T	C	0.2013	154
1:90118664	1	G	A	0.4012	162
1:90234766	1	C	T	0.3812	160
1:90274651	1	G	A	0.321	162
1:90463686	1	A	G	0.1689	148
1:90657570	1	T	A	0.2905	148
1:90698248	1	C	T	0.3827	162
1:90830892	1	T	G	0.3889	162
1:90870150	1	T	A	0.3188	160
1:90929857	1	A	G	0.2963	162
1:90951615	1	A	G	0.3625	160
1:90998032	1	T	C	0.2394	142
1:91137343	1	T	C	0.3947	152
1:91287473	1	C	G	0.2533	150
1:91451683	1	T	G	0.225	160
1:91554942	1	G	A	0.275	160
1:91641756	1	C	G	0.2125	160
1:91666787	1	G	A	0.3562	160
1:91682953	1	C	T	0.4198	162
1:91685231	1	A	G	0.3827	162
1:91686420	1	T	C	0.4375	160
1:91717337	1	A	G	0.325	160
1:91784114	1	C	T	0.1341	164
1:91915764	1	G	A	0.4062	160
1:92039530	1	G	A	0.3618	152
1:92129726	1	T	C	0.4329	164
1:92207606	1	T	G	0.3155	168
1:92287696	1	C	T	0.14	150
1:92429097	1	A	G	0.4143	140
1:92596046	1	C	T	0.338	142
1:92777444	1	A	C	0.1711	152
1:92853238	1	G	A	0.1494	154
1:92987265	1	C	T	0.5	162
1:93016480	1	A	C	0.3086	162
1:93144294	1	A	T	0.2609	138
1:93253184	1	G	A	0.2338	154
1:93321830	1	A	G	0.1	130
1:93427199	1	C	G	0.3188	138
1:93569110	1	G	C	0.1731	156
1:93615452	1	C	T	0.2847	144
1:93737472	1	G	A	0.4074	162
1:93783898	1	G	T	0.1857	140
1:93989116	1	C	T	0.3554	166
1:94128424	1	A	C	0.26	150
1:94221012	1	G	C	0.3438	160
1:94225017	1	G	T	0.2875	160
1:94225406	1	T	A	0.3438	160
1:94420151	1	A	C	0.1382	152
1:94570217	1	A	G	0.4459	148
1:94681439	1	T	C	0.3243	148
1:94750996	1	C	T	0.2432	148
1:94884751	1	C	T	0.1042	144
1:94925410	1	G	A	0.3882	152
1:95064734	1	A	G	0.3312	160
1:95102620	1	A	G	0.2312	160
1:95126416	1	C	T	0.2938	160
1:95134543	1	C	T	0.3148	162
1:95279932	1	T	C	0.4225	142
1:95330677	1	A	G	0.1772	158
1:95451586	1	T	C	0.1579	152
1:95496612	1	T	C	0.1533	150
1:95604159	1	A	T	0.4691	162
1:95657386	1	A	G	0.2438	160
1:95793664	1	G	A	0.3188	160
1:95897523	1	A	G	0.3963	164
1:95939038	1	G	T	0.4875	160
1:95956413	1	G	A	0.284	162
1:95989290	1	A	G	0.3625	160
1:96050515	1	T	C	0.4	160
1:96232614	1	T	C	0.1667	150
1:96292114	1	T	C	0.175	160
1:96315323	1	G	T	0.1562	160
1:96462844	1	T	C	0.189	164
1:96497859	1	G	A	0.1959	148
1:96669256	1	C	T	0.3272	162
1:96714043	1	G	T	0.1053	152
1:96854901	1	A	C	0.09859	142
1:96954358	1	C	T	0.2256	164
1:96968234	1	T	C	0.3125	160
1:97079704	1	C	T	0.4085	164
1:97153764	1	A	G	0.4568	162
1:97170418	1	C	T	0.1829	164
1:97220618	1	G	A	0.3272	162
1:97292522	1	G	A	0.3188	160
1:97476864	1	G	A	0.4198	162
1:97596744	1	G	T	0.1056	142
1:97750344	1	T	C	0.3938	160
1:97803575	1	A	G	0.4375	160
1:97811845	1	A	G	0.4938	160
1:97996925	1	G	C	0.2125	160
1:98007869	1	C	T	0.2125	160
1:98116135	1	G	T	0.4726	146
1:98214135	1	A	C	0.2284	162
1:98352421	1	T	C	0.4438	160
1:98494471	1	T	C	0.4938	162
1:98508025	1	G	A	0.15	160
1:98534933	1	C	G	0.2188	160
1:98652566	1	C	T	0.4578	166
1:98727853	1	A	G	0.311	164
1:98733752	1	G	C	0.175	160
1:98734094	1	G	T	0.1914	162
1:98755899	1	G	A	0.4688	160
1:98766790	1	C	A	0.3312	160
1:98857335	1	G	A	0.1988	166
1:98948496	1	A	G	0.1319	144
1:99087625	1	C	G	0.2089	158
1:99199576	1	T	C	0.1776	152
1:99330029	1	C	T	0.1712	146
1:99398098	1	T	C	0.3704	162
1:99533209	1	A	G	0.4375	160
1:99578244	1	A	G	0.3014	146
1:99757767	1	C	A	0.4276	152
1:99786314	1	C	G	0.4877	162
1:99859804	1	G	A	0.3951	162
1:100001661	1	A	C	0.4658	146
1:100192453	1	G	A	0.363	146
1:100368311	1	T	C	0.2462	130
1:100571188	1	C	T	0.2465	142
1:100642593	1	T	C	0.4938	160
1:100723789	1	G	A	0.2267	150
1:100853848	1	G	T	0.3086	162
1:100946876	1	T	G	0.161	118
1:101074914	1	C	A	0.4312	160
1:101216981	1	A	G	0.2975	158
1:101228184	1	G	T	0.2256	164
1:101332590	1	G	C	0.2949	156
1:101388350	1	C	A	0.1625	160
1:101420618	1	T	C	0.4136	162
1:101464262	1	T	C	0.2394	142
1:101538200	1	C	G	0.1324	136
1:101650646	1	A	G	0.2372	156
1:101763979	1	C	T	0.4211	152
1:101903162	1	T	G	0.14	150
1:101979338	1	G	T	0.1096	146
1:102066890	1	G	T	0.09231	130
1:102143983	1	C	T	0.3067	150
1:102266734	1	T	C	0.2333	150
1:102324122	1	T	G	0.3158	152
1:102359916	1	T	C	0.4573	164
1:102482978	1	C	T	0.1438	160
1:102616211	1	G	A	0.1948	154
1:102676348	1	A	G	0.4438	160
1:102734131	1	A	G	0.2938	160
1:102837060	1	A	G	0.1712	146
1:102990256	1	C	A	0.4695	164
1:103041883	1	A	G	0.4044	136
1:103223947	1	T	C	0.2988	164
1:103397434	1	A	G	0.1357	140
1:103531851	1	T	A	0.4276	152
1:103677454	1	C	G	0.1214	140
1:103759713	1	G	A	0.1742	132
1:103899242	1	G	A	0.3812	160
1:104036533	1	T	C	0.1479	142
1:104205505	1	A	G	0.2324	142
1:104344395	1	G	T	0.4934	152
1:104371591	1	A	T	0.225	160
1:104480002	1	C	T	0.1689	148
1:104553847	1	T	C	0.3598	164
1:104580943	1	C	T	0.3625	160
1:104598913	1	A	G	0.4938	160
1:104785095	1	C	T	0.3311	148
1:104824335	1	T	C	0.325	160
1:104856226	1	A	G	0.2688	160
1:104909933	1	T	C	0.25	160
1:105028967	1	C	T	0.2812	160
1:105040506	1	A	C	0.1875	160
1:105088856	1	T	C	0.18	150
1:105212431	1	C	T	0.4062	160
1:105417292	1	T	C	0.1081	148
1:105524129	1	A	T	0.1646	164
1:105575533	1	T	C	0.0942	138
1:105648394	1	A	T	0.4392	148
1:105769897	1	A	G	0.3767	146
1:105850146	1	A	G	0.1554	148
1:105885235	1	C	A	0.2971	138
1:105897999	1	A	T	0.3827	162
1:106025793	1	A	G	0.4578	166
1:106051815	1	G	C	0.475	160
1:106155584	1	A	G	0.1375	160
1:106214545	1	T	C	0.3312	160
1:106326797	1	T	C	0.3264	144
1:106522800	1	A	G	0.1918	146
1:106558314	1	A	G	0.1375	160
1:106571667	1	A	G	0.1768	164
1:106624648	1	C	T	0.2162	148
1:106761248	1	G	C	0.2125	160
1:106885710	1	A	G	0.189	164
1:106902125	1	T	C	0.2688	160
1:106995068	1	C	T	0.4506	162
1:107088474	1	T	C	0.15	160
1:107146238	1	A	G	0.3406	138
1:107307911	1	A	T	0.4714	140
1:107335545	1	A	G	0.4062	160
1:107362745	1	A	T	0.45	160
1:107422744	1	C	A	0.4198	162
1:107427166	1	C	T	0.2778	162
1:107456487	1	T	C	0.2716	162
1:107538072	1	T	C	0.16	150
1:107677361	1	A	G	0.3125	160
1:107773660	1	C	T	0.2716	162
1:107904118	1	G	A	0.4041	146
1:107993269	1	G	A	0.2875	160
1:108003866	1	G	A	0.2099	162
1:108090248	1	T	C	0.2938	160
1:108119399	1	A	G	0.1975	162
1:108123308	1	C	T	0.15	160
1:108251702	1	C	T	0.3421	152
1:108286465	1	T	G	0.3457	162
1:108435068	1	C	T	0.2407	162
1:108496873	1	T	C	0.2532	154
1:108553083	1	T	C	0.3896	154
1:108677592	1	T	G	0.1087	138
1:108798298	1	C	T	0.4351	154
1:108811940	1	T	A	0.4154	130
1:108862805	1	C	G	0.4688	160
1:108969265	1	T	C	0.3662	142
1:109086436	1	T	A	0.4938	160
1:109197726	1	A	T	0.2911	158
1:109312120	1	A	G	0.3456	136
1:109444401	1	C	T	0.09155	142
1:109483689	1	G	C	0.1087	138
1:109507863	1	G	A	0.1938	160
1:109589994	1	T	C	0.2875	160
1:109634301	1	C	A	0.3312	160
1:109725254	1	C	G	0.1959	148
1:109897394	1	T	C	0.2603	146
1:109941063	1	T	G	0.1875	160
1:110065943	1	C	G	0.3	160
1:110069818	1	C	T	0.3062	160
1:110071014	1	G	A	0.2407	162
1:110099352	1	C	T	0.4012	162
1:110167589	1	G	T	0.2365	148
1:110212527	1	T	A	0.1806	144
1:110345473	1	A	C	0.3311	148
1:110442404	1	A	G	0.3169	142
1:110548711	1	G	T	0.4167	156
1:110690489	1	T	A	0.4875	160
1:110739966	1	T	C	0.1597	144
1:110844557	1	A	G	0.175	160
1:110859432	1	G	C	0.3395	162
1:110970963	1	C	T	0.2771	166
1:111076352	1	C	T	0.4688	160
1:111100410	1	T	C	0.4312	160
1:111110474	1	T	G	0.2654	162
1:111261590	1	G	A	0.3395	162
1:111349184	1	T	G	0.3272	162
1:111391166	1	G	A	0.225	160
1:111569398	1	G	T	0.1875	160
1:111662813	1	G	T	0.2901	162
1:111766668	1	T	C	0.4938	160
1:111779473	1	C	T	0.1852	162
1:111784728	1	A	G	0.216	162
1:111885360	1	A	C	0.2625	160
1:111963110	1	C	T	0.2812	160
1:112027880	1	G	A	0.2875	160
1:112028899	1	T	C	0.3	160
1:112068764	1	A	C	0.2746	142
1:112191488	1	T	C	0.4	160
1:112309171	1	T	C	0.3312	154
1:112375669	1	T	C	0.2938	160
1:112472100	1	C	A	0.1812	160
1:112654332	1	T	C	0.2692	156
1:112780014	1	T	C	0.3134	134
1:112834349	1	G	A	0.25	164
1:112932701	1	C	T	0.3188	160
1:113036413	1	G	C	0.4695	164
1:113070246	1	T	C	0.475	160
1:113152204	1	G	A	0.1333	150
1:113216649	1	T	G	0.1111	144
1:113314493	1	A	G	0.2838	148
1:113438478	1	A	C	0.4648	142
1:113607852	1	T	C	0.3289	152
1:113712061	1	G	A	0.2134	164
1:113791611	1	T	C	0.2438	160
1:113844969	1	T	C	0.3873	142
1:114004454	1	T	C	0.3968	126
1:114181194	1	A	T	0.3272	162
1:114292178	1	A	G	0.1375	160
1:114440364	1	G	A	0.3397	156
1:114602511	1	C	G	0.179	162
1:114675088	1	G	T	0.3148	162
1:114763537	1	T	C	0.2805	164
1:114811853	1	C	T	0.2561	164
1:114918881	1	G	T	0.2105	152
1:115047082	1	A	T	0.2754	138
1:115102578	1	C	G	0.3415	164
1:115179572	1	T	C	0.277	148
1:115345400	1	C	T	0.2566	152
1:115524407	1	G	A	0.2164	134
1:115604753	1	C	T	0.175	160
1:115730523	1	A	C	0.4565	138
1:115765580	1	C	T	0.3519	162
1:115866963	1	G	A	0.1447	152
1:116007467	1	G	A	0.175	160
1:116085342	1	A	G	0.3765	162
1:116087376	1	A	G	0.3062	160
1:116210870	1	T	C	0.1689	148
1:116398620	1	C	T	0.2467	150
1:116474900	1	A	T	0.1438	160
1:116561225	1	A	G	0.2	160
1:116710838	1	G	A	0.2716	162
1:116779277	1	A	G	0.1625	160
1:116855893	1	T	C	0.1768	164
1:116868123	1	C	T	0.1875	160
1:116870070	1	A	C	0.284	162
1:116908088	1	T	C	0.45	160
1:116918701	1	G	A	0.4125	160
1:116999976	1	T	C	0.4405	168
1:117057507	1	C	A	0.3812	160
1:117173526	1	G	A	0.2464	138
1:117315350	1	G	C	0.1688	160
1:117455411	1	T	C	0.2901	162
1:117486989	1	C	T	0.2531	162
1:117631904	1	C	A	0.3071	140
1:117659854	1	C	A	0.4562	160
1:117671993	1	T	C	0.4568	162
1:117705248	1	T	C	0.4562	160
1:117724824	1	G	A	0.3062	160
1:117736634	1	C	T	0.1375	160
1:117838132	1	T	G	0.3108	148
1:117929622	1	A	G	0.1975	162
1:117977160	1	G	C	0.1625	160
1:118100277	1	G	A	0.4125	160
1:118228222	1	C	G	0.3219	146
1:118348399	1	G	C	0.2284	162
1:118460265	1	T	A	0.4062	160
1:118467917	1	T	C	0.2312	160
1:118619049	1	T	C	0.24	150
1:118772501	1	G	C	0.2346	162
1:118799307	1	C	T	0.2469	162
1:118813579	1	T	C	0.463	162
1:118943828	1	C	T	0.3681	144
1:119075389	1	C	T	0.25	160
1:119214705	1	G	A	0.2562	160
1:119322527	1	T	C	0.04605	152
1:119367508	1	T	C	0.175	160
1:119445041	1	A	G	0.1688	160
1:119481917	1	T	C	0.1818	132
1:119607135	1	T	C	0.1688	160
1:119708471	1	G	A	0.4438	160
1:119913469	1	A	T	0.3521	142
1:120103330	1	C	G	0.2562	160
1:120159923	1	G	T	0.3228	158
1:120267037	1	T	C	0.375	160
1:120276907	1	T	C	0.4451	164
1:120326672	1	C	T	0.4938	160
1:120350281	1	G	A	0.35	160
1:120383423	1	A	G	0.3243	148
1:120554164	1	T	C	0.5	160
1:120586460	1	C	A	0.3148	162
1:120695747	1	A	G	0.2821	156
1:120773591	1	T	G	0.2875	160
1:120794571	1	T	C	0.2812	160
1:120941797	1	C	T	0.1667	162
1:121020320	1	A	G	0.2073	164
1:121020883	1	A	G	0.3704	162
1:121107041	1	G	T	0.2625	160
1:121222292	1	C	T	0.2987	154
1:121432426	1	A	G	0.1127	142
1:121468906	1	A	G	0.2875	160
1:121549077	1	G	C	0.1795	156
1:121726860	1	C	G	0.3951	162
1:121938344	1	T	C	0.4423	156
1:122123294	1	T	C	0.4394	132
1:122155988	1	T	C	0.1875	160
1:122238182	1	T	C	0.2368	152
1:122354570	1	A	C	0.3438	160
1:122406006	1	A	G	0.2885	156
1:122514750	1	A	T	0.2469	162
1:122627425	1	T	C	0.3	160
1:122700599	1	T	C	0.1974	152
1:122910833	1	G	T	0.2938	160
1:123047082	1	G	C	0.2297	148
1:123140820	1	C	T	0.2438	160
1:123220336	1	G	T	0.4527	148
1:123399137	1	T	A	0.2703	148
1:123514693	1	C	T	0.4938	162
1:123524986	1	G	A	0.4198	162
1:123727070	1	T	A	0.4615	156
1:123824649	1	T	C	0.2901	162
1:123844471	1	C	T	0.2407	162
1:124003729	1	A	G	0.3013	156
1:124135629	1	C	T	0.4625	160
1:124171499	1	C	T	0.3642	162
1:124250964	1	G	A	0.4438	160
1:124261217	1	C	A	0.1688	160
1:124306540	1	C	T	0.3125	160
1:124428031	1	A	G	0.2123	146
1:124479234	1	A	G	0.3375	160
1:124479717	1	A	G	0.3232	164
1:124567202	1	A	G	0.4568	162
1:124581189	1	G	C	0.1438	160
1:124583750	1	T	C	0.3812	160
1:124636850	1	C	A	0.4321	162
1:124638793	1	C	T	0.4444	162
1:124689957	1	A	G	0.4437	142
1:124799366	1	G	A	0.253	166
1:124837427	1	T	C	0.3963	164
1:124840011	1	C	T	0.2375	160
1:124843598	1	G	A	0.2438	160
1:124846174	1	T	C	0.247	166
1:124860808	1	C	T	0.2188	160
1:124861791	1	A	G	0.2188	160
1:124906468	1	A	G	0.2134	164
1:124987778	1	C	T	0.2716	162
1:125147379	1	G	C	0.4459	148
1:125286672	1	A	G	0.3494	166
1:125399793	1	A	T	0.3438	160
1:125404237	1	G	A	0.4568	162
1:125419076	1	C	A	0.3735	166
1:125440359	1	A	G	0.3333	162
1:125584254	1	A	C	0.275	160
1:125633303	1	T	A	0.475	160
1:125765196	1	G	A	0.3014	146
1:125862156	1	G	T	0.2397	146
1:125964435	1	A	C	0.2571	140
1:126035617	1	T	C	0.3784	148
1:126127527	1	G	A	0.3562	160
1:126179883	1	G	C	0.3375	160
1:126232619	1	T	C	0.4133	150
1:126331823	1	C	T	0.3312	160
1:126503955	1	A	G	0.5	146
1:126549605	1	C	T	0.4938	160
1:126565778	1	T	C	0.1938	160
1:126571544	1	G	A	0.3642	162
1:126624028	1	G	A	0.3875	160
1:126742461	1	A	C	0.4013	152
1:126834079	1	G	A	0.2531	162
1:126954270	1	A	G	0.1605	162
1:127000586	1	A	G	0.24	150
1:127129124	1	A	G	0.226	146
1:127175561	1	C	T	0.2169	166
1:127230123	1	G	A	0.2892	166
1:127311911	1	G	A	0.1852	162
1:127399297	1	G	A	0.3438	160
1:127403820	1	T	C	0.2222	162
1:127423028	1	G	C	0.1812	160
1:127470388	1	A	G	0.2875	160
1:127485072	1	G	A	0.2625	160
1:127507007	1	T	C	0.2312	160
1:127606296	1	G	A	0.1562	160
1:127671989	1	T	G	0.2183	142
1:127850434	1	A	T	0.2643	140
1:127873920	1	G	C	0.3812	160
1:127877921	1	C	T	0.2688	160
1:127879570	1	C	A	0.4312	160
1:127921542	1	T	C	0.2099	162
1:127931424	1	A	G	0.1625	160
1:127934138	1	T	G	0.2407	162
1:127935327	1	C	T	0.1812	160
1:127939807	1	A	G	0.225	160
1:127951575	1	G	A	0.2256	164
1:128015613	1	T	C	0.25	164
1:128018720	1	C	T	0.2938	160
1:128034965	1	A	G	0.3293	164
1:128065747	1	T	G	0.2938	160
1:128067194	1	C	A	0.1728	162
1:128148915	1	G	A	0.3688	160
1:128179313	1	A	G	0.4062	160
1:128188658	1	G	A	0.1605	162
1:128225853	1	A	G	0.1625	160
1:128255905	1	C	A	0.2169	166
1:128387824	1	C	T	0.2202	168
1:128399770	1	T	C	0.372	164
1:128421671	1	T	A	0.4062	160
1:128433537	1	G	A	0.4312	160
1:128442854	1	T	C	0.284	162
1:128457871	1	C	G	0.15	160
1:128564901	1	T	A	0.2037	162
1:128565803	1	T	G	0.179	162
1:128584270	1	A	G	0.1296	162
1:128591927	1	A	C	0.4877	162
1:128605870	1	A	G	0.1688	160
1:128676575	1	A	G	0.4444	144
1:128811960	1	A	G	0.2429	140
1:128989033	1	C	T	0.4925	134
1:129025703	1	G	T	0.4877	162
1:129029718	1	A	G	0.4207	164
1:129096580	1	C	T	0.2562	160
1:129180429	1	T	C	0.2125	160
1:129242825	1	A	G	0.4312	160
1:129267892	1	C	T	0.4268	164
1:129363890	1	A	G	0.3062	160
1:129390077	1	T	C	0.321	162
1:129451956	1	G	A	0.3188	160
1:129487490	1	T	C	0.3562	160
1:129497096	1	G	T	0.35	160
1:129497353	1	C	T	0.3188	160
1:129555634	1	G	A	0.3611	144
1:129691820	1	A	G	0.1772	158
1:129851656	1	G	A	0.3049	164
1:130034289	1	C	T	0.2095	148
1:130097899	1	T	C	0.3062	160
1:130204970	1	A	G	0.3062	160
1:130206098	1	A	C	0.3375	160
1:130238979	1	T	C	0.5	166
1:130243817	1	T	C	0.4562	160
1:130303077	1	T	A	0.3457	162
1:130384702	1	A	G	0.2188	160
1:130388908	1	T	C	0.3025	162
1:130397244	1	A	G	0.225	160
1:130434497	1	G	A	0.4812	160
1:130506937	1	C	A	0.1486	148
1:130624695	1	A	C	0.3438	160
1:130824920	1	G	A	0.1282	156
1:130844722	1	T	C	0.3312	160
1:130846818	1	G	C	0.3642	162
1:130929813	1	T	C	0.3148	162
1:131007094	1	C	T	0.2469	162
1:131104648	1	G	A	0.4054	148
1:131201562	1	C	A	0.3824	136
1:131373166	1	C	T	0.169	142
1:131488251	1	T	C	0.2361	144
1:131520044	1	A	G	0.2654	162
1:131616971	1	C	A	0.4	150
1:131719695	1	T	G	0.1481	162
1:131783732	1	G	T	0.2125	160
1:131838143	1	T	C	0.1959	148
1:131985863	1	T	A	0.3092	152
1:132004591	1	T	C	0.3082	146
1:132177822	1	G	C	0.331	142
1:132212438	1	T	C	0.08974	156
1:132323735	1	C	T	0.3636	132
1:132451670	1	G	A	0.1159	138
1:132500097	1	T	C	0.1346	156
1:132605027	1	A	G	0.3562	160
1:132605344	1	A	G	0.3625	160
1:132627125	1	C	T	0.4759	166
1:132760808	1	C	T	0.4392	148
1:132841035	1	A	G	0.1562	160
1:132883911	1	A	C	0.3	160
1:132952495	1	G	A	0.2562	160
1:133101137	1	A	G	0.1605	162
1:133185227	1	G	A	0.2125	160
1:133199148	1	A	G	0.3457	162
1:133307680	1	T	C	0.3188	160
1:133427820	1	C	T	0.2273	154
1:133558682	1	A	G	0.4507	142
1:133654001	1	C	G	0.4	160
1:133670909	1	G	A	0.2062	160
1:133680056	1	T	C	0.2317	164
1:133723165	1	G	A	0.175	160
1:133741829	1	A	G	0.1562	160
1:133766820	1	T	C	0.1625	160
1:133802714	1	A	G	0.3333	162
1:133806752	1	A	G	0.3625	160
1:133838008	1	C	T	0.1622	148
1:133965289	1	A	G	0.4688	160
1:133968856	1	A	G	0.3625	160
1:133972603	1	A	C	0.3625	160
1:133974367	1	A	G	0.3062	160
1:133977823	1	G	C	0.2562	160
1:133985120	1	C	T	0.3312	160
1:133985408	1	T	C	0.3598	164
1:133990440	1	T	C	0.2222	162
1:134026085	1	T	C	0.1607	168
1:134050151	1	A	G	0.15	160
1:134072455	1	C	T	0.4518	166
1:134170558	1	T	C	0.25	160
1:134233729	1	C	T	0.175	160
1:134235646	1	C	G	0.2284	162
1:134262712	1	C	T	0.2125	160
1:134265731	1	A	C	0.4375	160
1:134423564	1	C	A	0.3562	146
1:134469939	1	A	G	0.3875	160
1:134480493	1	T	C	0.3875	160
1:134518139	1	A	C	0.4688	160
1:134558665	1	T	C	0.259	166
1:134566648	1	A	C	0.2625	160
1:134590096	1	T	C	0.2	160
1:134632860	1	A	G	0.1042	144
1:134771996	1	T	C	0.3333	150
1:134880129	1	T	G	0.2222	162
1:134939619	1	T	C	0.3125	160
1:134989451	1	C	G	0.3	160
1:135031741	1	T	C	0.1914	162
1:135089430	1	T	C	0.4444	162
1:135141478	1	A	G	0.439	164
1:135166820	1	G	C	0.4136	162
1:135213860	1	C	T	0.2593	162
1:135282787	1	C	A	0.3494	166
1:135487194	1	A	C	0.4702	168
1:135493891	1	T	C	0.225	160
1:135505787	1	G	A	0.2812	160
1:135512255	1	G	A	0.4875	160
1:135577293	1	T	A	0.4375	160
1:135588064	1	A	G	0.3	160
1:135647566	1	A	G	0.475	160
1:135655129	1	C	T	0.3598	164
1:135666316	1	A	G	0.4562	160
1:135707377	1	C	T	0.4625	160
1:135708335	1	C	A	0.4107	168
1:135722793	1	G	A	0.1728	162
1:135723167	1	A	T	0.1688	160
1:135731517	1	A	C	0.2125	160
1:135739031	1	C	A	0.4875	160
1:135743094	1	G	T	0.1975	162
1:135761475	1	G	A	0.3457	162
1:135845586	1	C	T	0.3889	162
1:135929539	1	T	C	0.3642	162
1:135936256	1	T	C	0.35	160
1:136016677	1	G	T	0.4875	160
1:136138214	1	C	G	0.3446	148
1:136210183	1	C	T	0.2407	162
1:136335210	1	A	G	0.1625	160
1:136342679	1	A	T	0.225	160
1:136352438	1	T	C	0.25	160
1:136371167	1	C	A	0.2625	160
1:136447429	1	A	G	0.2062	160
1:136479968	1	C	T	0.2397	146
1:136689474	1	C	T	0.2877	146
1:136795037	1	T	C	0.4877	162
1:136880239	1	G	C	0.1667	162
1:136908838	1	C	T	0.494	166
1:136989285	1	C	T	0.15	160
1:137045600	1	C	T	0.3333	162
1:137149272	1	T	G	0.2125	160
1:137264860	1	T	C	0.4643	168
1:137338219	1	T	C	0.3875	160
1:137397920	1	C	T	0.3	140
1:137513513	1	T	G	0.358	162
1:137579538	1	T	C	0.1687	166
1:137579918	1	G	C	0.216	162
1:137618871	1	G	A	0.4573	164
1:137746292	1	A	C	0.3939	132
1:137784792	1	C	G	0.4438	160
1:137868172	1	A	T	0.3938	160
1:137880670	1	G	A	0.1438	160
1:137959579	1	A	G	0.4359	156
1:138065427	1	A	G	0.08861	158
1:138097694	1	C	T	0.4875	160
1:138166898	1	C	T	0.3188	160
1:138249027	1	C	T	0.4342	152
1:138415491	1	T	C	0.2763	152
1:138548194	1	T	C	0.4062	160
1:138563122	1	G	A	0.3938	160
1:138566631	1	A	G	0.45	160
1:138596632	1	T	C	0.3812	160
1:138780903	1	A	G	0.4507	142
1:138801048	1	C	T	0.1728	162
1:138832200	1	T	C	0.35	160
1:139032277	1	A	G	0.2372	156
1:139075294	1	A	G	0.2062	160
1:139126917	1	C	T	0.2744	164
1:139240489	1	T	A	0.2716	162
1:139363316	1	T	C	0.4695	164
1:139384106	1	G	A	0.1875	160
1:139433510	1	A	G	0.3188	160
1:139443282	1	C	T	0.3	160
1:139444835	1	G	A	0.4625	160
1:139451865	1	G	A	0.2562	160
1:139520135	1	T	C	0.1875	160
1:139582962	1	G	A	0.4062	160
1:139650912	1	T	A	0.2625	160
1:139651472	1	A	C	0.25	160
1:139670323	1	A	G	0.2438	160
1:139694499	1	T	A	0.4	160
1:139799803	1	G	C	0.2289	166
1:139831593	1	A	G	0.321	162
1:139832396	1	A	G	0.2037	162
1:139872529	1	C	A	0.3614	166
1:139885708	1	G	A	0.3188	160
1:139887633	1	C	A	0.4562	160
1:139950099	1	A	G	0.3875	160
1:139959468	1	T	C	0.175	160
1:139970870	1	G	A	0.3188	160
1:140090796	1	T	C	0.3312	160
1:140103721	1	A	G	0.1605	162
1:140171606	1	T	C	0.4375	144
1:140333851	1	G	C	0.3827	162
1:140350806	1	G	A	0.35	160
1:140532934	1	G	C	0.07237	152
1:140556776	1	T	G	0.4024	164
1:140654934	1	G	T	0.3188	160
1:140696920	1	A	G	0.4198	162
1:140706641	1	G	A	0.4188	160
1:140749553	1	G	A	0.4198	162
1:140803138	1	C	T	0.15	160
1:140882933	1	T	C	0.2222	162
1:140911975	1	G	T	0.2469	162
1:140967326	1	C	G	0.3476	164
1:140992395	1	G	T	0.15	160
1:140996309	1	T	G	0.2125	160
1:141072174	1	G	A	0.2625	160
1:141075817	1	G	A	0.1852	162
1:141205106	1	G	A	0.2531	162
1:141225289	1	T	C	0.1938	160
1:141299755	1	A	G	0.1625	160
1:141420827	1	G	T	0.3125	160
1:141494090	1	C	T	0.463	162
1:141516646	1	T	C	0.3333	162
1:141518819	1	T	A	0.3812	160
1:141530370	1	A	C	0.3765	162
1:141543925	1	T	G	0.15	160
1:141562021	1	C	T	0.3812	160
1:141573514	1	A	G	0.311	164
1:141597243	1	G	C	0.325	160
1:141603988	1	A	C	0.142	162
1:141610926	1	C	T	0.2938	160
1:141614771	1	A	G	0.1812	160
1:141621378	1	G	C	0.25	164
1:141627807	1	T	A	0.3519	162
1:141661500	1	A	G	0.2188	160
1:141666069	1	T	C	0.247	166
1:141685383	1	A	G	0.4877	162
1:141696676	1	T	C	0.175	160
1:141733739	1	C	G	0.2561	164
1:141780422	1	G	C	0.3375	160
1:141784836	1	A	G	0.1938	160
1:141852348	1	A	G	0.2688	160
1:141872609	1	A	G	0.3869	168
1:141916231	1	G	A	0.2875	160
1:141958157	1	A	G	0.3438	160
1:141976169	1	T	C	0.225	160
1:141984746	1	A	G	0.3312	160
1:141990569	1	G	A	0.4375	160
1:142016452	1	C	T	0.1687	166
1:142016682	1	T	C	0.4321	162
1:142020072	1	T	G	0.2805	164
1:142041806	1	A	G	0.1867	166
1:142048496	1	G	A	0.375	160
1:142061789	1	G	A	0.4938	162
1:142063334	1	G	A	0.4939	164
1:142065249	1	A	G	0.2988	164
1:142098665	1	A	G	0.463	162
1:142099534	1	T	C	0.378	164
1:142101500	1	G	A	0.3232	164
1:142102246	1	A	G	0.2143	168
1:142110816	1	A	G	0.4375	160
1:142113962	1	G	T	0.4268	164
1:142114372	1	C	G	0.4062	160
1:142115159	1	A	G	0.2438	160
1:142117094	1	A	G	0.4639	166
1:142118647	1	C	G	0.4375	160
1:142127294	1	C	T	0.4188	160
1:142153433	1	A	G	0.3562	160
1:142162341	1	C	T	0.2976	168
1:142187899	1	A	G	0.2222	162
1:142189377	1	A	G	0.3	160
1:142324643	1	T	C	0.3951	162
1:142360541	1	C	G	0.1914	162
1:142393874	1	C	T	0.2469	162
1:142422518	1	T	G	0.3395	162
1:142426026	1	C	G	0.2378	164
1:142537882	1	C	T	0.2812	160
1:142550336	1	G	A	0.2099	162
1:142557226	1	G	A	0.2	160
1:142566503	1	C	G	0.179	162
1:142669077	1	G	T	0.3688	160
1:142737535	1	C	T	0.2169	166
1:142738322	1	C	T	0.2593	162
1:142764567	1	A	G	0.1812	160
1:142791285	1	C	T	0.2222	162
1:142901022	1	T	C	0.1688	160
1:142932290	1	G	A	0.1585	164
1:143052253	1	A	T	0.2438	160
1:143082590	1	G	A	0.3125	160
1:143200199	1	C	T	0.4191	136
1:143318491	1	C	T	0.1645	152
1:143382133	1	G	A	0.25	168
1:143425224	1	A	G	0.3375	160
1:143560657	1	A	G	0.2375	160
1:143608522	1	T	C	0.3158	152
1:143758215	1	C	T	0.4085	164
1:143820959	1	A	G	0.4562	160
1:143903190	1	C	G	0.2368	152
1:144017566	1	A	G	0.1429	168
1:144192794	1	G	T	0.4242	132
1:144252034	1	C	A	0.1419	148
[truncated: 37,101 more rows]

## Sheet: HET
SNP	CHR	TEST	A1	A2	GENO	O(HET)	E(HET)	P
1:30798	1	ALL(NP)	T	C	23/12/46	0.1481	0.4597	7.065e-10
1:67297	1	ALL(NP)	C	T	30/16/36	0.1951	0.4973	3.195e-08
1:169377	1	ALL(NP)	T	C	26/14/40	0.175	0.4847	6.362e-09
1:201706	1	ALL(NP)	C	G	14/13/55	0.1585	0.375	7.318e-07
1:245045	1	ALL(NP)	T	C	13/16/46	0.2133	0.4032	8.106e-05
1:316747	1	ALL(NP)	T	C	20/16/39	0.2133	0.4679	3.383e-06
1:473378	1	ALL(NP)	G	T	13/15/42	0.2143	0.4142	8.693e-05
1:515534	1	ALL(NP)	T	G	27/16/37	0.2	0.4922	7.068e-08
1:691476	1	ALL(NP)	A	G	24/17/39	0.2125	0.4824	4.89e-07
1:730540	1	ALL(NP)	A	C	14/13/53	0.1625	0.3812	1.049e-06
1:737317	1	ALL(NP)	A	C	9/15/57	0.1852	0.3244	0.0003803
1:802465	1	ALL(NP)	T	G	15/14/51	0.175	0.3988	1.341e-06
1:808724	1	ALL(NP)	A	G	6/10/64	0.125	0.2372	0.0003831
1:888087	1	ALL(NP)	A	C	22/18/40	0.225	0.4747	3.371e-06
1:889380	1	ALL(NP)	G	A	24/21/35	0.2625	0.4905	3.171e-05
1:919729	1	ALL(NP)	T	G	21/12/48	0.1481	0.4444	2.004e-09
1:1000291	1	ALL(NP)	G	A	11/15/55	0.1852	0.3525	6.538e-05
1:1092305	1	ALL(NP)	T	C	10/10/61	0.1235	0.3018	2.214e-06
1:1157611	1	ALL(NP)	G	T	10/12/59	0.1481	0.317	1.433e-05
1:1211777	1	ALL(NP)	C	T	11/9/60	0.1125	0.3124	2.703e-07
1:1305521	1	ALL(NP)	A	G	9/11/60	0.1375	0.2968	2.021e-05
1:1459932	1	ALL(NP)	A	C	10/8/63	0.09877	0.2859	2.579e-07
1:1479515	1	ALL(NP)	C	T	14/13/53	0.1625	0.3812	1.049e-06
1:1481003	1	ALL(NP)	G	A	29/16/36	0.1975	0.4963	3.335e-08
1:1504334	1	ALL(NP)	A	C	20/19/41	0.2375	0.4655	1.225e-05
1:1523168	1	ALL(NP)	T	C	8/13/59	0.1625	0.2968	0.0002877
1:1524215	1	ALL(NP)	A	C	13/14/53	0.175	0.375	6.216e-06
1:1531666	1	ALL(NP)	G	C	9/17/57	0.2048	0.3328	0.001084
1:1565868	1	ALL(NP)	T	C	18/21/42	0.2593	0.4561	0.0001655
1:1603380	1	ALL(NP)	C	T	12/19/49	0.2375	0.393	0.001002
1:1603721	1	ALL(NP)	A	G	17/18/46	0.2222	0.4359	1.767e-05
1:1636002	1	ALL(NP)	G	A	9/6/65	0.075	0.255	1.035e-07
1:1648067	1	ALL(NP)	C	A	10/11/60	0.1358	0.3095	5.814e-06
1:1657464	1	ALL(NP)	C	G	30/20/30	0.25	0.5	6.21e-06
1:1692934	1	ALL(NP)	A	G	9/11/63	0.1325	0.2884	1.446e-05
1:1709813	1	ALL(NP)	G	C	29/11/40	0.1375	0.4905	2.585e-11
1:1727711	1	ALL(NP)	T	G	24/13/45	0.1585	0.4672	1.333e-09
1:1734592	1	ALL(NP)	T	G	31/16/34	0.1975	0.4993	3.373e-08
1:1736624	1	ALL(NP)	T	G	25/23/32	0.2875	0.4962	0.0002441
1:1830569	1	ALL(NP)	A	C	26/19/37	0.2317	0.491	1.426e-06
1:1831006	1	ALL(NP)	G	C	15/17/48	0.2125	0.4149	2.172e-05
1:1891739	1	ALL(NP)	C	T	12/22/46	0.275	0.4097	0.005119
1:1893698	1	ALL(NP)	T	C	13/17/52	0.2073	0.3869	5.696e-05
1:1963048	1	ALL(NP)	A	G	19/17/47	0.2048	0.4431	2.148e-06
1:1967961	1	ALL(NP)	G	A	30/15/35	0.1875	0.498	1.068e-08
1:1992333	1	ALL(NP)	T	A	19/13/48	0.1625	0.4343	3.083e-08
1:2013734	1	ALL(NP)	A	G	21/19/41	0.2346	0.4695	1.001e-05
1:2133029	1	ALL(NP)	C	T	27/15/39	0.1852	0.489	1.349e-08
1:2209183	1	ALL(NP)	T	C	16/16/49	0.1975	0.417	3.935e-06
1:2319103	1	ALL(NP)	G	A	21/16/45	0.1951	0.4572	2.891e-07
1:2346353	1	ALL(NP)	T	A	5/11/65	0.1358	0.2257	0.002541
1:2355919	1	ALL(NP)	T	C	25/16/39	0.2	0.4847	1.268e-07
1:2358605	1	ALL(NP)	T	A	12/16/52	0.2	0.375	7.339e-05
1:2487060	1	ALL(NP)	T	C	26/15/39	0.1875	0.4868	3.221e-08
1:2487327	1	ALL(NP)	G	A	18/9/54	0.1111	0.4012	2.174e-10
1:2567821	1	ALL(NP)	C	T	15/21/44	0.2625	0.4343	0.0005911
1:2579650	1	ALL(NP)	A	G	13/10/58	0.1235	0.3457	8.242e-08
1:2580456	1	ALL(NP)	G	A	15/13/53	0.1605	0.39	3.91e-07
1:2601810	1	ALL(NP)	G	T	17/21/44	0.2561	0.4458	0.0001506
1:2609618	1	ALL(NP)	C	T	20/16/44	0.2	0.455	7.557e-07
1:2646546	1	ALL(NP)	G	C	23/16/41	0.2	0.4747	2.256e-07
1:2729774	1	ALL(NP)	A	G	17/9/54	0.1125	0.393	6.371e-10
1:2735546	1	ALL(NP)	T	A	29/19/32	0.2375	0.4993	1.996e-06
1:2735813	1	ALL(NP)	G	T	29/16/37	0.1951	0.4952	2.804e-08
1:2855396	1	ALL(NP)	G	A	22/11/47	0.1375	0.4512	3.772e-10
1:2944446	1	ALL(NP)	G	T	23/13/42	0.1667	0.4703	1.452e-08
1:3031019	1	ALL(NP)	T	C	15/12/53	0.15	0.3872	1.588e-07
1:3053813	1	ALL(NP)	G	A	14/9/57	0.1125	0.3555	1.035e-08
1:3171533	1	ALL(NP)	T	C	8/15/58	0.1852	0.3095	0.0009599
1:3256772	1	ALL(NP)	G	A	18/17/46	0.2099	0.4403	5.299e-06
1:3260917	1	ALL(NP)	C	T	13/14/53	0.175	0.375	6.216e-06
1:3303001	1	ALL(NP)	G	T	32/13/35	0.1625	0.4993	4.602e-10
1:3314749	1	ALL(NP)	C	T	33/11/37	0.1358	0.4988	1.025e-11
1:3385113	1	ALL(NP)	G	A	23/15/35	0.2055	0.4865	6.573e-07
1:3449343	1	ALL(NP)	T	C	5/13/59	0.1688	0.2541	0.009075
1:3630529	1	ALL(NP)	C	T	14/14/52	0.175	0.3872	2.829e-06
1:3650145	1	ALL(NP)	A	G	21/11/48	0.1375	0.443	6.605e-10
1:3666475	1	ALL(NP)	C	T	23/15/43	0.1852	0.4695	4.226e-08
1:3674318	1	ALL(NP)	C	T	17/20/45	0.2439	0.4417	9.527e-05
1:3711871	1	ALL(NP)	C	G	18/16/47	0.1975	0.4359	1.221e-06
1:3796429	1	ALL(NP)	A	G	23/14/43	0.175	0.4688	2.153e-08
1:3916969	1	ALL(NP)	G	A	11/16/54	0.1975	0.3591	0.0001385
1:3993484	1	ALL(NP)	A	G	18/18/44	0.225	0.4472	1.136e-05
1:4091847	1	ALL(NP)	G	T	26/13/39	0.1667	0.4861	3.717e-09
1:4164597	1	ALL(NP)	T	C	31/10/40	0.1235	0.4938	3.009e-12
1:4207821	1	ALL(NP)	T	C	22/15/44	0.1852	0.4631	8.11e-08
1:4236048	1	ALL(NP)	C	T	14/11/55	0.1375	0.3687	1.201e-07
1:4266216	1	ALL(NP)	A	G	6/9/65	0.1125	0.228	0.0001842
1:4318507	1	ALL(NP)	T	C	24/20/34	0.2564	0.4918	2.428e-05
1:4421287	1	ALL(NP)	C	T	30/18/32	0.225	0.4997	5.862e-07
1:4468158	1	ALL(NP)	A	C	19/9/41	0.1304	0.4492	3.064e-09
1:4571447	1	ALL(NP)	G	A	15/19/47	0.2346	0.422	0.0001139
1:4595199	1	ALL(NP)	G	C	20/20/41	0.2469	0.4664	3.012e-05
1:4689184	1	ALL(NP)	T	G	9/8/63	0.1	0.2722	1.101e-06
1:4707578	1	ALL(NP)	G	A	14/8/58	0.1	0.3488	2.677e-09
1:4773755	1	ALL(NP)	A	G	20/11/51	0.1341	0.4285	6.978e-10
1:4850421	1	ALL(NP)	A	T	28/14/38	0.175	0.4922	3.706e-09
1:4913708	1	ALL(NP)	C	G	9/9/62	0.1125	0.2805	3.125e-06
1:5011438	1	ALL(NP)	T	G	17/11/52	0.1375	0.4043	9.778e-09
1:5095173	1	ALL(NP)	G	A	8/5/67	0.0625	0.228	1.363e-07
1:5102554	1	ALL(NP)	G	A	12/11/60	0.1325	0.3328	5.113e-07
1:5144410	1	ALL(NP)	T	C	24/17/39	0.2125	0.4824	4.89e-07
1:5152767	1	ALL(NP)	G	C	8/13/59	0.1625	0.2968	0.0002877
1:5250256	1	ALL(NP)	T	C	19/15/46	0.1875	0.443	3.153e-07
1:5353099	1	ALL(NP)	T	G	6/12/62	0.15	0.255	0.001402
1:5368224	1	ALL(NP)	C	T	7/19/54	0.2375	0.3274	0.01799
1:5434751	1	ALL(NP)	A	G	18/14/48	0.175	0.4297	1.822e-07
1:5498570	1	ALL(NP)	C	T	17/9/54	0.1125	0.393	6.371e-10
1:5500078	1	ALL(NP)	A	G	17/12/51	0.15	0.4097	3.412e-08
1:5518272	1	ALL(NP)	C	T	8/14/59	0.1728	0.3018	0.0005118
1:5643207	1	ALL(NP)	C	T	20/17/44	0.2099	0.4561	1.385e-06
1:5656304	1	ALL(NP)	C	G	13/11/57	0.1358	0.3525	2.569e-07
1:5686722	1	ALL(NP)	G	A	29/11/40	0.1375	0.4905	2.585e-11
1:5692280	1	ALL(NP)	C	T	30/13/38	0.1605	0.4951	3.576e-10
1:5755218	1	ALL(NP)	C	T	21/12/47	0.15	0.4472	2.682e-09
1:5766082	1	ALL(NP)	A	G	23/13/44	0.1625	0.4655	3.939e-09
1:5798852	1	ALL(NP)	G	A	26/19/36	0.2346	0.4924	1.827e-06
1:5917219	1	ALL(NP)	T	C	22/14/41	0.1818	0.4696	6.845e-08
1:5999803	1	ALL(NP)	A	G	26/15/30	0.2113	0.4984	9.584e-07
1:6064181	1	ALL(NP)	G	A	31/17/33	0.2099	0.4997	1.346e-07
1:6074803	1	ALL(NP)	C	T	14/13/53	0.1625	0.3812	1.049e-06
1:6101885	1	ALL(NP)	A	G	29/19/34	0.2317	0.4981	8.671e-07
1:6114648	1	ALL(NP)	G	C	18/19/45	0.2317	0.4458	1.718e-05
1:6168832	1	ALL(NP)	A	G	17/13/50	0.1625	0.4149	1.112e-07
1:6237689	1	ALL(NP)	A	G	27/17/36	0.2125	0.4937	2.77e-07
1:6273414	1	ALL(NP)	T	C	22/19/39	0.2375	0.4774	6.5e-06
1:6284476	1	ALL(NP)	T	C	19/10/53	0.122	0.414	3.375e-10
1:6371401	1	ALL(NP)	A	G	9/14/58	0.1728	0.317	0.0001911
1:6418801	1	ALL(NP)	A	G	6/8/66	0.1	0.2188	8.298e-05
1:6474697	1	ALL(NP)	A	G	5/15/62	0.1829	0.2584	0.01648
1:6529375	1	ALL(NP)	T	C	11/13/56	0.1625	0.3418	1.45e-05
1:6628925	1	ALL(NP)	C	T	17/16/39	0.2222	0.4533	1.835e-05
1:6686195	1	ALL(NP)	G	T	12/17/51	0.2125	0.3812	0.0001556
1:6691485	1	ALL(NP)	T	C	22/16/42	0.2	0.4688	2.553e-07
1:6807860	1	ALL(NP)	G	A	28/20/33	0.2469	0.4981	5.293e-06
1:6876809	1	ALL(NP)	C	G	6/11/61	0.141	0.2514	0.0008719
1:6974528	1	ALL(NP)	T	C	28/14/31	0.1918	0.4992	9.335e-08
1:7060172	1	ALL(NP)	G	A	24/14/42	0.175	0.4747	1.116e-08
1:7078536	1	ALL(NP)	T	C	20/16/48	0.1905	0.4444	2.026e-07
1:7115262	1	ALL(NP)	G	A	9/8/65	0.09756	0.2668	8.742e-07
1:7226381	1	ALL(NP)	G	C	17/19/44	0.2375	0.443	4.197e-05
1:7290223	1	ALL(NP)	G	A	9/13/61	0.1566	0.3037	7.378e-05
1:7298775	1	ALL(NP)	C	T	14/15/51	0.1875	0.393	7.222e-06
1:7397435	1	ALL(NP)	C	A	6/10/64	0.125	0.2372	0.0003831
1:7443676	1	ALL(NP)	C	T	30/16/35	0.1975	0.4981	3.299e-08
1:7496080	1	ALL(NP)	C	T	28/18/34	0.225	0.4972	1.153e-06
1:7520983	1	ALL(NP)	G	A	13/7/60	0.0875	0.3274	1.97e-09
1:7637919	1	ALL(NP)	C	T	11/19/50	0.2375	0.3812	0.002073
1:7680262	1	ALL(NP)	T	C	14/12/54	0.15	0.375	3.665e-07
1:7776202	1	ALL(NP)	A	T	14/7/59	0.0875	0.3418	6.276e-10
1:7789557	1	ALL(NP)	T	C	20/20/42	0.2439	0.464	2.813e-05
1:7793105	1	ALL(NP)	G	A	22/13/46	0.1605	0.4561	4.557e-09
1:7855093	1	ALL(NP)	T	G	13/18/50	0.2222	0.3957	0.0001416
1:7971437	1	ALL(NP)	T	C	16/7/57	0.0875	0.3687	7.587e-11
1:8089615	1	ALL(NP)	C	T	14/22/45	0.2716	0.4268	0.001463
1:8097979	1	ALL(NP)	G	A	8/10/63	0.1235	0.2695	2.554e-05
1:8100856	1	ALL(NP)	C	T	12/14/55	0.1728	0.3591	1.222e-05
1:8242905	1	ALL(NP)	T	C	11/14/55	0.175	0.3488	3.377e-05
1:8245896	1	ALL(NP)	T	C	19/17/45	0.2099	0.4485	2.521e-06
1:8247245	1	ALL(NP)	G	T	29/19/33	0.2346	0.4988	1.66e-06
1:8363744	1	ALL(NP)	A	G	12/7/62	0.08642	0.3095	5.604e-09
1:8400770	1	ALL(NP)	T	C	9/8/63	0.1	0.2722	1.101e-06
1:8459807	1	ALL(NP)	C	T	23/11/46	0.1375	0.4587	2.252e-10
1:8547229	1	ALL(NP)	C	T	22/19/39	0.2375	0.4774	6.5e-06
1:8577979	1	ALL(NP)	T	C	17/7/58	0.08537	0.375	1.803e-11
1:8593211	1	ALL(NP)	A	G	14/13/53	0.1625	0.3812	1.049e-06
1:8597621	1	ALL(NP)	T	C	20/14/49	0.1687	0.439	2.65e-08
1:8601188	1	ALL(NP)	T	C	26/16/38	0.2	0.4888	7.767e-08
1:8611479	1	ALL(NP)	T	C	14/8/58	0.1	0.3488	2.677e-09
1:8690122	1	ALL(NP)	G	A	15/19/49	0.2289	0.4161	9.715e-05
1:8698327	1	ALL(NP)	T	C	29/16/36	0.1975	0.4963	3.335e-08
1:8741415	1	ALL(NP)	C	A	16/17/47	0.2125	0.4249	1.207e-05
1:8806315	1	ALL(NP)	A	C	23/18/39	0.225	0.48	1.823e-06
1:8841560	1	ALL(NP)	G	A	28/19/33	0.2375	0.498	2.07e-06
1:8857292	1	ALL(NP)	A	G	23/9/48	0.1125	0.4512	9.305e-12
1:8985915	1	ALL(NP)	T	C	9/15/57	0.1852	0.3244	0.0003803
1:8990455	1	ALL(NP)	A	G	13/20/47	0.25	0.4097	0.00075
1:8995598	1	ALL(NP)	T	G	26/12/42	0.15	0.48	4.293e-10
1:9053129	1	ALL(NP)	G	C	23/19/38	0.2375	0.4824	6.011e-06
1:9153749	1	ALL(NP)	T	C	9/11/49	0.1594	0.332	7.757e-05
1:9281983	1	ALL(NP)	C	T	15/12/53	0.15	0.3872	1.588e-07
1:9287832	1	ALL(NP)	T	A	16/18/46	0.225	0.4297	3.899e-05
1:9357252	1	ALL(NP)	A	G	10/11/61	0.1341	0.3066	5.13e-06
1:9371113	1	ALL(NP)	T	C	28/18/37	0.2169	0.4941	2.059e-07
1:9452243	1	ALL(NP)	T	C	22/12/46	0.15	0.455	1.585e-09
1:9528527	1	ALL(NP)	C	T	12/12/57	0.1481	0.3457	1.915e-06
1:9531870	1	ALL(NP)	C	T	8/12/61	0.1481	0.2859	0.000127
1:9632823	1	ALL(NP)	C	T	23/14/44	0.1728	0.4664	2.099e-08
1:9638496	1	ALL(NP)	G	C	19/22/41	0.2683	0.464	0.0002457
1:9645791	1	ALL(NP)	T	C	6/12/62	0.15	0.255	0.001402
1:9688254	1	ALL(NP)	C	T	8/13/59	0.1625	0.2968	0.0002877
1:9726593	1	ALL(NP)	T	A	15/16/51	0.1951	0.4036	6.193e-06
1:9727896	1	ALL(NP)	G	A	25/14/41	0.175	0.48	7.348e-09
1:9825719	1	ALL(NP)	G	A	28/15/31	0.2027	0.4992	1.847e-07
1:9888636	1	ALL(NP)	A	C	23/14/35	0.1944	0.4861	4.087e-07
1:9924975	1	ALL(NP)	A	G	17/14/49	0.175	0.42	3.401e-07
1:9964904	1	ALL(NP)	C	A	27/15/39	0.1852	0.489	1.349e-08
1:10075858	1	ALL(NP)	T	A	20/17/43	0.2125	0.4587	1.73e-06
1:10135860	1	ALL(NP)	C	T	23/16/43	0.1951	0.4703	9.558e-08
1:10145412	1	ALL(NP)	C	T	20/21/39	0.2625	0.4718	0.0001006
1:10243223	1	ALL(NP)	A	G	16/11/53	0.1375	0.393	2.152e-08
1:10295607	1	ALL(NP)	G	A	15/9/50	0.1216	0.3881	1.382e-08
1:10416491	1	ALL(NP)	G	T	15/11/54	0.1375	0.3812	4.965e-08
1:10509315	1	ALL(NP)	A	G	5/5/64	0.06757	0.1822	4.464e-05
1:10590759	1	ALL(NP)	A	G	19/17/35	0.2394	0.4746	3.734e-05
1:10688369	1	ALL(NP)	A	G	25/11/45	0.1358	0.4695	6.382e-11
1:10794503	1	ALL(NP)	G	A	10/10/49	0.1449	0.3403	1.158e-05
1:10871640	1	ALL(NP)	A	C	15/15/51	0.1852	0.4012	2.948e-06
1:10878461	1	ALL(NP)	C	T	24/16/40	0.2	0.48	1.334e-07
1:10888407	1	ALL(NP)	C	G	33/12/36	0.1481	0.4993	6.283e-11
1:10989164	1	ALL(NP)	G	A	27/10/43	0.125	0.48	8.345e-12
1:11074060	1	ALL(NP)	G	A	20/10/50	0.125	0.4297	2.856e-10
1:11194135	1	ALL(NP)	C	T	30/9/41	0.1125	0.4905	8.697e-13
1:11244766	1	ALL(NP)	A	G	29/16/29	0.2162	0.5	6.884e-07
1:11404093	1	ALL(NP)	G	C	26/10/38	0.1351	0.4869	1.65e-10
1:11527961	1	ALL(NP)	A	G	27/12/33	0.1667	0.4965	1.082e-08
1:11697773	1	ALL(NP)	A	G	14/7/48	0.1014	0.3786	6.026e-09
1:11845866	1	ALL(NP)	T	G	2/4/64	0.05714	0.1078	0.0107
1:11965157	1	ALL(NP)	T	C	9/8/53	0.1143	0.3024	3.834e-06
1:12019348	1	ALL(NP)	A	G	11/7/62	0.0875	0.2968	2.331e-08
1:12078441	1	ALL(NP)	G	A	9/6/56	0.08451	0.2809	3.201e-07
1:12216077	1	ALL(NP)	A	T	10/8/52	0.1143	0.32	1.19e-06
1:12307250	1	ALL(NP)	A	C	32/15/34	0.1852	0.4997	8.036e-09
1:12316447	1	ALL(NP)	T	C	20/17/43	0.2125	0.4587	1.73e-06
1:12361457	1	ALL(NP)	A	G	26/15/39	0.1875	0.4868	3.221e-08
1:12447568	1	ALL(NP)	T	C	33/9/39	0.1111	0.4973	2.094e-13
1:12489452	1	ALL(NP)	T	G	19/15/34	0.2206	0.4757	9.418e-06
1:12599265	1	ALL(NP)	C	T	20/19/34	0.2603	0.4816	8.696e-05
1:12732410	1	ALL(NP)	C	A	9/11/49	0.1594	0.332	7.757e-05
1:12887189	1	ALL(NP)	G	A	29/19/32	0.2375	0.4993	1.996e-06
1:12899050	1	ALL(NP)	G	T	15/14/52	0.1728	0.3957	1.104e-06
1:12902281	1	ALL(NP)	T	G	16/13/51	0.1625	0.4043	2.251e-07
1:13028169	1	ALL(NP)	A	T	21/21/37	0.2658	0.4795	0.0001189
1:13185263	1	ALL(NP)	A	G	6/6/65	0.07792	0.2064	1.675e-05
1:13260553	1	ALL(NP)	T	C	20/12/49	0.1481	0.4359	3.601e-09
1:13379705	1	ALL(NP)	A	C	10/12/53	0.16	0.3356	3.12e-05
1:13436516	1	ALL(NP)	G	T	27/13/39	0.1646	0.4885	1.633e-09
1:13526013	1	ALL(NP)	T	G	28/12/33	0.1644	0.4977	4.232e-09
1:13613809	1	ALL(NP)	T	G	44561	0.1875	0.4878	5.718e-07
1:13719414	1	ALL(NP)	C	T	13/14/54	0.1728	0.3719	5.271e-06
1:13843725	1	ALL(NP)	C	T	9/11/56	0.1447	0.3088	3.223e-05
1:13957662	1	ALL(NP)	T	G	16/13/42	0.1831	0.4329	1.715e-06
1:14019060	1	ALL(NP)	G	T	6/7/57	0.1	0.2346	7.825e-05
1:14122278	1	ALL(NP)	G	A	19/14/47	0.175	0.4388	1.016e-07
1:14184353	1	ALL(NP)	C	A	27/15/38	0.1875	0.4905	1.751e-08
1:14185910	1	ALL(NP)	C	T	14/9/58	0.1111	0.3525	8.584e-09
1:14202081	1	ALL(NP)	C	T	25/22/34	0.2716	0.4938	4.681e-05
1:14347716	1	ALL(NP)	A	G	20/14/46	0.175	0.4472	5.907e-08
1:14356153	1	ALL(NP)	C	T	17/21/42	0.2625	0.4512	0.0003472
1:14400672	1	ALL(NP)	A	G	19/10/53	0.122	0.414	3.375e-10
1:14437454	1	ALL(NP)	T	C	19/17/39	0.2267	0.4644	1.164e-05
1:14583839	1	ALL(NP)	G	A	9/7/67	0.08434	0.2558	2.514e-07
1:14688854	1	ALL(NP)	A	G	25/16/39	0.2	0.4847	1.268e-07
1:14730808	1	ALL(NP)	A	G	18/13/50	0.1605	0.422	4.501e-08
1:14851246	1	ALL(NP)	C	T	23/19/33	0.2533	0.4911	4.164e-05
1:14966306	1	ALL(NP)	G	A	15/15/51	0.1852	0.4012	2.948e-06
1:14971357	1	ALL(NP)	G	A	26/20/35	0.2469	0.4938	5.548e-06
1:15053209	1	ALL(NP)	G	T	22/22/36	0.275	0.4847	0.0001625
1:15170777	1	ALL(NP)	T	C	31/11/33	0.1467	0.4996	2.823e-10
1:15229572	1	ALL(NP)	C	T	16/12/55	0.1446	0.3896	3.834e-08
1:15358373	1	ALL(NP)	A	G	20/17/44	0.2099	0.4561	1.385e-06
1:15382144	1	ALL(NP)	T	C	7/8/66	0.09877	0.2347	1.694e-05
1:15430958	1	ALL(NP)	T	G	18/20/42	0.25	0.455	6.58e-05
1:15546151	1	ALL(NP)	G	A	30/14/36	0.175	0.4972	4.373e-09
1:15654108	1	ALL(NP)	T	C	6/6/61	0.08219	0.2162	2.324e-05
1:15717700	1	ALL(NP)	T	C	6/5/57	0.07353	0.2188	1.243e-05
1:15818965	1	ALL(NP)	T	C	23/12/45	0.15	0.4622	9.775e-10
1:15855178	1	ALL(NP)	A	G	25/12/44	0.1481	0.4725	2.954e-10
1:15924040	1	ALL(NP)	G	A	6/7/56	0.1014	0.2375	8.543e-05
1:16061976	1	ALL(NP)	G	A	8/10/62	0.125	0.2722	2.823e-05
1:16107132	1	ALL(NP)	G	A	27/14/40	0.1728	0.4871	2.999e-09
1:16204465	1	ALL(NP)	G	C	26/18/30	0.2432	0.4985	8.258e-06
1:16280985	1	ALL(NP)	G	T	6/7/62	0.09333	0.2212	5.136e-05
1:16357047	1	ALL(NP)	A	G	17/15/49	0.1852	0.422	7.86e-07
1:16406980	1	ALL(NP)	A	G	16/12/41	0.1739	0.4344	9.151e-07
1:16595059	1	ALL(NP)	T	C	22/11/52	0.1294	0.4377	8.345e-11
1:16667407	1	ALL(NP)	G	A	3/6/67	0.07895	0.1454	0.003871
1:16765547	1	ALL(NP)	T	C	20/14/47	0.1728	0.4444	4.506e-08
1:16891529	1	ALL(NP)	A	G	26/9/39	0.1216	0.4846	2.414e-11
1:16964777	1	ALL(NP)	G	A	27/15/38	0.1875	0.4905	1.751e-08
1:17006058	1	ALL(NP)	A	G	31/17/32	0.2125	0.4999	1.614e-07
1:17041471	1	ALL(NP)	A	G	28/8/45	0.09877	0.478	9.92e-14
1:17056593	1	ALL(NP)	A	G	16/9/55	0.1125	0.3812	1.532e-09
1:17070552	1	ALL(NP)	T	C	23/19/38	0.2375	0.4824	6.011e-06
1:17132555	1	ALL(NP)	G	A	32/11/37	0.1375	0.498	1.566e-11
1:17193394	1	ALL(NP)	T	C	16/12/42	0.1714	0.431	7.14e-07
1:17285331	1	ALL(NP)	A	T	13/12/58	0.1446	0.353	5.375e-07
1:17354464	1	ALL(NP)	C	A	23/18/39	0.225	0.48	1.823e-06
1:17434015	1	ALL(NP)	T	C	29/21/31	0.2593	0.4997	1.63e-05
1:17447294	1	ALL(NP)	A	C	18/9/56	0.1084	0.3952	1.337e-10
1:17462121	1	ALL(NP)	A	G	27/18/36	0.2222	0.4938	5.112e-07
1:17523889	1	ALL(NP)	T	C	25/20/35	0.25	0.4922	1.065e-05
1:17556921	1	ALL(NP)	A	G	23/16/41	0.2	0.4747	2.256e-07
1:17566981	1	ALL(NP)	T	C	27/16/39	0.1951	0.4893	2.954e-08
1:17670599	1	ALL(NP)	T	C	5/12/66	0.1446	0.2299	0.003887
1:17747852	1	ALL(NP)	T	C	24/19/40	0.2289	0.4814	2.367e-06
1:17783833	1	ALL(NP)	G	A	31/15/35	0.1852	0.4988	7.816e-09
1:17872886	1	ALL(NP)	G	A	29/15/36	0.1875	0.4962	1.838e-08
1:17877365	1	ALL(NP)	T	C	12/19/49	0.2375	0.393	0.001002
1:17879395	1	ALL(NP)	A	G	9/15/56	0.1875	0.3274	0.0004235
1:17922857	1	ALL(NP)	T	G	18/17/50	0.2	0.4291	1.339e-06
1:17927660	1	ALL(NP)	G	T	26/20/34	0.25	0.495	1.109e-05
1:18020927	1	ALL(NP)	A	G	20/14/48	0.1707	0.4417	3.45e-08
1:18103503	1	ALL(NP)	C	T	16/13/51	0.1625	0.4043	2.251e-07
1:18111807	1	ALL(NP)	T	C	7/17/56	0.2125	0.3124	0.00744
1:18123855	1	ALL(NP)	C	G	10/13/57	0.1625	0.3274	3.778e-05
1:18130793	1	ALL(NP)	C	A	18/12/52	0.1463	0.414	1.042e-08
1:18135165	1	ALL(NP)	T	C	19/19/43	0.2346	0.4561	1.728e-05
1:18148044	1	ALL(NP)	T	C	10/13/57	0.1625	0.3274	3.778e-05
1:18227423	1	ALL(NP)	A	G	7/15/59	0.1852	0.2939	0.002484
1:18236324	1	ALL(NP)	A	G	6/14/61	0.1728	0.2695	0.003978
1:18243044	1	ALL(NP)	G	A	7/9/66	0.1098	0.2412	3.774e-05
1:18312227	1	ALL(NP)	G	C	11/18/46	0.24	0.3911	0.00194
1:18405905	1	ALL(NP)	G	A	6/9/53	0.1324	0.2611	0.000487
1:18470464	1	ALL(NP)	G	C	31/18/33	0.2195	0.4997	2.382e-07
1:18485377	1	ALL(NP)	T	C	13/10/59	0.122	0.3427	6.963e-08
1:18555207	1	ALL(NP)	T	C	16/19/48	0.2289	0.4257	4.762e-05
1:18605048	1	ALL(NP)	C	T	5/3/67	0.04	0.1583	4.145e-06
1:18706877	1	ALL(NP)	C	A	15/10/44	0.1449	0.4117	1.594e-07
1:18741772	1	ALL(NP)	A	G	21/13/43	0.1688	0.4592	2.471e-08
1:18857009	1	ALL(NP)	A	G	22/20/39	0.2469	0.478	1.686e-05
1:18971406	1	ALL(NP)	A	C	13/20/48	0.2469	0.4066	0.0006751
1:19084258	1	ALL(NP)	C	T	21/16/44	0.1975	0.4597	3.34e-07
1:19094623	1	ALL(NP)	G	A	13/15/52	0.1875	0.3812	1.517e-05
1:19116937	1	ALL(NP)	T	C	6/12/62	0.15	0.255	0.001402
1:19147507	1	ALL(NP)	A	G	22/14/45	0.1728	0.4597	1.666e-08
1:19149298	1	ALL(NP)	T	C	13/9/62	0.1071	0.3299	1.482e-08
1:19182676	1	ALL(NP)	G	A	8/10/62	0.125	0.2722	2.823e-05
1:19325440	1	ALL(NP)	G	A	26/16/38	0.2	0.4888	7.767e-08
1:19401071	1	ALL(NP)	T	G	28/12/32	0.1667	0.4985	5.948e-09
1:19477548	1	ALL(NP)	C	T	16/11/53	0.1375	0.393	2.152e-08
1:19482089	1	ALL(NP)	T	C	13/19/49	0.2346	0.4012	0.0004658
1:19526323	1	ALL(NP)	C	G	15/12/47	0.1622	0.4065	5.502e-07
1:19621042	1	ALL(NP)	T	C	20/11/46	0.1429	0.443	2.845e-09
1:19743706	1	ALL(NP)	T	C	18/10/49	0.1299	0.419	2.541e-09
1:19813061	1	ALL(NP)	G	A	45899	0.127	0.4969	8.341e-10
1:19935344	1	ALL(NP)	T	C	22/12/49	0.1446	0.4471	6.37e-10
1:19953489	1	ALL(NP)	C	A	18/12/52	0.1463	0.414	1.042e-08
1:19963103	1	ALL(NP)	G	T	18/10/52	0.125	0.4097	1.187e-09
1:19964929	1	ALL(NP)	A	G	20/11/50	0.1358	0.4314	9.172e-10
1:19999721	1	ALL(NP)	A	G	27/14/39	0.175	0.4888	8.135e-09
1:20016096	1	ALL(NP)	C	T	20/7/53	0.0875	0.4149	2.159e-12
1:20075886	1	ALL(NP)	G	A	15/10/46	0.1408	0.4047	1e-07
1:20188299	1	ALL(NP)	G	A	18/14/43	0.1867	0.4444	6.327e-07
1:20250306	1	ALL(NP)	G	A	22/15/43	0.1875	0.4655	9.331e-08
1:20268653	1	ALL(NP)	T	C	9/9/62	0.1125	0.2805	3.125e-06
1:20354107	1	ALL(NP)	G	C	12/13/49	0.1757	0.375	1.506e-05
1:20459832	1	ALL(NP)	A	G	12/18/51	0.2222	0.3841	0.0002742
1:20527234	1	ALL(NP)	C	A	17/11/52	0.1375	0.4043	9.778e-09
1:20527457	1	ALL(NP)	C	T	13/5/62	0.0625	0.3124	8.498e-11
1:20582025	1	ALL(NP)	C	A	17/14/43	0.1892	0.4383	1.389e-06
1:20694392	1	ALL(NP)	C	T	17/13/45	0.1733	0.4303	3.606e-07
1:20747479	1	ALL(NP)	T	C	31/14/36	0.1728	0.4981	1.679e-09
1:20828518	1	ALL(NP)	G	T	8/6/66	0.075	0.2372	4.84e-07
1:20868347	1	ALL(NP)	A	G	7/11/62	0.1375	0.2637	0.0002165
1:20907345	1	ALL(NP)	A	T	17/13/52	0.1585	0.4089	7.094e-08
1:20916678	1	ALL(NP)	T	C	24/17/40	0.2099	0.4805	4.289e-07
1:20932152	1	ALL(NP)	C	T	32/14/36	0.1707	0.4988	8.323e-10
1:20950085	1	ALL(NP)	A	G	32/14/34	0.175	0.4997	2.222e-09
1:21020059	1	ALL(NP)	C	A	10/10/52	0.1389	0.3299	7.459e-06
1:21148240	1	ALL(NP)	C	A	22/11/40	0.1507	0.4696	3.762e-09
1:21239337	1	ALL(NP)	T	G	18/16/46	0.2	0.4388	1.544e-06
1:21358810	1	ALL(NP)	C	T	24/16/35	0.2133	0.4892	1.026e-06
1:21484503	1	ALL(NP)	C	A	5/6/67	0.07692	0.1841	8.832e-05
1:21543518	1	ALL(NP)	A	G	18/19/43	0.2375	0.4512	3.706e-05
1:21544736	1	ALL(NP)	T	C	9/6/66	0.07407	0.2524	9.208e-08
1:21639989	1	ALL(NP)	A	G	8/15/56	0.1899	0.3154	0.00116
1:21741756	1	ALL(NP)	C	T	22/22/36	0.275	0.4847	0.0001625
1:21859166	1	ALL(NP)	C	T	13/10/60	0.1205	0.3397	5.895e-08
1:21899838	1	ALL(NP)	A	T	22/16/42	0.2	0.4688	2.553e-07
1:21908156	1	ALL(NP)	G	A	14/12/54	0.15	0.375	3.665e-07
1:21980145	1	ALL(NP)	G	A	26/20/35	0.2469	0.4938	5.548e-06
1:22002244	1	ALL(NP)	C	T	10/18/52	0.225	0.3622	0.001255
1:22042299	1	ALL(NP)	T	C	9/6/57	0.08333	0.2778	2.804e-07
1:22172719	1	ALL(NP)	G	A	8/13/54	0.1733	0.3119	0.0004756
1:22279795	1	ALL(NP)	T	G	17/16/48	0.1975	0.4268	2.152e-06
1:22438346	1	ALL(NP)	C	A	18/15/41	0.2027	0.4517	3.499e-06
1:22564746	1	ALL(NP)	C	T	10/9/50	0.1304	0.332	4.169e-06
1:22649995	1	ALL(NP)	C	T	5/8/58	0.1127	0.2214	0.0007125
1:22758721	1	ALL(NP)	G	A	32/17/33	0.2073	0.4999	6.364e-08
1:22830839	1	ALL(NP)	A	G	20/15/37	0.2083	0.4721	2.629e-06
1:22995210	1	ALL(NP)	C	A	17/19/42	0.2436	0.4486	8.595e-05
1:23096004	1	ALL(NP)	A	G	24/14/29	0.209	0.4972	1.616e-06
1:23172779	1	ALL(NP)	G	A	22/14/35	0.1972	0.4832	4.495e-07
1:23242730	1	ALL(NP)	A	G	20/15/48	0.1807	0.4431	8.568e-08
1:23322447	1	ALL(NP)	T	C	30/17/31	0.2179	0.4999	4.042e-07
1:23400804	1	ALL(NP)	G	A	20/17/31	0.25	0.4869	5.744e-05
1:23498747	1	ALL(NP)	T	C	14/15/51	0.1875	0.393	7.222e-06
1:23532636	1	ALL(NP)	A	G	9/10/52	0.1408	0.3166	2.462e-05
1:23622011	1	ALL(NP)	A	G	13/15/38	0.2273	0.4283	0.0002801
1:23708367	1	ALL(NP)	A	G	13/12/58	0.1446	0.353	5.375e-07
1:23762753	1	ALL(NP)	G	A	27/12/42	0.1481	0.4829	1.726e-10
1:23813623	1	ALL(NP)	A	G	9/12/54	0.16	0.32	8.355e-05
1:23998925	1	ALL(NP)	C	A	4/5/67	0.06579	0.1564	0.0002662
1:24173932	1	ALL(NP)	T	C	12/11/50	0.1507	0.3645	2.544e-06
1:24290493	1	ALL(NP)	A	G	9/10/61	0.125	0.2888	8.223e-06
1:24414042	1	ALL(NP)	A	G	15/10/46	0.1408	0.4047	1e-07
1:24496923	1	ALL(NP)	G	A	33/14/33	0.175	0.5	2.2e-09
1:24527884	1	ALL(NP)	C	T	17/11/52	0.1375	0.4043	9.778e-09
1:24600740	1	ALL(NP)	C	G	9/8/55	0.1111	0.2959	2.945e-06
1:24702245	1	ALL(NP)	C	T	9/10/61	0.125	0.2888	8.223e-06
1:24827103	1	ALL(NP)	C	T	16/8/57	0.09877	0.3719	2.885e-10
1:24909280	1	ALL(NP)	G	A	11/11/53	0.1467	0.3432	4.697e-06
1:25073039	1	ALL(NP)	G	T	11/17/42	0.2429	0.4019	0.001847
1:25124632	1	ALL(NP)	G	A	17/12/45	0.1622	0.4284	1.432e-07
1:25202857	1	ALL(NP)	G	T	8/13/60	0.1605	0.2939	0.0002611
1:25286266	1	ALL(NP)	G	A	30/12/39	0.1481	0.4938	1.347e-10
1:25331894	1	ALL(NP)	T	C	4/5/67	0.06579	0.1564	0.0002662
1:25466660	1	ALL(NP)	C	T	17/5/58	0.0625	0.3687	8.032e-13
1:25467137	1	ALL(NP)	C	A	16/15/49	0.1875	0.4149	1.836e-06
1:25513646	1	ALL(NP)	A	G	17/13/51	0.1605	0.4119	8.868e-08
1:25610466	1	ALL(NP)	A	T	13/12/47	0.1667	0.3885	3.69e-06
1:25760539	1	ALL(NP)	G	T	16/15/49	0.1875	0.4149	1.836e-06
1:25840923	1	ALL(NP)	A	G	28/8/45	0.09877	0.478	9.92e-14
1:26006146	1	ALL(NP)	A	G	22/16/42	0.2	0.4688	2.553e-07
1:26144676	1	ALL(NP)	C	T	14/15/46	0.2	0.409	1.813e-05
1:26263948	1	ALL(NP)	C	T	10/12/50	0.1667	0.3457	4.712e-05
1:26303321	1	ALL(NP)	A	G	2/4/68	0.05405	0.1023	0.009577
1:26382181	1	ALL(NP)	T	C	33/16/33	0.1951	0.5	1.59e-08
1:26478678	1	ALL(NP)	C	T	10/8/63	0.09877	0.2859	2.579e-07
1:26574905	1	ALL(NP)	A	G	29/16/37	0.1951	0.4952	2.804e-08
1:26658777	1	ALL(NP)	T	C	8/10/56	0.1351	0.2896	5.301e-05
1:26772941	1	ALL(NP)	A	G	47117	0.1714	0.4996	1.594e-08
1:26816493	1	ALL(NP)	C	T	14/10/57	0.1235	0.3591	3.044e-08
1:26904196	1	ALL(NP)	G	A	12/11/48	0.1549	0.3715	3.603e-06
1:27083428	1	ALL(NP)	T	C	6/7/60	0.09589	0.2264	6.057e-05
1:27144016	1	ALL(NP)	T	C	15/7/58	0.0875	0.3555	2.12e-10
1:27212218	1	ALL(NP)	T	G	10/10/53	0.137	0.3265	6.47e-06
1:27352393	1	ALL(NP)	G	A	27/17/28	0.2361	0.4999	5.854e-06
1:27468546	1	ALL(NP)	T	C	5/9/59	0.1233	0.2264	0.001243
1:27578705	1	ALL(NP)	T	C	11/9/61	0.1111	0.3095	2.343e-07
1:27687495	1	ALL(NP)	T	C	9/9/62	0.1125	0.2805	3.125e-06
1:27782444	1	ALL(NP)	A	G	29/14/33	0.1842	0.4986	1.711e-08
1:27888876	1	ALL(NP)	C	A	15/10/57	0.122	0.3688	9.695e-09
1:28029496	1	ALL(NP)	A	G	29/18/34	0.2222	0.4981	4.797e-07
1:28043596	1	ALL(NP)	A	G	14/13/53	0.1625	0.3812	1.049e-06
1:28094282	1	ALL(NP)	C	T	18/15/47	0.1875	0.4343	5.453e-07
1:28114004	1	ALL(NP)	G	A	11/10/59	0.125	0.32	8.101e-07
1:28159985	1	ALL(NP)	G	T	7/16/57	0.2	0.3047	0.004556
1:28178252	1	ALL(NP)	A	G	9/11/61	0.1358	0.2939	1.805e-05
1:28281401	1	ALL(NP)	G	A	14/8/51	0.1096	0.3716	1.074e-08
1:28374693	1	ALL(NP)	A	G	20/13/49	0.1585	0.4375	1.006e-08
1:28393777	1	ALL(NP)	G	T	24/15/41	0.1875	0.4774	5.768e-08
1:28427733	1	ALL(NP)	G	A	14/15/51	0.1875	0.393	7.222e-06
1:28430961	1	ALL(NP)	G	T	34/12/37	0.1446	0.4993	2.134e-11
1:28530457	1	ALL(NP)	T	C	19/12/49	0.15	0.4297	8.76e-09
1:28565488	1	ALL(NP)	A	G	9/11/60	0.1375	0.2968	2.021e-05
1:28608479	1	ALL(NP)	G	T	4/5/64	0.06849	0.1622	0.0003133
1:28788730	1	ALL(NP)	T	C	5/7/65	0.09091	0.1964	0.0002207
1:28878175	1	ALL(NP)	C	G	13/14/50	0.1818	0.3846	1.032e-05
1:28952028	1	ALL(NP)	T	C	27/12/35	0.1622	0.4942	3.319e-09
1:29070824	1	ALL(NP)	T	C	18/12/52	0.1463	0.414	1.042e-08
1:29164602	1	ALL(NP)	A	G	21/16/43	0.2	0.4622	4.081e-07
1:29243251	1	ALL(NP)	C	A	7/6/65	0.07692	0.2235	2.927e-06
1:29359317	1	ALL(NP)	T	C	22/12/42	0.1579	0.4654	5.677e-09
1:29519308	1	ALL(NP)	A	G	6/11/63	0.1375	0.2462	0.000752
1:29566470	1	ALL(NP)	C	T	10/10/60	0.125	0.3047	2.517e-06
1:29591544	1	ALL(NP)	T	G	19/18/43	0.225	0.455	1.254e-05
1:29644226	1	ALL(NP)	T	C	12/10/50	0.1389	0.3607	1.037e-06
1:29726102	1	ALL(NP)	T	A	30/14/31	0.1867	0.4999	3.585e-08
1:29837284	1	ALL(NP)	T	G	5/8/60	0.1096	0.2162	0.0006205
1:29894473	1	ALL(NP)	A	G	21/13/34	0.1912	0.4817	5.807e-07
1:30038712	1	ALL(NP)	T	C	12/9/40	0.1475	0.3947	2.751e-06
1:30118798	1	ALL(NP)	A	C	11/14/48	0.1918	0.3716	9.219e-05
1:30262085	1	ALL(NP)	A	T	29/12/38	0.1519	0.4935	3.897e-10
1:30338100	1	ALL(NP)	G	A	15/7/54	0.09211	0.3683	4.929e-10
1:30431791	1	ALL(NP)	A	T	11/9/53	0.1233	0.3345	7.779e-07
1:30447428	1	ALL(NP)	T	C	13/10/57	0.125	0.3488	9.778e-08
1:30586658	1	ALL(NP)	A	G	19/11/43	0.1507	0.446	1.604e-08
1:30606686	1	ALL(NP)	C	G	20/17/46	0.2048	0.4509	9.831e-07
1:30660250	1	ALL(NP)	T	C	18/13/49	0.1625	0.4249	5.731e-08
1:30761291	1	ALL(NP)	C	T	15/12/53	0.15	0.3872	1.588e-07
1:30898851	1	ALL(NP)	T	C	26/14/40	0.175	0.4847	6.362e-09
1:30900002	1	ALL(NP)	T	G	28/14/41	0.1687	0.4877	1.068e-09
1:30940408	1	ALL(NP)	C	T	26/11/43	0.1375	0.4774	6.239e-11
1:30944995	1	ALL(NP)	T	G	20/12/50	0.1463	0.4331	2.745e-09
1:31011436	1	ALL(NP)	C	T	19/10/45	0.1351	0.4383	2.979e-09
1:31171152	1	ALL(NP)	A	G	29/16/33	0.2051	0.4987	1.115e-07
1:31304112	1	ALL(NP)	T	G	21/18/41	0.225	0.4688	3.362e-06
1:31439779	1	ALL(NP)	G	T	20/11/47	0.141	0.4401	2.131e-09
1:31548670	1	ALL(NP)	A	T	16/15/41	0.2083	0.4397	2.022e-05
1:31679429	1	ALL(NP)	C	T	15/13/44	0.1806	0.4189	2.511e-06
1:31729962	1	ALL(NP)	C	T	18/13/44	0.1733	0.4399	2.015e-07
1:31823740	1	ALL(NP)	G	C	21/15/30	0.2273	0.4907	1.239e-05
1:31923409	1	ALL(NP)	G	T	24/10/43	0.1299	0.4696	8.416e-11
1:32022427	1	ALL(NP)	T	A	29/13/36	0.1667	0.496	2.271e-09
1:32143146	1	ALL(NP)	C	T	11/7/55	0.09589	0.3184	6.797e-08
1:32231950	1	ALL(NP)	A	G	9/15/50	0.2027	0.3465	0.0008285
1:32326346	1	ALL(NP)	C	T	15/9/43	0.1343	0.4127	7.065e-08
1:32418820	1	ALL(NP)	T	C	21/13/43	0.1688	0.4592	2.471e-08
1:32533102	1	ALL(NP)	A	G	8/10/57	0.1333	0.2866	4.756e-05
1:32623138	1	ALL(NP)	G	T	17/11/43	0.1549	0.4329	8.976e-08
1:32719934	1	ALL(NP)	T	C	22/19/33	0.2568	0.489	4.276e-05
1:32873585	1	ALL(NP)	A	T	28/10/39	0.1299	0.4898	2.356e-11
1:32924878	1	ALL(NP)	G	A	22/14/44	0.175	0.4622	2.256e-08
1:32998567	1	ALL(NP)	C	T	18/13/49	0.1625	0.4249	5.731e-08
1:32998817	1	ALL(NP)	T	G	11/14/55	0.175	0.3488	3.377e-05
1:33006462	1	ALL(NP)	C	G	14/16/50	0.2	0.3988	1.752e-05
1:33057123	1	ALL(NP)	T	C	24/12/36	0.1667	0.4861	1.776e-08
1:33150769	1	ALL(NP)	T	C	28/12/34	0.1622	0.4967	3.842e-09
1:33203253	1	ALL(NP)	A	G	9/11/53	0.1507	0.3184	4.648e-05
1:33267044	1	ALL(NP)	G	C	11/5/58	0.06757	0.2983	3.264e-09
1:33340368	1	ALL(NP)	G	C	26/9/36	0.1268	0.4901	1.005e-10
1:33451374	1	ALL(NP)	G	A	23/21/31	0.28	0.4943	0.0001705
1:33567911	1	ALL(NP)	A	C	16/20/44	0.25	0.4388	0.0002137
1:33600243	1	ALL(NP)	G	T	13/12/56	0.1481	0.3591	7.477e-07
1:33774850	1	ALL(NP)	C	T	10/10/53	0.137	0.3265	6.47e-06
1:33865704	1	ALL(NP)	A	G	18/9/39	0.1364	0.4494	1.358e-08
1:33972507	1	ALL(NP)	G	A	23/12/36	0.169	0.4832	2.317e-08
1:33995697	1	ALL(NP)	G	A	18/14/50	0.1707	0.4239	1.132e-07
1:34052914	1	ALL(NP)	T	C	24/17/40	0.2099	0.4805	4.289e-07
1:34147485	1	ALL(NP)	T	G	6/7/59	0.09722	0.2291	6.589e-05
1:34265969	1	ALL(NP)	A	G	25/11/34	0.1571	0.4917	5.134e-09
1:34290297	1	ALL(NP)	A	C	11/15/57	0.1807	0.3464	5.017e-05
1:34377160	1	ALL(NP)	C	T	28/22/34	0.2619	0.4974	1.141e-05
1:34402063	1	ALL(NP)	T	C	11/13/57	0.1605	0.3387	1.263e-05
1:34421961	1	ALL(NP)	C	T	25/16/39	0.2	0.4847	1.268e-07
1:34486935	1	ALL(NP)	G	A	13/18/49	0.225	0.3988	0.0001655
1:34552012	1	ALL(NP)	T	C	6/4/64	0.05405	0.1928	2.224e-06
1:34640978	1	ALL(NP)	T	C	24/19/37	0.2375	0.4868	6.906e-06
1:34720894	1	ALL(NP)	A	G	12/6/58	0.07895	0.3168	3.003e-09
1:34836481	1	ALL(NP)	A	C	6/2/61	0.02899	0.1823	1.78e-07
1:34989352	1	ALL(NP)	C	G	7/11/53	0.1549	0.2901	0.0004932
1:35021408	1	ALL(NP)	T	G	12/14/47	0.1918	0.3851	4.305e-05
1:35141915	1	ALL(NP)	T	A	23/16/34	0.2192	0.4886	2.56e-06
1:35294540	1	ALL(NP)	G	A	4/8/64	0.1053	0.1884	0.002396
1:35342956	1	ALL(NP)	T	C	7/8/62	0.1039	0.2449	2.431e-05
1:35499239	1	ALL(NP)	C	T	14/5/53	0.06944	0.3533	1.216e-10
1:35562689	1	ALL(NP)	G	A	13/13/50	0.1711	0.3815	4.803e-06
1:35660291	1	ALL(NP)	A	T	14/18/49	0.2222	0.4066	7.543e-05
1:35661407	1	ALL(NP)	T	C	19/13/48	0.1625	0.4343	3.083e-08
1:35717460	1	ALL(NP)	T	C	7/7/66	0.0875	0.228	7.04e-06
1:35804086	1	ALL(NP)	T	G	8/11/61	0.1375	0.2805	6.476e-05
1:35848754	1	ALL(NP)	T	C	27/23/30	0.2875	0.4993	0.0001372
1:35946532	1	ALL(NP)	A	G	15/12/53	0.15	0.3872	1.588e-07
1:36000521	1	ALL(NP)	G	C	3/5/73	0.06173	0.1266	0.001642
1:36121681	1	ALL(NP)	G	T	9/3/69	0.03704	0.2257	9.838e-10
1:36200686	1	ALL(NP)	A	G	2/5/58	0.07692	0.1289	0.02185
1:36320410	1	ALL(NP)	T	G	11/12/41	0.1875	0.3901	7.226e-05
1:36452266	1	ALL(NP)	G	T	6/6/61	0.08219	0.2162	2.324e-05
1:36506427	1	ALL(NP)	G	T	19/16/39	0.2162	0.4635	8.079e-06
1:36603476	1	ALL(NP)	T	C	8/10/54	0.1389	0.2959	6.614e-05
1:36759336	1	ALL(NP)	G	A	10/10/60	0.125	0.3047	2.517e-06
1:36869136	1	ALL(NP)	C	T	4/4/62	0.05714	0.1567	0.0001465
1:36936526	1	ALL(NP)	C	T	25/10/39	0.1351	0.4821	1.82e-10
1:37027913	1	ALL(NP)	C	T	5/6/56	0.08955	0.2103	0.000191
1:37186788	1	ALL(NP)	A	G	27/11/38	0.1447	0.4895	2.337e-10
1:37208352	1	ALL(NP)	C	T	15/11/47	0.1507	0.4039	2.164e-07
1:37268748	1	ALL(NP)	T	C	10/11/60	0.1358	0.3095	5.814e-06
1:37368261	1	ALL(NP)	G	A	22/11/42	0.1467	0.4644	1.903e-09
1:37495474	1	ALL(NP)	T	C	21/18/41	0.225	0.4688	3.362e-06
1:37495908	1	ALL(NP)	C	A	24/17/39	0.2125	0.4824	4.89e-07
1:37498893	1	ALL(NP)	G	A	18/19/47	0.2262	0.4404	1.184e-05
1:37504144	1	ALL(NP)	G	C	21/14/46	0.1728	0.4524	2.685e-08
1:37566884	1	ALL(NP)	A	G	18/14/48	0.175	0.4297	1.822e-07
1:37568723	1	ALL(NP)	G	A	29/19/34	0.2317	0.4981	8.671e-07
1:37692558	1	ALL(NP)	C	T	25/14/35	0.1892	0.4909	7.509e-08
1:37782300	1	ALL(NP)	T	A	12/10/56	0.1282	0.3409	3.775e-07
1:37833967	1	ALL(NP)	A	G	5/8/57	0.1143	0.2241	0.0007645
1:37878802	1	ALL(NP)	A	C	7/11/62	0.1375	0.2637	0.0002165
1:37944491	1	ALL(NP)	G	A	31/10/32	0.137	0.4999	1.423e-10
1:37987318	1	ALL(NP)	C	T	16/19/39	0.2568	0.4517	0.0002518
1:38130686	1	ALL(NP)	C	T	13/15/52	0.1875	0.3812	1.517e-05
1:38214376	1	ALL(NP)	A	C	21/16/46	0.1928	0.4546	2.691e-07
1:38290266	1	ALL(NP)	G	A	23/16/30	0.2319	0.4949	8.544e-06
1:38382183	1	ALL(NP)	G	A	21/11/49	0.1358	0.4403	4.926e-10
1:38455954	1	ALL(NP)	C	G	7/6/61	0.08108	0.2337	4.282e-06
1:38477011	1	ALL(NP)	G	A	12/15/52	0.1899	0.3718	3.846e-05
1:38569160	1	ALL(NP)	T	G	19/14/47	0.175	0.4388	1.016e-07
1:38663943	1	ALL(NP)	G	A	20/15/45	0.1875	0.4512	1.896e-07
1:38746243	1	ALL(NP)	T	C	10/8/58	0.1053	0.3006	5.022e-07
1:38846300	1	ALL(NP)	G	A	18/9/49	0.1184	0.4168	7.789e-10
1:38904713	1	ALL(NP)	T	G	6/10/58	0.1351	0.2531	0.0006075
1:38998301	1	ALL(NP)	G	A	6/10/36	0.1923	0.3336	0.00481
1:39086721	1	ALL(NP)	A	G	21/12/48	0.1481	0.4444	2.004e-09
1:39215720	1	ALL(NP)	T	C	29/19/32	0.2375	0.4993	1.996e-06
1:39312698	1	ALL(NP)	A	C	17/14/41	0.1944	0.4444	2.28e-06
1:39428434	1	ALL(NP)	C	T	27/9/41	0.1169	0.4835	4.954e-12
1:39519180	1	ALL(NP)	G	C	9/15/56	0.1875	0.3274	0.0004235
1:39661053	1	ALL(NP)	C	A	8/10/62	0.125	0.2722	2.823e-05
1:39748309	1	ALL(NP)	A	G	5/7/65	0.09091	0.1964	0.0002207
1:39872823	1	ALL(NP)	T	C	30/18/32	0.225	0.4997	5.862e-07
1:40032970	1	ALL(NP)	T	A	3/3/67	0.0411	0.1157	0.000424
1:40111400	1	ALL(NP)	T	C	19/11/48	0.141	0.4309	3.952e-09
1:40205405	1	ALL(NP)	T	A	14/12/50	0.1579	0.3878	7.802e-07
1:40339970	1	ALL(NP)	A	T	21/10/49	0.125	0.4388	1.503e-10
1:40418556	1	ALL(NP)	A	G	17/9/50	0.1184	0.4057	1.668e-09
1:40508648	1	ALL(NP)	T	C	9/12/54	0.16	0.32	8.355e-05
1:40675958	1	ALL(NP)	G	A	26/20/26	0.2778	0.5	0.0001527
1:40744553	1	ALL(NP)	G	A	16/9/55	0.1125	0.3812	1.532e-09
1:40759322	1	ALL(NP)	T	C	18/20/43	0.2469	0.4524	5.58e-05
1:40800324	1	ALL(NP)	A	T	12/14/49	0.1867	0.3783	3.105e-05
1:40855281	1	ALL(NP)	T	C	4/3/67	0.04054	0.1376	3.962e-05
1:41056605	1	ALL(NP)	A	G	8/9/65	0.1098	0.2584	9.433e-06
1:41127474	1	ALL(NP)	T	C	8/12/64	0.1429	0.2778	9.526e-05
1:41170766	1	ALL(NP)	A	G	17/20/43	0.25	0.4472	0.0001125
1:41205093	1	ALL(NP)	T	C	14/22/44	0.275	0.4297	0.001624
1:41295531	1	ALL(NP)	G	C	16/19/47	0.2317	0.4285	5.322e-05
1:41323297	1	ALL(NP)	T	C	9/7/66	0.08537	0.2584	2.817e-07
1:41458338	1	ALL(NP)	A	G	12/15/53	0.1875	0.3687	3.308e-05
1:41519276	1	ALL(NP)	G	A	16/16/48	0.2	0.42	4.827e-06
1:41578783	1	ALL(NP)	G	A	5/12/66	0.1446	0.2299	0.003887
1:41633908	1	ALL(NP)	G	A	12/16/52	0.2	0.375	7.339e-05
1:41648000	1	ALL(NP)	G	A	20/15/45	0.1875	0.4512	1.896e-07
1:41659094	1	ALL(NP)	C	A	5/12/65	0.1463	0.2323	0.004116
1:41724781	1	ALL(NP)	G	T	11/11/58	0.1375	0.3274	2.258e-06
1:41807360	1	ALL(NP)	C	T	14/7/52	0.09589	0.3645	2.536e-09
1:41875303	1	ALL(NP)	G	A	12/14/57	0.1687	0.353	9.094e-06
1:41878557	1	ALL(NP)	G	C	22/14/44	0.175	0.4622	2.256e-08
1:41938987	1	ALL(NP)	A	G	20/12/49	0.1481	0.4359	3.601e-09
1:42014588	1	ALL(NP)	G	T	25/18/34	0.2338	0.4932	3.027e-06
1:42110968	1	ALL(NP)	G	A	5/6/64	0.08	0.1906	0.0001077
1:42200907	1	ALL(NP)	G	A	26/15/39	0.1875	0.4868	3.221e-08
1:42206745	1	ALL(NP)	A	G	29/12/39	0.15	0.4922	1.398e-10
1:42331691	1	ALL(NP)	T	G	11/5/57	0.06849	0.3015	3.834e-09
1:42459062	1	ALL(NP)	A	G	10/21/48	0.2658	0.3843	0.007965
1:42527524	1	ALL(NP)	T	C	11/6/63	0.075	0.2888	5.87e-09
1:42539845	1	ALL(NP)	A	G	16/9/55	0.1125	0.3812	1.532e-09
1:42600127	1	ALL(NP)	G	A	3/4/68	0.05333	0.1244	0.0009607
1:42704726	1	ALL(NP)	A	G	9/8/63	0.1	0.2722	1.101e-06
1:42825163	1	ALL(NP)	T	C	29/14/38	0.1728	0.4938	1.878e-09
1:42898651	1	ALL(NP)	G	A	8/7/62	0.09091	0.2541	2.098e-06
1:43017430	1	ALL(NP)	G	A	17/16/47	0.2	0.4297	2.679e-06
1:43053053	1	ALL(NP)	T	C	21/16/43	0.2	0.4622	4.081e-07
1:43060527	1	ALL(NP)	G	A	22/10/48	0.125	0.4472	8.288e-11
1:43117343	1	ALL(NP)	T	C	3/4/73	0.05	0.1172	0.0007902
1:43234013	1	ALL(NP)	A	G	9/9/58	0.1184	0.2922	5.027e-06
1:43322406	1	ALL(NP)	T	C	9/15/59	0.1807	0.3186	0.0003079
1:43394373	1	ALL(NP)	G	A	13/4/56	0.05479	0.3265	5.175e-11
1:43497052	1	ALL(NP)	G	T	27/18/35	0.225	0.495	1.039e-06
1:43528347	1	ALL(NP)	C	T	28/13/36	0.1688	0.4946	2.867e-09
1:43650402	1	ALL(NP)	T	C	16/17/48	0.2099	0.422	9.864e-06
1:43667740	1	ALL(NP)	A	G	11/10/59	0.125	0.32	8.101e-07
1:43758704	1	ALL(NP)	C	T	9/15/56	0.1875	0.3274	0.0004235
1:43822328	1	ALL(NP)	T	A	11/12/57	0.15	0.3347	5.894e-06
1:43906339	1	ALL(NP)	G	A	26/14/32	0.1944	0.4965	2.27e-07
1:44024352	1	ALL(NP)	T	C	10/8/54	0.1111	0.3133	8.853e-07
1:44084875	1	ALL(NP)	T	G	9/11/60	0.1375	0.2968	2.021e-05
1:44154869	1	ALL(NP)	T	A	13/9/58	0.1125	0.3418	2.909e-08
1:44201394	1	ALL(NP)	A	G	7/9/58	0.1216	0.2625	7.792e-05
1:44345225	1	ALL(NP)	C	T	9/8/56	0.1096	0.2927	2.588e-06
1:44460807	1	ALL(NP)	T	A	14/10/57	0.1235	0.3591	3.044e-08
1:44549985	1	ALL(NP)	A	G	24/12/43	0.1519	0.4711	8.902e-10
1:44618799	1	ALL(NP)	A	G	13/20/40	0.274	0.4316	0.002415
1:44714686	1	ALL(NP)	G	A	8/14/58	0.175	0.3047	0.0005631
1:44722365	1	ALL(NP)	T	C	15/16/49	0.2	0.4097	9.028e-06
1:44736389	1	ALL(NP)	T	G	16/19/45	0.2375	0.4343	7.107e-05
1:44779243	1	ALL(NP)	C	T	15/17/48	0.2125	0.4149	2.172e-05
1:44801173	1	ALL(NP)	G	A	20/10/50	0.125	0.4297	2.856e-10
1:44804943	1	ALL(NP)	G	A	8/10/63	0.1235	0.2695	2.554e-05
1:44806313	1	ALL(NP)	G	A	14/13/55	0.1585	0.375	7.318e-07
1:44816753	1	ALL(NP)	A	G	22/15/43	0.1875	0.4655	9.331e-08
1:44918868	1	ALL(NP)	G	A	12/5/58	0.06667	0.3119	7.408e-10
1:45045598	1	ALL(NP)	C	T	35/9/36	0.1125	0.4999	3.046e-13
1:45134632	1	ALL(NP)	G	A	11/11/48	0.1571	0.3603	1.028e-05
1:45224671	1	ALL(NP)	C	T	17/15/47	0.1899	0.4279	1.228e-06
1:45295643	1	ALL(NP)	A	C	28/15/37	0.1875	0.4937	1.678e-08
1:45369122	1	ALL(NP)	C	T	18/10/52	0.125	0.4097	1.187e-09
1:45423253	1	ALL(NP)	A	G	9/10/61	0.125	0.2888	8.223e-06
1:45531760	1	ALL(NP)	G	C	13/6/61	0.075	0.32	4.369e-10
1:45606731	1	ALL(NP)	T	G	13/7/54	0.09459	0.3465	5.887e-09
1:45760266	1	ALL(NP)	G	T	23/12/33	0.1765	0.4892	7.622e-08
1:45830720	1	ALL(NP)	G	A	28/17/33	0.2179	0.4979	4.291e-07
1:45871072	1	ALL(NP)	T	A	27/10/45	0.122	0.4759	3.775e-12
1:45883405	1	ALL(NP)	A	G	19/7/54	0.0875	0.4043	4.85e-12
1:45999672	1	ALL(NP)	C	A	24/16/40	0.2	0.48	1.334e-07
1:46074119	1	ALL(NP)	T	C	16/12/52	0.15	0.3988	7.198e-08
1:46160115	1	ALL(NP)	G	A	24/10/46	0.125	0.4622	2.89e-11
1:46185078	1	ALL(NP)	G	A	15/11/54	0.1375	0.3812	4.965e-08
1:46340679	1	ALL(NP)	C	G	11/16/53	0.2	0.3622	0.0001581
1:46340912	1	ALL(NP)	C	A	18/13/50	0.1605	0.422	4.501e-08
1:46346675	1	ALL(NP)	C	T	28/15/39	0.1829	0.491	6.473e-09
1:46445465	1	ALL(NP)	G	C	12/10/54	0.1316	0.3473	5.237e-07
1:46522684	1	ALL(NP)	T	G	26/14/37	0.1818	0.4898	2.253e-08
1:46598633	1	ALL(NP)	C	T	8/9/65	0.1098	0.2584	9.433e-06
1:46723658	1	ALL(NP)	A	G	29/11/40	0.1375	0.4905	2.585e-11
1:46774947	1	ALL(NP)	T	C	14/12/57	0.1446	0.3658	2.133e-07
1:46809445	1	ALL(NP)	A	G	25/17/40	0.2073	0.4833	1.919e-07
1:46819251	1	ALL(NP)	A	C	18/17/46	0.2099	0.4403	5.299e-06
1:46819562	1	ALL(NP)	A	C	22/11/48	0.1358	0.4485	2.766e-10
1:46828219	1	ALL(NP)	C	T	16/16/48	0.2	0.42	4.827e-06
1:46862717	1	ALL(NP)	T	C	33/10/37	0.125	0.4988	2.33e-12
1:46879292	1	ALL(NP)	G	A	26/18/37	0.2222	0.4908	9.072e-07
1:47003389	1	ALL(NP)	A	G	28/14/39	0.1728	0.4908	2.99e-09
1:47062784	1	ALL(NP)	A	T	11/17/53	0.2099	0.3656	0.0002807
1:47070219	1	ALL(NP)	G	A	17/17/46	0.2125	0.4343	1.253e-05
1:47074187	1	ALL(NP)	T	A	18/19/45	0.2317	0.4458	1.718e-05
1:47163176	1	ALL(NP)	A	G	21/17/37	0.2267	0.4772	6.522e-06
1:47211393	1	ALL(NP)	C	T	13/15/50	0.1923	0.3875	2.114e-05
1:47317158	1	ALL(NP)	C	T	26/16/39	0.1975	0.4871	5.847e-08
1:47393757	1	ALL(NP)	G	A	30/17/36	0.2048	0.4974	5.095e-08
1:47496697	1	ALL(NP)	G	A	25/15/30	0.2143	0.4974	1.262e-06
1:47607829	1	ALL(NP)	C	T	24/16/43	0.1928	0.4738	8.005e-08
1:47801029	1	ALL(NP)	G	A	24/12/43	0.1519	0.4711	8.902e-10
1:47925453	1	ALL(NP)	C	T	22/10/38	0.1429	0.4739	2.45e-09
1:48014995	1	ALL(NP)	C	G	8/16/56	0.2	0.32	0.001896
1:48103803	1	ALL(NP)	T	C	2/5/69	0.06579	0.1114	0.01604
1:48265013	1	ALL(NP)	C	T	21/14/38	0.1918	0.4729	3.096e-07
1:48287797	1	ALL(NP)	A	G	7/11/62	0.1375	0.2637	0.0002165
1:48394887	1	ALL(NP)	T	C	20/10/43	0.137	0.4504	2.257e-09
1:48539340	1	ALL(NP)	C	T	3/6/71	0.075	0.1388	0.003323
1:48701519	1	ALL(NP)	A	G	13/17/51	0.2099	0.39	6.662e-05
1:48816339	1	ALL(NP)	A	C	32/10/43	0.1176	0.4916	2.478e-13
1:48946776	1	ALL(NP)	T	G	26/16/28	0.2286	0.4996	4.221e-06
1:49125090	1	ALL(NP)	G	A	4/9/65	0.1154	0.1942	0.003902
1:49171008	1	ALL(NP)	G	A	11/16/55	0.1951	0.356	0.0001214
1:49214399	1	ALL(NP)	G	T	9/14/59	0.1707	0.3141	0.0001716
1:49285830	1	ALL(NP)	C	T	6/11/63	0.1375	0.2462	0.000752
1:49350049	1	ALL(NP)	G	A	14/8/57	0.1013	0.3519	3.238e-09
1:49468301	1	ALL(NP)	C	A	9/13/60	0.1585	0.3066	8.218e-05
1:49615197	1	ALL(NP)	T	C	16/14/53	0.1687	0.4006	3.563e-07
1:49756750	1	ALL(NP)	T	A	17/12/46	0.16	0.4252	1.118e-07
1:49786616	1	ALL(NP)	T	C	20/9/51	0.1125	0.4249	6.188e-11
1:49810992	1	ALL(NP)	C	T	10/9/61	0.1125	0.2968	8.943e-07
1:49813977	1	ALL(NP)	A	C	11/8/61	0.1	0.3047	8.315e-08
1:49822812	1	ALL(NP)	C	A	9/11/61	0.1358	0.2939	1.805e-05
1:49911770	1	ALL(NP)	A	G	16/18/46	0.225	0.4297	3.899e-05
1:49976656	1	ALL(NP)	C	A	26/12/39	0.1558	0.4857	9.702e-10
1:50072289	1	ALL(NP)	C	T	12/14/54	0.175	0.3622	1.421e-05
1:50102302	1	ALL(NP)	T	C	7/9/64	0.1125	0.2462	4.493e-05
1:50150203	1	ALL(NP)	C	T	7/9/54	0.1286	0.2746	0.0001154
1:50312881	1	ALL(NP)	G	A	27/8/40	0.1067	0.485	1.834e-12
1:50500209	1	ALL(NP)	T	G	17/9/47	0.1233	0.4156	3.565e-09
1:50512702	1	ALL(NP)	A	G	23/5/53	0.06173	0.4314	3.123e-15
1:50615793	1	ALL(NP)	T	C	7/7/66	0.0875	0.228	7.04e-06
1:50702519	1	ALL(NP)	T	C	14/3/43	0.05	0.3832	4.284e-11
1:50887901	1	ALL(NP)	T	C	5/11/57	0.1507	0.2463	0.004179
1:50987201	1	ALL(NP)	G	T	26/10/44	0.125	0.4747	1.208e-11
1:51180176	1	ALL(NP)	C	T	19/15/37	0.2113	0.4679	6.305e-06
1:51354583	1	ALL(NP)	T	C	15/14/44	0.1918	0.4211	5.603e-06
1:51486769	1	ALL(NP)	A	G	15/12/51	0.1538	0.3935	2.377e-07
1:51497555	1	ALL(NP)	G	A	11/19/50	0.2375	0.3812	0.002073
1:51610076	1	ALL(NP)	C	A	13/13/46	0.1806	0.395	9.919e-06
1:51809917	1	ALL(NP)	G	A	12/16/54	0.1951	0.3688	5.482e-05
1:51881374	1	ALL(NP)	A	C	18/10/53	0.1235	0.4066	9.277e-10
1:51952316	1	ALL(NP)	G	A	15/22/45	0.2683	0.4331	0.0007554
1:52001064	1	ALL(NP)	A	C	17/14/49	0.175	0.42	3.401e-07
1:52002059	1	ALL(NP)	T	C	23/14/44	0.1728	0.4664	2.099e-08
1:52008236	1	ALL(NP)	A	G	21/12/47	0.15	0.4472	2.682e-09
1:52146790	1	ALL(NP)	C	T	30/13/31	0.1757	0.4999	9.8e-09
1:52230418	1	ALL(NP)	T	C	8/12/57	0.1558	0.2975	0.0001895
1:52297103	1	ALL(NP)	T	C	11/10/62	0.1205	0.3112	5.318e-07
1:52388188	1	ALL(NP)	G	C	16/12/53	0.1481	0.3957	5.819e-08
1:52459505	1	ALL(NP)	G	T	23/18/39	0.225	0.48	1.823e-06
1:52494192	1	ALL(NP)	G	A	28/19/34	0.2346	0.4973	1.643e-06
1:52503060	1	ALL(NP)	G	A	12/17/51	0.2125	0.3812	0.0001556
1:52504935	1	ALL(NP)	T	C	27/19/34	0.2375	0.4962	3.668e-06
1:52538744	1	ALL(NP)	C	T	28/18/35	0.2222	0.4963	4.824e-07
1:52550401	1	ALL(NP)	C	T	27/14/40	0.1728	0.4871	2.999e-09
1:52593047	1	ALL(NP)	A	G	9/10/61	0.125	0.2888	8.223e-06
1:52677257	1	ALL(NP)	A	G	15/16/50	0.1975	0.4066	7.469e-06
1:52738143	1	ALL(NP)	G	C	16/20/40	0.2632	0.4501	0.0003414
1:52897047	1	ALL(NP)	A	G	12/12/52	0.1579	0.3615	4.215e-06
1:52963150	1	ALL(NP)	G	T	11/17/41	0.2464	0.4055	0.001971
1:52989744	1	ALL(NP)	T	C	11/14/57	0.1707	0.3427	2.574e-05
1:53002870	1	ALL(NP)	C	A	28/17/36	0.2099	0.4951	1.347e-07
1:53058569	1	ALL(NP)	A	C	20/16/45	0.1975	0.4524	6.914e-07
1:53083105	1	ALL(NP)	C	T	16/17/49	0.2073	0.419	8.082e-06
1:53111056	1	ALL(NP)	T	C	25/14/41	0.175	0.48	7.348e-09
1:53127010	1	ALL(NP)	C	T	25/12/46	0.1446	0.468	1.462e-10
1:53164376	1	ALL(NP)	C	T	23/18/39	0.225	0.48	1.823e-06
1:53170241	1	ALL(NP)	A	G	33/14/33	0.175	0.5	2.2e-09
1:53263999	1	ALL(NP)	A	G	18/14/49	0.1728	0.4268	1.434e-07
1:53317690	1	ALL(NP)	G	A	18/14/51	0.1687	0.421	8.965e-08
1:53341143	1	ALL(NP)	G	A	18/15/47	0.1875	0.4343	5.453e-07
1:53355381	1	ALL(NP)	T	G	7/10/66	0.1205	0.2474	7.861e-05
1:53360821	1	ALL(NP)	G	A	23/13/44	0.1625	0.4655	3.939e-09
1:53386048	1	ALL(NP)	T	C	20/15/47	0.1829	0.4458	1.113e-07
1:53396251	1	ALL(NP)	C	T	17/17/48	0.2073	0.4285	4.517e-06
1:53418036	1	ALL(NP)	A	G	12/5/64	0.06173	0.2939	2.736e-10
1:53450726	1	ALL(NP)	A	T	7/10/65	0.122	0.2499	8.557e-05
1:53533695	1	ALL(NP)	G	C	12/9/59	0.1125	0.3274	8.631e-08
1:53586020	1	ALL(NP)	A	G	9/16/55	0.2	0.3347	0.0008061
1:53725084	1	ALL(NP)	C	G	31/16/34	0.1975	0.4993	3.373e-08
1:53815755	1	ALL(NP)	C	A	27/18/36	0.2222	0.4938	5.112e-07
1:53916859	1	ALL(NP)	T	C	13/10/57	0.125	0.3488	9.778e-08
1:53992683	1	ALL(NP)	T	C	23/14/36	0.1918	0.4841	1.688e-07
1:54154070	1	ALL(NP)	A	G	12/9/54	0.12	0.3432	1.959e-07
1:54227361	1	ALL(NP)	G	C	12/8/46	0.1212	0.3673	2.946e-07
1:54415455	1	ALL(NP)	C	A	17/14/50	0.1728	0.417	2.719e-07
1:54469007	1	ALL(NP)	C	T	13/16/51	0.2	0.3872	3.523e-05
1:54504181	1	ALL(NP)	G	A	21/16/44	0.1975	0.4597	3.34e-07
1:54593220	1	ALL(NP)	A	C	24/11/46	0.1358	0.4631	9.961e-11
1:54633389	1	ALL(NP)	G	T	29/20/31	0.25	0.4997	6.249e-06
1:54793348	1	ALL(NP)	C	G	13/14/43	0.2	0.4082	3.647e-05
1:54881812	1	ALL(NP)	G	C	24/20/37	0.2469	0.4871	9.328e-06
1:54914287	1	ALL(NP)	T	G	25/17/38	0.2125	0.4868	5.549e-07
1:54930721	1	ALL(NP)	A	G	27/20/35	0.2439	0.4952	4.804e-06
1:54974680	1	ALL(NP)	A	G	17/13/52	0.1585	0.4089	7.094e-08
1:55032292	1	ALL(NP)	A	G	8/11/61	0.1375	0.2805	6.476e-05
1:55108813	1	ALL(NP)	G	T	32/12/37	0.1481	0.4981	6.115e-11
1:55230037	1	ALL(NP)	C	T	13/9/58	0.1125	0.3418	2.909e-08
1:55286763	1	ALL(NP)	C	T	20/16/44	0.2	0.455	7.557e-07
1:55316798	1	ALL(NP)	T	C	16/11/55	0.1341	0.3869	1.406e-08
1:55432400	1	ALL(NP)	T	G	24/15/36	0.2	0.4872	2.532e-07
1:55541639	1	ALL(NP)	C	T	17/12/48	0.1558	0.419	6.887e-08
1:55600238	1	ALL(NP)	T	C	27/15/32	0.2027	0.4977	1.942e-07
1:55699787	1	ALL(NP)	T	C	7/5/50	0.08065	0.2595	4.84e-06
1:55837036	1	ALL(NP)	T	A	14/14/53	0.1728	0.3841	2.365e-06
1:55840902	1	ALL(NP)	C	A	21/11/48	0.1375	0.443	6.605e-10
1:55969321	1	ALL(NP)	C	T	28/17/33	0.2179	0.4979	4.291e-07
1:56040331	1	ALL(NP)	A	G	33/14/35	0.1707	0.4997	8.033e-10
1:56094443	1	ALL(NP)	A	G	11/12/57	0.15	0.3347	5.894e-06
1:56105806	1	ALL(NP)	A	G	22/15/43	0.1875	0.4655	9.331e-08
1:56164409	1	ALL(NP)	C	T	12/18/38	0.2647	0.4269	0.003339
1:56313161	1	ALL(NP)	C	T	8/8/64	0.1	0.255	4.38e-06
1:56315469	1	ALL(NP)	A	G	9/9/64	0.1098	0.2751	2.487e-06
1:56402679	1	ALL(NP)	C	A	7/3/69	0.03797	0.192	5.052e-08
1:56504698	1	ALL(NP)	A	G	27/20/33	0.25	0.4972	1.207e-05
1:56592797	1	ALL(NP)	G	C	10/14/56	0.175	0.3347	8.333e-05
1:56756227	1	ALL(NP)	T	C	7/12/62	0.1481	0.2695	0.0004006
1:56765070	1	ALL(NP)	G	C	16/19/45	0.2375	0.4343	7.107e-05
1:56796294	1	ALL(NP)	A	G	18/12/51	0.1481	0.417	1.325e-08
1:56844974	1	ALL(NP)	G	A	6/11/56	0.1507	0.2654	0.001283
1:56949290	1	ALL(NP)	G	A	10/14/50	0.1892	0.3539	0.0001796
1:57062399	1	ALL(NP)	G	A	20/10/45	0.1333	0.4444	1.223e-09
1:57189803	1	ALL(NP)	T	C	11/7/48	0.1061	0.3429	2.224e-07
1:57246829	1	ALL(NP)	A	G	2/4/64	0.05714	0.1078	0.0107
1:57373961	1	ALL(NP)	G	A	16/13/39	0.1912	0.4428	3.58e-06
1:57475275	1	ALL(NP)	T	A	24/12/35	0.169	0.488	2.051e-08
1:57516101	1	ALL(NP)	C	A	23/12/34	0.1739	0.4873	5.743e-08
1:57587564	1	ALL(NP)	C	T	21/17/42	0.2125	0.4655	1.74e-06
1:57678661	1	ALL(NP)	C	T	30/13/36	0.1646	0.4971	9.543e-10
1:57739741	1	ALL(NP)	T	C	8/17/59	0.2024	0.3157	0.002298
1:57750886	1	ALL(NP)	T	C	17/11/52	0.1375	0.4043	9.778e-09
1:57759405	1	ALL(NP)	A	G	11/15/57	0.1807	0.3464	5.017e-05
1:57759859	1	ALL(NP)	A	G	11/11/58	0.1375	0.3274	2.258e-06
1:57776240	1	ALL(NP)	T	C	6/11/63	0.1375	0.2462	0.000752
1:57801703	1	ALL(NP)	G	T	16/12/52	0.15	0.3988	7.198e-08
1:57831374	1	ALL(NP)	C	T	18/15/47	0.1875	0.4343	5.453e-07
1:57841876	1	ALL(NP)	A	G	11/8/65	0.09524	0.2934	4.726e-08
1:57964594	1	ALL(NP)	A	G	28/15/38	0.1852	0.4924	1.565e-08
1:57971459	1	ALL(NP)	C	T	28/13/39	0.1625	0.4905	7.984e-10
1:58007082	1	ALL(NP)	T	C	22/12/42	0.1579	0.4654	5.677e-09
1:58106991	1	ALL(NP)	C	T	45991	0.1667	0.4971	5.252e-08
1:58225360	1	ALL(NP)	G	A	13/14/51	0.1795	0.3813	8.697e-06
1:58342034	1	ALL(NP)	G	A	8/11/61	0.1375	0.2805	6.476e-05
1:58349918	1	ALL(NP)	T	C	14/14/54	0.1707	0.381	1.981e-06
1:58414706	1	ALL(NP)	A	G	23/17/40	0.2125	0.4774	1.058e-06
1:58437139	1	ALL(NP)	A	G	21/18/41	0.225	0.4688	3.362e-06
1:58464788	1	ALL(NP)	G	T	23/19/38	0.2375	0.4824	6.011e-06
1:58477712	1	ALL(NP)	C	A	30/17/35	0.2073	0.4981	6.758e-08
1:58569096	1	ALL(NP)	G	T	21/16/43	0.2	0.4622	4.081e-07
1:58569508	1	ALL(NP)	G	A	27/13/40	0.1625	0.4868	1.314e-09
1:58596107	1	ALL(NP)	T	C	27/14/39	0.175	0.4888	8.135e-09
1:58673057	1	ALL(NP)	A	G	32/16/33	0.1975	0.4999	3.445e-08
1:58751963	1	ALL(NP)	G	T	32/17/32	0.2099	0.5	1.361e-07
1:58827867	1	ALL(NP)	T	C	3/2/72	0.02597	0.0985	0.0001214
1:58993899	1	ALL(NP)	A	T	27/14/32	0.1918	0.4977	9.131e-08
1:59077349	1	ALL(NP)	T	C	24/16/29	0.2319	0.4974	8.417e-06
1:59152204	1	ALL(NP)	C	T	7/8/56	0.1127	0.2619	4.335e-05
1:59216106	1	ALL(NP)	T	A	15/12/41	0.1765	0.4269	2.127e-06
1:59314627	1	ALL(NP)	C	A	22/22/36	0.275	0.4847	0.0001625
1:59499099	1	ALL(NP)	C	A	6/12/61	0.1519	0.2577	0.001508
1:59569793	1	ALL(NP)	T	C	12/9/42	0.1429	0.3866	1.818e-06
1:59685667	1	ALL(NP)	C	A	16/19/44	0.2405	0.4372	8.419e-05
1:59735339	1	ALL(NP)	T	C	32/9/40	0.1111	0.4951	2.335e-13
1:59839272	1	ALL(NP)	C	T	13/10/43	0.1515	0.3967	1.397e-06
1:59943417	1	ALL(NP)	T	C	14/11/56	0.1358	0.3656	9.985e-08
1:59998783	1	ALL(NP)	T	C	23/15/44	0.1829	0.4672	3.43e-08
1:60088846	1	ALL(NP)	A	G	24/17/34	0.2267	0.4911	4.028e-06
1:60187787	1	ALL(NP)	G	A	5/12/59	0.1579	0.2476	0.005889
1:60258362	1	ALL(NP)	A	G	15/14/51	0.175	0.3988	1.341e-06
1:60314953	1	ALL(NP)	T	C	11/12/56	0.1519	0.3378	6.789e-06
1:60414334	1	ALL(NP)	T	C	31/16/32	0.2025	0.4999	8.95e-08
1:60518778	1	ALL(NP)	G	A	8/8/53	0.1159	0.2873	1.48e-05
1:60620881	1	ALL(NP)	T	C	15/15/41	0.2113	0.4329	2.251e-05
1:60703677	1	ALL(NP)	C	T	4/6/67	0.07792	0.1653	0.0005725
1:60799874	1	ALL(NP)	T	A	13/15/52	0.1875	0.3812	1.517e-05
1:60943647	1	ALL(NP)	G	A	22/9/50	0.1111	0.4403	1.22e-11
1:60986204	1	ALL(NP)	C	T	10/6/65	0.07407	0.2695	2.088e-08
1:61085607	1	ALL(NP)	G	A	14/16/50	0.2	0.3988	1.752e-05
1:61214649	1	ALL(NP)	C	T	19/10/51	0.125	0.42	5.687e-10
1:61285802	1	ALL(NP)	G	A	15/17/48	0.2125	0.4149	2.172e-05
1:61341801	1	ALL(NP)	C	A	23/21/32	0.2763	0.493	0.0001522
1:61447746	1	ALL(NP)	C	T	19/17/42	0.2179	0.4565	4.438e-06
1:61553505	1	ALL(NP)	A	G	20/18/32	0.2571	0.4853	7.874e-05
1:61618937	1	ALL(NP)	G	T	27/16/32	0.2133	0.4978	5.596e-07
1:61754560	1	ALL(NP)	A	G	12/13/50	0.1733	0.3716	1.278e-05
1:61808747	1	ALL(NP)	C	G	14/13/35	0.2097	0.4426	7.881e-05
1:61958884	1	ALL(NP)	C	A	21/17/36	0.2297	0.4795	7.487e-06
1:62032009	1	ALL(NP)	T	C	11/6/54	0.08451	0.3166	2.387e-08
1:62168939	1	ALL(NP)	G	A	22/18/40	0.225	0.4747	3.371e-06
1:62241405	1	ALL(NP)	T	C	21/14/31	0.2121	0.4885	3.51e-06
1:62323550	1	ALL(NP)	G	T	15/10/37	0.1613	0.437	9.193e-07
1:62423109	1	ALL(NP)	A	G	26/13/32	0.1831	0.4964	5.638e-08
1:62475083	1	ALL(NP)	A	T	18/11/51	0.1375	0.4149	4.654e-09
1:62585062	1	ALL(NP)	T	G	31/12/37	0.15	0.4972	1.625e-10
1:62776878	1	ALL(NP)	A	C	2/8/62	0.1111	0.1528	0.06416
1:62860479	1	ALL(NP)	T	C	5/5/63	0.06849	0.1844	4.786e-05
1:62938749	1	ALL(NP)	G	A	14/13/53	0.1625	0.3812	1.049e-06
1:63010352	1	ALL(NP)	A	G	20/18/42	0.225	0.4622	5.862e-06
1:63081499	1	ALL(NP)	T	C	28/18/35	0.2222	0.4963	4.824e-07
1:63101791	1	ALL(NP)	C	T	29/15/36	0.1875	0.4962	1.838e-08
1:63206773	1	ALL(NP)	G	A	9/9/58	0.1184	0.2922	5.027e-06
1:63277177	1	ALL(NP)	C	T	8/9/63	0.1125	0.2637	1.154e-05
1:63362831	1	ALL(NP)	C	T	17/12/43	0.1667	0.4348	2.375e-07
1:63418329	1	ALL(NP)	T	G	23/12/33	0.1765	0.4892	7.622e-08
1:63563545	1	ALL(NP)	C	T	17/14/51	0.1707	0.414	2.179e-07
1:63614424	1	ALL(NP)	C	T	17/15/49	0.1852	0.422	7.86e-07
1:63705863	1	ALL(NP)	T	C	21/16/43	0.2	0.4622	4.081e-07
1:63827226	1	ALL(NP)	C	T	28/16/36	0.2	0.495	7.32e-08
1:63877157	1	ALL(NP)	A	G	10/6/57	0.08219	0.2927	6.277e-08
1:64010457	1	ALL(NP)	G	A	27/17/36	0.2125	0.4937	2.77e-07
1:64127726	1	ALL(NP)	T	G	11/9/57	0.1169	0.3216	4.201e-07
1:64220070	1	ALL(NP)	T	C	29/11/44	0.131	0.4841	4.668e-12
1:64237230	1	ALL(NP)	A	G	14/17/49	0.2125	0.4043	4.048e-05
1:64338692	1	ALL(NP)	A	G	3/5/68	0.06579	0.1343	0.001988
1:64430340	1	ALL(NP)	A	G	11/13/42	0.197	0.3897	0.0001225
1:64515694	1	ALL(NP)	C	T	6/8/55	0.1159	0.2478	0.0002029
1:64645893	1	ALL(NP)	G	C	4/7/65	0.09211	0.1779	0.001248
1:64728775	1	ALL(NP)	G	T	21/8/46	0.1067	0.4444	2.822e-11
1:64854251	1	ALL(NP)	T	C	17/9/54	0.1125	0.393	6.371e-10
1:64862436	1	ALL(NP)	T	G	7/9/65	0.1111	0.2436	4.116e-05
1:65012423	1	ALL(NP)	C	T	11/15/54	0.1875	0.3555	7.481e-05
1:65117465	1	ALL(NP)	C	T	10/14/57	0.1728	0.3317	7.371e-05
1:65129098	1	ALL(NP)	T	C	22/12/47	0.1481	0.4524	1.165e-09
1:65208229	1	ALL(NP)	A	G	10/7/65	0.08537	0.2751	6.796e-08
1:65378095	1	ALL(NP)	T	A	18/15/44	0.1948	0.443	1.131e-06
1:65447056	1	ALL(NP)	G	A	26/11/37	0.1486	0.489	6.947e-10
1:65556902	1	ALL(NP)	A	T	9/10/51	0.1429	0.32	2.805e-05
1:65649311	1	ALL(NP)	A	G	11/9/49	0.1304	0.3484	1.494e-06
1:65742878	1	ALL(NP)	C	T	7/10/56	0.137	0.2747	0.0001929
1:65781999	1	ALL(NP)	C	T	9/13/58	0.1625	0.3124	0.0001024
1:65906143	1	ALL(NP)	A	C	23/20/31	0.2703	0.4942	0.0001237
1:66087216	1	ALL(NP)	G	A	29/20/33	0.2439	0.4988	2.758e-06
1:66141139	1	ALL(NP)	A	G	23/20/33	0.2632	0.4913	5.447e-05
1:66252232	1	ALL(NP)	T	C	6/14/60	0.175	0.2722	0.004263
1:66314817	1	ALL(NP)	A	G	25/15/42	0.1829	0.4785	2.165e-08
1:66352264	1	ALL(NP)	T	C	18/15/47	0.1875	0.4343	5.453e-07
1:66445430	1	ALL(NP)	C	T	15/20/46	0.2469	0.4268	0.0002059
1:66518621	1	ALL(NP)	C	G	3/5/69	0.06494	0.1327	0.001911
1:66638642	1	ALL(NP)	T	C	24/11/39	0.1486	0.4795	2.176e-09
1:66724093	1	ALL(NP)	A	G	17/16/49	0.1951	0.4239	1.733e-06
1:66814868	1	ALL(NP)	G	A	14/9/57	0.1125	0.3555	1.035e-08
1:66891684	1	ALL(NP)	A	G	8/17/58	0.2048	0.3186	0.002508
1:66900590	1	ALL(NP)	T	C	13/15/52	0.1875	0.3812	1.517e-05
1:66917116	1	ALL(NP)	T	C	7/10/63	0.125	0.255	0.0001017
1:66927939	1	ALL(NP)	C	A	12/11/57	0.1375	0.3418	8.096e-07
1:67049449	1	ALL(NP)	C	T	12/11/59	0.1341	0.3357	5.948e-07
1:67079133	1	ALL(NP)	G	A	24/14/42	0.175	0.4747	1.116e-08
1:67202170	1	ALL(NP)	C	T	17/14/44	0.1867	0.4352	1.09e-06
1:67336777	1	ALL(NP)	G	T	28/7/38	0.09589	0.4906	4.784e-13
1:67477199	1	ALL(NP)	C	T	27/16/34	0.2078	0.4959	2.232e-07
1:67504468	1	ALL(NP)	A	C	30/16/34	0.2	0.4988	4.32e-08
1:67565552	1	ALL(NP)	A	G	18/12/52	0.1463	0.414	1.042e-08
1:67580651	1	ALL(NP)	A	G	16/11/53	0.1375	0.393	2.152e-08
1:67616983	1	ALL(NP)	T	A	14/13/50	0.1688	0.3907	1.832e-06
1:67734881	1	ALL(NP)	A	G	33/11/36	0.1375	0.4993	1.468e-11
1:67767695	1	ALL(NP)	T	C	7/14/59	0.175	0.2888	0.001532
1:67788242	1	ALL(NP)	T	G	29/16/36	0.1975	0.4963	3.335e-08
1:67866477	1	ALL(NP)	T	C	23/13/46	0.1585	0.4607	2.077e-09
1:67941260	1	ALL(NP)	C	T	26/20/36	0.2439	0.4926	4.597e-06
1:67979188	1	ALL(NP)	G	A	14/13/54	0.1605	0.3781	8.751e-07
1:67984360	1	ALL(NP)	T	C	7/12/61	0.15	0.2722	0.0004361
1:68061317	1	ALL(NP)	G	A	13/5/60	0.0641	0.3185	1.215e-10
1:68103564	1	ALL(NP)	T	C	6/6/54	0.09091	0.2355	4.323e-05
1:68240085	1	ALL(NP)	C	T	30/16/34	0.2	0.4988	4.32e-08
1:68347432	1	ALL(NP)	T	C	13/16/51	0.2	0.3872	3.523e-05
1:68423714	1	ALL(NP)	A	G	18/16/43	0.2078	0.4473	4.485e-06
1:68573027	1	ALL(NP)	T	C	12/7/61	0.0875	0.3124	6.571e-09
1:68697167	1	ALL(NP)	A	G	22/14/38	0.1892	0.4766	2.835e-07
1:68716645	1	ALL(NP)	G	A	12/12/52	0.1579	0.3615	4.215e-06
1:68881361	1	ALL(NP)	C	T	25/15/32	0.2083	0.4953	8.499e-07
1:68969274	1	ALL(NP)	G	C	21/17/43	0.2099	0.4631	8.54e-07
1:68999449	1	ALL(NP)	C	T	28/17/35	0.2125	0.4962	3.014e-07
1:69071408	1	ALL(NP)	A	G	30/15/37	0.1829	0.4964	6.85e-09
1:69157633	1	ALL(NP)	C	T	28/20/32	0.25	0.4988	6.389e-06
1:69173256	1	ALL(NP)	T	C	12/13/56	0.1605	0.3525	4.976e-06
1:69207028	1	ALL(NP)	T	C	7/10/64	0.1235	0.2524	9.324e-05
1:69282043	1	ALL(NP)	G	A	5/12/63	0.15	0.2372	0.004625
1:69356994	1	ALL(NP)	A	G	3/3/70	0.03947	0.1114	0.0003751
1:69519334	1	ALL(NP)	C	T	25/21/34	0.2625	0.4937	3.192e-05
1:69602621	1	ALL(NP)	G	C	18/16/44	0.2051	0.4444	4.232e-06
1:69693063	1	ALL(NP)	T	C	15/24/34	0.3288	0.4661	0.01261
1:69878751	1	ALL(NP)	C	G	15/17/48	0.2125	0.4149	2.172e-05
1:70059981	1	ALL(NP)	A	G	3/6/70	0.07595	0.1404	0.00345
1:70198124	1	ALL(NP)	G	C	19/21/37	0.2727	0.4727	0.0002408
1:70338285	1	ALL(NP)	T	G	11/14/43	0.2059	0.3893	0.0002001
1:70463488	1	ALL(NP)	A	G	23/10/47	0.125	0.455	4.784e-11
1:70585650	1	ALL(NP)	G	C	3/7/60	0.1	0.1685	0.008863
1:70681173	1	ALL(NP)	C	T	3/6/60	0.08696	0.1588	0.00516
1:70765233	1	ALL(NP)	C	A	23/11/33	0.1642	0.4889	3.322e-08
1:70861147	1	ALL(NP)	A	C	10/10/53	0.137	0.3265	6.47e-06
1:70940893	1	ALL(NP)	A	G	11/18/52	0.2222	0.3719	0.0005464
1:71158181	1	ALL(NP)	T	A	14/5/52	0.07042	0.3568	1.51e-10
1:71339449	1	ALL(NP)	A	G	26/13/39	0.1667	0.4861	3.717e-09
1:71429144	1	ALL(NP)	C	T	10/8/51	0.1159	0.3235	1.385e-06
1:71564920	1	ALL(NP)	T	C	11/13/51	0.1733	0.3578	2.97e-05
1:71638112	1	ALL(NP)	G	A	2/4/68	0.05405	0.1023	0.009577
1:71717486	1	ALL(NP)	A	G	19/18/43	0.225	0.455	1.254e-05
1:71757729	1	ALL(NP)	A	G	14/11/55	0.1375	0.3687	1.201e-07
1:71764362	1	ALL(NP)	C	T	11/15/56	0.1829	0.3494	5.722e-05
1:71920095	1	ALL(NP)	C	T	4/2/74	0.025	0.1172	7.939e-06
1:72063655	1	ALL(NP)	G	A	21/6/53	0.075	0.42	1.524e-13
1:72069687	1	ALL(NP)	G	T	27/17/37	0.2099	0.4924	2.695e-07
1:72070421	1	ALL(NP)	T	C	22/15/43	0.1875	0.4655	9.331e-08
1:72111873	1	ALL(NP)	C	A	32/17/33	0.2073	0.4999	6.364e-08
1:72155263	1	ALL(NP)	C	T	31/19/32	0.2317	0.4999	8.236e-07
1:72197205	1	ALL(NP)	T	C	17/10/54	0.1235	0.3957	2.064e-09
1:72213893	1	ALL(NP)	G	A	22/12/47	0.1481	0.4524	1.165e-09
1:72218060	1	ALL(NP)	C	T	16/20/44	0.25	0.4388	0.0002137
1:72323228	1	ALL(NP)	G	A	30/20/30	0.25	0.5	6.21e-06
1:72380615	1	ALL(NP)	G	T	20/17/36	0.2329	0.476	1.573e-05
1:72509637	1	ALL(NP)	A	C	30/20/31	0.2469	0.4999	5.452e-06
1:72538306	1	ALL(NP)	G	C	11/8/63	0.09756	0.2989	6.246e-08
1:72655208	1	ALL(NP)	A	G	8/11/62	0.1358	0.2778	5.863e-05
1:72701260	1	ALL(NP)	C	G	9/18/47	0.2432	0.3682	0.008244
1:72814522	1	ALL(NP)	A	T	23/16/33	0.2222	0.4904	2.951e-06
1:72984048	1	ALL(NP)	A	G	4/8/67	0.1013	0.182	0.002057
1:73063625	1	ALL(NP)	A	G	23/13/38	0.1757	0.4795	3.1e-08
1:73141807	1	ALL(NP)	G	A	16/7/45	0.1029	0.4091	1.368e-09
1:73227405	1	ALL(NP)	C	T	7/13/46	0.197	0.3254	0.00302
1:73311225	1	ALL(NP)	G	T	21/17/45	0.2048	0.4582	5.311e-07
1:73377584	1	ALL(NP)	G	A	20/21/40	0.2593	0.4695	9.791e-05
1:73379730	1	ALL(NP)	T	C	22/13/45	0.1625	0.4587	6.186e-09
1:73410657	1	ALL(NP)	A	C	23/13/44	0.1625	0.4655	3.939e-09
1:73452864	1	ALL(NP)	A	G	8/11/62	0.1358	0.2778	5.863e-05
1:73474309	1	ALL(NP)	T	C	27/22/31	0.275	0.4988	5.273e-05
1:73475571	1	ALL(NP)	T	C	27/19/34	0.2375	0.4962	3.668e-06
1:73477154	1	ALL(NP)	C	G	22/14/45	0.1728	0.4597	1.666e-08
1:73486690	1	ALL(NP)	A	G	8/15/59	0.1829	0.3066	0.0008747
1:73534048	1	ALL(NP)	G	T	12/10/58	0.125	0.3347	2.744e-07
1:73685188	1	ALL(NP)	T	C	14/18/49	0.2222	0.4066	7.543e-05
1:73704389	1	ALL(NP)	T	C	19/12/50	0.1481	0.4268	6.759e-09
1:73719737	1	ALL(NP)	A	G	34/10/37	0.1235	0.4993	1.57e-12
1:73865375	1	ALL(NP)	A	G	26/14/42	0.1707	0.481	2.608e-09
1:73867302	1	ALL(NP)	G	A	8/11/61	0.1375	0.2805	6.476e-05
1:73922056	1	ALL(NP)	G	A	27/17/38	0.2073	0.491	1.107e-07
1:74013090	1	ALL(NP)	A	C	20/16/44	0.2	0.455	7.557e-07
1:74065734	1	ALL(NP)	A	G	21/19/42	0.2317	0.4672	5.062e-06
1:74260640	1	ALL(NP)	C	T	23/11/43	0.1429	0.4663	6.177e-10
1:74292733	1	ALL(NP)	T	C	7/8/58	0.1096	0.256	3.555e-05
1:74309274	1	ALL(NP)	A	G	21/16/45	0.1951	0.4572	2.891e-07
1:74367344	1	ALL(NP)	G	A	14/16/51	0.1975	0.3957	1.47e-05
1:74369518	1	ALL(NP)	G	A	23/15/42	0.1875	0.4718	5.491e-08
1:74402521	1	ALL(NP)	T	C	24/21/35	0.2625	0.4905	3.171e-05
1:74552009	1	ALL(NP)	A	G	27/19/34	0.2375	0.4962	3.668e-06
1:74570476	1	ALL(NP)	C	A	29/12/39	0.15	0.4922	1.398e-10
1:74630809	1	ALL(NP)	T	C	12/13/57	0.1585	0.3494	4.281e-06
1:74686435	1	ALL(NP)	G	A	23/11/48	0.1341	0.4535	1.176e-10
1:74742214	1	ALL(NP)	G	A	29/11/40	0.1375	0.4905	2.585e-11
1:74886309	1	ALL(NP)	G	T	14/11/55	0.1375	0.3687	1.201e-07
1:74934809	1	ALL(NP)	A	C	12/15/46	0.2055	0.3915	9.873e-05
1:75069219	1	ALL(NP)	C	T	24/14/37	0.1867	0.485	6.263e-08
1:75194973	1	ALL(NP)	C	G	8/7/50	0.1077	0.2912	8.569e-06
1:75337594	1	ALL(NP)	A	G	11/9/62	0.1098	0.3066	2.034e-07
1:75342726	1	ALL(NP)	C	T	18/9/53	0.1125	0.4043	2.787e-10
1:75367258	1	ALL(NP)	A	C	11/8/61	0.1	0.3047	8.315e-08
1:75460142	1	ALL(NP)	T	C	7/8/65	0.1	0.2372	1.851e-05
1:75462527	1	ALL(NP)	C	G	9/3/68	0.0375	0.228	1.107e-09
1:75608012	1	ALL(NP)	T	G	10/13/57	0.1625	0.3274	3.778e-05
1:75648462	1	ALL(NP)	A	G	14/9/57	0.1125	0.3555	1.035e-08
1:75656763	1	ALL(NP)	G	T	15/13/52	0.1625	0.393	4.756e-07
1:75670406	1	ALL(NP)	A	C	23/16/41	0.2	0.4747	2.256e-07
1:75696574	1	ALL(NP)	A	G	32/14/37	0.1687	0.4982	6.026e-10
1:75849744	1	ALL(NP)	T	G	11/11/58	0.1375	0.3274	2.258e-06
1:75890552	1	ALL(NP)	C	T	11/12/57	0.15	0.3347	5.894e-06
1:75920677	1	ALL(NP)	A	G	24/10/32	0.1515	0.4927	7.792e-09
1:76061455	1	ALL(NP)	A	C	16/13/45	0.1757	0.4232	8.472e-07
1:76116756	1	ALL(NP)	C	T	16/7/45	0.1029	0.4091	1.368e-09
1:76237754	1	ALL(NP)	A	G	8/8/63	0.1013	0.2577	4.857e-06
1:76332341	1	ALL(NP)	C	T	20/9/51	0.1125	0.4249	6.188e-11
1:76453338	1	ALL(NP)	G	A	17/14/42	0.1918	0.4414	1.777e-06
1:76569311	1	ALL(NP)	A	G	18/11/51	0.1375	0.4149	4.654e-09
1:76719280	1	ALL(NP)	A	G	10/11/60	0.1358	0.3095	5.814e-06
1:76723728	1	ALL(NP)	T	C	8/7/65	0.0875	0.2462	1.529e-06
1:76907050	1	ALL(NP)	G	A	14/12/56	0.1463	0.3688	2.549e-07
1:76993237	1	ALL(NP)	T	C	24/6/44	0.08108	0.4635	1.762e-13
1:77120363	1	ALL(NP)	T	C	29/21/30	0.2625	0.4999	1.846e-05
1:77290761	1	ALL(NP)	C	T	24/17/41	0.2073	0.4785	2.193e-07
1:77409394	1	ALL(NP)	C	A	12/14/54	0.175	0.3622	1.421e-05
1:77538925	1	ALL(NP)	T	C	12/13/47	0.1806	0.3818	2.107e-05
1:77654800	1	ALL(NP)	T	C	6/8/60	0.1081	0.2337	0.0001329
1:77703349	1	ALL(NP)	C	T	7/18/56	0.2222	0.317	0.01089
1:77807431	1	ALL(NP)	T	C	26/18/36	0.225	0.4922	9.972e-07
1:77914329	1	ALL(NP)	G	A	12/12/58	0.1463	0.3427	1.645e-06
1:78028069	1	ALL(NP)	A	G	21/9/45	0.12	0.4488	1.477e-10
1:78155071	1	ALL(NP)	C	A	23/8/49	0.1	0.4472	1.641e-12
1:78258916	1	ALL(NP)	C	T	27/13/40	0.1625	0.4868	1.314e-09
1:78301318	1	ALL(NP)	C	T	25/14/35	0.1892	0.4909	7.509e-08
1:78502314	1	ALL(NP)	G	T	16/6/60	0.07317	0.356	9.227e-12
1:78505323	1	ALL(NP)	G	T	13/17/50	0.2125	0.393	7.806e-05
1:78665015	1	ALL(NP)	T	G	6/12/63	0.1481	0.2524	0.001305
1:78699523	1	ALL(NP)	T	A	21/15/44	0.1875	0.4587	2.024e-07
1:78867143	1	ALL(NP)	C	A	14/8/60	0.09756	0.3427	1.844e-09
1:78890790	1	ALL(NP)	G	C	29/21/32	0.2561	0.4993	8.319e-06
1:79034542	1	ALL(NP)	T	C	8/14/58	0.175	0.3047	0.0005631
1:79058906	1	ALL(NP)	C	T	28/15/37	0.1875	0.4937	1.678e-08
1:79078344	1	ALL(NP)	G	T	22/18/40	0.225	0.4747	3.371e-06
1:79148380	1	ALL(NP)	A	G	15/10/55	0.125	0.375	1.444e-08
1:79205666	1	ALL(NP)	A	G	4/4/62	0.05714	0.1567	0.0001465
1:79333566	1	ALL(NP)	G	A	14/11/55	0.1375	0.3687	1.201e-07
1:79388208	1	ALL(NP)	G	A	28/10/42	0.125	0.4847	6.027e-12
1:79390478	1	ALL(NP)	C	T	22/14/44	0.175	0.4622	2.256e-08
1:79416695	1	ALL(NP)	G	C	18/22/40	0.275	0.4622	0.0005147
1:79559740	1	ALL(NP)	T	C	21/20/31	0.2778	0.4904	0.00026
1:79615274	1	ALL(NP)	G	A	18/12/48	0.1538	0.426	2.779e-08
1:79782884	1	ALL(NP)	T	C	9/15/54	0.1923	0.3336	0.0005269
1:79832700	1	ALL(NP)	G	A	4/6/66	0.07895	0.1672	0.0006033
1:79953284	1	ALL(NP)	A	G	2/5/67	0.06757	0.1142	0.01691
1:80028474	1	ALL(NP)	G	T	18/13/50	0.1605	0.422	4.501e-08
1:80112060	1	ALL(NP)	T	C	28/20/33	0.2469	0.4981	5.293e-06
1:80212589	1	ALL(NP)	T	C	19/10/51	0.125	0.42	5.687e-10
1:80238153	1	ALL(NP)	A	G	16/10/54	0.125	0.3872	5.98e-09
1:80245187	1	ALL(NP)	A	G	26/20/35	0.2469	0.4938	5.548e-06
1:80351129	1	ALL(NP)	G	C	3/7/65	0.09333	0.1583	0.007237
1:80431014	1	ALL(NP)	T	G	10/12/59	0.1481	0.317	1.433e-05
1:80538581	1	ALL(NP)	A	G	7/6/66	0.07595	0.2211	2.669e-06
1:80655232	1	ALL(NP)	G	T	25/15/28	0.2206	0.499	2.997e-06
1:80743112	1	ALL(NP)	T	C	8/17/47	0.2361	0.3533	0.007016
1:80889656	1	ALL(NP)	A	G	11/10/59	0.125	0.32	8.101e-07
1:80992528	1	ALL(NP)	T	C	16/15/52	0.1807	0.4059	9.95e-07
1:81121731	1	ALL(NP)	G	A	32/13/35	0.1625	0.4993	4.602e-10
1:81132204	1	ALL(NP)	A	C	30/14/37	0.1728	0.4963	1.71e-09
1:81134712	1	ALL(NP)	A	C	18/14/48	0.175	0.4297	1.822e-07
1:81164629	1	ALL(NP)	G	A	18/13/49	0.1625	0.4249	5.731e-08
1:81252853	1	ALL(NP)	T	C	19/13/53	0.1529	0.42	8.805e-09
1:81267843	1	ALL(NP)	G	A	11/15/54	0.1875	0.3555	7.481e-05
1:81319642	1	ALL(NP)	T	C	11/8/61	0.1	0.3047	8.315e-08
1:81338481	1	ALL(NP)	A	T	14/13/53	0.1625	0.3812	1.049e-06
1:81339875	1	ALL(NP)	T	C	22/8/51	0.09877	0.4359	2.225e-12
1:81340569	1	ALL(NP)	C	T	23/11/48	0.1341	0.4535	1.176e-10
1:81340834	1	ALL(NP)	C	G	20/14/47	0.1728	0.4444	4.506e-08
1:81434897	1	ALL(NP)	A	C	8/9/63	0.1125	0.2637	1.154e-05
1:81534031	1	ALL(NP)	G	A	30/15/31	0.1974	0.4999	6.968e-08
1:81607489	1	ALL(NP)	C	T	25/10/37	0.1389	0.4861	4.994e-10
1:81710616	1	ALL(NP)	C	T	8/6/66	0.075	0.2372	4.84e-07
1:81722502	1	ALL(NP)	C	T	8/12/60	0.15	0.2888	0.0001401
1:81765009	1	ALL(NP)	A	G	14/8/59	0.09877	0.3457	2.219e-09
1:81788715	1	ALL(NP)	G	A	32/16/32	0.2	0.5	4.153e-08
1:81804757	1	ALL(NP)	T	C	10/9/63	0.1098	0.2911	6.921e-07
1:81834075	1	ALL(NP)	C	T	30/12/40	0.1463	0.4926	4.741e-11
1:81936028	1	ALL(NP)	C	T	20/13/37	0.1857	0.4705	3.784e-07
1:82050260	1	ALL(NP)	G	C	9/8/53	0.1143	0.3024	3.834e-06
1:82132963	1	ALL(NP)	C	A	13/17/48	0.2179	0.3993	0.0001078
1:82203830	1	ALL(NP)	G	A	30/16/34	0.2	0.4988	4.32e-08
1:82306572	1	ALL(NP)	A	G	20/16/44	0.2	0.455	7.557e-07
1:82354058	1	ALL(NP)	A	G	7/6/67	0.075	0.2188	2.438e-06
1:82420359	1	ALL(NP)	G	A	20/14/46	0.175	0.4472	5.907e-08
1:82438822	1	ALL(NP)	A	G	8/8/66	0.09756	0.2499	3.576e-06
1:82480099	1	ALL(NP)	C	T	30/11/39	0.1375	0.4937	2.271e-11
1:82483044	1	ALL(NP)	G	A	31/11/38	0.1375	0.4962	2.434e-11
1:82542857	1	ALL(NP)	T	C	19/17/44	0.2125	0.4512	2.946e-06
1:82560016	1	ALL(NP)	G	A	24/16/40	0.2	0.48	1.334e-07
1:82655379	1	ALL(NP)	T	C	2/7/69	0.08974	0.1311	0.03797
1:82780064	1	ALL(NP)	A	G	12/6/53	0.08451	0.3333	7.251e-09
1:82846134	1	ALL(NP)	A	G	28/13/37	0.1667	0.4933	2.088e-09
1:82938096	1	ALL(NP)	G	A	25/18/37	0.225	0.4888	1.063e-06
1:83057303	1	ALL(NP)	T	C	22/21/35	0.2692	0.4861	7.572e-05
1:83162354	1	ALL(NP)	G	T	4/4/67	0.05333	0.1472	0.0001106
1:83271454	1	ALL(NP)	A	G	23/14/46	0.1687	0.4616	5.751e-09
1:83273604	1	ALL(NP)	G	A	8/9/63	0.1125	0.2637	1.154e-05
1:83361486	1	ALL(NP)	A	T	32/9/41	0.1098	0.494	1.47e-13
1:83395351	1	ALL(NP)	G	A	23/15/42	0.1875	0.4718	5.491e-08
1:83423617	1	ALL(NP)	C	T	23/11/47	0.1358	0.4561	1.624e-10
1:83428740	1	ALL(NP)	T	C	12/13/55	0.1625	0.3555	5.794e-06
1:83486766	1	ALL(NP)	C	G	15/12/53	0.15	0.3872	1.588e-07
1:83557297	1	ALL(NP)	G	A	26/16/39	0.1975	0.4871	5.847e-08
1:83663167	1	ALL(NP)	G	A	26/11/35	0.1528	0.4922	1.766e-09
1:83725357	1	ALL(NP)	G	A	11/15/56	0.1829	0.3494	5.722e-05
1:83817188	1	ALL(NP)	T	C	4/4/65	0.05479	0.1509	0.0001234
1:83991365	1	ALL(NP)	T	C	23/17/40	0.2125	0.4774	1.058e-06
1:84004385	1	ALL(NP)	G	C	10/12/58	0.15	0.32	1.625e-05
1:84044283	1	ALL(NP)	T	C	19/13/48	0.1625	0.4343	3.083e-08
1:84121073	1	ALL(NP)	A	G	27/13/29	0.1884	0.4996	1.569e-07
1:84292801	1	ALL(NP)	G	C	12/8/60	0.1	0.32	2.497e-08
1:84293251	1	ALL(NP)	A	G	7/13/60	0.1625	0.2805	0.0008359
1:84304551	1	ALL(NP)	G	A	29/15/36	0.1875	0.4962	1.838e-08
1:84343608	1	ALL(NP)	G	A	35/8/37	0.1	0.4997	3.783e-14
1:84553260	1	ALL(NP)	C	A	13/18/49	0.225	0.3988	0.0001655
1:84688142	1	ALL(NP)	A	G	24/11/40	0.1467	0.4772	8.477e-10
1:84820911	1	ALL(NP)	C	T	26/10/44	0.125	0.4747	1.208e-11
1:84830319	1	ALL(NP)	A	C	6/12/62	0.15	0.255	0.001402
1:84961444	1	ALL(NP)	A	G	12/17/52	0.2099	0.3781	0.0001346
1:85154139	1	ALL(NP)	G	A	6/7/56	0.1014	0.2375	8.543e-05
1:85212152	1	ALL(NP)	A	C	18/12/50	0.15	0.42	1.691e-08
1:85372121	1	ALL(NP)	T	C	6/8/59	0.1096	0.2364	0.0001443
1:85395584	1	ALL(NP)	G	A	5/5/66	0.06579	0.1779	3.896e-05
1:85406887	1	ALL(NP)	T	C	4/3/55	0.04839	0.1617	8.186e-05
1:85570463	1	ALL(NP)	A	C	24/15/42	0.1852	0.4753	2.698e-08
1:85692795	1	ALL(NP)	G	C	28/20/29	0.2597	0.4999	2.831e-05
1:85792299	1	ALL(NP)	G	T	15/21/39	0.28	0.4488	0.00161
1:85838963	1	ALL(NP)	C	A	17/19/32	0.2794	0.4757	0.0007885
1:85927196	1	ALL(NP)	A	C	30/16/34	0.2	0.4988	4.32e-08
1:86068576	1	ALL(NP)	A	G	17/15/41	0.2055	0.446	8.35e-06
1:86180961	1	ALL(NP)	A	G	11/13/51	0.1733	0.3578	2.97e-05
1:86226991	1	ALL(NP)	C	T	15/8/47	0.1143	0.3955	8.555e-09
1:86339697	1	ALL(NP)	A	G	7/7/49	0.1111	0.2778	3.927e-05
1:86413208	1	ALL(NP)	C	T	31/15/38	0.1786	0.4965	2.526e-09
1:86507185	1	ALL(NP)	G	A	9/8/63	0.1	0.2722	1.101e-06
1:86644424	1	ALL(NP)	T	C	20/20/32	0.2778	0.4861	0.0002731
1:86767797	1	ALL(NP)	A	G	47116	0.1739	0.4999	3.501e-08
1:86829216	1	ALL(NP)	C	A	12/13/48	0.1781	0.3784	1.779e-05
1:86948152	1	ALL(NP)	T	C	9/10/63	0.122	0.2832	6.555e-06
1:86965325	1	ALL(NP)	A	G	16/10/57	0.1205	0.378	3.157e-09
1:87039550	1	ALL(NP)	T	C	9/13/58	0.1625	0.3124	0.0001024
1:87131164	1	ALL(NP)	T	C	26/16/39	0.1975	0.4871	5.847e-08
1:87167636	1	ALL(NP)	C	A	12/8/61	0.09877	0.317	2.132e-08
1:87316510	1	ALL(NP)	A	G	23/14/45	0.1707	0.464	7.851e-09
1:87407775	1	ALL(NP)	A	G	17/18/46	0.2222	0.4359	1.767e-05
1:87511522	1	ALL(NP)	C	A	13/16/55	0.1905	0.375	1.872e-05
1:87677260	1	ALL(NP)	A	G	23/17/41	0.2099	0.4753	4.312e-07
1:87736303	1	ALL(NP)	G	A	20/17/46	0.2048	0.4509	9.831e-07
1:87759942	1	ALL(NP)	A	G	25/18/38	0.2222	0.4871	8.485e-07
1:87878147	1	ALL(NP)	C	G	8/5/64	0.06494	0.2355	1.877e-07
1:88005293	1	ALL(NP)	A	G	13/20/44	0.2597	0.419	0.001957
1:88024440	1	ALL(NP)	G	A	19/13/48	0.1625	0.4343	3.083e-08
1:88168978	1	ALL(NP)	A	G	9/11/55	0.1467	0.3119	3.636e-05
1:88203317	1	ALL(NP)	T	C	30/18/33	0.2222	0.4993	4.889e-07
1:88221932	1	ALL(NP)	C	T	27/16/37	0.2	0.4922	7.068e-08
1:88249326	1	ALL(NP)	C	T	22/10/48	0.125	0.4472	8.288e-11
1:88306381	1	ALL(NP)	A	C	23/11/33	0.1642	0.4889	3.322e-08
1:88400230	1	ALL(NP)	T	C	6/7/58	0.09859	0.2318	7.176e-05
1:88518458	1	ALL(NP)	T	C	9/10/55	0.1351	0.3068	1.683e-05
1:88604738	1	ALL(NP)	G	C	21/19/30	0.2714	0.4917	0.0002084
1:88762042	1	ALL(NP)	C	T	8/10/60	0.1282	0.2778	3.464e-05
1:88873756	1	ALL(NP)	T	C	17/8/51	0.1053	0.3999	3.748e-10
1:88937769	1	ALL(NP)	G	A	21/15/39	0.2	0.4712	1.006e-06
1:89006289	1	ALL(NP)	A	G	11/11/58	0.1375	0.3274	2.258e-06
1:89071245	1	ALL(NP)	G	A	10/8/58	0.1053	0.3006	5.022e-07
1:89234100	1	ALL(NP)	A	C	7/10/58	0.1333	0.2688	0.0001597
1:89346081	1	ALL(NP)	A	T	17/15/48	0.1875	0.4249	9.811e-07
1:89369702	1	ALL(NP)	A	G	8/8/65	0.09877	0.2524	3.955e-06
1:89371828	1	ALL(NP)	A	G	8/8/64	0.1	0.255	4.38e-06
1:89372046	1	ALL(NP)	C	T	9/4/68	0.04938	0.2347	5.307e-09
1:89401189	1	ALL(NP)	C	T	12/9/59	0.1125	0.3274	8.631e-08
1:89512635	1	ALL(NP)	T	C	22/13/45	0.1625	0.4587	6.186e-09
1:89567785	1	ALL(NP)	T	C	25/10/39	0.1351	0.4821	1.82e-10
1:89737070	1	ALL(NP)	T	C	7/11/62	0.1375	0.2637	0.0002165
1:89933537	1	ALL(NP)	T	C	10/11/56	0.1429	0.3216	9.753e-06
1:90118664	1	ALL(NP)	G	A	26/13/42	0.1605	0.4805	9.782e-10
1:90234766	1	ALL(NP)	C	T	22/17/41	0.2125	0.4718	8.825e-07
1:90274651	1	ALL(NP)	G	A	17/18/46	0.2222	0.4359	1.767e-05
1:90463686	1	ALL(NP)	A	G	7/11/56	0.1486	0.2808	0.0003708
1:90657570	1	ALL(NP)	T	A	13/17/44	0.2297	0.4123	0.0003598
1:90698248	1	ALL(NP)	C	T	24/14/43	0.1728	0.4725	8.905e-09
1:90830892	1	ALL(NP)	T	G	23/17/41	0.2099	0.4753	4.312e-07
1:90870150	1	ALL(NP)	T	A	17/17/46	0.2125	0.4343	1.253e-05
1:90929857	1	ALL(NP)	A	G	18/12/51	0.1481	0.417	1.325e-08
1:90951615	1	ALL(NP)	A	G	23/12/45	0.15	0.4622	9.775e-10
1:90998032	1	ALL(NP)	T	C	12/10/49	0.1408	0.3642	1.237e-06
1:91137343	1	ALL(NP)	T	C	24/12/40	0.1579	0.4778	3.582e-09
1:91287473	1	ALL(NP)	C	G	15/8/52	0.1067	0.3783	2.744e-09
1:91451683	1	ALL(NP)	T	G	13/10/57	0.125	0.3488	9.778e-08
1:91554942	1	ALL(NP)	G	A	16/12/52	0.15	0.3988	7.198e-08
1:91641756	1	ALL(NP)	C	G	13/8/59	0.1	0.3347	7.948e-09
1:91666787	1	ALL(NP)	G	A	23/11/46	0.1375	0.4587	2.252e-10
1:91682953	1	ALL(NP)	C	T	26/16/39	0.1975	0.4871	5.847e-08
1:91685231	1	ALL(NP)	A	G	23/16/42	0.1975	0.4725	2.072e-07
1:91686420	1	ALL(NP)	T	C	27/16/37	0.2	0.4922	7.068e-08
1:91717337	1	ALL(NP)	A	G	19/14/47	0.175	0.4388	1.016e-07
1:91784114	1	ALL(NP)	C	T	8/6/68	0.07317	0.2323	3.942e-07
1:91915764	1	ALL(NP)	G	A	25/15/40	0.1875	0.4824	2.983e-08
1:92039530	1	ALL(NP)	G	A	18/19/39	0.25	0.4618	0.0001177
1:92129726	1	ALL(NP)	T	C	27/17/38	0.2073	0.491	1.107e-07
1:92207606	1	ALL(NP)	T	G	20/13/51	0.1548	0.4319	5.928e-09
1:92287696	1	ALL(NP)	C	T	7/7/61	0.09333	0.2408	1.119e-05
1:92429097	1	ALL(NP)	A	G	24/10/36	0.1429	0.4853	1.5e-09
1:92596046	1	ALL(NP)	C	T	18/12/41	0.169	0.4475	1.773e-07
1:92777444	1	ALL(NP)	A	C	6/14/56	0.1842	0.2836	0.005669
1:92853238	1	ALL(NP)	G	A	8/7/62	0.09091	0.2541	2.098e-06
1:92987265	1	ALL(NP)	C	T	29/23/29	0.284	0.5	0.0001235
1:93016480	1	ALL(NP)	A	C	16/18/47	0.2222	0.4268	3.632e-05
1:93144294	1	ALL(NP)	A	T	14/8/47	0.1159	0.3856	2.54e-08
1:93253184	1	ALL(NP)	G	A	13/10/54	0.1299	0.3582	1.655e-07
1:93321830	1	ALL(NP)	A	G	4/5/56	0.07692	0.18	0.0005014
1:93427199	1	ALL(NP)	C	G	16/12/41	0.1739	0.4344	9.151e-07
1:93569110	1	ALL(NP)	G	C	6/15/57	0.1923	0.2862	0.008042
1:93615452	1	ALL(NP)	C	T	15/11/46	0.1528	0.4073	2.703e-07
1:93737472	1	ALL(NP)	G	A	25/16/40	0.1975	0.4829	1.209e-07
1:93783898	1	ALL(NP)	G	T	10/6/54	0.08571	0.3024	9.806e-08
1:93989116	1	ALL(NP)	C	T	21/17/45	0.2048	0.4582	5.311e-07
1:94128424	1	ALL(NP)	A	C	13/13/49	0.1733	0.3848	5.737e-06
1:94221012	1	ALL(NP)	G	C	18/19/43	0.2375	0.4512	3.706e-05
1:94225017	1	ALL(NP)	G	T	16/14/50	0.175	0.4097	6.616e-07
1:94225406	1	ALL(NP)	T	A	20/15/45	0.1875	0.4512	1.896e-07
1:94420151	1	ALL(NP)	A	C	7/7/62	0.09211	0.2381	1.017e-05
1:94570217	1	ALL(NP)	A	G	24/18/32	0.2432	0.4942	1.415e-05
1:94681439	1	ALL(NP)	T	C	17/14/43	0.1892	0.4383	1.389e-06
1:94750996	1	ALL(NP)	C	T	13/10/51	0.1351	0.3682	2.864e-07
1:94884751	1	ALL(NP)	C	T	5/5/62	0.06944	0.1866	5.135e-05
1:94925410	1	ALL(NP)	G	A	21/17/38	0.2237	0.475	6.269e-06
1:95064734	1	ALL(NP)	A	G	19/15/46	0.1875	0.443	3.153e-07
1:95102620	1	ALL(NP)	A	G	14/9/57	0.1125	0.3555	1.035e-08
1:95126416	1	ALL(NP)	C	T	15/17/48	0.2125	0.4149	2.172e-05
1:95134543	1	ALL(NP)	C	T	16/19/46	0.2346	0.4314	6.091e-05
1:95279932	1	ALL(NP)	T	C	24/12/35	0.169	0.488	2.051e-08
1:95330677	1	ALL(NP)	A	G	9/10/60	0.1266	0.2916	9.23e-06
1:95451586	1	ALL(NP)	T	C	8/8/60	0.1053	0.2659	6.678e-06
1:95496612	1	ALL(NP)	T	C	7/9/59	0.12	0.2596	7.088e-05
1:95604159	1	ALL(NP)	A	T	29/18/34	0.2222	0.4981	4.797e-07
1:95657386	1	ALL(NP)	A	G	15/9/56	0.1125	0.3687	3.879e-09
1:95793664	1	ALL(NP)	G	A	19/13/48	0.1625	0.4343	3.083e-08
1:95897523	1	ALL(NP)	A	G	27/11/44	0.1341	0.4785	2.017e-11
1:95939038	1	ALL(NP)	G	T	32/14/34	0.175	0.4997	2.222e-09
1:95956413	1	ALL(NP)	G	A	16/14/51	0.1728	0.4066	5.369e-07
1:95989290	1	ALL(NP)	A	G	18/22/40	0.275	0.4622	0.0005147
1:96050515	1	ALL(NP)	T	C	22/20/38	0.25	0.48	1.904e-05
1:96232614	1	ALL(NP)	T	C	9/7/59	0.09333	0.2778	6.512e-07
1:96292114	1	ALL(NP)	T	C	9/10/61	0.125	0.2888	8.223e-06
1:96315323	1	ALL(NP)	G	T	6/13/61	0.1625	0.2637	0.002497
1:96462844	1	ALL(NP)	T	C	9/13/60	0.1585	0.3066	8.218e-05
1:96497859	1	ALL(NP)	G	A	11/7/56	0.09459	0.3151	5.796e-08
1:96669256	1	ALL(NP)	C	T	17/19/45	0.2346	0.4403	3.477e-05
1:96714043	1	ALL(NP)	G	T	5/6/65	0.07895	0.1884	0.0001007
1:96854901	1	ALL(NP)	A	C	2/10/59	0.1408	0.1777	0.1222
1:96954358	1	ALL(NP)	C	T	10/17/55	0.2073	0.3494	0.0005368
1:96968234	1	ALL(NP)	T	C	18/14/48	0.175	0.4297	1.822e-07
1:97079704	1	ALL(NP)	C	T	25/17/40	0.2073	0.4833	1.919e-07
1:97153764	1	ALL(NP)	A	G	31/12/38	0.1481	0.4963	6.304e-11
1:97170418	1	ALL(NP)	C	T	9/12/61	0.1463	0.2989	3.744e-05
1:97220618	1	ALL(NP)	G	A	17/19/45	0.2346	0.4403	3.477e-05
1:97292522	1	ALL(NP)	G	A	16/19/45	0.2375	0.4343	7.107e-05
1:97476864	1	ALL(NP)	G	A	25/18/38	0.2222	0.4871	8.485e-07
1:97596744	1	ALL(NP)	G	T	4/7/60	0.09859	0.189	0.001636
1:97750344	1	ALL(NP)	T	C	22/19/39	0.2375	0.4774	6.5e-06
1:97803575	1	ALL(NP)	A	G	27/16/37	0.2	0.4922	7.068e-08
1:97811845	1	ALL(NP)	A	G	32/15/33	0.1875	0.4999	9.962e-09
1:97996925	1	ALL(NP)	G	C	11/12/57	0.15	0.3347	5.894e-06
1:98007869	1	ALL(NP)	C	T	11/12/57	0.15	0.3347	5.894e-06
1:98116135	1	ALL(NP)	G	T	25/19/29	0.2603	0.4985	4.795e-05
1:98214135	1	ALL(NP)	A	C	14/9/58	0.1111	0.3525	8.584e-09
1:98352421	1	ALL(NP)	T	C	26/19/35	0.2375	0.4937	3.407e-06
1:98494471	1	ALL(NP)	T	C	31/18/32	0.2222	0.4999	4.973e-07
1:98508025	1	ALL(NP)	G	A	9/6/65	0.075	0.255	1.035e-07
1:98534933	1	ALL(NP)	C	G	10/15/55	0.1875	0.3418	0.0001751
1:98652566	1	ALL(NP)	C	T	31/14/38	0.1687	0.4964	6.134e-10
1:98727853	1	ALL(NP)	A	G	18/15/49	0.1829	0.4285	3.405e-07
1:98733752	1	ALL(NP)	G	C	8/12/60	0.15	0.2888	0.0001401
1:98734094	1	ALL(NP)	G	T	9/13/59	0.1605	0.3095	9.166e-05
1:98755899	1	ALL(NP)	G	A	31/13/36	0.1625	0.498	4.871e-10
1:98766790	1	ALL(NP)	C	A	17/19/44	0.2375	0.443	4.197e-05
1:98857335	1	ALL(NP)	G	A	11/11/61	0.1325	0.3186	1.487e-06
1:98948496	1	ALL(NP)	A	G	7/5/60	0.06944	0.2291	1.623e-06
1:99087625	1	ALL(NP)	C	G	11/11/57	0.1392	0.3305	2.604e-06
1:99199576	1	ALL(NP)	T	C	8/11/57	0.1447	0.2922	9.758e-05
1:99330029	1	ALL(NP)	C	T	8/9/56	0.1233	0.2838	2.435e-05
1:99398098	1	ALL(NP)	T	C	21/18/42	0.2222	0.4664	2.758e-06
1:99533209	1	ALL(NP)	A	G	27/16/37	0.2	0.4922	7.068e-08
1:99578244	1	ALL(NP)	A	G	18/8/47	0.1096	0.4211	3.786e-10
1:99757767	1	ALL(NP)	C	A	25/15/36	0.1974	0.4895	1.241e-07
1:99786314	1	ALL(NP)	C	G	32/15/34	0.1852	0.4997	8.036e-09
1:99859804	1	ALL(NP)	G	A	26/12/43	0.1481	0.478	2.035e-10
1:100001661	1	ALL(NP)	A	C	28/12/33	0.1644	0.4977	4.232e-09
1:100192453	1	ALL(NP)	G	A	20/13/40	0.1781	0.4625	1.305e-07
1:100368311	1	ALL(NP)	T	C	11/10/44	0.1538	0.3711	8.772e-06
1:100571188	1	ALL(NP)	C	T	13/9/49	0.1268	0.3715	1.528e-07
1:100642593	1	ALL(NP)	T	C	33/13/34	0.1625	0.4999	4.497e-10
1:100723789	1	ALL(NP)	G	A	12/10/53	0.1333	0.3506	6.19e-07
1:100853848	1	ALL(NP)	G	T	19/12/50	0.1481	0.4268	6.759e-09
1:100946876	1	ALL(NP)	T	G	7/5/47	0.08475	0.2702	6.966e-06
1:101074914	1	ALL(NP)	C	A	26/17/37	0.2125	0.4905	2.819e-07
1:101216981	1	ALL(NP)	A	G	14/19/46	0.2405	0.418	0.0002695
1:101228184	1	ALL(NP)	G	T	12/13/57	0.1585	0.3494	4.281e-06
1:101332590	1	ALL(NP)	G	C	18/10/50	0.1282	0.4158	1.965e-09
1:101388350	1	ALL(NP)	C	A	7/12/61	0.15	0.2722	0.0004361
1:101420618	1	ALL(NP)	T	C	25/17/39	0.2099	0.4851	2.414e-07
1:101464262	1	ALL(NP)	T	C	12/10/49	0.1408	0.3642	1.237e-06
1:101538200	1	ALL(NP)	C	G	6/6/56	0.08824	0.2297	3.597e-05
1:101650646	1	ALL(NP)	A	G	13/11/54	0.141	0.3619	4.302e-07
1:101763979	1	ALL(NP)	C	T	25/14/37	0.1842	0.4875	5.89e-08
1:101903162	1	ALL(NP)	T	G	6/9/60	0.12	0.2408	0.0002711
1:101979338	1	ALL(NP)	G	T	6/4/63	0.05479	0.1952	2.42e-06
1:102066890	1	ALL(NP)	G	T	3/6/56	0.09231	0.1676	0.006161
1:102143983	1	ALL(NP)	C	T	16/14/45	0.1867	0.4252	1.96e-06
1:102266734	1	ALL(NP)	T	C	12/11/52	0.1467	0.3578	1.814e-06
1:102324122	1	ALL(NP)	T	G	15/18/43	0.2368	0.4321	0.0001202
1:102359916	1	ALL(NP)	T	C	29/17/36	0.2073	0.4964	1.193e-07
1:102482978	1	ALL(NP)	C	T	8/7/65	0.0875	0.2462	1.529e-06
1:102616211	1	ALL(NP)	G	A	11/8/58	0.1039	0.3137	1.296e-07
1:102676348	1	ALL(NP)	A	G	26/19/35	0.2375	0.4937	3.407e-06
1:102734131	1	ALL(NP)	A	G	16/15/49	0.1875	0.4149	1.836e-06
1:102837060	1	ALL(NP)	A	G	7/11/55	0.1507	0.2838	0.0004073
1:102990256	1	ALL(NP)	C	A	30/17/35	0.2073	0.4981	6.758e-08
1:103041883	1	ALL(NP)	A	G	21/13/34	0.1912	0.4817	5.807e-07
1:103223947	1	ALL(NP)	T	C	17/15/50	0.1829	0.419	6.315e-07
1:103397434	1	ALL(NP)	A	G	6/7/57	0.1	0.2346	7.825e-05
1:103531851	1	ALL(NP)	T	A	26/13/37	0.1711	0.4895	6.401e-09
1:103677454	1	ALL(NP)	C	G	5/7/58	0.1	0.2134	0.0003565
1:103759713	1	ALL(NP)	G	A	8/7/51	0.1061	0.2878	7.546e-06
1:103899242	1	ALL(NP)	G	A	20/21/39	0.2625	0.4718	0.0001006
1:104036533	1	ALL(NP)	T	C	8/5/58	0.07042	0.252	3.706e-07
1:104205505	1	ALL(NP)	A	G	14/5/52	0.07042	0.3568	1.51e-10
1:104344395	1	ALL(NP)	G	T	29/17/30	0.2237	0.4999	9.992e-07
1:104371591	1	ALL(NP)	A	T	13/10/57	0.125	0.3488	9.778e-08
1:104480002	1	ALL(NP)	C	T	8/9/57	0.1216	0.2808	2.179e-05
1:104553847	1	ALL(NP)	T	C	26/7/49	0.08537	0.4607	2.263e-14
1:104580943	1	ALL(NP)	C	T	23/12/45	0.15	0.4622	9.775e-10
1:104598913	1	ALL(NP)	A	G	32/15/33	0.1875	0.4999	9.962e-09
1:104785095	1	ALL(NP)	C	T	18/13/43	0.1757	0.4429	2.619e-07
1:104824335	1	ALL(NP)	T	C	21/10/49	0.125	0.4388	1.503e-10
1:104856226	1	ALL(NP)	A	G	14/15/51	0.1875	0.393	7.222e-06
1:104909933	1	ALL(NP)	T	C	12/16/52	0.2	0.375	7.339e-05
1:105028967	1	ALL(NP)	C	T	16/13/51	0.1625	0.4043	2.251e-07
1:105040506	1	ALL(NP)	A	C	11/8/61	0.1	0.3047	8.315e-08
1:105088856	1	ALL(NP)	T	C	8/11/56	0.1467	0.2952	0.0001085
1:105212431	1	ALL(NP)	C	T	21/23/36	0.2875	0.4824	0.0004026
1:105417292	1	ALL(NP)	T	C	5/6/63	0.08108	0.1928	0.0001153
1:105524129	1	ALL(NP)	A	T	11/5/66	0.06098	0.2751	9.748e-10
1:105575533	1	ALL(NP)	T	C	4/5/60	0.07246	0.1707	0.0003936
1:105648394	1	ALL(NP)	A	T	25/15/34	0.2027	0.4926	3.076e-07
1:105769897	1	ALL(NP)	A	G	21/13/39	0.1781	0.4696	1.151e-07
1:105850146	1	ALL(NP)	A	G	8/7/59	0.09459	0.2625	2.917e-06
1:105885235	1	ALL(NP)	C	A	17/7/45	0.1014	0.4177	4.812e-10
1:105897999	1	ALL(NP)	A	T	23/16/42	0.1975	0.4725	2.072e-07
1:106025793	1	ALL(NP)	A	G	32/12/39	0.1446	0.4964	2.138e-11
1:106051815	1	ALL(NP)	G	C	32/12/36	0.15	0.4988	8.829e-11
1:106155584	1	ALL(NP)	A	G	7/8/65	0.1	0.2372	1.851e-05
1:106214545	1	ALL(NP)	T	C	19/15/46	0.1875	0.443	3.153e-07
1:106326797	1	ALL(NP)	T	C	19/9/44	0.125	0.4397	1.222e-09
1:106522800	1	ALL(NP)	A	G	8/12/53	0.1644	0.31	0.0002886
1:106558314	1	ALL(NP)	A	G	6/10/64	0.125	0.2372	0.0003831
1:106571667	1	ALL(NP)	A	G	8/13/61	0.1585	0.2911	0.0002373
1:106624648	1	ALL(NP)	C	T	10/12/52	0.1622	0.3389	3.573e-05
1:106761248	1	ALL(NP)	G	C	12/10/58	0.125	0.3347	2.744e-07
1:106885710	1	ALL(NP)	A	G	9/13/60	0.1585	0.3066	8.218e-05
1:106902125	1	ALL(NP)	T	C	15/13/52	0.1625	0.393	4.756e-07
1:106995068	1	ALL(NP)	C	T	28/17/36	0.2099	0.4951	1.347e-07
1:107088474	1	ALL(NP)	T	C	8/8/64	0.1	0.255	4.38e-06
1:107146238	1	ALL(NP)	A	G	16/15/38	0.2174	0.4492	2.565e-05
1:107307911	1	ALL(NP)	A	T	24/18/28	0.2571	0.4984	4.382e-05
1:107335545	1	ALL(NP)	A	G	22/21/37	0.2625	0.4824	5.608e-05
1:107362745	1	ALL(NP)	A	T	29/14/37	0.175	0.495	3.776e-09
1:107422744	1	ALL(NP)	C	A	25/18/38	0.2222	0.4871	8.485e-07
1:107427166	1	ALL(NP)	C	T	19/7/55	0.08642	0.4012	3.716e-12
1:107456487	1	ALL(NP)	T	C	16/12/53	0.1481	0.3957	5.819e-08
1:107538072	1	ALL(NP)	T	C	9/6/60	0.08	0.2688	1.905e-07
1:107677361	1	ALL(NP)	A	G	16/18/46	0.225	0.4297	3.899e-05
1:107773660	1	ALL(NP)	C	T	17/10/54	0.1235	0.3957	2.064e-09
1:107904118	1	ALL(NP)	G	A	21/17/35	0.2329	0.4816	9.257e-06
1:107993269	1	ALL(NP)	G	A	16/14/50	0.175	0.4097	6.616e-07
1:108003866	1	ALL(NP)	G	A	13/8/60	0.09877	0.3317	6.685e-09
1:108090248	1	ALL(NP)	T	C	16/15/49	0.1875	0.4149	1.836e-06
1:108119399	1	ALL(NP)	A	G	7/18/56	0.2222	0.317	0.01089
1:108123308	1	ALL(NP)	C	T	7/10/63	0.125	0.255	0.0001017
1:108251702	1	ALL(NP)	C	T	14/24/38	0.3158	0.4501	0.0107
1:108286465	1	ALL(NP)	T	G	23/10/48	0.1235	0.4524	3.444e-11
1:108435068	1	ALL(NP)	C	T	14/11/56	0.1358	0.3656	9.985e-08
1:108496873	1	ALL(NP)	T	C	13/13/51	0.1688	0.3782	4.03e-06
1:108553083	1	ALL(NP)	T	C	18/24/35	0.3117	0.4756	0.003535
1:108677592	1	ALL(NP)	T	G	6/3/60	0.04348	0.1938	8.775e-07
1:108798298	1	ALL(NP)	C	T	28/11/38	0.1429	0.4916	1.6e-10
1:108811940	1	ALL(NP)	T	A	22/10/33	0.1538	0.4857	1.76e-08
1:108862805	1	ALL(NP)	C	G	28/19/33	0.2375	0.498	2.07e-06
1:108969265	1	ALL(NP)	T	C	20/12/39	0.169	0.4642	6.778e-08
1:109086436	1	ALL(NP)	T	A	33/13/34	0.1625	0.4999	4.497e-10
1:109197726	1	ALL(NP)	A	T	16/14/49	0.1772	0.4128	8.175e-07
1:109312120	1	ALL(NP)	A	G	17/13/38	0.1912	0.4523	2.164e-06
1:109444401	1	ALL(NP)	C	T	4/5/62	0.07042	0.1663	0.0003506
1:109483689	1	ALL(NP)	G	C	3/9/57	0.1304	0.1938	0.02463
1:109507863	1	ALL(NP)	G	A	11/9/60	0.1125	0.3124	2.703e-07
1:109589994	1	ALL(NP)	T	C	17/12/51	0.15	0.4097	3.412e-08
1:109634301	1	ALL(NP)	C	A	20/13/47	0.1625	0.443	1.73e-08
1:109725254	1	ALL(NP)	C	G	11/7/56	0.09459	0.3151	5.796e-08
1:109897394	1	ALL(NP)	T	C	14/10/49	0.137	0.3851	1.445e-07
1:109941063	1	ALL(NP)	T	G	7/16/57	0.2	0.3047	0.004556
1:110065943	1	ALL(NP)	C	G	16/16/48	0.2	0.42	4.827e-06
1:110069818	1	ALL(NP)	C	T	16/17/47	0.2125	0.4249	1.207e-05
1:110071014	1	ALL(NP)	G	A	11/17/53	0.2099	0.3656	0.0002807
1:110099352	1	ALL(NP)	C	T	24/17/40	0.2099	0.4805	4.289e-07
1:110167589	1	ALL(NP)	G	T	12/11/51	0.1486	0.3611	2.146e-06
1:110212527	1	ALL(NP)	T	A	6/14/52	0.1944	0.2959	0.007639
1:110345473	1	ALL(NP)	A	C	19/11/44	0.1486	0.4429	1.202e-08
1:110442404	1	ALL(NP)	A	G	16/13/42	0.1831	0.4329	1.715e-06
1:110548711	1	ALL(NP)	G	T	24/17/37	0.2179	0.4861	1.374e-06
1:110690489	1	ALL(NP)	T	A	29/20/31	0.25	0.4997	6.249e-06
1:110739966	1	ALL(NP)	T	C	9/5/58	0.06944	0.2684	7.279e-08
1:110844557	1	ALL(NP)	A	G	9/10/61	0.125	0.2888	8.223e-06
1:110859432	1	ALL(NP)	G	C	16/23/42	0.284	0.4485	0.001161
1:110970963	1	ALL(NP)	C	T	17/12/54	0.1446	0.4006	1.737e-08
1:111076352	1	ALL(NP)	C	T	30/15/35	0.1875	0.498	1.068e-08
1:111100410	1	ALL(NP)	T	C	27/15/38	0.1875	0.4905	1.751e-08
1:111110474	1	ALL(NP)	T	G	14/15/52	0.1852	0.39	6.049e-06
1:111261590	1	ALL(NP)	G	A	23/9/49	0.1111	0.4485	6.686e-12
1:111349184	1	ALL(NP)	T	G	23/7/51	0.08642	0.4403	1.858e-13
1:111391166	1	ALL(NP)	G	A	14/8/58	0.1	0.3488	2.677e-09
1:111569398	1	ALL(NP)	G	T	10/10/60	0.125	0.3047	2.517e-06
1:111662813	1	ALL(NP)	G	T	15/17/49	0.2099	0.4119	1.801e-05
1:111766668	1	ALL(NP)	T	C	29/21/30	0.2625	0.4999	1.846e-05
1:111779473	1	ALL(NP)	C	T	10/10/61	0.1235	0.3018	2.214e-06
1:111784728	1	ALL(NP)	A	G	14/7/60	0.08642	0.3387	5.197e-10
1:111885360	1	ALL(NP)	A	C	14/14/52	0.175	0.3872	2.829e-06
1:111963110	1	ALL(NP)	C	T	15/15/50	0.1875	0.4043	3.572e-06
1:112027880	1	ALL(NP)	G	A	16/14/50	0.175	0.4097	6.616e-07
1:112028899	1	ALL(NP)	T	C	18/12/50	0.15	0.42	1.691e-08
1:112068764	1	ALL(NP)	A	C	16/7/48	0.09859	0.3984	6.311e-10
1:112191488	1	ALL(NP)	T	C	22/20/38	0.25	0.48	1.904e-05
1:112309171	1	ALL(NP)	T	C	20/11/46	0.1429	0.443	2.845e-09
1:112375669	1	ALL(NP)	T	C	16/15/49	0.1875	0.4149	1.836e-06
1:112472100	1	ALL(NP)	C	A	8/13/59	0.1625	0.2968	0.0002877
1:112654332	1	ALL(NP)	T	C	14/14/50	0.1795	0.3935	4.077e-06
1:112780014	1	ALL(NP)	T	C	15/12/40	0.1791	0.4304	2.696e-06
1:112834349	1	ALL(NP)	G	A	16/9/57	0.1098	0.375	9.957e-10
1:112932701	1	ALL(NP)	C	T	20/11/49	0.1375	0.4343	1.21e-09
1:113036413	1	ALL(NP)	G	C	29/19/34	0.2317	0.4981	8.671e-07
1:113070246	1	ALL(NP)	T	C	31/14/35	0.175	0.4988	2.303e-09
1:113152204	1	ALL(NP)	G	A	4/12/59	0.16	0.2311	0.01961
1:113216649	1	ALL(NP)	T	G	4/8/60	0.1111	0.1975	0.002963
1:113314493	1	ALL(NP)	A	G	12/18/44	0.2432	0.4065	0.001014
1:113438478	1	ALL(NP)	A	C	24/18/29	0.2535	0.4975	3.642e-05
1:113607852	1	ALL(NP)	T	C	18/14/44	0.1842	0.4415	4.899e-07
1:113712061	1	ALL(NP)	G	A	9/17/56	0.2073	0.3357	0.001199
1:113791611	1	ALL(NP)	T	C	13/13/54	0.1625	0.3687	2.414e-06
1:113844969	1	ALL(NP)	T	C	19/17/35	0.2394	0.4746	3.734e-05
1:114004454	1	ALL(NP)	T	C	19/12/32	0.1905	0.4787	2.622e-06
1:114181194	1	ALL(NP)	A	T	18/17/46	0.2099	0.4403	5.299e-06
1:114292178	1	ALL(NP)	A	G	7/8/65	0.1	0.2372	1.851e-05
1:114440364	1	ALL(NP)	G	A	21/11/46	0.141	0.4486	1.203e-09
1:114602511	1	ALL(NP)	C	G	7/15/59	0.1852	0.2939	0.002484
1:114675088	1	ALL(NP)	G	T	15/21/45	0.2593	0.4314	0.0005443
1:114763537	1	ALL(NP)	T	C	15/16/51	0.1951	0.4036	6.193e-06
1:114811853	1	ALL(NP)	C	T	13/16/53	0.1951	0.381	2.559e-05
1:114918881	1	ALL(NP)	G	T	11/10/55	0.1316	0.3324	1.457e-06
1:115047082	1	ALL(NP)	A	T	13/12/44	0.1739	0.3991	6.575e-06
1:115102578	1	ALL(NP)	C	G	21/14/47	0.1707	0.4497	2.023e-08
1:115179572	1	ALL(NP)	T	C	14/13/47	0.1757	0.4006	3.272e-06
1:115345400	1	ALL(NP)	C	T	11/17/48	0.2237	0.3815	0.0005477
1:115524407	1	ALL(NP)	G	A	10/9/48	0.1343	0.3392	5.667e-06
1:115604753	1	ALL(NP)	C	T	11/6/63	0.075	0.2888	5.87e-09
1:115730523	1	ALL(NP)	A	C	26/11/32	0.1594	0.4962	6.706e-09
1:115765580	1	ALL(NP)	C	T	22/13/46	0.1605	0.4561	4.557e-09
1:115866963	1	ALL(NP)	G	A	6/10/60	0.1316	0.2476	0.0005189
1:116007467	1	ALL(NP)	G	A	10/8/62	0.1	0.2888	2.936e-07
1:116085342	1	ALL(NP)	A	G	24/13/44	0.1605	0.4695	1.863e-09
1:116087376	1	ALL(NP)	A	G	16/17/47	0.2125	0.4249	1.207e-05
1:116210870	1	ALL(NP)	T	C	9/7/58	0.09459	0.2808	7.389e-07
1:116398620	1	ALL(NP)	C	T	13/11/51	0.1467	0.3716	7.357e-07
1:116474900	1	ALL(NP)	A	T	7/9/64	0.1125	0.2462	4.493e-05
1:116561225	1	ALL(NP)	A	G	9/14/57	0.175	0.32	0.0002131
1:116710838	1	ALL(NP)	G	A	15/14/52	0.1728	0.3957	1.104e-06
1:116779277	1	ALL(NP)	A	G	6/14/60	0.175	0.2722	0.004263
1:116855893	1	ALL(NP)	T	C	8/13/61	0.1585	0.2911	0.0002373
1:116868123	1	ALL(NP)	C	T	9/12/59	0.15	0.3047	4.676e-05
1:116870070	1	ALL(NP)	A	C	15/16/50	0.1975	0.4066	7.469e-06
1:116908088	1	ALL(NP)	T	C	27/18/35	0.225	0.495	1.039e-06
1:116918701	1	ALL(NP)	G	A	23/20/37	0.25	0.4847	1.99e-05
1:116999976	1	ALL(NP)	T	C	30/14/40	0.1667	0.4929	4.743e-10
1:117057507	1	ALL(NP)	C	A	22/17/41	0.2125	0.4718	8.825e-07
1:117173526	1	ALL(NP)	G	A	10/14/45	0.2029	0.3714	0.0003567
1:117315350	1	ALL(NP)	G	C	9/9/62	0.1125	0.2805	3.125e-06
1:117455411	1	ALL(NP)	T	C	16/15/50	0.1852	0.4119	1.493e-06
1:117486989	1	ALL(NP)	C	T	16/9/56	0.1111	0.3781	1.233e-09
1:117631904	1	ALL(NP)	C	A	15/13/42	0.1857	0.4256	3.92e-06
1:117659854	1	ALL(NP)	C	A	27/19/34	0.2375	0.4962	3.668e-06
1:117671993	1	ALL(NP)	T	C	26/22/33	0.2716	0.4963	4.525e-05
1:117705248	1	ALL(NP)	T	C	29/15/36	0.1875	0.4962	1.838e-08
1:117724824	1	ALL(NP)	G	A	18/13/49	0.1625	0.4249	5.731e-08
1:117736634	1	ALL(NP)	C	T	7/8/65	0.1	0.2372	1.851e-05
1:117838132	1	ALL(NP)	T	G	15/16/43	0.2162	0.4284	2.96e-05
1:117929622	1	ALL(NP)	A	G	9/14/58	0.1728	0.317	0.0001911
1:117977160	1	ALL(NP)	G	C	7/12/61	0.15	0.2722	0.0004361
1:118100277	1	ALL(NP)	G	A	26/14/40	0.175	0.4847	6.362e-09
1:118228222	1	ALL(NP)	C	G	17/13/43	0.1781	0.4366	5.907e-07
1:118348399	1	ALL(NP)	G	C	12/13/56	0.1605	0.3525	4.976e-06
1:118460265	1	ALL(NP)	T	A	22/21/37	0.2625	0.4824	5.608e-05
1:118467917	1	ALL(NP)	T	C	11/15/54	0.1875	0.3555	7.481e-05
1:118619049	1	ALL(NP)	T	C	10/16/49	0.2133	0.3648	0.0006516
1:118772501	1	ALL(NP)	G	C	12/14/55	0.1728	0.3591	1.222e-05
1:118799307	1	ALL(NP)	C	T	13/14/54	0.1728	0.3719	5.271e-06
1:118813579	1	ALL(NP)	T	C	27/21/33	0.2593	0.4973	1.591e-05
1:118943828	1	ALL(NP)	C	T	21/11/40	0.1528	0.4652	8.092e-09
1:119075389	1	ALL(NP)	C	T	12/16/52	0.2	0.375	7.339e-05
1:119214705	1	ALL(NP)	G	A	13/15/52	0.1875	0.3812	1.517e-05
1:119322527	1	ALL(NP)	T	C	2/3/71	0.03947	0.08786	0.004603
1:119367508	1	ALL(NP)	T	C	10/8/62	0.1	0.2888	2.936e-07
1:119445041	1	ALL(NP)	A	G	10/7/63	0.0875	0.2805	8.808e-08
1:119481917	1	ALL(NP)	T	C	8/8/50	0.1212	0.2975	2.135e-05
1:119607135	1	ALL(NP)	T	C	8/11/61	0.1375	0.2805	6.476e-05
1:119708471	1	ALL(NP)	G	A	26/19/35	0.2375	0.4937	3.407e-06
1:119913469	1	ALL(NP)	A	T	17/16/38	0.2254	0.4563	2.279e-05
1:120103330	1	ALL(NP)	C	G	14/13/53	0.1625	0.3812	1.049e-06
1:120159923	1	ALL(NP)	G	T	17/17/45	0.2152	0.4372	1.302e-05
1:120267037	1	ALL(NP)	T	C	20/20/40	0.25	0.4688	3.427e-05
1:120276907	1	ALL(NP)	T	C	28/17/37	0.2073	0.494	1.091e-07
1:120326672	1	ALL(NP)	C	T	34/11/35	0.1375	0.4999	1.43e-11
1:120350281	1	ALL(NP)	G	A	18/20/42	0.25	0.455	6.58e-05
1:120383423	1	ALL(NP)	A	G	17/14/43	0.1892	0.4383	1.389e-06
1:120554164	1	ALL(NP)	T	C	32/16/32	0.2	0.5	4.153e-08
1:120586460	1	ALL(NP)	C	A	20/11/50	0.1358	0.4314	9.172e-10
1:120695747	1	ALL(NP)	A	G	17/10/51	0.1282	0.405	4.168e-09
1:120773591	1	ALL(NP)	T	G	15/16/49	0.2	0.4097	9.028e-06
1:120794571	1	ALL(NP)	T	C	16/13/51	0.1625	0.4043	2.251e-07
1:120941797	1	ALL(NP)	C	T	8/11/62	0.1358	0.2778	5.863e-05
1:121020320	1	ALL(NP)	A	G	10/14/58	0.1707	0.3287	6.53e-05
1:121020883	1	ALL(NP)	A	G	22/16/43	0.1975	0.4664	1.95e-07
1:121107041	1	ALL(NP)	G	T	12/18/50	0.225	0.3872	0.000316
1:121222292	1	ALL(NP)	C	T	17/12/48	0.1558	0.419	6.887e-08
1:121432426	1	ALL(NP)	A	G	5/6/60	0.08451	0.2	0.0001423
1:121468906	1	ALL(NP)	A	G	17/12/51	0.15	0.4097	3.412e-08
1:121549077	1	ALL(NP)	G	C	9/10/59	0.1282	0.2945	1.038e-05
1:121726860	1	ALL(NP)	C	G	24/16/41	0.1975	0.478	1.033e-07
1:121938344	1	ALL(NP)	T	C	24/21/33	0.2692	0.4933	7.031e-05
1:122123294	1	ALL(NP)	T	C	22/14/30	0.2121	0.4927	3.469e-06
1:122155988	1	ALL(NP)	T	C	10/10/60	0.125	0.3047	2.517e-06
1:122238182	1	ALL(NP)	T	C	13/10/53	0.1316	0.3615	1.982e-07
1:122354570	1	ALL(NP)	A	C	21/13/46	0.1625	0.4512	1.013e-08
1:122406006	1	ALL(NP)	A	G	17/11/50	0.141	0.4105	1.562e-08
1:122514750	1	ALL(NP)	A	T	14/12/55	0.1481	0.3719	3.053e-07
1:122627425	1	ALL(NP)	T	C	19/10/51	0.125	0.42	5.687e-10
1:122700599	1	ALL(NP)	T	C	10/10/56	0.1316	0.3168	4.27e-06
1:122910833	1	ALL(NP)	G	T	15/17/48	0.2125	0.4149	2.172e-05
1:123047082	1	ALL(NP)	G	C	11/12/51	0.1622	0.3539	1.415e-05
1:123140820	1	ALL(NP)	C	T	13/13/54	0.1625	0.3687	2.414e-06
1:123220336	1	ALL(NP)	G	T	24/19/31	0.2568	0.4955	4.492e-05
1:123399137	1	ALL(NP)	T	A	16/8/50	0.1081	0.3944	1.418e-09
1:123514693	1	ALL(NP)	C	T	32/16/33	0.1975	0.4999	3.445e-08
1:123524986	1	ALL(NP)	G	A	27/14/40	0.1728	0.4871	2.999e-09
1:123727070	1	ALL(NP)	T	A	27/18/33	0.2308	0.497	2.781e-06
1:123824649	1	ALL(NP)	T	C	15/17/49	0.2099	0.4119	1.801e-05
1:123844471	1	ALL(NP)	C	T	13/13/55	0.1605	0.3656	2.043e-06
1:124003729	1	ALL(NP)	A	G	14/19/45	0.2436	0.421	0.0003032
1:124135629	1	ALL(NP)	C	T	27/20/33	0.25	0.4972	1.207e-05
1:124171499	1	ALL(NP)	C	T	24/11/46	0.1358	0.4631	9.961e-11
1:124250964	1	ALL(NP)	G	A	28/15/37	0.1875	0.4937	1.678e-08
1:124261217	1	ALL(NP)	C	A	10/7/63	0.0875	0.2805	8.808e-08
1:124306540	1	ALL(NP)	C	T	18/14/48	0.175	0.4297	1.822e-07
1:124428031	1	ALL(NP)	A	G	7/17/49	0.2329	0.3345	0.0131
1:124479234	1	ALL(NP)	A	G	22/10/48	0.125	0.4472	8.288e-11
1:124479717	1	ALL(NP)	A	G	17/19/46	0.2317	0.4375	2.921e-05
1:124567202	1	ALL(NP)	A	G	30/14/37	0.1728	0.4963	1.71e-09
1:124581189	1	ALL(NP)	G	C	6/11/63	0.1375	0.2462	0.000752
1:124583750	1	ALL(NP)	T	C	24/13/43	0.1625	0.4718	2.615e-09
1:124636850	1	ALL(NP)	C	A	26/18/37	0.2222	0.4908	9.072e-07
1:124638793	1	ALL(NP)	C	T	26/20/35	0.2469	0.4938	5.548e-06
1:124689957	1	ALL(NP)	A	G	27/9/35	0.1268	0.4937	1.422e-10
1:124799366	1	ALL(NP)	G	A	15/12/56	0.1446	0.378	8.844e-08
1:124837427	1	ALL(NP)	T	C	23/19/40	0.2317	0.4785	2.702e-06
1:124840011	1	ALL(NP)	C	T	11/16/53	0.2	0.3622	0.0001581
1:124843598	1	ALL(NP)	G	A	13/13/54	0.1625	0.3687	2.414e-06
1:124846174	1	ALL(NP)	T	C	14/13/56	0.1566	0.372	6.133e-07
1:124860808	1	ALL(NP)	C	T	12/11/57	0.1375	0.3418	8.096e-07
1:124861791	1	ALL(NP)	A	G	11/13/56	0.1625	0.3418	1.45e-05
1:124906468	1	ALL(NP)	A	G	9/17/56	0.2073	0.3357	0.001199
1:124987778	1	ALL(NP)	C	T	14/16/51	0.1975	0.3957	1.47e-05
1:125147379	1	ALL(NP)	G	C	25/16/33	0.2162	0.4942	1.211e-06
1:125286672	1	ALL(NP)	A	G	21/16/46	0.1928	0.4546	2.691e-07
1:125399793	1	ALL(NP)	A	T	22/11/47	0.1375	0.4512	3.772e-10
1:125404237	1	ALL(NP)	G	A	30/14/37	0.1728	0.4963	1.71e-09
1:125419076	1	ALL(NP)	C	A	22/18/43	0.2169	0.468	1.104e-06
1:125440359	1	ALL(NP)	A	G	21/12/48	0.1481	0.4444	2.004e-09
1:125584254	1	ALL(NP)	A	C	14/16/50	0.2	0.3988	1.752e-05
1:125633303	1	ALL(NP)	T	A	30/16/34	0.2	0.4988	4.32e-08
1:125765196	1	ALL(NP)	G	A	16/12/45	0.1644	0.4211	3.466e-07
1:125862156	1	ALL(NP)	G	T	12/11/50	0.1507	0.3645	2.544e-06
1:125964435	1	ALL(NP)	A	C	15/6/49	0.08571	0.382	3.845e-10
1:126035617	1	ALL(NP)	T	C	20/16/38	0.2162	0.4704	3.787e-06
1:126127527	1	ALL(NP)	G	A	24/9/47	0.1125	0.4587	5.438e-12
1:126179883	1	ALL(NP)	G	C	19/16/45	0.2	0.4472	1.701e-06
1:126232619	1	ALL(NP)	T	C	25/12/38	0.16	0.485	2.82e-09
1:126331823	1	ALL(NP)	C	T	17/19/44	0.2375	0.443	4.197e-05
1:126503955	1	ALL(NP)	A	G	28/17/28	0.2329	0.5	5.066e-06
1:126549605	1	ALL(NP)	C	T	30/19/31	0.2375	0.4999	1.967e-06
1:126565778	1	ALL(NP)	T	C	11/9/60	0.1125	0.3124	2.703e-07
1:126571544	1	ALL(NP)	G	A	23/13/45	0.1605	0.4631	2.854e-09
1:126624028	1	ALL(NP)	G	A	24/14/42	0.175	0.4747	1.116e-08
1:126742461	1	ALL(NP)	A	C	23/15/38	0.1974	0.4805	2.135e-07
1:126834079	1	ALL(NP)	G	A	15/11/55	0.1358	0.3781	4.068e-08
1:126954270	1	ALL(NP)	A	G	8/10/63	0.1235	0.2695	2.554e-05
1:127000586	1	ALL(NP)	A	G	12/12/51	0.16	0.3648	4.967e-06
1:127129124	1	ALL(NP)	A	G	10/13/50	0.1781	0.3499	9.424e-05
1:127175561	1	ALL(NP)	C	T	13/10/60	0.1205	0.3397	5.895e-08
1:127230123	1	ALL(NP)	G	A	18/12/53	0.1446	0.4111	8.223e-09
1:127311911	1	ALL(NP)	G	A	10/10/61	0.1235	0.3018	2.214e-06
1:127399297	1	ALL(NP)	G	A	22/11/47	0.1375	0.4512	3.772e-10
1:127403820	1	ALL(NP)	T	C	9/18/54	0.2222	0.3457	0.002346
1:127423028	1	ALL(NP)	G	C	9/11/60	0.1375	0.2968	2.021e-05
1:127470388	1	ALL(NP)	A	G	14/18/48	0.225	0.4097	8.941e-05
1:127485072	1	ALL(NP)	G	A	13/16/51	0.2	0.3872	3.523e-05
1:127507007	1	ALL(NP)	T	C	11/15/54	0.1875	0.3555	7.481e-05
1:127606296	1	ALL(NP)	G	A	8/9/63	0.1125	0.2637	1.154e-05
1:127671989	1	ALL(NP)	T	G	11/9/51	0.1268	0.3413	1.073e-06
1:127850434	1	ALL(NP)	A	T	14/9/47	0.1286	0.3889	7.782e-08
1:127873920	1	ALL(NP)	G	C	20/21/39	0.2625	0.4718	0.0001006
1:127877921	1	ALL(NP)	C	T	15/13/52	0.1625	0.393	4.756e-07
1:127879570	1	ALL(NP)	C	A	26/17/37	0.2125	0.4905	2.819e-07
1:127921542	1	ALL(NP)	T	C	9/16/56	0.1975	0.3317	0.0007253
1:127931424	1	ALL(NP)	A	G	10/6/64	0.075	0.2722	2.38e-08
1:127934138	1	ALL(NP)	T	G	14/11/56	0.1358	0.3656	9.985e-08
1:127935327	1	ALL(NP)	C	T	10/9/61	0.1125	0.2968	8.943e-07
1:127939807	1	ALL(NP)	A	G	9/18/53	0.225	0.3488	0.002597
1:127951575	1	ALL(NP)	G	A	13/11/58	0.1341	0.3494	2.173e-07
1:128015613	1	ALL(NP)	T	C	14/13/55	0.1585	0.375	7.318e-07
1:128018720	1	ALL(NP)	C	T	18/11/51	0.1375	0.4149	4.654e-09
1:128034965	1	ALL(NP)	A	G	19/16/47	0.1951	0.4417	5.624e-07
1:128065747	1	ALL(NP)	T	G	17/13/50	0.1625	0.4149	1.112e-07
1:128067194	1	ALL(NP)	C	A	8/12/61	0.1481	0.2859	0.000127
1:128148915	1	ALL(NP)	G	A	22/15/43	0.1875	0.4655	9.331e-08
1:128179313	1	ALL(NP)	A	G	23/19/38	0.2375	0.4824	6.011e-06
1:128188658	1	ALL(NP)	G	A	8/10/63	0.1235	0.2695	2.554e-05
1:128225853	1	ALL(NP)	A	G	8/10/62	0.125	0.2722	2.823e-05
1:128255905	1	ALL(NP)	C	A	12/12/59	0.1446	0.3397	1.416e-06
1:128387824	1	ALL(NP)	C	T	13/11/60	0.131	0.3435	1.565e-07
1:128399770	1	ALL(NP)	T	C	24/13/45	0.1585	0.4672	1.333e-09
1:128421671	1	ALL(NP)	T	A	24/17/39	0.2125	0.4824	4.89e-07
1:128433537	1	ALL(NP)	G	A	26/17/37	0.2125	0.4905	2.819e-07
1:128442854	1	ALL(NP)	T	C	17/12/52	0.1481	0.4066	2.716e-08
1:128457871	1	ALL(NP)	C	G	9/6/65	0.075	0.255	1.035e-07
1:128564901	1	ALL(NP)	T	A	11/11/59	0.1358	0.3244	1.961e-06
1:128565803	1	ALL(NP)	T	G	8/13/60	0.1605	0.2939	0.0002611
1:128584270	1	ALL(NP)	A	G	7/7/67	0.08642	0.2257	6.44e-06
1:128591927	1	ALL(NP)	A	C	33/13/35	0.1605	0.4997	3.496e-10
1:128605870	1	ALL(NP)	A	G	8/11/61	0.1375	0.2805	6.476e-05
1:128676575	1	ALL(NP)	A	G	25/14/33	0.1944	0.4938	2.005e-07
1:128811960	1	ALL(NP)	A	G	14/6/50	0.08571	0.3678	1.019e-09
1:128989033	1	ALL(NP)	C	T	26/14/27	0.209	0.4999	1.685e-06
1:129025703	1	ALL(NP)	G	T	34/11/36	0.1358	0.4997	1.066e-11
1:129029718	1	ALL(NP)	A	G	26/17/39	0.2073	0.4874	2.213e-07
1:129096580	1	ALL(NP)	C	T	14/13/53	0.1625	0.3812	1.049e-06
1:129180429	1	ALL(NP)	T	C	8/18/54	0.225	0.3347	0.005483
1:129242825	1	ALL(NP)	A	G	27/15/38	0.1875	0.4905	1.751e-08
1:129267892	1	ALL(NP)	C	T	28/14/40	0.1707	0.4893	1.515e-09
1:129363890	1	ALL(NP)	A	G	20/9/51	0.1125	0.4249	6.188e-11
1:129390077	1	ALL(NP)	T	C	19/14/48	0.1728	0.4359	7.876e-08
1:129451956	1	ALL(NP)	G	A	20/11/49	0.1375	0.4343	1.21e-09
1:129487490	1	ALL(NP)	T	C	19/19/42	0.2375	0.4587	1.988e-05
1:129497096	1	ALL(NP)	G	T	22/12/46	0.15	0.455	1.585e-09
1:129497353	1	ALL(NP)	C	T	18/15/47	0.1875	0.4343	5.453e-07
1:129555634	1	ALL(NP)	G	A	18/16/38	0.2222	0.4614	1.952e-05
1:129691820	1	ALL(NP)	A	G	9/10/60	0.1266	0.2916	9.23e-06
1:129851656	1	ALL(NP)	G	A	17/16/49	0.1951	0.4239	1.733e-06
1:130034289	1	ALL(NP)	C	T	10/11/53	0.1486	0.3312	1.464e-05
1:130097899	1	ALL(NP)	T	C	17/15/48	0.1875	0.4249	9.811e-07
1:130204970	1	ALL(NP)	A	G	19/11/50	0.1375	0.4249	2.319e-09
1:130206098	1	ALL(NP)	A	C	20/14/46	0.175	0.4472	5.907e-08
1:130238979	1	ALL(NP)	T	C	32/19/32	0.2289	0.5	7.097e-07
1:130243817	1	ALL(NP)	T	C	28/17/35	0.2125	0.4962	3.014e-07
1:130303077	1	ALL(NP)	T	A	22/12/47	0.1481	0.4524	1.165e-09
1:130384702	1	ALL(NP)	A	G	13/9/58	0.1125	0.3418	2.909e-08
1:130388908	1	ALL(NP)	T	C	15/19/47	0.2346	0.422	0.0001139
1:130397244	1	ALL(NP)	A	G	13/10/57	0.125	0.3488	9.778e-08
1:130434497	1	ALL(NP)	G	A	33/11/36	0.1375	0.4993	1.468e-11
1:130506937	1	ALL(NP)	C	A	6/10/58	0.1351	0.2531	0.0006075
1:130624695	1	ALL(NP)	A	C	20/15/45	0.1875	0.4512	1.896e-07
1:130824920	1	ALL(NP)	G	A	6/8/64	0.1026	0.2235	9.67e-05
1:130844722	1	ALL(NP)	T	C	17/19/44	0.2375	0.443	4.197e-05
1:130846818	1	ALL(NP)	G	C	21/17/43	0.2099	0.4631	8.54e-07
1:130929813	1	ALL(NP)	T	C	16/19/46	0.2346	0.4314	6.091e-05
1:131007094	1	ALL(NP)	C	T	15/10/56	0.1235	0.3719	1.182e-08
1:131104648	1	ALL(NP)	G	A	24/12/38	0.1622	0.4821	5.762e-09
1:131201562	1	ALL(NP)	C	A	22/8/38	0.1176	0.4723	1.988e-10
1:131373166	1	ALL(NP)	C	T	8/8/55	0.1127	0.2809	1.169e-05
1:131488251	1	ALL(NP)	T	C	13/8/51	0.1111	0.3607	3.467e-08
1:131520044	1	ALL(NP)	A	G	12/19/50	0.2346	0.39	0.0009783
1:131616971	1	ALL(NP)	C	A	18/24/33	0.32	0.48	0.004069
1:131719695	1	ALL(NP)	T	G	7/10/64	0.1235	0.2524	9.324e-05
1:131783732	1	ALL(NP)	G	T	8/18/54	0.225	0.3347	0.005483
1:131838143	1	ALL(NP)	T	C	7/15/52	0.2027	0.3151	0.004459
1:131985863	1	ALL(NP)	T	A	19/9/48	0.1184	0.4272	3.827e-10
1:132004591	1	ALL(NP)	T	C	17/11/45	0.1507	0.4264	5.348e-08
1:132177822	1	ALL(NP)	G	C	16/15/40	0.2113	0.4429	2.075e-05
1:132212438	1	ALL(NP)	T	C	3/8/67	0.1026	0.1634	0.01088
1:132323735	1	ALL(NP)	C	T	19/10/37	0.1515	0.4628	3.477e-08
1:132451670	1	ALL(NP)	G	A	4/8/57	0.1159	0.205	0.003501
1:132500097	1	ALL(NP)	T	C	7/7/64	0.08974	0.233	8.443e-06
1:132605027	1	ALL(NP)	A	G	20/17/43	0.2125	0.4587	1.73e-06
1:132605344	1	ALL(NP)	A	G	21/16/43	0.2	0.4622	4.081e-07
1:132627125	1	ALL(NP)	C	T	33/13/37	0.1566	0.4988	1.181e-10
1:132760808	1	ALL(NP)	C	T	29/7/38	0.09459	0.4926	2.333e-13
1:132841035	1	ALL(NP)	A	G	9/7/64	0.0875	0.2637	3.551e-07
1:132883911	1	ALL(NP)	A	C	19/10/51	0.125	0.42	5.687e-10
1:132952495	1	ALL(NP)	G	A	11/19/50	0.2375	0.3812	0.002073
1:133101137	1	ALL(NP)	A	G	9/8/64	0.09877	0.2695	9.801e-07
1:133185227	1	ALL(NP)	G	A	8/18/54	0.225	0.3347	0.005483
1:133199148	1	ALL(NP)	A	G	19/18/44	0.2222	0.4524	5.556e-06
1:133307680	1	ALL(NP)	T	C	17/17/46	0.2125	0.4343	1.253e-05
1:133427820	1	ALL(NP)	C	T	11/13/53	0.1688	0.3512	2.217e-05
1:133558682	1	ALL(NP)	A	G	24/16/31	0.2254	0.4951	3.51e-06
1:133654001	1	ALL(NP)	C	G	25/14/41	0.175	0.48	7.348e-09
1:133670909	1	ALL(NP)	G	A	11/11/58	0.1375	0.3274	2.258e-06
1:133680056	1	ALL(NP)	T	C	13/12/57	0.1463	0.356	6.333e-07
1:133723165	1	ALL(NP)	G	A	10/8/62	0.1	0.2888	2.936e-07
1:133741829	1	ALL(NP)	A	G	8/9/63	0.1125	0.2637	1.154e-05
1:133766820	1	ALL(NP)	T	C	9/8/63	0.1	0.2722	1.101e-06
1:133802714	1	ALL(NP)	A	G	19/16/46	0.1975	0.4444	7.196e-07
1:133806752	1	ALL(NP)	A	G	22/14/44	0.175	0.4622	2.256e-08
1:133838008	1	ALL(NP)	C	T	8/8/58	0.1081	0.2717	8.317e-06
1:133965289	1	ALL(NP)	A	G	28/19/33	0.2375	0.498	2.07e-06
1:133968856	1	ALL(NP)	A	G	22/14/44	0.175	0.4622	2.256e-08
1:133972603	1	ALL(NP)	A	C	20/18/42	0.225	0.4622	5.862e-06
1:133974367	1	ALL(NP)	A	G	18/13/49	0.1625	0.4249	5.731e-08
1:133977823	1	ALL(NP)	G	C	14/13/53	0.1625	0.3812	1.049e-06
1:133985120	1	ALL(NP)	C	T	19/15/46	0.1875	0.443	3.153e-07
1:133985408	1	ALL(NP)	T	C	22/15/45	0.1829	0.4607	7.737e-08
1:133990440	1	ALL(NP)	T	C	10/16/55	0.1975	0.3457	0.0003123
1:134026085	1	ALL(NP)	T	C	10/7/67	0.08333	0.2698	5.277e-08
1:134050151	1	ALL(NP)	A	G	5/14/61	0.175	0.255	0.01204
1:134072455	1	ALL(NP)	C	T	27/21/35	0.253	0.4954	7.151e-06
1:134170558	1	ALL(NP)	T	C	13/14/53	0.175	0.375	6.216e-06
1:134233729	1	ALL(NP)	C	T	9/10/61	0.125	0.2888	8.223e-06
1:134235646	1	ALL(NP)	C	G	12/13/56	0.1605	0.3525	4.976e-06
1:134262712	1	ALL(NP)	C	T	11/12/57	0.15	0.3347	5.894e-06
1:134265731	1	ALL(NP)	A	C	25/20/35	0.25	0.4922	1.065e-05
1:134423564	1	ALL(NP)	C	A	17/18/38	0.2466	0.4586	9.346e-05
1:134469939	1	ALL(NP)	A	G	21/20/39	0.25	0.4747	3.688e-05
1:134480493	1	ALL(NP)	T	C	25/12/43	0.15	0.4747	4.23e-10
1:134518139	1	ALL(NP)	A	C	27/21/32	0.2625	0.498	1.927e-05
1:134558665	1	ALL(NP)	T	C	12/19/52	0.2289	0.3839	0.0004075
1:134566648	1	ALL(NP)	A	C	14/14/52	0.175	0.3872	2.829e-06
1:134590096	1	ALL(NP)	T	C	11/10/59	0.125	0.32	8.101e-07
1:134632860	1	ALL(NP)	A	G	4/7/61	0.09722	0.1866	0.001548
1:134771996	1	ALL(NP)	T	C	18/14/43	0.1867	0.4444	6.327e-07
1:134880129	1	ALL(NP)	T	G	14/8/59	0.09877	0.3457	2.219e-09
1:134939619	1	ALL(NP)	T	C	17/16/47	0.2	0.4297	2.679e-06
1:134989451	1	ALL(NP)	C	G	18/12/50	0.15	0.42	1.691e-08
1:135031741	1	ALL(NP)	T	C	11/9/61	0.1111	0.3095	2.343e-07
1:135089430	1	ALL(NP)	T	C	30/12/39	0.1481	0.4938	1.347e-10
1:135141478	1	ALL(NP)	A	G	29/14/39	0.1707	0.4926	1.332e-09
1:135166820	1	ALL(NP)	G	C	25/17/39	0.2099	0.4851	2.414e-07
1:135213860	1	ALL(NP)	C	T	13/16/52	0.1975	0.3841	3e-05
1:135282787	1	ALL(NP)	C	A	20/18/45	0.2169	0.4546	2.189e-06
1:135487194	1	ALL(NP)	A	C	30/19/35	0.2262	0.4982	3.583e-07
1:135493891	1	ALL(NP)	T	C	13/10/57	0.125	0.3488	9.778e-08
1:135505787	1	ALL(NP)	G	A	14/17/49	0.2125	0.4043	4.048e-05
1:135512255	1	ALL(NP)	G	A	31/16/33	0.2	0.4997	4.189e-08
1:135577293	1	ALL(NP)	T	A	26/18/36	0.225	0.4922	9.972e-07
1:135588064	1	ALL(NP)	A	G	14/20/46	0.25	0.42	0.0004162
1:135647566	1	ALL(NP)	A	G	27/22/31	0.275	0.4988	5.273e-05
1:135655129	1	ALL(NP)	C	T	20/19/43	0.2317	0.4607	8.268e-06
1:135666316	1	ALL(NP)	A	G	29/15/36	0.1875	0.4962	1.838e-08
1:135707377	1	ALL(NP)	C	T	28/18/34	0.225	0.4972	1.153e-06
1:135708335	1	ALL(NP)	C	A	24/21/39	0.25	0.4841	1.11e-05
1:135722793	1	ALL(NP)	G	A	8/12/61	0.1481	0.2859	0.000127
1:135723167	1	ALL(NP)	A	T	6/15/59	0.1875	0.2805	0.007005
1:135731517	1	ALL(NP)	A	C	11/12/57	0.15	0.3347	5.894e-06
1:135739031	1	ALL(NP)	C	A	28/22/30	0.275	0.4997	5.177e-05
1:135743094	1	ALL(NP)	G	T	13/6/62	0.07407	0.317	3.67e-10
1:135761475	1	ALL(NP)	G	A	22/12/47	0.1481	0.4524	1.165e-09
1:135845586	1	ALL(NP)	C	T	22/19/40	0.2346	0.4753	5.276e-06
1:135929539	1	ALL(NP)	T	C	22/15/44	0.1852	0.4631	8.11e-08
1:135936256	1	ALL(NP)	T	C	19/18/43	0.225	0.455	1.254e-05
1:136016677	1	ALL(NP)	G	T	30/18/32	0.225	0.4997	5.862e-07
1:136138214	1	ALL(NP)	C	G	21/9/44	0.1216	0.4517	2.043e-10
1:136210183	1	ALL(NP)	C	T	14/11/56	0.1358	0.3656	9.985e-08
1:136335210	1	ALL(NP)	A	G	5/16/59	0.2	0.2722	0.02723
1:136342679	1	ALL(NP)	A	T	13/10/57	0.125	0.3488	9.778e-08
1:136352438	1	ALL(NP)	T	C	13/14/53	0.175	0.375	6.216e-06
1:136371167	1	ALL(NP)	C	A	15/12/53	0.15	0.3872	1.588e-07
1:136447429	1	ALL(NP)	A	G	11/11/58	0.1375	0.3274	2.258e-06
1:136479968	1	ALL(NP)	C	T	9/17/47	0.2329	0.3645	0.003147
1:136689474	1	ALL(NP)	C	T	13/16/44	0.2192	0.4098	0.0001148
1:136795037	1	ALL(NP)	T	C	33/13/35	0.1605	0.4997	3.496e-10
1:136880239	1	ALL(NP)	G	C	8/11/62	0.1358	0.2778	5.863e-05
1:136908838	1	ALL(NP)	C	T	32/18/33	0.2169	0.4999	2.008e-07
1:136989285	1	ALL(NP)	C	T	6/12/62	0.15	0.255	0.001402
1:137045600	1	ALL(NP)	C	T	21/12/48	0.1481	0.4444	2.004e-09
1:137149272	1	ALL(NP)	T	G	11/12/57	0.15	0.3347	5.894e-06
1:137264860	1	ALL(NP)	T	C	29/20/35	0.2381	0.4974	2.254e-06
1:137338219	1	ALL(NP)	T	C	22/18/40	0.225	0.4747	3.371e-06
1:137397920	1	ALL(NP)	C	T	17/8/45	0.1143	0.42	1.789e-09
1:137513513	1	ALL(NP)	T	G	19/20/42	0.2469	0.4597	6.287e-05
1:137579538	1	ALL(NP)	T	C	7/14/62	0.1687	0.2804	0.0012
1:137579918	1	ALL(NP)	G	C	12/11/58	0.1358	0.3387	6.932e-07
1:137618871	1	ALL(NP)	G	A	30/15/37	0.1829	0.4964	6.85e-09
1:137746292	1	ALL(NP)	A	C	19/14/33	0.2121	0.4775	6.163e-06
1:137784792	1	ALL(NP)	C	G	27/17/36	0.2125	0.4937	2.77e-07
1:137868172	1	ALL(NP)	A	T	24/15/41	0.1875	0.4774	5.768e-08
1:137880670	1	ALL(NP)	G	A	9/5/66	0.0625	0.2462	2.676e-08
1:137959579	1	ALL(NP)	A	G	23/22/33	0.2821	0.4918	0.0001871
1:138065427	1	ALL(NP)	A	G	5/4/70	0.05063	0.1615	1.091e-05
1:138097694	1	ALL(NP)	C	T	28/22/30	0.275	0.4997	5.177e-05
1:138166898	1	ALL(NP)	C	T	18/15/47	0.1875	0.4343	5.453e-07
1:138249027	1	ALL(NP)	C	T	22/22/32	0.2895	0.4913	0.0003919
1:138415491	1	ALL(NP)	T	C	14/14/48	0.1842	0.3999	5.931e-06
1:138548194	1	ALL(NP)	T	C	27/11/42	0.1375	0.4824	4.438e-11
1:138563122	1	ALL(NP)	G	A	26/11/43	0.1375	0.4774	6.239e-11
1:138566631	1	ALL(NP)	A	G	29/14/37	0.175	0.495	3.776e-09
1:138596632	1	ALL(NP)	T	C	24/13/43	0.1625	0.4718	2.615e-09
1:138780903	1	ALL(NP)	A	G	23/18/30	0.2535	0.4951	3.674e-05
1:138801048	1	ALL(NP)	C	T	9/10/62	0.1235	0.2859	7.336e-06
1:138832200	1	ALL(NP)	T	C	22/12/46	0.15	0.455	1.585e-09
1:139032277	1	ALL(NP)	A	G	12/13/53	0.1667	0.3619	7.902e-06
1:139075294	1	ALL(NP)	A	G	10/13/57	0.1625	0.3274	3.778e-05
1:139126917	1	ALL(NP)	C	T	18/9/55	0.1098	0.3982	1.702e-10
1:139240489	1	ALL(NP)	T	A	14/16/51	0.1975	0.3957	1.47e-05
1:139363316	1	ALL(NP)	T	C	31/15/36	0.1829	0.4981	3.971e-09
1:139384106	1	ALL(NP)	G	A	11/8/61	0.1	0.3047	8.315e-08
1:139433510	1	ALL(NP)	A	G	14/23/43	0.2875	0.4343	0.003811
1:139443282	1	ALL(NP)	C	T	17/14/49	0.175	0.42	3.401e-07
1:139444835	1	ALL(NP)	G	A	30/14/36	0.175	0.4972	4.373e-09
1:139451865	1	ALL(NP)	G	A	14/13/53	0.1625	0.3812	1.049e-06
1:139520135	1	ALL(NP)	T	C	9/12/59	0.15	0.3047	4.676e-05
1:139582962	1	ALL(NP)	G	A	22/21/37	0.2625	0.4824	5.608e-05
1:139650912	1	ALL(NP)	T	A	14/14/52	0.175	0.3872	2.829e-06
1:139651472	1	ALL(NP)	A	C	13/14/53	0.175	0.375	6.216e-06
1:139670323	1	ALL(NP)	A	G	12/15/53	0.1875	0.3687	3.308e-05
1:139694499	1	ALL(NP)	T	A	22/20/38	0.25	0.48	1.904e-05
1:139799803	1	ALL(NP)	G	C	14/10/59	0.1205	0.353	2.115e-08
1:139831593	1	ALL(NP)	A	G	20/12/49	0.1481	0.4359	3.601e-09
1:139832396	1	ALL(NP)	A	G	10/13/58	0.1605	0.3244	3.337e-05
1:139872529	1	ALL(NP)	C	A	22/16/45	0.1928	0.4616	1.255e-07
1:139885708	1	ALL(NP)	G	A	18/15/47	0.1875	0.4343	5.453e-07
1:139887633	1	ALL(NP)	C	A	30/13/37	0.1625	0.4962	8.055e-10
1:139950099	1	ALL(NP)	A	G	24/14/42	0.175	0.4747	1.116e-08
1:139959468	1	ALL(NP)	T	C	7/14/59	0.175	0.2888	0.001532
1:139970870	1	ALL(NP)	G	A	18/15/47	0.1875	0.4343	5.453e-07
1:140090796	1	ALL(NP)	T	C	18/17/45	0.2125	0.443	5.685e-06
1:140103721	1	ALL(NP)	A	G	10/6/65	0.07407	0.2695	2.088e-08
1:140171606	1	ALL(NP)	T	C	25/13/34	0.1806	0.4922	4.48e-08
1:140333851	1	ALL(NP)	G	C	25/12/44	0.1481	0.4725	2.954e-10
1:140350806	1	ALL(NP)	G	A	21/14/45	0.175	0.455	3.577e-08
1:140532934	1	ALL(NP)	G	C	2/7/67	0.09211	0.1343	0.03992
1:140556776	1	ALL(NP)	T	G	28/10/44	0.122	0.481	2.629e-12
1:140654934	1	ALL(NP)	G	T	20/11/49	0.1375	0.4343	1.21e-09
1:140696920	1	ALL(NP)	A	G	29/10/42	0.1235	0.4871	5.368e-12
1:140706641	1	ALL(NP)	G	A	28/11/41	0.1375	0.4868	3.712e-11
1:140749553	1	ALL(NP)	G	A	26/16/39	0.1975	0.4871	5.847e-08
1:140803138	1	ALL(NP)	C	T	6/12/62	0.15	0.255	0.001402
1:140882933	1	ALL(NP)	T	C	12/12/57	0.1481	0.3457	1.915e-06
1:140911975	1	ALL(NP)	G	T	11/18/52	0.2222	0.3719	0.0005464
1:140967326	1	ALL(NP)	C	G	21/15/46	0.1829	0.4535	6.744e-08
1:140992395	1	ALL(NP)	G	T	9/6/65	0.075	0.255	1.035e-07
1:140996309	1	ALL(NP)	T	G	11/12/57	0.15	0.3347	5.894e-06
1:141072174	1	ALL(NP)	G	A	13/16/51	0.2	0.3872	3.523e-05
1:141075817	1	ALL(NP)	G	A	9/12/60	0.1481	0.3018	4.181e-05
1:141205106	1	ALL(NP)	G	A	14/13/54	0.1605	0.3781	8.751e-07
1:141225289	1	ALL(NP)	T	C	9/13/58	0.1625	0.3124	0.0001024
1:141299755	1	ALL(NP)	A	G	9/8/63	0.1	0.2722	1.101e-06
1:141420827	1	ALL(NP)	G	T	18/14/48	0.175	0.4297	1.822e-07
1:141494090	1	ALL(NP)	C	T	31/13/37	0.1605	0.4973	3.359e-10
1:141516646	1	ALL(NP)	T	C	19/16/46	0.1975	0.4444	7.196e-07
1:141518819	1	ALL(NP)	T	A	21/19/40	0.2375	0.4718	1.082e-05
1:141530370	1	ALL(NP)	A	C	22/17/42	0.2099	0.4695	7.521e-07
1:141543925	1	ALL(NP)	T	G	10/4/66	0.05	0.255	1.168e-09
1:141562021	1	ALL(NP)	C	T	23/15/42	0.1875	0.4718	5.491e-08
1:141573514	1	ALL(NP)	A	G	17/17/48	0.2073	0.4285	4.517e-06
1:141597243	1	ALL(NP)	G	C	18/16/46	0.2	0.4388	1.544e-06
1:141603988	1	ALL(NP)	A	C	7/9/65	0.1111	0.2436	4.116e-05
1:141610926	1	ALL(NP)	C	T	16/15/49	0.1875	0.4149	1.836e-06
1:141614771	1	ALL(NP)	A	G	11/7/62	0.0875	0.2968	2.331e-08
1:141621378	1	ALL(NP)	G	C	15/11/56	0.1341	0.375	3.342e-08
1:141627807	1	ALL(NP)	T	A	22/13/46	0.1605	0.4561	4.557e-09
1:141661500	1	ALL(NP)	A	G	12/11/57	0.1375	0.3418	8.096e-07
1:141666069	1	ALL(NP)	T	C	16/9/58	0.1084	0.372	8.061e-10
1:141685383	1	ALL(NP)	A	G	29/21/31	0.2593	0.4997	1.63e-05
1:141696676	1	ALL(NP)	T	C	10/8/62	0.1	0.2888	2.936e-07
1:141733739	1	ALL(NP)	C	G	14/14/54	0.1707	0.381	1.981e-06
1:141780422	1	ALL(NP)	G	C	20/14/46	0.175	0.4472	5.907e-08
1:141784836	1	ALL(NP)	A	G	10/11/59	0.1375	0.3124	6.601e-06
1:141852348	1	ALL(NP)	A	G	14/15/51	0.1875	0.393	7.222e-06
1:141872609	1	ALL(NP)	A	G	22/21/41	0.25	0.4744	2.018e-05
1:141916231	1	ALL(NP)	G	A	14/18/48	0.225	0.4097	8.941e-05
1:141958157	1	ALL(NP)	A	G	18/19/43	0.2375	0.4512	3.706e-05
1:141976169	1	ALL(NP)	T	C	14/8/58	0.1	0.3488	2.677e-09
1:141984746	1	ALL(NP)	A	G	17/19/44	0.2375	0.443	4.197e-05
1:141990569	1	ALL(NP)	G	A	26/18/36	0.225	0.4922	9.972e-07
1:142016452	1	ALL(NP)	C	T	9/10/64	0.1205	0.2804	5.864e-06
1:142016682	1	ALL(NP)	T	C	29/12/40	0.1481	0.4908	1.032e-10
1:142020072	1	ALL(NP)	T	G	14/18/50	0.2195	0.4036	6.376e-05
1:142041806	1	ALL(NP)	A	G	10/11/62	0.1325	0.3037	4.533e-06
1:142048496	1	ALL(NP)	G	A	23/14/43	0.175	0.4688	2.153e-08
1:142061789	1	ALL(NP)	G	A	32/16/33	0.1975	0.4999	3.445e-08
1:142063334	1	ALL(NP)	G	A	34/13/35	0.1585	0.4999	1.58e-10
1:142065249	1	ALL(NP)	A	G	19/11/52	0.1341	0.419	1.381e-09
1:142098665	1	ALL(NP)	A	G	26/23/32	0.284	0.4973	0.0001204
1:142099534	1	ALL(NP)	T	C	20/22/40	0.2683	0.4703	0.0001256
1:142101500	1	ALL(NP)	G	A	18/17/47	0.2073	0.4375	2.616e-06
1:142102246	1	ALL(NP)	A	G	13/10/61	0.119	0.3367	5.001e-08
1:142110816	1	ALL(NP)	A	G	27/16/37	0.2	0.4922	7.068e-08
1:142113962	1	ALL(NP)	G	T	27/16/39	0.1951	0.4893	2.954e-08
1:142114372	1	ALL(NP)	C	G	23/19/38	0.2375	0.4824	6.011e-06
1:142115159	1	ALL(NP)	A	G	14/11/55	0.1375	0.3687	1.201e-07
1:142117094	1	ALL(NP)	A	G	29/19/35	0.2289	0.4974	6.826e-07
1:142118647	1	ALL(NP)	C	G	27/16/37	0.2	0.4922	7.068e-08
1:142127294	1	ALL(NP)	C	T	25/17/38	0.2125	0.4868	5.549e-07
1:142153433	1	ALL(NP)	A	G	21/15/44	0.1875	0.4587	2.024e-07
1:142162341	1	ALL(NP)	C	T	19/12/53	0.1429	0.4181	3.17e-09
1:142187899	1	ALL(NP)	A	G	12/12/57	0.1481	0.3457	1.915e-06
1:142189377	1	ALL(NP)	A	G	15/18/47	0.225	0.42	8.194e-05
1:142324643	1	ALL(NP)	T	C	26/12/43	0.1481	0.478	2.035e-10
1:142360541	1	ALL(NP)	C	G	9/13/59	0.1605	0.3095	9.166e-05
1:142393874	1	ALL(NP)	C	T	13/14/54	0.1728	0.3719	5.271e-06
1:142422518	1	ALL(NP)	T	G	19/17/45	0.2099	0.4485	2.521e-06
1:142426026	1	ALL(NP)	C	G	12/15/55	0.1829	0.3625	2.462e-05
1:142537882	1	ALL(NP)	C	T	13/19/48	0.2375	0.4043	0.0004878
1:142550336	1	ALL(NP)	G	A	12/10/59	0.1235	0.3317	2.347e-07
1:142557226	1	ALL(NP)	G	A	10/12/58	0.15	0.32	1.625e-05
1:142566503	1	ALL(NP)	C	G	8/13/60	0.1605	0.2939	0.0002611
1:142669077	1	ALL(NP)	G	T	21/17/42	0.2125	0.4655	1.74e-06
1:142737535	1	ALL(NP)	C	T	12/12/59	0.1446	0.3397	1.416e-06
1:142738322	1	ALL(NP)	C	T	12/18/51	0.2222	0.3841	0.0002742
1:142764567	1	ALL(NP)	A	G	6/17/57	0.2125	0.2968	0.01705
1:142791285	1	ALL(NP)	C	T	12/12/57	0.1481	0.3457	1.915e-06
1:142901022	1	ALL(NP)	T	C	8/11/61	0.1375	0.2805	6.476e-05
1:142932290	1	ALL(NP)	G	A	10/6/66	0.07317	0.2668	1.834e-08
1:143052253	1	ALL(NP)	A	T	11/17/52	0.2125	0.3687	0.0003199
1:143082590	1	ALL(NP)	G	A	18/14/48	0.175	0.4297	1.822e-07
1:143200199	1	ALL(NP)	C	T	20/17/31	0.25	0.4869	5.744e-05
1:143318491	1	ALL(NP)	C	T	7/11/58	0.1447	0.2748	0.0003085
1:143382133	1	ALL(NP)	G	A	15/12/57	0.1429	0.375	7.312e-08
1:143425224	1	ALL(NP)	A	G	21/12/47	0.15	0.4472	2.682e-09
1:143560657	1	ALL(NP)	A	G	14/10/56	0.125	0.3622	3.665e-08
1:143608522	1	ALL(NP)	T	C	17/14/45	0.1842	0.4321	8.583e-07
1:143758215	1	ALL(NP)	C	T	24/19/39	0.2317	0.4833	2.52e-06
1:143820959	1	ALL(NP)	A	G	27/19/34	0.2375	0.4962	3.668e-06
1:143903190	1	ALL(NP)	C	G	13/10/53	0.1316	0.3615	1.982e-07
1:144017566	1	ALL(NP)	A	G	0/24/60	0.2857	0.2449	0.2029
1:144192794	1	ALL(NP)	G	T	23/10/33	0.1515	0.4885	8.615e-09
1:144252034	1	ALL(NP)	C	A	6/9/59	0.1216	0.2435	0.0002938
[truncated: 37,101 more rows]
