# Supplementary material for: Development and verification of a 10K liquid chip for Hainan black goat based on genotyping by pinpoint sequencing of liquid captured targets
Source: BMC Genom Data. 2024 May 7;25:44. doi: 10.1186/s12863-024-01228-8 (PMC11075337; doi:10.1186/s12863-024-01228-8)
Supplement: Supplementary file 3 — Additional file 3: Table S3. Information table of candidate SNP sites with high Fst value from resequencing. [file 12863_2024_1228_MOESM3_ESM.xlsx]

## Sheet: Sheet1
catergory	chr	pos	SNP site	Ref	Alt	FST
SNPs with high Fst values from resequencing sources	7	30401834	7:30401834	C	T	0.806687
SNPs with high Fst values from resequencing sources	28	39834560	28:39834560	G	A	0.805121
SNPs with high Fst values from resequencing sources	10	10337405	10:10337405	G	A	0.803104
SNPs with high Fst values from resequencing sources	6	106301540	6:106301540	T	C	0.790283
SNPs with high Fst values from resequencing sources	6	106337192	6:106337192	C	T	0.785479
SNPs with high Fst values from resequencing sources	1	63647203	1:63647203	C	T	0.780842
SNPs with high Fst values from resequencing sources	1	2151427	1:2151427	G	T	0.776261
SNPs with high Fst values from resequencing sources	4	59503908	4:59503908	G	A	0.764551
SNPs with high Fst values from resequencing sources	3	33630699	3:33630699	C	T	0.761515
SNPs with high Fst values from resequencing sources	24	7168621	24:7168621	G	A	0.761135
SNPs with high Fst values from resequencing sources	6	101492533	6:101492533	A	T	0.760379
SNPs with high Fst values from resequencing sources	14	6141539	14:6141539	G	A	0.758994
SNPs with high Fst values from resequencing sources	17	39896931	17:39896931	G	T	0.757499
SNPs with high Fst values from resequencing sources	9	16837873	9:16837873	T	C	0.755847
SNPs with high Fst values from resequencing sources	14	5694292	14:5694292	G	A	0.752882
SNPs with high Fst values from resequencing sources	29	2488617	29:2488617	C	T	0.752181
SNPs with high Fst values from resequencing sources	1	63584748	1:63584748	C	T	0.751408
SNPs with high Fst values from resequencing sources	24	57925983	24:57925983	T	G	0.747615
SNPs with high Fst values from resequencing sources	6	81239473	6:81239473	G	A	0.744656
SNPs with high Fst values from resequencing sources	7	74762519	7:74762519	C	T	0.739507
SNPs with high Fst values from resequencing sources	3	35587783	3:35587783	A	G	0.737058
SNPs with high Fst values from resequencing sources	24	7173882	24:7173882	G	A	0.735812
SNPs with high Fst values from resequencing sources	22	29850546	22:29850546	C	G	0.734658
SNPs with high Fst values from resequencing sources	15	6206993	15:6206993	C	T	0.734109
SNPs with high Fst values from resequencing sources	27	8993665	27:8993665	T	C	0.732565
SNPs with high Fst values from resequencing sources	6	5074975	6:5074975	C	T	0.731989
SNPs with high Fst values from resequencing sources	8	72488160	8:72488160	T	C	0.730428
SNPs with high Fst values from resequencing sources	29	36394476	29:36394476	C	T	0.730016
SNPs with high Fst values from resequencing sources	5	2547381	5:2547381	C	G	0.729763
SNPs with high Fst values from resequencing sources	24	58309910	24:58309910	G	A	0.72954
SNPs with high Fst values from resequencing sources	29	31392002	29:31392002	A	G	0.728892
SNPs with high Fst values from resequencing sources	29	4392656	29:4392656	G	A	0.728876
SNPs with high Fst values from resequencing sources	5	92450974	5:92450974	G	C	0.727828
SNPs with high Fst values from resequencing sources	10	91010691	10:91010691	G	T	0.727235
SNPs with high Fst values from resequencing sources	6	16970657	6:16970657	C	T	0.726568
SNPs with high Fst values from resequencing sources	6	101752531	6:101752531	G	A	0.723092
SNPs with high Fst values from resequencing sources	15	6184321	15:6184321	C	T	0.720934
SNPs with high Fst values from resequencing sources	8	8388179	8:8388179	C	T	0.719644
SNPs with high Fst values from resequencing sources	1	92752424	1:92752424	G	A	0.7193
SNPs with high Fst values from resequencing sources	5	89158254	5:89158254	C	T	0.718588
SNPs with high Fst values from resequencing sources	5	89158536	5:89158536	C	T	0.718183
SNPs with high Fst values from resequencing sources	28	39806321	28:39806321	A	G	0.716241
SNPs with high Fst values from resequencing sources	19	32163389	19:32163389	G	A	0.715296
SNPs with high Fst values from resequencing sources	6	101836283	6:101836283	A	G	0.714768
SNPs with high Fst values from resequencing sources	19	18617417	19:18617417	C	T	0.713958
SNPs with high Fst values from resequencing sources	1	67683859	1:67683859	G	A	0.713778
SNPs with high Fst values from resequencing sources	14	5688513	14:5688513	C	G	0.713046
SNPs with high Fst values from resequencing sources	3	51418242	3:51418242	C	A	0.712975
SNPs with high Fst values from resequencing sources	24	7164972	24:7164972	T	C	0.712665
SNPs with high Fst values from resequencing sources	28	39695915	28:39695915	C	T	0.712203
SNPs with high Fst values from resequencing sources	6	103832683	6:103832683	T	C	0.711962
SNPs with high Fst values from resequencing sources	3	96498076	3:96498076	G	A	0.711836
SNPs with high Fst values from resequencing sources	1	79308490	1:79308490	C	T	0.710251
SNPs with high Fst values from resequencing sources	23	46757108	23:46757108	G	A	0.709642
SNPs with high Fst values from resequencing sources	3	33630698	3:33630698	T	C	0.709082
SNPs with high Fst values from resequencing sources	1	44607418	1:44607418	A	G	0.708988
SNPs with high Fst values from resequencing sources	4	59335256	4:59335256	A	G	0.708102
SNPs with high Fst values from resequencing sources	24	58965589	24:58965589	G	A	0.704426
SNPs with high Fst values from resequencing sources	20	176932	20:176932	C	T	0.703826
SNPs with high Fst values from resequencing sources	2	94916089	2:94916089	A	G	0.702257
SNPs with high Fst values from resequencing sources	4	112948069	4:112948069	C	G	0.698652
SNPs with high Fst values from resequencing sources	3	33621759	3:33621759	A	G	0.695692
SNPs with high Fst values from resequencing sources	5	92455240	5:92455240	T	A	0.694337
SNPs with high Fst values from resequencing sources	6	106240126	6:106240126	C	T	0.693313
SNPs with high Fst values from resequencing sources	2	89574792	2:89574792	A	G	0.69286
SNPs with high Fst values from resequencing sources	16	57841791	16:57841791	C	T	0.691909
SNPs with high Fst values from resequencing sources	13	19803888	13:19803888	T	C	0.69155
SNPs with high Fst values from resequencing sources	8	100189879	8:100189879	T	G	0.691147
SNPs with high Fst values from resequencing sources	1	67512486	1:67512486	G	A	0.69093
SNPs with high Fst values from resequencing sources	6	103921719	6:103921719	A	G	0.689919
SNPs with high Fst values from resequencing sources	8	50933439	8:50933439	G	A	0.689032
SNPs with high Fst values from resequencing sources	13	39002305	13:39002305	T	C	0.687036
SNPs with high Fst values from resequencing sources	5	92969617	5:92969617	T	C	0.686822
SNPs with high Fst values from resequencing sources	14	34004699	14:34004699	C	A	0.684445
SNPs with high Fst values from resequencing sources	6	5093215	6:5093215	T	C	0.68396
SNPs with high Fst values from resequencing sources	10	27218796	10:27218796	T	C	0.68396
SNPs with high Fst values from resequencing sources	15	14227860	15:14227860	C	G	0.683289
SNPs with high Fst values from resequencing sources	14	61255375	14:61255375	G	A	0.68279
SNPs with high Fst values from resequencing sources	27	8993416	27:8993416	G	T	0.682698
SNPs with high Fst values from resequencing sources	6	6338417	6:6338417	G	T	0.682197
SNPs with high Fst values from resequencing sources	9	16823859	9:16823859	A	T	0.681905
SNPs with high Fst values from resequencing sources	20	33777557	20:33777557	A	G	0.680297
SNPs with high Fst values from resequencing sources	25	22797649	25:22797649	C	T	0.678947
SNPs with high Fst values from resequencing sources	1	67634607	1:67634607	G	C	0.678557
SNPs with high Fst values from resequencing sources	12	69848813	12:69848813	C	T	0.67786
SNPs with high Fst values from resequencing sources	24	59944608	24:59944608	G	A	0.67694
SNPs with high Fst values from resequencing sources	8	100175429	8:100175429	C	A	0.676419
SNPs with high Fst values from resequencing sources	23	48146876	23:48146876	G	T	0.676112
SNPs with high Fst values from resequencing sources	3	32942587	3:32942587	C	T	0.675772
SNPs with high Fst values from resequencing sources	28	43739984	28:43739984	A	G	0.675392
SNPs with high Fst values from resequencing sources	6	80907974	6:80907974	A	G	0.674694
SNPs with high Fst values from resequencing sources	29	35147647	29:35147647	C	T	0.674663
SNPs with high Fst values from resequencing sources	4	30971511	4:30971511	T	A	0.674494
SNPs with high Fst values from resequencing sources	19	32176522	19:32176522	T	C	0.674127
SNPs with high Fst values from resequencing sources	2	15512847	2:15512847	A	G	0.673632
SNPs with high Fst values from resequencing sources	13	34270009	13:34270009	C	T	0.673516
SNPs with high Fst values from resequencing sources	8	100712759	8:100712759	G	A	0.672785
SNPs with high Fst values from resequencing sources	19	15357831	19:15357831	G	A	0.672423
SNPs with high Fst values from resequencing sources	19	56590242	19:56590242	G	A	0.672423
SNPs with high Fst values from resequencing sources	15	27594356	15:27594356	A	G	0.671924
SNPs with high Fst values from resequencing sources	7	42570362	7:42570362	A	G	0.671868
SNPs with high Fst values from resequencing sources	16	48586244	16:48586244	C	T	0.671758
SNPs with high Fst values from resequencing sources	6	105464620	6:105464620	T	C	0.670859
SNPs with high Fst values from resequencing sources	17	13562978	17:13562978	C	T	0.6707
SNPs with high Fst values from resequencing sources	7	43975815	7:43975815	A	G	0.670369
SNPs with high Fst values from resequencing sources	3	6868112	3:6868112	C	T	0.669313
SNPs with high Fst values from resequencing sources	19	32168532	19:32168532	C	T	0.66886
SNPs with high Fst values from resequencing sources	13	19802689	13:19802689	C	T	0.668711
SNPs with high Fst values from resequencing sources	17	10775155	17:10775155	G	A	0.668651
SNPs with high Fst values from resequencing sources	4	52932047	4:52932047	C	T	0.668585
SNPs with high Fst values from resequencing sources	1	67608255	1:67608255	G	A	0.668515
SNPs with high Fst values from resequencing sources	5	2661245	5:2661245	G	A	0.668152
SNPs with high Fst values from resequencing sources	12	2507416	12:2507416	G	A	0.668062
SNPs with high Fst values from resequencing sources	6	14561600	6:14561600	T	G	0.667096
SNPs with high Fst values from resequencing sources	29	4392192	29:4392192	A	C	0.666069
SNPs with high Fst values from resequencing sources	1	78856675	1:78856675	T	C	0.665917
SNPs with high Fst values from resequencing sources	7	74752200	7:74752200	A	C	0.665819
SNPs with high Fst values from resequencing sources	21	62911339	21:62911339	A	G	0.665363
SNPs with high Fst values from resequencing sources	4	59073947	4:59073947	C	T	0.665308
SNPs with high Fst values from resequencing sources	19	18623840	19:18623840	T	A	0.665221
SNPs with high Fst values from resequencing sources	6	101796437	6:101796437	C	T	0.665144
SNPs with high Fst values from resequencing sources	4	59221513	4:59221513	C	T	0.664699
SNPs with high Fst values from resequencing sources	19	40131742	19:40131742	T	A	0.664398
SNPs with high Fst values from resequencing sources	2	32908210	2:32908210	G	A	0.664132
SNPs with high Fst values from resequencing sources	16	47382416	16:47382416	A	T	0.663802
SNPs with high Fst values from resequencing sources	15	27532379	15:27532379	A	T	0.66375
SNPs with high Fst values from resequencing sources	21	50874568	21:50874568	G	C	0.66356
SNPs with high Fst values from resequencing sources	24	59227879	24:59227879	T	C	0.663527
SNPs with high Fst values from resequencing sources	3	112118272	3:112118272	C	T	0.662486
SNPs with high Fst values from resequencing sources	13	37624663	13:37624663	C	T	0.662078
SNPs with high Fst values from resequencing sources	13	37649886	13:37649886	C	A	0.662078
SNPs with high Fst values from resequencing sources	17	27662549	17:27662549	G	A	0.660908
SNPs with high Fst values from resequencing sources	26	41534659	26:41534659	G	A	0.660784
SNPs with high Fst values from resequencing sources	4	22078000	4:22078000	G	A	0.66051
SNPs with high Fst values from resequencing sources	3	107220151	3:107220151	T	C	0.660337
SNPs with high Fst values from resequencing sources	28	39824810	28:39824810	T	C	0.65972
SNPs with high Fst values from resequencing sources	20	19213672	20:19213672	G	A	0.659116
SNPs with high Fst values from resequencing sources	3	104283082	3:104283082	G	C	0.658765
SNPs with high Fst values from resequencing sources	21	39457797	21:39457797	G	A	0.658731
SNPs with high Fst values from resequencing sources	5	92547229	5:92547229	T	C	0.658612
SNPs with high Fst values from resequencing sources	1	129377649	1:129377649	C	T	0.658555
SNPs with high Fst values from resequencing sources	13	59703105	13:59703105	G	A	0.657015
SNPs with high Fst values from resequencing sources	1	98633872	1:98633872	C	T	0.656979
SNPs with high Fst values from resequencing sources	19	32163972	19:32163972	G	A	0.656961
SNPs with high Fst values from resequencing sources	7	12762803	7:12762803	C	T	0.656684
SNPs with high Fst values from resequencing sources	28	29262196	28:29262196	C	G	0.655932
SNPs with high Fst values from resequencing sources	9	44700388	9:44700388	G	A	0.655488
SNPs with high Fst values from resequencing sources	16	2626355	16:2626355	G	C	0.655331
SNPs with high Fst values from resequencing sources	13	61175208	13:61175208	C	G	0.655037
SNPs with high Fst values from resequencing sources	29	40302562	29:40302562	C	T	0.654967
SNPs with high Fst values from resequencing sources	7	36942003	7:36942003	A	G	0.654142
SNPs with high Fst values from resequencing sources	23	3156357	23:3156357	C	T	0.653864
SNPs with high Fst values from resequencing sources	28	29288446	28:29288446	G	A	0.653659
SNPs with high Fst values from resequencing sources	24	59371546	24:59371546	A	G	0.653465
SNPs with high Fst values from resequencing sources	27	10314755	27:10314755	C	G	0.653058
SNPs with high Fst values from resequencing sources	6	105272343	6:105272343	C	T	0.652873
SNPs with high Fst values from resequencing sources	3	56752859	3:56752859	T	C	0.652169
SNPs with high Fst values from resequencing sources	6	81520182	6:81520182	A	G	0.652169
SNPs with high Fst values from resequencing sources	5	43867134	5:43867134	A	G	0.651608
SNPs with high Fst values from resequencing sources	27	8993429	27:8993429	C	T	0.651608
SNPs with high Fst values from resequencing sources	4	59093060	4:59093060	T	C	0.651533
SNPs with high Fst values from resequencing sources	14	71098447	14:71098447	C	T	0.651444
SNPs with high Fst values from resequencing sources	29	22602196	29:22602196	G	C	0.651409
SNPs with high Fst values from resequencing sources	20	300481	20:300481	C	T	0.651379
SNPs with high Fst values from resequencing sources	28	19633393	28:19633393	C	T	0.651064
SNPs with high Fst values from resequencing sources	4	59335985	4:59335985	G	A	0.650832
SNPs with high Fst values from resequencing sources	1	63881261	1:63881261	C	T	0.650749
SNPs with high Fst values from resequencing sources	13	58108095	13:58108095	T	G	0.650614
SNPs with high Fst values from resequencing sources	11	70339913	11:70339913	C	T	0.650321
SNPs with high Fst values from resequencing sources	12	9713657	12:9713657	G	A	0.649772
SNPs with high Fst values from resequencing sources	18	39890457	18:39890457	A	G	0.649357
SNPs with high Fst values from resequencing sources	19	6646728	19:6646728	C	T	0.649148
SNPs with high Fst values from resequencing sources	26	18742277	26:18742277	C	T	0.649148
SNPs with high Fst values from resequencing sources	26	16063192	26:16063192	G	T	0.649038
SNPs with high Fst values from resequencing sources	27	8993407	27:8993407	G	A	0.648642
SNPs with high Fst values from resequencing sources	7	73700049	7:73700049	A	C	0.647822
SNPs with high Fst values from resequencing sources	4	39165420	4:39165420	G	T	0.647518
SNPs with high Fst values from resequencing sources	1	69366288	1:69366288	T	C	0.647326
SNPs with high Fst values from resequencing sources	1	99521347	1:99521347	A	G	0.647326
SNPs with high Fst values from resequencing sources	6	106159439	6:106159439	T	G	0.647072
SNPs with high Fst values from resequencing sources	1	23092358	1:23092358	C	T	0.646918
SNPs with high Fst values from resequencing sources	13	12334335	13:12334335	T	C	0.646475
SNPs with high Fst values from resequencing sources	13	11001922	13:11001922	G	A	0.646168
SNPs with high Fst values from resequencing sources	10	39137780	10:39137780	C	T	0.64608
SNPs with high Fst values from resequencing sources	10	29733198	10:29733198	C	T	0.645469
SNPs with high Fst values from resequencing sources	20	12669846	20:12669846	G	A	0.64546
SNPs with high Fst values from resequencing sources	4	59335992	4:59335992	G	A	0.645444
SNPs with high Fst values from resequencing sources	4	23977249	4:23977249	A	T	0.644112
SNPs with high Fst values from resequencing sources	19	40257318	19:40257318	G	C	0.643822
SNPs with high Fst values from resequencing sources	13	57319187	13:57319187	G	A	0.642701
SNPs with high Fst values from resequencing sources	12	42982355	12:42982355	T	C	0.642679
SNPs with high Fst values from resequencing sources	6	103918934	6:103918934	T	G	0.64247
SNPs with high Fst values from resequencing sources	9	70126205	9:70126205	G	C	0.641448
SNPs with high Fst values from resequencing sources	2	131853446	2:131853446	T	C	0.641374
SNPs with high Fst values from resequencing sources	1	11099942	1:11099942	T	C	0.640896
SNPs with high Fst values from resequencing sources	1	93064128	1:93064128	T	C	0.64077
SNPs with high Fst values from resequencing sources	25	13925547	25:13925547	A	G	0.640733
SNPs with high Fst values from resequencing sources	4	23977237	4:23977237	C	G	0.6407
SNPs with high Fst values from resequencing sources	4	30954059	4:30954059	G	A	0.640026
SNPs with high Fst values from resequencing sources	15	52935077	15:52935077	G	A	0.639742
SNPs with high Fst values from resequencing sources	3	43673943	3:43673943	G	A	0.639641
SNPs with high Fst values from resequencing sources	15	40155355	15:40155355	C	G	0.639641
SNPs with high Fst values from resequencing sources	13	79626388	13:79626388	T	C	0.639626
SNPs with high Fst values from resequencing sources	7	74752198	7:74752198	C	T	0.639454
SNPs with high Fst values from resequencing sources	21	40557900	21:40557900	T	C	0.639446
SNPs with high Fst values from resequencing sources	8	52371261	8:52371261	A	G	0.639415
SNPs with high Fst values from resequencing sources	8	111727907	8:111727907	G	A	0.639415
SNPs with high Fst values from resequencing sources	24	58303059	24:58303059	C	A	0.639031
SNPs with high Fst values from resequencing sources	16	47394269	16:47394269	T	C	0.638858
SNPs with high Fst values from resequencing sources	3	113977047	3:113977047	G	A	0.638032
SNPs with high Fst values from resequencing sources	18	42912151	18:42912151	G	A	0.63797
SNPs with high Fst values from resequencing sources	13	15642142	13:15642142	C	T	0.637523
SNPs with high Fst values from resequencing sources	2	46799339	2:46799339	A	G	0.637028
SNPs with high Fst values from resequencing sources	1	67637790	1:67637790	C	T	0.636927
SNPs with high Fst values from resequencing sources	4	90112916	4:90112916	A	C	0.636844
SNPs with high Fst values from resequencing sources	2	89366021	2:89366021	T	C	0.636809
SNPs with high Fst values from resequencing sources	5	51403456	5:51403456	A	G	0.635003
SNPs with high Fst values from resequencing sources	8	79950348	8:79950348	T	C	0.634544
SNPs with high Fst values from resequencing sources	1	8399566	1:8399566	T	C	0.634386
SNPs with high Fst values from resequencing sources	3	113977050	3:113977050	G	A	0.634008
SNPs with high Fst values from resequencing sources	24	3218588	24:3218588	T	C	0.633902
SNPs with high Fst values from resequencing sources	3	48390295	3:48390295	A	T	0.633607
SNPs with high Fst values from resequencing sources	6	66529222	6:66529222	C	T	0.633036
SNPs with high Fst values from resequencing sources	1	145318133	1:145318133	C	T	0.632458
SNPs with high Fst values from resequencing sources	24	7404746	24:7404746	G	A	0.632315
SNPs with high Fst values from resequencing sources	10	94317145	10:94317145	A	G	0.632235
SNPs with high Fst values from resequencing sources	27	17781556	27:17781556	A	T	0.632235
SNPs with high Fst values from resequencing sources	3	93820888	3:93820888	A	C	0.632062
SNPs with high Fst values from resequencing sources	3	43623698	3:43623698	C	A	0.631739
SNPs with high Fst values from resequencing sources	5	51407586	5:51407586	T	C	0.631716
SNPs with high Fst values from resequencing sources	24	58454415	24:58454415	T	C	0.630998
SNPs with high Fst values from resequencing sources	21	54031122	21:54031122	T	G	0.630988
SNPs with high Fst values from resequencing sources	2	32844042	2:32844042	C	T	0.630936
SNPs with high Fst values from resequencing sources	1	91918306	1:91918306	C	A	0.630917
SNPs with high Fst values from resequencing sources	6	6308495	6:6308495	G	T	0.630917
SNPs with high Fst values from resequencing sources	1	69868630	1:69868630	G	T	0.630865
SNPs with high Fst values from resequencing sources	13	42494771	13:42494771	A	G	0.630491
SNPs with high Fst values from resequencing sources	15	58842551	15:58842551	C	T	0.630491
SNPs with high Fst values from resequencing sources	22	29864331	22:29864331	G	A	0.630474
SNPs with high Fst values from resequencing sources	13	63350646	13:63350646	C	T	0.63011
SNPs with high Fst values from resequencing sources	6	5093878	6:5093878	A	G	0.62963
SNPs with high Fst values from resequencing sources	22	29843592	22:29843592	T	C	0.629497
SNPs with high Fst values from resequencing sources	18	39735183	18:39735183	G	A	0.629063
SNPs with high Fst values from resequencing sources	13	39003702	13:39003702	G	A	0.62904
SNPs with high Fst values from resequencing sources	17	43366737	17:43366737	C	T	0.628919
SNPs with high Fst values from resequencing sources	27	13121359	27:13121359	G	A	0.628519
SNPs with high Fst values from resequencing sources	3	65379117	3:65379117	A	G	0.628461
SNPs with high Fst values from resequencing sources	9	75756793	9:75756793	T	C	0.628187
SNPs with high Fst values from resequencing sources	29	39863101	29:39863101	A	G	0.628187
SNPs with high Fst values from resequencing sources	6	111880127	6:111880127	G	A	0.628016
SNPs with high Fst values from resequencing sources	16	24416441	16:24416441	G	A	0.627911
SNPs with high Fst values from resequencing sources	6	5091166	6:5091166	G	A	0.626833
SNPs with high Fst values from resequencing sources	7	85658572	7:85658572	C	T	0.625744
SNPs with high Fst values from resequencing sources	17	6584295	17:6584295	G	A	0.625575
SNPs with high Fst values from resequencing sources	20	33752216	20:33752216	T	C	0.625575
SNPs with high Fst values from resequencing sources	3	7174305	3:7174305	G	C	0.625498
SNPs with high Fst values from resequencing sources	6	106656256	6:106656256	G	A	0.625498
SNPs with high Fst values from resequencing sources	9	16881621	9:16881621	A	C	0.625373
SNPs with high Fst values from resequencing sources	20	33982747	20:33982747	G	A	0.624978
SNPs with high Fst values from resequencing sources	21	63093882	21:63093882	G	A	0.624752
SNPs with high Fst values from resequencing sources	15	5465706	15:5465706	C	T	0.624614
SNPs with high Fst values from resequencing sources	28	39441009	28:39441009	T	C	0.624218
SNPs with high Fst values from resequencing sources	28	43890613	28:43890613	C	T	0.624141
SNPs with high Fst values from resequencing sources	11	91748116	11:91748116	G	A	0.623999
SNPs with high Fst values from resequencing sources	28	43729364	28:43729364	G	A	0.623986
SNPs with high Fst values from resequencing sources	5	115524956	5:115524956	G	A	0.623703
SNPs with high Fst values from resequencing sources	28	39440996	28:39440996	A	G	0.623693
SNPs with high Fst values from resequencing sources	13	37632613	13:37632613	C	A	0.623687
SNPs with high Fst values from resequencing sources	21	10027574	21:10027574	A	C	0.623687
SNPs with high Fst values from resequencing sources	1	67670088	1:67670088	G	C	0.623584
SNPs with high Fst values from resequencing sources	1	149637177	1:149637177	T	C	0.623427
SNPs with high Fst values from resequencing sources	6	73141618	6:73141618	T	G	0.623391
SNPs with high Fst values from resequencing sources	29	36823875	29:36823875	A	C	0.622883
SNPs with high Fst values from resequencing sources	8	24209260	8:24209260	A	G	0.622764
SNPs with high Fst values from resequencing sources	12	41972725	12:41972725	C	T	0.622457
SNPs with high Fst values from resequencing sources	25	13875840	25:13875840	G	A	0.622417
SNPs with high Fst values from resequencing sources	8	106305802	8:106305802	C	T	0.622388
SNPs with high Fst values from resequencing sources	28	36401069	28:36401069	A	G	0.621726
SNPs with high Fst values from resequencing sources	5	23017251	5:23017251	C	T	0.621529
SNPs with high Fst values from resequencing sources	9	11779272	9:11779272	G	A	0.620352
SNPs with high Fst values from resequencing sources	14	4626607	14:4626607	A	G	0.620043
SNPs with high Fst values from resequencing sources	21	54942369	21:54942369	G	A	0.619828
SNPs with high Fst values from resequencing sources	29	701119	29:701119	C	T	0.619828
SNPs with high Fst values from resequencing sources	15	27253084	15:27253084	T	C	0.619808
SNPs with high Fst values from resequencing sources	21	63113522	21:63113522	A	C	0.619493
SNPs with high Fst values from resequencing sources	6	105270160	6:105270160	G	A	0.619031
SNPs with high Fst values from resequencing sources	13	37628886	13:37628886	T	C	0.618493
SNPs with high Fst values from resequencing sources	10	17180592	10:17180592	G	A	0.618183
SNPs with high Fst values from resequencing sources	19	45299830	19:45299830	A	G	0.618101
SNPs with high Fst values from resequencing sources	3	26800647	3:26800647	T	C	0.618054
SNPs with high Fst values from resequencing sources	13	57756635	13:57756635	C	T	0.618054
SNPs with high Fst values from resequencing sources	17	7438970	17:7438970	T	C	0.617891
SNPs with high Fst values from resequencing sources	15	17726404	15:17726404	C	G	0.617182
SNPs with high Fst values from resequencing sources	3	96536508	3:96536508	C	A	0.616966
SNPs with high Fst values from resequencing sources	10	13947278	10:13947278	C	G	0.616856
SNPs with high Fst values from resequencing sources	26	18140323	26:18140323	G	C	0.616435
SNPs with high Fst values from resequencing sources	26	46791112	26:46791112	T	C	0.616435
SNPs with high Fst values from resequencing sources	3	80063530	3:80063530	T	C	0.616347
SNPs with high Fst values from resequencing sources	2	15501485	2:15501485	T	C	0.616037
SNPs with high Fst values from resequencing sources	13	59007206	13:59007206	T	A	0.61577
SNPs with high Fst values from resequencing sources	26	24831433	26:24831433	C	T	0.61535
SNPs with high Fst values from resequencing sources	26	24495006	26:24495006	G	A	0.615284
SNPs with high Fst values from resequencing sources	9	59052811	9:59052811	T	C	0.615276
SNPs with high Fst values from resequencing sources	4	59092740	4:59092740	C	T	0.615203
SNPs with high Fst values from resequencing sources	5	51403510	5:51403510	T	C	0.614606
SNPs with high Fst values from resequencing sources	5	81389299	5:81389299	C	T	0.614262
SNPs with high Fst values from resequencing sources	11	25148927	11:25148927	C	T	0.614148
SNPs with high Fst values from resequencing sources	3	26290220	3:26290220	G	A	0.614025
SNPs with high Fst values from resequencing sources	7	102311656	7:102311656	G	C	0.614025
SNPs with high Fst values from resequencing sources	20	894425	20:894425	C	T	0.613818
SNPs with high Fst values from resequencing sources	15	51402008	15:51402008	A	T	0.613061
SNPs with high Fst values from resequencing sources	14	14285795	14:14285795	C	T	0.613037
SNPs with high Fst values from resequencing sources	7	40923043	7:40923043	C	T	0.612783
SNPs with high Fst values from resequencing sources	1	67683913	1:67683913	T	C	0.612531
SNPs with high Fst values from resequencing sources	21	59887739	21:59887739	C	T	0.6125
SNPs with high Fst values from resequencing sources	15	31622028	15:31622028	T	C	0.612374
SNPs with high Fst values from resequencing sources	26	41067833	26:41067833	G	T	0.612158
SNPs with high Fst values from resequencing sources	8	75485656	8:75485656	G	C	0.611258
SNPs with high Fst values from resequencing sources	1	72327470	1:72327470	C	T	0.610467
SNPs with high Fst values from resequencing sources	24	59372935	24:59372935	T	G	0.610076
SNPs with high Fst values from resequencing sources	7	73446118	7:73446118	A	G	0.609885
SNPs with high Fst values from resequencing sources	22	55075192	22:55075192	T	C	0.609529
SNPs with high Fst values from resequencing sources	2	2915672	2:2915672	G	T	0.609198
SNPs with high Fst values from resequencing sources	6	4999175	6:4999175	T	C	0.609068
SNPs with high Fst values from resequencing sources	8	89803629	8:89803629	C	T	0.608641
SNPs with high Fst values from resequencing sources	28	39870411	28:39870411	G	C	0.608632
SNPs with high Fst values from resequencing sources	27	10317556	27:10317556	G	A	0.608144
SNPs with high Fst values from resequencing sources	9	72448201	9:72448201	C	G	0.607952
SNPs with high Fst values from resequencing sources	13	78894971	13:78894971	G	A	0.607943
SNPs with high Fst values from resequencing sources	28	36600166	28:36600166	A	G	0.607672
SNPs with high Fst values from resequencing sources	14	4823358	14:4823358	G	A	0.607641
SNPs with high Fst values from resequencing sources	21	40807254	21:40807254	C	T	0.607456
SNPs with high Fst values from resequencing sources	3	67791826	3:67791826	G	A	0.607124
SNPs with high Fst values from resequencing sources	10	1341782	10:1341782	C	A	0.607124
SNPs with high Fst values from resequencing sources	26	26328585	26:26328585	C	T	0.607081
SNPs with high Fst values from resequencing sources	18	42709108	18:42709108	G	A	0.606955
SNPs with high Fst values from resequencing sources	9	78394285	9:78394285	T	C	0.606371
SNPs with high Fst values from resequencing sources	3	93821981	3:93821981	G	T	0.606291
SNPs with high Fst values from resequencing sources	12	70622702	12:70622702	C	T	0.606072
SNPs with high Fst values from resequencing sources	25	22609271	25:22609271	T	C	0.605976
SNPs with high Fst values from resequencing sources	7	41745403	7:41745403	C	T	0.605878
SNPs with high Fst values from resequencing sources	1	63735227	1:63735227	G	A	0.605872
SNPs with high Fst values from resequencing sources	2	87664222	2:87664222	T	C	0.605557
SNPs with high Fst values from resequencing sources	3	114479725	3:114479725	G	A	0.605557
SNPs with high Fst values from resequencing sources	6	105738834	6:105738834	G	A	0.605466
SNPs with high Fst values from resequencing sources	3	33624327	3:33624327	A	G	0.60535
SNPs with high Fst values from resequencing sources	23	48444357	23:48444357	G	C	0.605139
SNPs with high Fst values from resequencing sources	17	32225552	17:32225552	C	A	0.605092
SNPs with high Fst values from resequencing sources	13	53038124	13:53038124	G	A	0.605059
SNPs with high Fst values from resequencing sources	17	43364798	17:43364798	A	G	0.604506
SNPs with high Fst values from resequencing sources	3	80063575	3:80063575	C	T	0.604491
SNPs with high Fst values from resequencing sources	15	74031651	15:74031651	C	T	0.604428
SNPs with high Fst values from resequencing sources	22	50578267	22:50578267	C	T	0.604373
SNPs with high Fst values from resequencing sources	8	3496666	8:3496666	A	G	0.604338
SNPs with high Fst values from resequencing sources	29	36042470	29:36042470	A	G	0.604324
SNPs with high Fst values from resequencing sources	16	78402659	16:78402659	A	G	0.603886
SNPs with high Fst values from resequencing sources	4	14650582	4:14650582	G	A	0.603804
SNPs with high Fst values from resequencing sources	2	127402272	2:127402272	A	G	0.603619
SNPs with high Fst values from resequencing sources	16	24388081	16:24388081	T	C	0.603619
SNPs with high Fst values from resequencing sources	12	11419270	12:11419270	G	A	0.603508
SNPs with high Fst values from resequencing sources	15	74086890	15:74086890	A	T	0.603041
SNPs with high Fst values from resequencing sources	5	98247619	5:98247619	G	A	0.602687
SNPs with high Fst values from resequencing sources	1	52712580	1:52712580	A	C	0.602639
SNPs with high Fst values from resequencing sources	13	10935170	13:10935170	T	C	0.602094
SNPs with high Fst values from resequencing sources	14	8515651	14:8515651	C	T	0.601741
SNPs with high Fst values from resequencing sources	14	51594080	14:51594080	T	C	0.60173
SNPs with high Fst values from resequencing sources	24	8790638	24:8790638	C	T	0.601651
SNPs with high Fst values from resequencing sources	26	39823705	26:39823705	G	A	0.601481
SNPs with high Fst values from resequencing sources	6	9595178	6:9595178	A	G	0.601277
SNPs with high Fst values from resequencing sources	26	43368784	26:43368784	G	A	0.60119
SNPs with high Fst values from resequencing sources	1	16362946	1:16362946	A	G	0.601144
SNPs with high Fst values from resequencing sources	6	3432285	6:3432285	G	T	0.601017
SNPs with high Fst values from resequencing sources	9	59402399	9:59402399	C	T	0.601017
SNPs with high Fst values from resequencing sources	1	76998121	1:76998121	A	G	0.600976
SNPs with high Fst values from resequencing sources	11	70001466	11:70001466	T	A	0.600773
SNPs with high Fst values from resequencing sources	19	16350724	19:16350724	T	C	0.600589
SNPs with high Fst values from resequencing sources	5	112230883	5:112230883	T	G	0.600112
SNPs with high Fst values from resequencing sources	4	59331167	4:59331167	G	A	0.599578
SNPs with high Fst values from resequencing sources	22	29860014	22:29860014	C	T	0.599494
SNPs with high Fst values from resequencing sources	6	4999256	6:4999256	T	C	0.599444
SNPs with high Fst values from resequencing sources	8	24151387	8:24151387	C	T	0.599444
SNPs with high Fst values from resequencing sources	16	47375546	16:47375546	G	C	0.599444
SNPs with high Fst values from resequencing sources	5	84687989	5:84687989	G	C	0.599125
SNPs with high Fst values from resequencing sources	15	47967710	15:47967710	C	A	0.599045
SNPs with high Fst values from resequencing sources	15	61978003	15:61978003	A	G	0.598871
SNPs with high Fst values from resequencing sources	18	3257360	18:3257360	C	T	0.598766
SNPs with high Fst values from resequencing sources	14	6192534	14:6192534	A	G	0.598674
SNPs with high Fst values from resequencing sources	1	63994825	1:63994825	A	C	0.598418
SNPs with high Fst values from resequencing sources	8	8433544	8:8433544	C	A	0.598404
SNPs with high Fst values from resequencing sources	3	33624214	3:33624214	G	A	0.598089
SNPs with high Fst values from resequencing sources	18	24573474	18:24573474	T	A	0.598055
SNPs with high Fst values from resequencing sources	8	5943513	8:5943513	G	A	0.597478
SNPs with high Fst values from resequencing sources	6	55779633	6:55779633	T	C	0.59699
SNPs with high Fst values from resequencing sources	15	28558646	15:28558646	T	G	0.596739
SNPs with high Fst values from resequencing sources	19	19450404	19:19450404	T	C	0.596618
SNPs with high Fst values from resequencing sources	3	80063218	3:80063218	A	G	0.596545
SNPs with high Fst values from resequencing sources	24	9483669	24:9483669	T	C	0.596083
SNPs with high Fst values from resequencing sources	6	105477096	6:105477096	A	G	0.596067
SNPs with high Fst values from resequencing sources	2	48238485	2:48238485	C	T	0.595566
SNPs with high Fst values from resequencing sources	5	85118914	5:85118914	T	C	0.59549
SNPs with high Fst values from resequencing sources	3	13062462	3:13062462	G	A	0.595465
SNPs with high Fst values from resequencing sources	28	37941143	28:37941143	G	A	0.595465
SNPs with high Fst values from resequencing sources	13	10945028	13:10945028	G	C	0.595121
SNPs with high Fst values from resequencing sources	1	63563545	1:63563545	T	C	0.594982
SNPs with high Fst values from resequencing sources	1	25958720	1:25958720	A	C	0.594939
SNPs with high Fst values from resequencing sources	9	85081616	9:85081616	C	G	0.594939
SNPs with high Fst values from resequencing sources	14	4626603	14:4626603	A	C	0.594939
SNPs with high Fst values from resequencing sources	1	8626651	1:8626651	G	C	0.594856
SNPs with high Fst values from resequencing sources	2	87898899	2:87898899	C	T	0.594719
SNPs with high Fst values from resequencing sources	8	14351663	8:14351663	A	C	0.594719
SNPs with high Fst values from resequencing sources	17	64341180	17:64341180	G	A	0.594719
SNPs with high Fst values from resequencing sources	6	6333647	6:6333647	A	G	0.59469
SNPs with high Fst values from resequencing sources	6	6333648	6:6333648	G	T	0.59469
SNPs with high Fst values from resequencing sources	7	85783398	7:85783398	G	A	0.594484
SNPs with high Fst values from resequencing sources	1	67565552	1:67565552	G	A	0.594461
SNPs with high Fst values from resequencing sources	10	37824838	10:37824838	G	A	0.594388
SNPs with high Fst values from resequencing sources	3	80242137	3:80242137	C	A	0.594274
SNPs with high Fst values from resequencing sources	3	35639478	3:35639478	C	G	0.594225
SNPs with high Fst values from resequencing sources	21	58636947	21:58636947	G	A	0.594033
SNPs with high Fst values from resequencing sources	8	28279562	8:28279562	G	A	0.593954
SNPs with high Fst values from resequencing sources	11	18198478	11:18198478	C	G	0.593922
SNPs with high Fst values from resequencing sources	17	43365516	17:43365516	G	A	0.593812
SNPs with high Fst values from resequencing sources	8	100173279	8:100173279	C	T	0.593531
SNPs with high Fst values from resequencing sources	21	51994170	21:51994170	T	C	0.593359
SNPs with high Fst values from resequencing sources	5	23127188	5:23127188	G	C	0.593239
SNPs with high Fst values from resequencing sources	8	106326068	8:106326068	T	A	0.5932
SNPs with high Fst values from resequencing sources	17	40045843	17:40045843	G	C	0.593168
SNPs with high Fst values from resequencing sources	21	51537744	21:51537744	T	A	0.593115
SNPs with high Fst values from resequencing sources	8	100764478	8:100764478	G	A	0.593078
SNPs with high Fst values from resequencing sources	4	27702786	4:27702786	C	T	0.592937
SNPs with high Fst values from resequencing sources	28	36336357	28:36336357	C	T	0.592937
SNPs with high Fst values from resequencing sources	6	106142404	6:106142404	G	A	0.592636
SNPs with high Fst values from resequencing sources	12	42118112	12:42118112	T	C	0.592579
SNPs with high Fst values from resequencing sources	3	80063589	3:80063589	A	G	0.592406
SNPs with high Fst values from resequencing sources	1	63725298	1:63725298	G	A	0.592402
SNPs with high Fst values from resequencing sources	16	24420447	16:24420447	C	T	0.592229
SNPs with high Fst values from resequencing sources	1	2743510	1:2743510	A	G	0.591604
SNPs with high Fst values from resequencing sources	1	63736934	1:63736934	T	C	0.59138
SNPs with high Fst values from resequencing sources	4	56017216	4:56017216	C	A	0.591287
SNPs with high Fst values from resequencing sources	7	74370617	7:74370617	G	A	0.590773
SNPs with high Fst values from resequencing sources	1	103763585	1:103763585	G	C	0.590653
SNPs with high Fst values from resequencing sources	28	43730913	28:43730913	A	G	0.590612
SNPs with high Fst values from resequencing sources	22	21468530	22:21468530	C	T	0.589687
SNPs with high Fst values from resequencing sources	28	36408190	28:36408190	C	T	0.589687
SNPs with high Fst values from resequencing sources	9	16749484	9:16749484	C	T	0.589681
SNPs with high Fst values from resequencing sources	24	59359492	24:59359492	C	G	0.589548
SNPs with high Fst values from resequencing sources	6	103844381	6:103844381	G	A	0.589351
SNPs with high Fst values from resequencing sources	4	24415550	4:24415550	A	C	0.589194
SNPs with high Fst values from resequencing sources	3	113923137	3:113923137	G	T	0.588988
SNPs with high Fst values from resequencing sources	21	40859250	21:40859250	C	T	0.588713
SNPs with high Fst values from resequencing sources	3	23151610	3:23151610	A	G	0.588689
SNPs with high Fst values from resequencing sources	28	40456304	28:40456304	C	T	0.588586
SNPs with high Fst values from resequencing sources	15	45575039	15:45575039	T	C	0.588288
SNPs with high Fst values from resequencing sources	1	69857712	1:69857712	T	C	0.588174
SNPs with high Fst values from resequencing sources	6	16634506	6:16634506	A	G	0.588057
SNPs with high Fst values from resequencing sources	18	42923296	18:42923296	G	A	0.588007
SNPs with high Fst values from resequencing sources	19	7743350	19:7743350	C	T	0.588007
SNPs with high Fst values from resequencing sources	3	107219055	3:107219055	C	T	0.587602
SNPs with high Fst values from resequencing sources	1	78867143	1:78867143	C	A	0.587443
SNPs with high Fst values from resequencing sources	13	37644443	13:37644443	C	T	0.587382
SNPs with high Fst values from resequencing sources	14	5725090	14:5725090	C	T	0.587326
SNPs with high Fst values from resequencing sources	17	5110601	17:5110601	C	T	0.587038
SNPs with high Fst values from resequencing sources	6	5092498	6:5092498	G	C	0.587031
SNPs with high Fst values from resequencing sources	2	7218681	2:7218681	C	T	0.586585
SNPs with high Fst values from resequencing sources	28	3376750	28:3376750	G	C	0.586525
SNPs with high Fst values from resequencing sources	14	45990209	14:45990209	T	G	0.586459
SNPs with high Fst values from resequencing sources	26	22592491	26:22592491	C	T	0.5861
SNPs with high Fst values from resequencing sources	6	70347357	6:70347357	G	T	0.585866
SNPs with high Fst values from resequencing sources	6	48285678	6:48285678	T	C	0.585768
SNPs with high Fst values from resequencing sources	28	36020844	28:36020844	G	A	0.585631
SNPs with high Fst values from resequencing sources	24	6607291	24:6607291	T	C	0.585593
SNPs with high Fst values from resequencing sources	16	2630700	16:2630700	C	T	0.585473
SNPs with high Fst values from resequencing sources	16	77142862	16:77142862	T	G	0.585257
SNPs with high Fst values from resequencing sources	12	51512566	12:51512566	A	G	0.584999
SNPs with high Fst values from resequencing sources	9	59415853	9:59415853	T	A	0.584995
SNPs with high Fst values from resequencing sources	7	43994134	7:43994134	G	A	0.584856
SNPs with high Fst values from resequencing sources	5	115412040	5:115412040	G	C	0.584798
SNPs with high Fst values from resequencing sources	13	59351564	13:59351564	A	T	0.584714
SNPs with high Fst values from resequencing sources	4	14486154	4:14486154	T	C	0.584647
SNPs with high Fst values from resequencing sources	21	40889390	21:40889390	G	A	0.584645
SNPs with high Fst values from resequencing sources	1	80214609	1:80214609	G	A	0.584479
SNPs with high Fst values from resequencing sources	13	59007174	13:59007174	T	C	0.584461
SNPs with high Fst values from resequencing sources	2	87734593	2:87734593	G	A	0.584458
SNPs with high Fst values from resequencing sources	7	73676036	7:73676036	G	C	0.584287
SNPs with high Fst values from resequencing sources	9	49450984	9:49450984	G	T	0.584209
SNPs with high Fst values from resequencing sources	1	145227366	1:145227366	A	G	0.584089
SNPs with high Fst values from resequencing sources	7	86175420	7:86175420	A	C	0.583825
SNPs with high Fst values from resequencing sources	4	24140756	4:24140756	C	T	0.583503
SNPs with high Fst values from resequencing sources	15	62388828	15:62388828	G	A	0.583503
SNPs with high Fst values from resequencing sources	28	38989433	28:38989433	A	G	0.583419
SNPs with high Fst values from resequencing sources	5	3526267	5:3526267	G	C	0.583336
SNPs with high Fst values from resequencing sources	24	47317031	24:47317031	T	A	0.583188
SNPs with high Fst values from resequencing sources	14	5735264	14:5735264	G	C	0.58317
SNPs with high Fst values from resequencing sources	19	13133424	19:13133424	C	A	0.58317
SNPs with high Fst values from resequencing sources	24	55059457	24:55059457	A	G	0.58317
SNPs with high Fst values from resequencing sources	26	36680885	26:36680885	A	T	0.583114
SNPs with high Fst values from resequencing sources	13	10949271	13:10949271	A	G	0.582988
SNPs with high Fst values from resequencing sources	13	57867296	13:57867296	G	A	0.582988
SNPs with high Fst values from resequencing sources	26	41009713	26:41009713	T	C	0.582986
SNPs with high Fst values from resequencing sources	2	58304505	2:58304505	C	T	0.582922
SNPs with high Fst values from resequencing sources	20	33993295	20:33993295	A	G	0.582857
SNPs with high Fst values from resequencing sources	14	79851202	14:79851202	A	G	0.582828
SNPs with high Fst values from resequencing sources	14	5701613	14:5701613	T	G	0.582819
SNPs with high Fst values from resequencing sources	20	7717091	20:7717091	C	T	0.582691
SNPs with high Fst values from resequencing sources	9	84801987	9:84801987	C	T	0.582682
SNPs with high Fst values from resequencing sources	6	19480473	6:19480473	A	G	0.582432
SNPs with high Fst values from resequencing sources	2	24831386	2:24831386	G	A	0.581724
SNPs with high Fst values from resequencing sources	26	33193570	26:33193570	T	C	0.581712
SNPs with high Fst values from resequencing sources	28	38537400	28:38537400	T	C	0.581703
SNPs with high Fst values from resequencing sources	5	30414461	5:30414461	G	A	0.5816
SNPs with high Fst values from resequencing sources	3	115380438	3:115380438	G	A	0.581277
SNPs with high Fst values from resequencing sources	28	39696197	28:39696197	T	A	0.581159
SNPs with high Fst values from resequencing sources	28	39756325	28:39756325	A	G	0.58103
SNPs with high Fst values from resequencing sources	5	27772398	5:27772398	G	A	0.580896
SNPs with high Fst values from resequencing sources	6	78779221	6:78779221	C	T	0.580896
SNPs with high Fst values from resequencing sources	19	32911744	19:32911744	G	A	0.580858
SNPs with high Fst values from resequencing sources	5	76391400	5:76391400	G	A	0.580798
SNPs with high Fst values from resequencing sources	12	59800427	12:59800427	G	C	0.580717
SNPs with high Fst values from resequencing sources	1	92592133	1:92592133	A	C	0.580699
SNPs with high Fst values from resequencing sources	6	25291222	6:25291222	C	G	0.580606
SNPs with high Fst values from resequencing sources	24	1818058	24:1818058	G	A	0.580447
SNPs with high Fst values from resequencing sources	3	107283859	3:107283859	G	T	0.580417
SNPs with high Fst values from resequencing sources	13	73997088	13:73997088	G	A	0.580415
SNPs with high Fst values from resequencing sources	12	54220797	12:54220797	G	T	0.580263
SNPs with high Fst values from resequencing sources	29	1417528	29:1417528	A	G	0.580263
SNPs with high Fst values from resequencing sources	14	74877665	14:74877665	C	A	0.580149
SNPs with high Fst values from resequencing sources	10	41986490	10:41986490	C	T	0.580053
SNPs with high Fst values from resequencing sources	1	32128692	1:32128692	G	A	0.579885
SNPs with high Fst values from resequencing sources	12	42484004	12:42484004	A	C	0.579885
SNPs with high Fst values from resequencing sources	17	67144233	17:67144233	A	T	0.579885
SNPs with high Fst values from resequencing sources	21	7672932	21:7672932	T	C	0.579885
SNPs with high Fst values from resequencing sources	6	101802925	6:101802925	A	G	0.579838
SNPs with high Fst values from resequencing sources	15	15960430	15:15960430	A	G	0.579667
SNPs with high Fst values from resequencing sources	20	40933309	20:40933309	T	G	0.579667
SNPs with high Fst values from resequencing sources	16	29244410	16:29244410	A	T	0.579537
SNPs with high Fst values from resequencing sources	4	90112915	4:90112915	G	A	0.579499
SNPs with high Fst values from resequencing sources	15	39886225	15:39886225	C	T	0.579445
SNPs with high Fst values from resequencing sources	17	12392075	17:12392075	T	C	0.579108
SNPs with high Fst values from resequencing sources	14	9937360	14:9937360	G	A	0.579063
SNPs with high Fst values from resequencing sources	6	105112910	6:105112910	C	T	0.578857
SNPs with high Fst values from resequencing sources	22	50653368	22:50653368	C	T	0.578442
SNPs with high Fst values from resequencing sources	8	109236526	8:109236526	A	G	0.57841
SNPs with high Fst values from resequencing sources	3	26490407	3:26490407	C	G	0.578261
SNPs with high Fst values from resequencing sources	14	22016293	14:22016293	G	C	0.578261
SNPs with high Fst values from resequencing sources	3	51410575	3:51410575	C	T	0.578256
SNPs with high Fst values from resequencing sources	11	4643460	11:4643460	C	T	0.578256
SNPs with high Fst values from resequencing sources	5	110518195	5:110518195	T	C	0.578093
SNPs with high Fst values from resequencing sources	9	48873193	9:48873193	C	T	0.578093
SNPs with high Fst values from resequencing sources	26	37791718	26:37791718	T	C	0.577806
SNPs with high Fst values from resequencing sources	17	18510350	17:18510350	T	C	0.577782
SNPs with high Fst values from resequencing sources	16	25487206	16:25487206	G	A	0.577707
SNPs with high Fst values from resequencing sources	26	36068182	26:36068182	C	T	0.577707
SNPs with high Fst values from resequencing sources	3	26050045	3:26050045	G	C	0.577438
SNPs with high Fst values from resequencing sources	1	145307426	1:145307426	C	T	0.577392
SNPs with high Fst values from resequencing sources	10	39133582	10:39133582	C	T	0.577076
SNPs with high Fst values from resequencing sources	9	51495948	9:51495948	C	T	0.577041
SNPs with high Fst values from resequencing sources	15	62636505	15:62636505	G	A	0.576953
SNPs with high Fst values from resequencing sources	16	30402648	16:30402648	C	T	0.576953
SNPs with high Fst values from resequencing sources	29	22305884	29:22305884	C	T	0.576953
SNPs with high Fst values from resequencing sources	3	71402926	3:71402926	T	C	0.576523
SNPs with high Fst values from resequencing sources	29	22305196	29:22305196	A	G	0.57646
SNPs with high Fst values from resequencing sources	5	89119805	5:89119805	G	A	0.576383
SNPs with high Fst values from resequencing sources	1	149621175	1:149621175	G	C	0.576363
SNPs with high Fst values from resequencing sources	4	84256896	4:84256896	C	G	0.576143
SNPs with high Fst values from resequencing sources	5	33091828	5:33091828	T	C	0.576124
SNPs with high Fst values from resequencing sources	3	96265427	3:96265427	G	A	0.576004
SNPs with high Fst values from resequencing sources	18	15872960	18:15872960	A	G	0.576004
SNPs with high Fst values from resequencing sources	24	57913731	24:57913731	A	G	0.576004
SNPs with high Fst values from resequencing sources	3	31567984	3:31567984	T	C	0.575866
SNPs with high Fst values from resequencing sources	7	28746372	7:28746372	G	C	0.575866
SNPs with high Fst values from resequencing sources	14	19043382	14:19043382	C	T	0.575866
SNPs with high Fst values from resequencing sources	15	7358976	15:7358976	G	A	0.575866
SNPs with high Fst values from resequencing sources	12	17499781	12:17499781	A	G	0.57548
SNPs with high Fst values from resequencing sources	27	15017695	27:15017695	G	A	0.57548
SNPs with high Fst values from resequencing sources	6	19883795	6:19883795	C	T	0.575225
SNPs with high Fst values from resequencing sources	20	458812	20:458812	T	A	0.575225
SNPs with high Fst values from resequencing sources	18	39180253	18:39180253	A	G	0.575012
SNPs with high Fst values from resequencing sources	22	9660771	22:9660771	T	C	0.57482
SNPs with high Fst values from resequencing sources	14	19133455	14:19133455	C	G	0.574765
SNPs with high Fst values from resequencing sources	24	54728769	24:54728769	G	A	0.574765
SNPs with high Fst values from resequencing sources	29	29713457	29:29713457	T	A	0.574681
SNPs with high Fst values from resequencing sources	3	64336067	3:64336067	T	G	0.574595
SNPs with high Fst values from resequencing sources	4	39688584	4:39688584	A	G	0.574595
SNPs with high Fst values from resequencing sources	14	51654520	14:51654520	G	A	0.574595
SNPs with high Fst values from resequencing sources	4	69139492	4:69139492	G	A	0.57451
SNPs with high Fst values from resequencing sources	28	38913617	28:38913617	G	A	0.57451
SNPs with high Fst values from resequencing sources	8	107608186	8:107608186	A	G	0.574363
SNPs with high Fst values from resequencing sources	28	3270836	28:3270836	G	A	0.574315
SNPs with high Fst values from resequencing sources	3	31706398	3:31706398	C	A	0.574142
SNPs with high Fst values from resequencing sources	1	96512078	1:96512078	G	C	0.574115
SNPs with high Fst values from resequencing sources	29	24539222	29:24539222	C	T	0.574083
SNPs with high Fst values from resequencing sources	11	50871029	11:50871029	G	A	0.573961
SNPs with high Fst values from resequencing sources	5	95180115	5:95180115	A	G	0.573818
SNPs with high Fst values from resequencing sources	3	113931052	3:113931052	G	A	0.573795
SNPs with high Fst values from resequencing sources	22	50572028	22:50572028	C	G	0.573795
SNPs with high Fst values from resequencing sources	5	15425588	5:15425588	T	C	0.573711
SNPs with high Fst values from resequencing sources	3	23152201	3:23152201	A	G	0.573539
SNPs with high Fst values from resequencing sources	16	2626516	16:2626516	G	T	0.573539
SNPs with high Fst values from resequencing sources	16	2626517	16:2626517	G	T	0.573539
SNPs with high Fst values from resequencing sources	2	100906324	2:100906324	G	C	0.573525
SNPs with high Fst values from resequencing sources	3	110129973	3:110129973	G	A	0.573476
SNPs with high Fst values from resequencing sources	14	18416408	14:18416408	C	T	0.573314
SNPs with high Fst values from resequencing sources	14	36159918	14:36159918	G	A	0.573267
SNPs with high Fst values from resequencing sources	18	44011999	18:44011999	G	A	0.57308
SNPs with high Fst values from resequencing sources	24	3103132	24:3103132	A	G	0.57308
SNPs with high Fst values from resequencing sources	29	24355870	29:24355870	T	C	0.572904
SNPs with high Fst values from resequencing sources	15	27269594	15:27269594	G	A	0.572825
SNPs with high Fst values from resequencing sources	15	5430933	15:5430933	C	T	0.572692
SNPs with high Fst values from resequencing sources	16	75094184	16:75094184	G	T	0.572584
SNPs with high Fst values from resequencing sources	17	49216698	17:49216698	T	C	0.572473
SNPs with high Fst values from resequencing sources	17	20946155	17:20946155	C	T	0.571909
SNPs with high Fst values from resequencing sources	16	15831897	16:15831897	G	A	0.571678
SNPs with high Fst values from resequencing sources	6	6350888	6:6350888	T	G	0.571558
SNPs with high Fst values from resequencing sources	2	87670119	2:87670119	G	A	0.571537
SNPs with high Fst values from resequencing sources	8	108104233	8:108104233	T	C	0.571374
SNPs with high Fst values from resequencing sources	20	63841669	20:63841669	T	C	0.570983
SNPs with high Fst values from resequencing sources	1	8015419	1:8015419	T	C	0.570919
SNPs with high Fst values from resequencing sources	24	58373019	24:58373019	T	C	0.570741
SNPs with high Fst values from resequencing sources	4	95830128	4:95830128	G	A	0.570708
SNPs with high Fst values from resequencing sources	5	14692371	5:14692371	G	C	0.570708
SNPs with high Fst values from resequencing sources	13	68690732	13:68690732	A	T	0.570708
SNPs with high Fst values from resequencing sources	24	57905071	24:57905071	C	T	0.570708
SNPs with high Fst values from resequencing sources	26	6136421	26:6136421	T	C	0.570403
SNPs with high Fst values from resequencing sources	15	63994091	15:63994091	C	T	0.5704
SNPs with high Fst values from resequencing sources	16	20853445	16:20853445	G	A	0.5704
SNPs with high Fst values from resequencing sources	22	29846504	22:29846504	G	A	0.5704
SNPs with high Fst values from resequencing sources	14	12155926	14:12155926	C	T	0.570253
SNPs with high Fst values from resequencing sources	22	27699857	22:27699857	T	C	0.570086
SNPs with high Fst values from resequencing sources	5	95299084	5:95299084	C	T	0.570079
SNPs with high Fst values from resequencing sources	15	43412619	15:43412619	A	G	0.569829
SNPs with high Fst values from resequencing sources	4	58719225	4:58719225	T	C	0.569807
SNPs with high Fst values from resequencing sources	28	37673874	28:37673874	C	T	0.569807
SNPs with high Fst values from resequencing sources	28	37688724	28:37688724	C	T	0.569807
SNPs with high Fst values from resequencing sources	21	46367027	21:46367027	G	A	0.569751
SNPs with high Fst values from resequencing sources	2	126639802	2:126639802	T	G	0.569738
SNPs with high Fst values from resequencing sources	12	52083173	12:52083173	A	G	0.569738
SNPs with high Fst values from resequencing sources	12	65600252	12:65600252	T	G	0.569738
SNPs with high Fst values from resequencing sources	15	45414576	15:45414576	C	T	0.569738
SNPs with high Fst values from resequencing sources	1	44943154	1:44943154	T	C	0.569679
SNPs with high Fst values from resequencing sources	21	59827297	21:59827297	G	A	0.569623
SNPs with high Fst values from resequencing sources	7	73357607	7:73357607	A	G	0.569564
SNPs with high Fst values from resequencing sources	9	59367341	9:59367341	A	G	0.569287
SNPs with high Fst values from resequencing sources	6	103825850	6:103825850	T	C	0.569159
SNPs with high Fst values from resequencing sources	5	64460164	5:64460164	C	T	0.568953
SNPs with high Fst values from resequencing sources	6	105316998	6:105316998	C	T	0.568669
SNPs with high Fst values from resequencing sources	15	43420121	15:43420121	A	G	0.568324
SNPs with high Fst values from resequencing sources	15	10084170	15:10084170	C	G	0.568279
SNPs with high Fst values from resequencing sources	1	63771441	1:63771441	A	G	0.568136
SNPs with high Fst values from resequencing sources	1	145314165	1:145314165	C	T	0.567999
SNPs with high Fst values from resequencing sources	2	122861768	2:122861768	A	G	0.567974
SNPs with high Fst values from resequencing sources	2	122861771	2:122861771	T	G	0.567974
SNPs with high Fst values from resequencing sources	6	6350921	6:6350921	A	G	0.567937
SNPs with high Fst values from resequencing sources	14	19133402	14:19133402	C	T	0.567775
SNPs with high Fst values from resequencing sources	1	99786358	1:99786358	C	T	0.567577
SNPs with high Fst values from resequencing sources	26	37809440	26:37809440	C	T	0.567456
SNPs with high Fst values from resequencing sources	1	126728173	1:126728173	G	C	0.567356
SNPs with high Fst values from resequencing sources	13	21385902	13:21385902	C	T	0.567356
SNPs with high Fst values from resequencing sources	2	122386496	2:122386496	T	G	0.567331
SNPs with high Fst values from resequencing sources	8	24261389	8:24261389	T	A	0.567265
SNPs with high Fst values from resequencing sources	16	42329402	16:42329402	C	T	0.567265
SNPs with high Fst values from resequencing sources	17	7476756	17:7476756	C	T	0.566537
SNPs with high Fst values from resequencing sources	20	423934	20:423934	C	T	0.566417
SNPs with high Fst values from resequencing sources	4	28309549	4:28309549	G	A	0.566268
SNPs with high Fst values from resequencing sources	14	12155918	14:12155918	G	A	0.566268
SNPs with high Fst values from resequencing sources	1	25840699	1:25840699	G	A	0.566188
SNPs with high Fst values from resequencing sources	1	11092019	1:11092019	C	T	0.566179
SNPs with high Fst values from resequencing sources	24	5627744	24:5627744	A	G	0.566042
SNPs with high Fst values from resequencing sources	3	41399415	3:41399415	C	T	0.565954
SNPs with high Fst values from resequencing sources	15	81089502	15:81089502	C	T	0.565589
SNPs with high Fst values from resequencing sources	4	103085393	4:103085393	A	C	0.565413
SNPs with high Fst values from resequencing sources	29	40248369	29:40248369	T	C	0.565372
SNPs with high Fst values from resequencing sources	7	32100234	7:32100234	T	C	0.565216
SNPs with high Fst values from resequencing sources	2	122074872	2:122074872	G	A	0.565154
SNPs with high Fst values from resequencing sources	28	36031113	28:36031113	T	C	0.565072
SNPs with high Fst values from resequencing sources	9	10341251	9:10341251	A	G	0.564881
SNPs with high Fst values from resequencing sources	7	77410304	7:77410304	T	C	0.564858
SNPs with high Fst values from resequencing sources	28	36435451	28:36435451	C	T	0.564757
SNPs with high Fst values from resequencing sources	22	29868614	22:29868614	G	A	0.56461
SNPs with high Fst values from resequencing sources	8	109352132	8:109352132	A	T	0.564432
SNPs with high Fst values from resequencing sources	19	21421699	19:21421699	A	G	0.564432
SNPs with high Fst values from resequencing sources	2	127383020	2:127383020	C	G	0.564219
SNPs with high Fst values from resequencing sources	28	39965488	28:39965488	G	A	0.564205
SNPs with high Fst values from resequencing sources	6	97963138	6:97963138	G	A	0.564087
SNPs with high Fst values from resequencing sources	23	48607877	23:48607877	G	A	0.564087
SNPs with high Fst values from resequencing sources	25	27227433	25:27227433	C	T	0.564005
SNPs with high Fst values from resequencing sources	10	28689472	10:28689472	A	T	0.563755
SNPs with high Fst values from resequencing sources	6	101609918	6:101609918	T	G	0.563339
SNPs with high Fst values from resequencing sources	10	13845654	10:13845654	T	C	0.563266
SNPs with high Fst values from resequencing sources	7	100203192	7:100203192	G	A	0.56292
SNPs with high Fst values from resequencing sources	15	24918720	15:24918720	T	C	0.562773
SNPs with high Fst values from resequencing sources	23	42269019	23:42269019	T	C	0.562773
SNPs with high Fst values from resequencing sources	9	45628424	9:45628424	C	T	0.562526
SNPs with high Fst values from resequencing sources	22	29867752	22:29867752	C	T	0.562523
SNPs with high Fst values from resequencing sources	11	61835196	11:61835196	C	T	0.562391
SNPs with high Fst values from resequencing sources	14	77735243	14:77735243	G	A	0.562391
SNPs with high Fst values from resequencing sources	21	53167123	21:53167123	G	A	0.562336
SNPs with high Fst values from resequencing sources	7	65658892	7:65658892	G	C	0.562282
SNPs with high Fst values from resequencing sources	28	36562392	28:36562392	G	A	0.561979
SNPs with high Fst values from resequencing sources	14	5725093	14:5725093	T	C	0.561877
SNPs with high Fst values from resequencing sources	1	128908188	1:128908188	C	T	0.561786
SNPs with high Fst values from resequencing sources	13	59648436	13:59648436	C	T	0.561773
SNPs with high Fst values from resequencing sources	1	2756879	1:2756879	C	T	0.561642
SNPs with high Fst values from resequencing sources	20	40671952	20:40671952	A	G	0.561642
SNPs with high Fst values from resequencing sources	11	42018585	11:42018585	C	T	0.561457
SNPs with high Fst values from resequencing sources	11	42063806	11:42063806	C	T	0.561457
SNPs with high Fst values from resequencing sources	26	24777058	26:24777058	C	G	0.561455
SNPs with high Fst values from resequencing sources	20	41006155	20:41006155	T	C	0.561356
SNPs with high Fst values from resequencing sources	29	27702140	29:27702140	G	A	0.561277
SNPs with high Fst values from resequencing sources	6	111882052	6:111882052	C	T	0.561241
SNPs with high Fst values from resequencing sources	9	35916159	9:35916159	G	A	0.561174
SNPs with high Fst values from resequencing sources	19	36172922	19:36172922	C	T	0.56101
SNPs with high Fst values from resequencing sources	6	6330479	6:6330479	T	C	0.560985
SNPs with high Fst values from resequencing sources	17	32182667	17:32182667	C	T	0.560775
SNPs with high Fst values from resequencing sources	7	85210276	7:85210276	T	G	0.560762
SNPs with high Fst values from resequencing sources	7	44462379	7:44462379	A	G	0.560478
SNPs with high Fst values from resequencing sources	26	41010573	26:41010573	C	T	0.560385
SNPs with high Fst values from resequencing sources	28	43085165	28:43085165	T	C	0.560321
SNPs with high Fst values from resequencing sources	2	122675288	2:122675288	T	C	0.560094
SNPs with high Fst values from resequencing sources	20	19194569	20:19194569	C	T	0.560094
SNPs with high Fst values from resequencing sources	6	48904287	6:48904287	G	A	0.560012
SNPs with high Fst values from resequencing sources	28	43056253	28:43056253	G	A	0.559852
SNPs with high Fst values from resequencing sources	9	78700063	9:78700063	C	T	0.559503
SNPs with high Fst values from resequencing sources	13	79634556	13:79634556	G	A	0.559413
SNPs with high Fst values from resequencing sources	15	57458227	15:57458227	A	G	0.559413
SNPs with high Fst values from resequencing sources	20	33954048	20:33954048	G	A	0.559346
SNPs with high Fst values from resequencing sources	7	53851479	7:53851479	G	T	0.55925
SNPs with high Fst values from resequencing sources	19	15408736	19:15408736	G	T	0.55925
SNPs with high Fst values from resequencing sources	24	60010065	24:60010065	C	G	0.55925
SNPs with high Fst values from resequencing sources	8	12844329	8:12844329	C	A	0.558914
SNPs with high Fst values from resequencing sources	9	71187497	9:71187497	A	G	0.558824
SNPs with high Fst values from resequencing sources	27	6575934	27:6575934	T	C	0.558824
SNPs with high Fst values from resequencing sources	1	126719679	1:126719679	C	T	0.558731
SNPs with high Fst values from resequencing sources	10	98980006	10:98980006	T	C	0.558731
SNPs with high Fst values from resequencing sources	9	75092876	9:75092876	G	T	0.558595
SNPs with high Fst values from resequencing sources	4	69148277	4:69148277	A	G	0.558209
SNPs with high Fst values from resequencing sources	14	5723750	14:5723750	A	T	0.558042
SNPs with high Fst values from resequencing sources	15	63985056	15:63985056	T	C	0.558014
SNPs with high Fst values from resequencing sources	18	42709135	18:42709135	C	T	0.557988
SNPs with high Fst values from resequencing sources	3	98354934	3:98354934	G	A	0.557779
SNPs with high Fst values from resequencing sources	28	37698992	28:37698992	A	C	0.557779
SNPs with high Fst values from resequencing sources	6	80873795	6:80873795	A	G	0.55763
SNPs with high Fst values from resequencing sources	4	91533658	4:91533658	A	G	0.557294
SNPs with high Fst values from resequencing sources	5	104337102	5:104337102	A	G	0.55726
SNPs with high Fst values from resequencing sources	16	25304496	16:25304496	G	A	0.55726
SNPs with high Fst values from resequencing sources	16	30882179	16:30882179	G	A	0.55726
SNPs with high Fst values from resequencing sources	5	18486842	5:18486842	G	A	0.556979
SNPs with high Fst values from resequencing sources	17	36858691	17:36858691	T	C	0.556979
SNPs with high Fst values from resequencing sources	6	4689252	6:4689252	T	C	0.556832
SNPs with high Fst values from resequencing sources	1	44601733	1:44601733	T	A	0.556478
SNPs with high Fst values from resequencing sources	14	34045269	14:34045269	T	G	0.556433
SNPs with high Fst values from resequencing sources	8	5943839	8:5943839	T	C	0.55637
SNPs with high Fst values from resequencing sources	8	92594736	8:92594736	C	A	0.556362
SNPs with high Fst values from resequencing sources	10	63791965	10:63791965	T	A	0.555976
SNPs with high Fst values from resequencing sources	11	4642913	11:4642913	C	T	0.555976
SNPs with high Fst values from resequencing sources	1	114853426	1:114853426	G	A	0.555627
SNPs with high Fst values from resequencing sources	6	110176425	6:110176425	C	A	0.555506
SNPs with high Fst values from resequencing sources	29	35941310	29:35941310	C	T	0.555506
SNPs with high Fst values from resequencing sources	16	77263590	16:77263590	G	T	0.555241
SNPs with high Fst values from resequencing sources	4	69835257	4:69835257	T	C	0.555236
SNPs with high Fst values from resequencing sources	9	78314837	9:78314837	G	A	0.555181
SNPs with high Fst values from resequencing sources	4	52285397	4:52285397	C	T	0.554973
SNPs with high Fst values from resequencing sources	18	19780578	18:19780578	T	C	0.554883
SNPs with high Fst values from resequencing sources	24	12744437	24:12744437	C	T	0.554878
SNPs with high Fst values from resequencing sources	5	37719059	5:37719059	G	T	0.554637
SNPs with high Fst values from resequencing sources	5	37719061	5:37719061	A	T	0.554637
SNPs with high Fst values from resequencing sources	13	34174215	13:34174215	C	T	0.554631
SNPs with high Fst values from resequencing sources	25	4846101	25:4846101	G	A	0.554629
SNPs with high Fst values from resequencing sources	3	31557150	3:31557150	A	C	0.554563
SNPs with high Fst values from resequencing sources	6	86631479	6:86631479	A	G	0.554259
SNPs with high Fst values from resequencing sources	27	26760631	27:26760631	T	C	0.554259
SNPs with high Fst values from resequencing sources	17	27415819	17:27415819	C	A	0.55397
SNPs with high Fst values from resequencing sources	2	59500463	2:59500463	A	T	0.553924
SNPs with high Fst values from resequencing sources	3	32958299	3:32958299	A	G	0.553924
SNPs with high Fst values from resequencing sources	14	90597167	14:90597167	T	C	0.553924
SNPs with high Fst values from resequencing sources	8	109368231	8:109368231	G	A	0.553906
SNPs with high Fst values from resequencing sources	5	107609497	5:107609497	G	A	0.553749
SNPs with high Fst values from resequencing sources	8	96694869	8:96694869	G	A	0.553639
SNPs with high Fst values from resequencing sources	19	33316053	19:33316053	T	C	0.553639
SNPs with high Fst values from resequencing sources	3	10891554	3:10891554	G	A	0.553485
SNPs with high Fst values from resequencing sources	5	23098970	5:23098970	A	C	0.553317
SNPs with high Fst values from resequencing sources	1	69685828	1:69685828	C	T	0.553292
SNPs with high Fst values from resequencing sources	1	63856673	1:63856673	G	A	0.553026
SNPs with high Fst values from resequencing sources	13	36916090	13:36916090	A	G	0.553004
SNPs with high Fst values from resequencing sources	8	106399896	8:106399896	C	T	0.552875
SNPs with high Fst values from resequencing sources	1	113069976	1:113069976	G	A	0.552713
SNPs with high Fst values from resequencing sources	10	37770001	10:37770001	G	A	0.552641
SNPs with high Fst values from resequencing sources	28	40456677	28:40456677	T	C	0.552475
SNPs with high Fst values from resequencing sources	26	36072625	26:36072625	G	A	0.552197
SNPs with high Fst values from resequencing sources	1	63856730	1:63856730	T	C	0.552196
SNPs with high Fst values from resequencing sources	1	67425203	1:67425203	G	A	0.552155
SNPs with high Fst values from resequencing sources	8	109974168	8:109974168	C	G	0.552094
SNPs with high Fst values from resequencing sources	4	24522947	4:24522947	A	G	0.552011
SNPs with high Fst values from resequencing sources	5	89119806	5:89119806	A	T	0.551984
SNPs with high Fst values from resequencing sources	26	50180011	26:50180011	A	G	0.551777
SNPs with high Fst values from resequencing sources	7	30986623	7:30986623	C	T	0.551692
SNPs with high Fst values from resequencing sources	12	18789410	12:18789410	A	G	0.551691
SNPs with high Fst values from resequencing sources	1	153207289	1:153207289	C	T	0.551671
SNPs with high Fst values from resequencing sources	14	47012427	14:47012427	G	A	0.551394
SNPs with high Fst values from resequencing sources	2	88235500	2:88235500	G	A	0.55132
SNPs with high Fst values from resequencing sources	1	114853438	1:114853438	C	T	0.551291
SNPs with high Fst values from resequencing sources	28	41508720	28:41508720	T	C	0.551276
SNPs with high Fst values from resequencing sources	24	59493893	24:59493893	T	G	0.551218
SNPs with high Fst values from resequencing sources	19	22009499	19:22009499	A	T	0.55115
SNPs with high Fst values from resequencing sources	18	42561569	18:42561569	G	A	0.551047
SNPs with high Fst values from resequencing sources	2	23639107	2:23639107	G	A	0.550426
SNPs with high Fst values from resequencing sources	20	33661966	20:33661966	G	A	0.550426
SNPs with high Fst values from resequencing sources	28	38042395	28:38042395	A	G	0.550426
SNPs with high Fst values from resequencing sources	2	72669190	2:72669190	A	T	0.550348
SNPs with high Fst values from resequencing sources	24	8324122	24:8324122	C	A	0.550347
SNPs with high Fst values from resequencing sources	12	2209822	12:2209822	C	T	0.550205
SNPs with high Fst values from resequencing sources	6	101769289	6:101769289	T	C	0.550132
SNPs with high Fst values from resequencing sources	12	64124588	12:64124588	G	A	0.550128
SNPs with high Fst values from resequencing sources	18	49582257	18:49582257	T	G	0.550051
SNPs with high Fst values from resequencing sources	25	30358206	25:30358206	C	G	0.550051
SNPs with high Fst values from resequencing sources	10	63347889	10:63347889	T	C	0.55001
SNPs with high Fst values from resequencing sources	6	48849248	6:48849248	T	C	0.549984
SNPs with high Fst values from resequencing sources	24	47295873	24:47295873	G	A	0.5499
SNPs with high Fst values from resequencing sources	28	39438208	28:39438208	T	C	0.5499
SNPs with high Fst values from resequencing sources	8	52391813	8:52391813	C	T	0.549642
SNPs with high Fst values from resequencing sources	5	100420762	5:100420762	G	C	0.549126
SNPs with high Fst values from resequencing sources	27	8996968	27:8996968	G	A	0.549126
SNPs with high Fst values from resequencing sources	10	68194224	10:68194224	A	C	0.549108
SNPs with high Fst values from resequencing sources	26	19122786	26:19122786	A	C	0.549108
SNPs with high Fst values from resequencing sources	9	53109091	9:53109091	C	T	0.548951
SNPs with high Fst values from resequencing sources	15	80886564	15:80886564	G	C	0.548888
SNPs with high Fst values from resequencing sources	27	11905465	27:11905465	C	T	0.548888
SNPs with high Fst values from resequencing sources	2	127358855	2:127358855	C	T	0.548819
SNPs with high Fst values from resequencing sources	6	47551323	6:47551323	C	G	0.548729
SNPs with high Fst values from resequencing sources	8	8379426	8:8379426	A	T	0.548693
SNPs with high Fst values from resequencing sources	16	40394489	16:40394489	G	A	0.54865
SNPs with high Fst values from resequencing sources	15	8916878	15:8916878	G	A	0.548458
SNPs with high Fst values from resequencing sources	8	13422581	8:13422581	T	A	0.548457
SNPs with high Fst values from resequencing sources	19	57979467	19:57979467	T	A	0.548443
SNPs with high Fst values from resequencing sources	7	14454777	7:14454777	C	T	0.548286
SNPs with high Fst values from resequencing sources	10	98040793	10:98040793	C	T	0.548104
SNPs with high Fst values from resequencing sources	21	55906984	21:55906984	T	G	0.547962
SNPs with high Fst values from resequencing sources	5	112925535	5:112925535	T	G	0.547943
SNPs with high Fst values from resequencing sources	7	75210541	7:75210541	C	T	0.547851
SNPs with high Fst values from resequencing sources	9	85170451	9:85170451	G	T	0.547851
SNPs with high Fst values from resequencing sources	5	116451856	5:116451856	C	T	0.547795
SNPs with high Fst values from resequencing sources	3	72553105	3:72553105	G	A	0.547677
SNPs with high Fst values from resequencing sources	25	8828099	25:8828099	G	A	0.547633
SNPs with high Fst values from resequencing sources	6	47669346	6:47669346	A	G	0.54758
SNPs with high Fst values from resequencing sources	4	52243434	4:52243434	C	T	0.547513
SNPs with high Fst values from resequencing sources	3	27147015	3:27147015	T	G	0.547388
SNPs with high Fst values from resequencing sources	6	5400039	6:5400039	T	C	0.547388
SNPs with high Fst values from resequencing sources	17	32143639	17:32143639	G	A	0.546866
SNPs with high Fst values from resequencing sources	29	4386227	29:4386227	T	C	0.546866
SNPs with high Fst values from resequencing sources	4	89608729	4:89608729	C	T	0.546694
SNPs with high Fst values from resequencing sources	6	101547384	6:101547384	T	C	0.546694
SNPs with high Fst values from resequencing sources	8	12779315	8:12779315	G	A	0.54666
SNPs with high Fst values from resequencing sources	9	86579257	9:86579257	A	G	0.54661
SNPs with high Fst values from resequencing sources	15	45414210	15:45414210	T	C	0.546567
SNPs with high Fst values from resequencing sources	5	89064717	5:89064717	A	C	0.546523
SNPs with high Fst values from resequencing sources	13	36713943	13:36713943	T	C	0.5465
SNPs with high Fst values from resequencing sources	28	39680232	28:39680232	C	T	0.5465
SNPs with high Fst values from resequencing sources	4	59186251	4:59186251	C	T	0.546213
SNPs with high Fst values from resequencing sources	10	46656892	10:46656892	T	A	0.546213
SNPs with high Fst values from resequencing sources	14	6367185	14:6367185	G	A	0.546119
SNPs with high Fst values from resequencing sources	21	46344189	21:46344189	G	T	0.545976
SNPs with high Fst values from resequencing sources	10	8763066	10:8763066	C	T	0.545734
SNPs with high Fst values from resequencing sources	1	19964929	1:19964929	G	A	0.545697
SNPs with high Fst values from resequencing sources	7	102300141	7:102300141	G	A	0.545697
SNPs with high Fst values from resequencing sources	18	42879124	18:42879124	C	T	0.545697
SNPs with high Fst values from resequencing sources	14	90992432	14:90992432	C	T	0.545642
SNPs with high Fst values from resequencing sources	1	84651507	1:84651507	A	G	0.545415
SNPs with high Fst values from resequencing sources	4	90014743	4:90014743	G	A	0.545415
SNPs with high Fst values from resequencing sources	19	19410280	19:19410280	C	T	0.545415
SNPs with high Fst values from resequencing sources	10	63838132	10:63838132	A	G	0.545375
SNPs with high Fst values from resequencing sources	13	64712821	13:64712821	G	A	0.544962
SNPs with high Fst values from resequencing sources	16	24474711	16:24474711	A	T	0.544962
SNPs with high Fst values from resequencing sources	6	16672795	6:16672795	T	C	0.544824
SNPs with high Fst values from resequencing sources	3	1177907	3:1177907	C	T	0.544784
SNPs with high Fst values from resequencing sources	4	52269687	4:52269687	G	A	0.544617
SNPs with high Fst values from resequencing sources	10	40532930	10:40532930	G	A	0.544617
SNPs with high Fst values from resequencing sources	14	12141643	14:12141643	C	T	0.544385
SNPs with high Fst values from resequencing sources	15	4934916	15:4934916	G	C	0.544197
SNPs with high Fst values from resequencing sources	3	27598285	3:27598285	G	A	0.544167
SNPs with high Fst values from resequencing sources	13	16072079	13:16072079	G	A	0.543976
SNPs with high Fst values from resequencing sources	16	30402644	16:30402644	C	G	0.543976
SNPs with high Fst values from resequencing sources	2	5712486	2:5712486	C	T	0.543957
SNPs with high Fst values from resequencing sources	10	84469835	10:84469835	C	G	0.543925
SNPs with high Fst values from resequencing sources	4	52017226	4:52017226	C	T	0.543922
SNPs with high Fst values from resequencing sources	10	62842830	10:62842830	A	G	0.543922
SNPs with high Fst values from resequencing sources	3	48278506	3:48278506	T	C	0.543816
SNPs with high Fst values from resequencing sources	14	91002968	14:91002968	C	G	0.543614
SNPs with high Fst values from resequencing sources	2	127315733	2:127315733	A	T	0.5436
SNPs with high Fst values from resequencing sources	13	57568543	13:57568543	G	A	0.543155
SNPs with high Fst values from resequencing sources	26	18349261	26:18349261	G	A	0.54315
SNPs with high Fst values from resequencing sources	26	18421924	26:18421924	G	A	0.54315
SNPs with high Fst values from resequencing sources	3	110113306	3:110113306	T	C	0.54308
SNPs with high Fst values from resequencing sources	11	69988501	11:69988501	C	T	0.542881
SNPs with high Fst values from resequencing sources	7	53859730	7:53859730	C	T	0.542428
SNPs with high Fst values from resequencing sources	9	45613194	9:45613194	G	A	0.542409
SNPs with high Fst values from resequencing sources	13	11176243	13:11176243	C	T	0.542409
SNPs with high Fst values from resequencing sources	6	106212632	6:106212632	T	C	0.542286
SNPs with high Fst values from resequencing sources	2	108965276	2:108965276	T	C	0.542282
SNPs with high Fst values from resequencing sources	5	28698979	5:28698979	A	G	0.542253
SNPs with high Fst values from resequencing sources	12	31731201	12:31731201	G	A	0.542253
SNPs with high Fst values from resequencing sources	3	43602117	3:43602117	T	C	0.542114
SNPs with high Fst values from resequencing sources	12	65623279	12:65623279	A	C	0.542114
SNPs with high Fst values from resequencing sources	2	20468306	2:20468306	T	A	0.542091
SNPs with high Fst values from resequencing sources	1	149709818	1:149709818	G	A	0.542073
SNPs with high Fst values from resequencing sources	12	70158193	12:70158193	T	G	0.542009
SNPs with high Fst values from resequencing sources	21	40387451	21:40387451	C	T	0.541981
SNPs with high Fst values from resequencing sources	15	7755502	15:7755502	T	C	0.541641
SNPs with high Fst values from resequencing sources	16	76276584	16:76276584	A	C	0.541455
SNPs with high Fst values from resequencing sources	29	32446923	29:32446923	C	T	0.541282
SNPs with high Fst values from resequencing sources	1	69361730	1:69361730	C	T	0.541174
SNPs with high Fst values from resequencing sources	2	100906342	2:100906342	T	C	0.541105
SNPs with high Fst values from resequencing sources	12	55318568	12:55318568	T	C	0.540965
SNPs with high Fst values from resequencing sources	29	15788749	29:15788749	G	A	0.540762
SNPs with high Fst values from resequencing sources	2	14183008	2:14183008	G	T	0.54072
SNPs with high Fst values from resequencing sources	1	67670089	1:67670089	G	A	0.54049
SNPs with high Fst values from resequencing sources	19	15920107	19:15920107	A	G	0.540447
SNPs with high Fst values from resequencing sources	26	48642400	26:48642400	A	G	0.540431
SNPs with high Fst values from resequencing sources	2	174627	2:174627	A	G	0.540422
SNPs with high Fst values from resequencing sources	27	8974021	27:8974021	A	G	0.540254
SNPs with high Fst values from resequencing sources	14	72819093	14:72819093	T	C	0.539997
SNPs with high Fst values from resequencing sources	21	59827303	21:59827303	A	G	0.539855
SNPs with high Fst values from resequencing sources	16	41756021	16:41756021	C	T	0.53984
SNPs with high Fst values from resequencing sources	11	33039182	11:33039182	C	G	0.539739
SNPs with high Fst values from resequencing sources	14	90597147	14:90597147	C	T	0.539739
SNPs with high Fst values from resequencing sources	15	15555241	15:15555241	G	A	0.539739
SNPs with high Fst values from resequencing sources	13	30111868	13:30111868	C	T	0.539715
SNPs with high Fst values from resequencing sources	17	12781414	17:12781414	C	T	0.539697
SNPs with high Fst values from resequencing sources	20	34466685	20:34466685	G	A	0.539501
SNPs with high Fst values from resequencing sources	15	20268533	15:20268533	T	G	0.539185
SNPs with high Fst values from resequencing sources	2	3708525	2:3708525	T	C	0.539136
SNPs with high Fst values from resequencing sources	4	92127796	4:92127796	T	A	0.538994
SNPs with high Fst values from resequencing sources	6	105508762	6:105508762	A	G	0.538945
SNPs with high Fst values from resequencing sources	11	22903126	11:22903126	A	C	0.53882
SNPs with high Fst values from resequencing sources	4	38047127	4:38047127	A	C	0.538453
SNPs with high Fst values from resequencing sources	26	37813084	26:37813084	T	C	0.538453
SNPs with high Fst values from resequencing sources	3	94996047	3:94996047	C	T	0.538408
SNPs with high Fst values from resequencing sources	5	64442135	5:64442135	C	T	0.538408
SNPs with high Fst values from resequencing sources	21	35039174	21:35039174	T	C	0.538408
SNPs with high Fst values from resequencing sources	1	45804942	1:45804942	A	G	0.538379
SNPs with high Fst values from resequencing sources	2	15706050	2:15706050	T	C	0.538085
SNPs with high Fst values from resequencing sources	26	22592493	26:22592493	A	G	0.538084
SNPs with high Fst values from resequencing sources	6	6647342	6:6647342	C	T	0.538048
SNPs with high Fst values from resequencing sources	13	79122886	13:79122886	G	A	0.53784
SNPs with high Fst values from resequencing sources	28	39758100	28:39758100	G	A	0.537735
SNPs with high Fst values from resequencing sources	26	6246358	26:6246358	G	T	0.537613
SNPs with high Fst values from resequencing sources	19	18121787	19:18121787	A	C	0.5375
SNPs with high Fst values from resequencing sources	9	76690696	9:76690696	T	A	0.537169
SNPs with high Fst values from resequencing sources	8	21857904	8:21857904	T	C	0.537142
SNPs with high Fst values from resequencing sources	16	76523720	16:76523720	A	G	0.537056
SNPs with high Fst values from resequencing sources	24	58492895	24:58492895	G	A	0.537056
SNPs with high Fst values from resequencing sources	6	81612362	6:81612362	G	A	0.537024
SNPs with high Fst values from resequencing sources	13	57687039	13:57687039	A	C	0.537024
SNPs with high Fst values from resequencing sources	3	22798665	3:22798665	T	G	0.537
SNPs with high Fst values from resequencing sources	15	50246608	15:50246608	C	T	0.537
SNPs with high Fst values from resequencing sources	1	20025471	1:20025471	G	A	0.536904
SNPs with high Fst values from resequencing sources	26	36151927	26:36151927	G	A	0.536904
SNPs with high Fst values from resequencing sources	15	22228203	15:22228203	C	T	0.536855
SNPs with high Fst values from resequencing sources	20	22809539	20:22809539	T	G	0.536695
SNPs with high Fst values from resequencing sources	16	48633459	16:48633459	A	G	0.536642
SNPs with high Fst values from resequencing sources	5	51564585	5:51564585	G	A	0.536578
SNPs with high Fst values from resequencing sources	1	63496060	1:63496060	C	T	0.536424
SNPs with high Fst values from resequencing sources	26	18557026	26:18557026	C	T	0.536333
SNPs with high Fst values from resequencing sources	18	3315069	18:3315069	G	C	0.536296
SNPs with high Fst values from resequencing sources	7	53859738	7:53859738	T	C	0.536178
SNPs with high Fst values from resequencing sources	14	9436939	14:9436939	A	G	0.536073
SNPs with high Fst values from resequencing sources	24	46183739	24:46183739	C	T	0.535875
SNPs with high Fst values from resequencing sources	13	36934500	13:36934500	C	T	0.535711
SNPs with high Fst values from resequencing sources	8	105830570	8:105830570	A	G	0.535617
SNPs with high Fst values from resequencing sources	16	75868046	16:75868046	G	A	0.535597
SNPs with high Fst values from resequencing sources	8	19683198	8:19683198	A	G	0.535584
SNPs with high Fst values from resequencing sources	10	13958208	10:13958208	C	T	0.535559
SNPs with high Fst values from resequencing sources	6	5091854	6:5091854	T	A	0.535504
SNPs with high Fst values from resequencing sources	9	84644128	9:84644128	T	C	0.53533
SNPs with high Fst values from resequencing sources	10	48019495	10:48019495	G	A	0.535273
SNPs with high Fst values from resequencing sources	7	73298498	7:73298498	T	C	0.53516
SNPs with high Fst values from resequencing sources	15	51230543	15:51230543	C	T	0.535071
SNPs with high Fst values from resequencing sources	5	114630050	5:114630050	C	T	0.534901
SNPs with high Fst values from resequencing sources	10	15394336	10:15394336	C	T	0.534901
SNPs with high Fst values from resequencing sources	14	24035025	14:24035025	A	G	0.534843
SNPs with high Fst values from resequencing sources	29	13196040	29:13196040	C	T	0.534843
SNPs with high Fst values from resequencing sources	4	30219813	4:30219813	C	G	0.534713
SNPs with high Fst values from resequencing sources	2	7239828	2:7239828	G	A	0.534703
SNPs with high Fst values from resequencing sources	20	13389955	20:13389955	G	A	0.534699
SNPs with high Fst values from resequencing sources	26	41012235	26:41012235	A	G	0.534655
SNPs with high Fst values from resequencing sources	6	101964948	6:101964948	C	T	0.534618
SNPs with high Fst values from resequencing sources	2	135082597	2:135082597	A	G	0.534566
SNPs with high Fst values from resequencing sources	10	34739078	10:34739078	C	T	0.534566
SNPs with high Fst values from resequencing sources	14	6236526	14:6236526	T	C	0.534566
SNPs with high Fst values from resequencing sources	6	98511292	6:98511292	C	T	0.534559
SNPs with high Fst values from resequencing sources	29	4911015	29:4911015	T	G	0.534238
SNPs with high Fst values from resequencing sources	9	86584967	9:86584967	A	T	0.534184
SNPs with high Fst values from resequencing sources	13	12692998	13:12692998	T	C	0.534184
SNPs with high Fst values from resequencing sources	19	13076689	19:13076689	C	T	0.534184
SNPs with high Fst values from resequencing sources	9	10341234	9:10341234	T	C	0.534038
SNPs with high Fst values from resequencing sources	6	61242073	6:61242073	C	T	0.534022
SNPs with high Fst values from resequencing sources	1	63754611	1:63754611	G	A	0.533722
SNPs with high Fst values from resequencing sources	14	33041636	14:33041636	T	C	0.533537
SNPs with high Fst values from resequencing sources	4	23825552	4:23825552	C	G	0.533507
SNPs with high Fst values from resequencing sources	5	28735010	5:28735010	T	G	0.533507
SNPs with high Fst values from resequencing sources	8	38955179	8:38955179	C	T	0.533507
SNPs with high Fst values from resequencing sources	14	18815466	14:18815466	T	C	0.533507
SNPs with high Fst values from resequencing sources	26	5614075	26:5614075	C	T	0.533507
SNPs with high Fst values from resequencing sources	4	55510179	4:55510179	C	T	0.533487
SNPs with high Fst values from resequencing sources	3	64453575	3:64453575	C	T	0.533406
SNPs with high Fst values from resequencing sources	7	27098678	7:27098678	T	G	0.533406
SNPs with high Fst values from resequencing sources	13	12063210	13:12063210	T	C	0.533314
SNPs with high Fst values from resequencing sources	2	100201139	2:100201139	T	C	0.533159
SNPs with high Fst values from resequencing sources	24	24962895	24:24962895	A	C	0.533114
SNPs with high Fst values from resequencing sources	26	41008962	26:41008962	T	C	0.532942
SNPs with high Fst values from resequencing sources	14	28193495	14:28193495	G	A	0.532764
SNPs with high Fst values from resequencing sources	6	4998986	6:4998986	A	G	0.532749
SNPs with high Fst values from resequencing sources	6	106490813	6:106490813	G	A	0.532749
SNPs with high Fst values from resequencing sources	21	40697237	21:40697237	C	T	0.532494
SNPs with high Fst values from resequencing sources	9	32417747	9:32417747	C	G	0.532195
SNPs with high Fst values from resequencing sources	3	11170346	3:11170346	T	A	0.53217
SNPs with high Fst values from resequencing sources	3	11170355	3:11170355	G	A	0.53217
SNPs with high Fst values from resequencing sources	20	34616209	20:34616209	A	G	0.532141
SNPs with high Fst values from resequencing sources	1	63494333	1:63494333	T	A	0.532132
SNPs with high Fst values from resequencing sources	16	58939864	16:58939864	A	G	0.532032
SNPs with high Fst values from resequencing sources	28	39713163	28:39713163	C	T	0.531598
SNPs with high Fst values from resequencing sources	5	38118870	5:38118870	C	G	0.531523
SNPs with high Fst values from resequencing sources	13	11145574	13:11145574	G	A	0.531507
SNPs with high Fst values from resequencing sources	16	30402672	16:30402672	T	C	0.531472
SNPs with high Fst values from resequencing sources	3	26165454	3:26165454	C	T	0.531399
SNPs with high Fst values from resequencing sources	3	94520401	3:94520401	G	A	0.531138
SNPs with high Fst values from resequencing sources	10	1339330	10:1339330	A	C	0.530952
SNPs with high Fst values from resequencing sources	19	15246341	19:15246341	C	T	0.530818
SNPs with high Fst values from resequencing sources	1	146732965	1:146732965	C	T	0.530635
SNPs with high Fst values from resequencing sources	7	74793823	7:74793823	T	C	0.530635
SNPs with high Fst values from resequencing sources	7	74793824	7:74793824	G	A	0.530635
SNPs with high Fst values from resequencing sources	28	32669187	28:32669187	C	T	0.530635
SNPs with high Fst values from resequencing sources	3	106735744	3:106735744	C	T	0.530594
SNPs with high Fst values from resequencing sources	10	75499405	10:75499405	A	G	0.530594
SNPs with high Fst values from resequencing sources	24	23788544	24:23788544	C	T	0.530581
SNPs with high Fst values from resequencing sources	6	103745845	6:103745845	G	A	0.530493
SNPs with high Fst values from resequencing sources	26	37791971	26:37791971	T	G	0.530493
SNPs with high Fst values from resequencing sources	16	40404691	16:40404691	C	T	0.530485
SNPs with high Fst values from resequencing sources	14	3552631	14:3552631	A	G	0.530419
SNPs with high Fst values from resequencing sources	25	17536453	25:17536453	G	A	0.530409
SNPs with high Fst values from resequencing sources	6	39855828	6:39855828	G	C	0.53
SNPs with high Fst values from resequencing sources	28	39531979	28:39531979	T	C	0.529919
SNPs with high Fst values from resequencing sources	2	31628928	2:31628928	T	G	0.529881
SNPs with high Fst values from resequencing sources	6	80753942	6:80753942	A	C	0.529875
SNPs with high Fst values from resequencing sources	7	77399178	7:77399178	G	A	0.529805
SNPs with high Fst values from resequencing sources	19	51093426	19:51093426	A	C	0.529805
SNPs with high Fst values from resequencing sources	8	108108135	8:108108135	G	A	0.529617
SNPs with high Fst values from resequencing sources	10	10419963	10:10419963	G	A	0.529582
SNPs with high Fst values from resequencing sources	11	63730213	11:63730213	C	T	0.529575
SNPs with high Fst values from resequencing sources	6	6751306	6:6751306	G	A	0.52948
SNPs with high Fst values from resequencing sources	17	13402378	17:13402378	C	T	0.52948
SNPs with high Fst values from resequencing sources	29	29866274	29:29866274	T	G	0.52948
SNPs with high Fst values from resequencing sources	28	42998495	28:42998495	C	G	0.529405
SNPs with high Fst values from resequencing sources	3	72511169	3:72511169	T	C	0.529399
SNPs with high Fst values from resequencing sources	22	19428086	22:19428086	T	C	0.529388
SNPs with high Fst values from resequencing sources	9	9649798	9:9649798	T	C	0.529193
SNPs with high Fst values from resequencing sources	16	10336788	16:10336788	A	G	0.529162
SNPs with high Fst values from resequencing sources	1	2159744	1:2159744	G	A	0.529121
SNPs with high Fst values from resequencing sources	8	13011664	8:13011664	A	G	0.529109
SNPs with high Fst values from resequencing sources	14	14234611	14:14234611	G	A	0.529089
SNPs with high Fst values from resequencing sources	14	77092886	14:77092886	T	A	0.528975
SNPs with high Fst values from resequencing sources	6	66171725	6:66171725	T	C	0.528847
SNPs with high Fst values from resequencing sources	7	51744973	7:51744973	C	G	0.528725
SNPs with high Fst values from resequencing sources	15	58709962	15:58709962	C	T	0.528678
SNPs with high Fst values from resequencing sources	8	105975471	8:105975471	C	G	0.528673
SNPs with high Fst values from resequencing sources	10	56683632	10:56683632	G	C	0.528315
SNPs with high Fst values from resequencing sources	13	14864929	13:14864929	T	C	0.528267
SNPs with high Fst values from resequencing sources	3	106762963	3:106762963	C	A	0.528246
SNPs with high Fst values from resequencing sources	2	105556465	2:105556465	C	T	0.528239
SNPs with high Fst values from resequencing sources	13	12322189	13:12322189	A	T	0.528184
SNPs with high Fst values from resequencing sources	1	78564416	1:78564416	G	A	0.528053
SNPs with high Fst values from resequencing sources	16	5166641	16:5166641	G	A	0.528053
SNPs with high Fst values from resequencing sources	1	72334549	1:72334549	C	A	0.52797
SNPs with high Fst values from resequencing sources	29	20651581	29:20651581	A	G	0.52797
SNPs with high Fst values from resequencing sources	29	32456366	29:32456366	A	G	0.527839
SNPs with high Fst values from resequencing sources	1	146652964	1:146652964	T	G	0.527725
SNPs with high Fst values from resequencing sources	3	73305797	3:73305797	G	A	0.527546
SNPs with high Fst values from resequencing sources	9	53366673	9:53366673	C	G	0.527546
SNPs with high Fst values from resequencing sources	19	15393671	19:15393671	A	C	0.527546
SNPs with high Fst values from resequencing sources	22	12815904	22:12815904	A	G	0.527546
SNPs with high Fst values from resequencing sources	23	19873152	23:19873152	T	A	0.527546
SNPs with high Fst values from resequencing sources	24	20816658	24:20816658	G	C	0.527546
SNPs with high Fst values from resequencing sources	24	20816659	24:20816659	G	C	0.527546
SNPs with high Fst values from resequencing sources	29	17174468	29:17174468	G	A	0.527546
SNPs with high Fst values from resequencing sources	10	1335390	10:1335390	G	A	0.52748
SNPs with high Fst values from resequencing sources	26	6621368	26:6621368	T	G	0.52747
SNPs with high Fst values from resequencing sources	3	18300231	3:18300231	C	T	0.527262
SNPs with high Fst values from resequencing sources	29	2392789	29:2392789	C	T	0.527214
SNPs with high Fst values from resequencing sources	3	49386224	3:49386224	A	C	0.5272
SNPs with high Fst values from resequencing sources	6	7832810	6:7832810	G	C	0.526815
SNPs with high Fst values from resequencing sources	7	16464383	7:16464383	C	T	0.526815
SNPs with high Fst values from resequencing sources	29	4302874	29:4302874	G	A	0.526815
SNPs with high Fst values from resequencing sources	3	46765194	3:46765194	C	T	0.526807
SNPs with high Fst values from resequencing sources	5	30440712	5:30440712	G	A	0.526672
SNPs with high Fst values from resequencing sources	6	5091834	6:5091834	G	A	0.526672
SNPs with high Fst values from resequencing sources	17	13110163	17:13110163	C	T	0.526625
SNPs with high Fst values from resequencing sources	10	13852282	10:13852282	C	T	0.526551
SNPs with high Fst values from resequencing sources	5	82758637	5:82758637	T	C	0.526546
SNPs with high Fst values from resequencing sources	19	33080525	19:33080525	G	A	0.526472
SNPs with high Fst values from resequencing sources	11	13614368	11:13614368	A	C	0.526458
SNPs with high Fst values from resequencing sources	24	3131011	24:3131011	A	G	0.526458
SNPs with high Fst values from resequencing sources	1	127611783	1:127611783	C	T	0.526254
SNPs with high Fst values from resequencing sources	6	5005997	6:5005997	G	A	0.526254
SNPs with high Fst values from resequencing sources	10	96885590	10:96885590	T	C	0.526254
SNPs with high Fst values from resequencing sources	5	89681800	5:89681800	G	T	0.526229
SNPs with high Fst values from resequencing sources	7	73289364	7:73289364	C	T	0.526229
SNPs with high Fst values from resequencing sources	8	29554078	8:29554078	A	G	0.526227
SNPs with high Fst values from resequencing sources	8	81688392	8:81688392	T	A	0.52614
SNPs with high Fst values from resequencing sources	17	67144235	17:67144235	A	T	0.526128
SNPs with high Fst values from resequencing sources	27	7575824	27:7575824	G	T	0.526128
SNPs with high Fst values from resequencing sources	3	7190954	3:7190954	A	G	0.525892
SNPs with high Fst values from resequencing sources	4	52265856	4:52265856	T	G	0.525892
SNPs with high Fst values from resequencing sources	1	72253623	1:72253623	T	C	0.525884
SNPs with high Fst values from resequencing sources	25	35738098	25:35738098	A	G	0.525833
SNPs with high Fst values from resequencing sources	21	57406620	21:57406620	T	C	0.525743
SNPs with high Fst values from resequencing sources	14	62091805	14:62091805	T	C	0.525647
SNPs with high Fst values from resequencing sources	24	54419554	24:54419554	C	G	0.525647
SNPs with high Fst values from resequencing sources	1	112065629	1:112065629	A	T	0.525617
SNPs with high Fst values from resequencing sources	9	76690667	9:76690667	T	C	0.525608
SNPs with high Fst values from resequencing sources	16	22601832	16:22601832	A	C	0.52554
SNPs with high Fst values from resequencing sources	5	107604979	5:107604979	A	G	0.525379
SNPs with high Fst values from resequencing sources	1	78100775	1:78100775	C	T	0.52534
SNPs with high Fst values from resequencing sources	10	7907843	10:7907843	G	T	0.52532
SNPs with high Fst values from resequencing sources	14	6236548	14:6236548	A	G	0.525223
SNPs with high Fst values from resequencing sources	16	10336785	16:10336785	T	C	0.525103
SNPs with high Fst values from resequencing sources	5	6765787	5:6765787	G	A	0.525098
SNPs with high Fst values from resequencing sources	6	106143773	6:106143773	A	G	0.525012
SNPs with high Fst values from resequencing sources	2	2242424	2:2242424	C	T	0.524941
SNPs with high Fst values from resequencing sources	15	1294000	15:1294000	T	C	0.524568
SNPs with high Fst values from resequencing sources	7	43555833	7:43555833	A	G	0.524565
SNPs with high Fst values from resequencing sources	11	55307019	11:55307019	C	T	0.524565
SNPs with high Fst values from resequencing sources	18	3219011	18:3219011	G	A	0.524477
SNPs with high Fst values from resequencing sources	9	87362897	9:87362897	G	A	0.524373
SNPs with high Fst values from resequencing sources	1	21874041	1:21874041	A	C	0.524366
SNPs with high Fst values from resequencing sources	11	18200403	11:18200403	C	T	0.524366
SNPs with high Fst values from resequencing sources	4	14671592	4:14671592	C	T	0.524287
SNPs with high Fst values from resequencing sources	7	39765791	7:39765791	C	T	0.52416
SNPs with high Fst values from resequencing sources	19	18371453	19:18371453	A	G	0.52416
SNPs with high Fst values from resequencing sources	7	61691161	7:61691161	T	C	0.524103
SNPs with high Fst values from resequencing sources	16	34558645	16:34558645	C	T	0.524103
SNPs with high Fst values from resequencing sources	28	39980343	28:39980343	C	A	0.524065
SNPs with high Fst values from resequencing sources	13	9365154	13:9365154	G	A	0.523972
SNPs with high Fst values from resequencing sources	8	13142769	8:13142769	G	A	0.523955
SNPs with high Fst values from resequencing sources	28	39438201	28:39438201	G	A	0.523866
SNPs with high Fst values from resequencing sources	12	57076670	12:57076670	G	A	0.523626
SNPs with high Fst values from resequencing sources	14	28508303	14:28508303	G	T	0.523604
SNPs with high Fst values from resequencing sources	15	47485495	15:47485495	C	T	0.523435
SNPs with high Fst values from resequencing sources	4	52141742	4:52141742	T	C	0.523349
SNPs with high Fst values from resequencing sources	1	63760309	1:63760309	G	A	0.523338
SNPs with high Fst values from resequencing sources	14	18471824	14:18471824	G	A	0.523338
SNPs with high Fst values from resequencing sources	14	11335898	14:11335898	C	T	0.523297
SNPs with high Fst values from resequencing sources	29	28410647	29:28410647	A	G	0.523297
SNPs with high Fst values from resequencing sources	4	57334160	4:57334160	A	T	0.523282
SNPs with high Fst values from resequencing sources	16	42834179	16:42834179	T	C	0.523262
SNPs with high Fst values from resequencing sources	1	60465719	1:60465719	G	A	0.523129
SNPs with high Fst values from resequencing sources	9	52244300	9:52244300	G	A	0.52311
SNPs with high Fst values from resequencing sources	15	49612724	15:49612724	C	T	0.523096
SNPs with high Fst values from resequencing sources	25	17299525	25:17299525	G	A	0.523061
SNPs with high Fst values from resequencing sources	7	102641833	7:102641833	G	A	0.522991
SNPs with high Fst values from resequencing sources	4	59094725	4:59094725	C	T	0.522932
SNPs with high Fst values from resequencing sources	28	37697989	28:37697989	G	A	0.522897
SNPs with high Fst values from resequencing sources	4	89993500	4:89993500	T	A	0.522806
SNPs with high Fst values from resequencing sources	10	50846296	10:50846296	G	A	0.522806
SNPs with high Fst values from resequencing sources	10	65660030	10:65660030	C	T	0.522795
SNPs with high Fst values from resequencing sources	24	58247038	24:58247038	T	C	0.522795
SNPs with high Fst values from resequencing sources	18	10816379	18:10816379	G	C	0.522754
SNPs with high Fst values from resequencing sources	6	5400046	6:5400046	G	T	0.522623
SNPs with high Fst values from resequencing sources	3	3077766	3:3077766	C	T	0.522602
SNPs with high Fst values from resequencing sources	7	45288253	7:45288253	C	T	0.52254
SNPs with high Fst values from resequencing sources	29	20710551	29:20710551	C	A	0.522262
SNPs with high Fst values from resequencing sources	14	74906292	14:74906292	A	G	0.522226
SNPs with high Fst values from resequencing sources	6	54844019	6:54844019	T	C	0.522202
SNPs with high Fst values from resequencing sources	6	91726096	6:91726096	T	C	0.522186
SNPs with high Fst values from resequencing sources	14	19141864	14:19141864	G	A	0.522186
SNPs with high Fst values from resequencing sources	24	21065412	24:21065412	T	C	0.522129
SNPs with high Fst values from resequencing sources	22	55149734	22:55149734	T	C	0.522118
SNPs with high Fst values from resequencing sources	6	70377331	6:70377331	A	G	0.522074
SNPs with high Fst values from resequencing sources	22	12862173	22:12862173	C	T	0.522074
SNPs with high Fst values from resequencing sources	21	40316581	21:40316581	C	A	0.521999
SNPs with high Fst values from resequencing sources	3	16985380	3:16985380	G	A	0.521927
SNPs with high Fst values from resequencing sources	5	85155625	5:85155625	G	A	0.521927
SNPs with high Fst values from resequencing sources	6	4605744	6:4605744	T	C	0.521923
SNPs with high Fst values from resequencing sources	24	58318489	24:58318489	G	C	0.521897
SNPs with high Fst values from resequencing sources	22	55343995	22:55343995	G	A	0.521874
SNPs with high Fst values from resequencing sources	9	32281720	9:32281720	G	A	0.521528
SNPs with high Fst values from resequencing sources	9	78687868	9:78687868	C	G	0.521528
SNPs with high Fst values from resequencing sources	21	57315081	21:57315081	C	T	0.521482
SNPs with high Fst values from resequencing sources	15	48516148	15:48516148	G	A	0.521417
SNPs with high Fst values from resequencing sources	3	26473233	3:26473233	T	G	0.521359
SNPs with high Fst values from resequencing sources	15	4933311	15:4933311	C	T	0.521354
SNPs with high Fst values from resequencing sources	3	64472927	3:64472927	G	C	0.521297
SNPs with high Fst values from resequencing sources	15	49063002	15:49063002	G	A	0.521286
SNPs with high Fst values from resequencing sources	5	6930795	5:6930795	T	C	0.521243
SNPs with high Fst values from resequencing sources	14	5725099	14:5725099	C	T	0.521243
SNPs with high Fst values from resequencing sources	14	6358247	14:6358247	A	T	0.521179
SNPs with high Fst values from resequencing sources	11	46554865	11:46554865	T	C	0.52111
SNPs with high Fst values from resequencing sources	15	47444508	15:47444508	C	T	0.521066
SNPs with high Fst values from resequencing sources	13	7433498	13:7433498	A	C	0.520885
SNPs with high Fst values from resequencing sources	24	44568951	24:44568951	G	A	0.520885
SNPs with high Fst values from resequencing sources	7	34459321	7:34459321	T	G	0.52079
SNPs with high Fst values from resequencing sources	2	121476685	2:121476685	G	A	0.520713
SNPs with high Fst values from resequencing sources	24	46994200	24:46994200	C	A	0.520683
SNPs with high Fst values from resequencing sources	12	11422305	12:11422305	C	T	0.520663
SNPs with high Fst values from resequencing sources	4	22407921	4:22407921	C	T	0.520636
SNPs with high Fst values from resequencing sources	13	12993509	13:12993509	A	G	0.520636
SNPs with high Fst values from resequencing sources	10	96580218	10:96580218	A	G	0.520584
SNPs with high Fst values from resequencing sources	17	7450121	17:7450121	A	C	0.520584
SNPs with high Fst values from resequencing sources	19	37031003	19:37031003	A	G	0.520577
SNPs with high Fst values from resequencing sources	10	72524121	10:72524121	G	A	0.520516
SNPs with high Fst values from resequencing sources	24	18739507	24:18739507	C	T	0.520516
SNPs with high Fst values from resequencing sources	12	52146905	12:52146905	C	T	0.520504
SNPs with high Fst values from resequencing sources	28	39055568	28:39055568	G	A	0.520481
SNPs with high Fst values from resequencing sources	27	8993459	27:8993459	C	T	0.520457
SNPs with high Fst values from resequencing sources	1	5823261	1:5823261	T	C	0.520341
SNPs with high Fst values from resequencing sources	26	41012842	26:41012842	C	T	0.520309
SNPs with high Fst values from resequencing sources	7	100672542	7:100672542	G	A	0.520299
SNPs with high Fst values from resequencing sources	1	58981038	1:58981038	T	C	0.520117
SNPs with high Fst values from resequencing sources	4	39799350	4:39799350	A	G	0.520096
SNPs with high Fst values from resequencing sources	6	16672025	6:16672025	A	G	0.520055
SNPs with high Fst values from resequencing sources	4	15507140	4:15507140	T	G	0.519918
SNPs with high Fst values from resequencing sources	9	76690724	9:76690724	G	A	0.519901
SNPs with high Fst values from resequencing sources	3	87413619	3:87413619	T	C	0.519852
SNPs with high Fst values from resequencing sources	9	72516516	9:72516516	T	C	0.519852
SNPs with high Fst values from resequencing sources	1	72325333	1:72325333	C	T	0.519791
SNPs with high Fst values from resequencing sources	3	11605871	3:11605871	C	T	0.519619
SNPs with high Fst values from resequencing sources	9	4192869	9:4192869	G	A	0.519619
SNPs with high Fst values from resequencing sources	9	85086128	9:85086128	G	A	0.519572
SNPs with high Fst values from resequencing sources	22	29857842	22:29857842	A	G	0.519503
SNPs with high Fst values from resequencing sources	24	40462656	24:40462656	G	C	0.519467
SNPs with high Fst values from resequencing sources	27	13108977	27:13108977	C	T	0.519467
SNPs with high Fst values from resequencing sources	13	11092663	13:11092663	C	A	0.519273
SNPs with high Fst values from resequencing sources	15	60913921	15:60913921	C	T	0.519033
SNPs with high Fst values from resequencing sources	17	54951396	17:54951396	C	T	0.518945
SNPs with high Fst values from resequencing sources	8	73560557	8:73560557	C	A	0.5189
SNPs with high Fst values from resequencing sources	13	37414334	13:37414334	G	A	0.518828
SNPs with high Fst values from resequencing sources	26	36510001	26:36510001	C	T	0.518768
SNPs with high Fst values from resequencing sources	2	48243381	2:48243381	G	A	0.518569
SNPs with high Fst values from resequencing sources	1	98612706	1:98612706	G	A	0.518349
SNPs with high Fst values from resequencing sources	22	29315150	22:29315150	G	A	0.518349
SNPs with high Fst values from resequencing sources	6	95633499	6:95633499	A	G	0.518299
SNPs with high Fst values from resequencing sources	8	5960105	8:5960105	T	A	0.518273
SNPs with high Fst values from resequencing sources	26	42143354	26:42143354	T	C	0.518256
SNPs with high Fst values from resequencing sources	28	39441921	28:39441921	G	A	0.518256
SNPs with high Fst values from resequencing sources	12	8732650	12:8732650	T	G	0.51813
SNPs with high Fst values from resequencing sources	3	27139649	3:27139649	G	A	0.518051
SNPs with high Fst values from resequencing sources	13	64669855	13:64669855	T	A	0.518009
SNPs with high Fst values from resequencing sources	3	2270819	3:2270819	C	A	0.517856
SNPs with high Fst values from resequencing sources	3	115378813	3:115378813	G	A	0.517503
SNPs with high Fst values from resequencing sources	2	52066319	2:52066319	A	G	0.517459
SNPs with high Fst values from resequencing sources	19	45585492	19:45585492	G	A	0.517459
SNPs with high Fst values from resequencing sources	7	102282661	7:102282661	A	G	0.517306
SNPs with high Fst values from resequencing sources	5	22166822	5:22166822	G	A	0.517052
SNPs with high Fst values from resequencing sources	29	40306983	29:40306983	G	A	0.516854
SNPs with high Fst values from resequencing sources	19	4029730	19:4029730	A	G	0.516799
SNPs with high Fst values from resequencing sources	21	52328282	21:52328282	G	A	0.516753
SNPs with high Fst values from resequencing sources	3	110112027	3:110112027	G	C	0.516557
SNPs with high Fst values from resequencing sources	6	97841993	6:97841993	G	A	0.516557
SNPs with high Fst values from resequencing sources	7	103223948	7:103223948	C	G	0.516557
SNPs with high Fst values from resequencing sources	12	70494947	12:70494947	G	A	0.516541
SNPs with high Fst values from resequencing sources	26	16053366	26:16053366	T	C	0.516541
SNPs with high Fst values from resequencing sources	3	62153797	3:62153797	A	G	0.51644
SNPs with high Fst values from resequencing sources	2	17541937	2:17541937	G	A	0.516425
SNPs with high Fst values from resequencing sources	3	52120043	3:52120043	G	A	0.516425
SNPs with high Fst values from resequencing sources	15	8036657	15:8036657	C	A	0.51622
SNPs with high Fst values from resequencing sources	17	12523896	17:12523896	T	C	0.516205
SNPs with high Fst values from resequencing sources	7	27098682	7:27098682	G	A	0.516155
SNPs with high Fst values from resequencing sources	15	9596867	15:9596867	G	A	0.516071
SNPs with high Fst values from resequencing sources	26	36487083	26:36487083	G	A	0.515967
SNPs with high Fst values from resequencing sources	6	48852500	6:48852500	G	A	0.515706
SNPs with high Fst values from resequencing sources	13	36897746	13:36897746	C	T	0.515641
SNPs with high Fst values from resequencing sources	13	11002819	13:11002819	A	G	0.515595
SNPs with high Fst values from resequencing sources	20	19146254	20:19146254	C	A	0.515512
SNPs with high Fst values from resequencing sources	22	54700165	22:54700165	G	C	0.515502
SNPs with high Fst values from resequencing sources	28	24792701	28:24792701	G	A	0.515502
SNPs with high Fst values from resequencing sources	7	71445889	7:71445889	C	T	0.515482
SNPs with high Fst values from resequencing sources	20	5455207	20:5455207	A	T	0.515482
SNPs with high Fst values from resequencing sources	25	13959106	25:13959106	C	T	0.515482
SNPs with high Fst values from resequencing sources	2	88342091	2:88342091	G	A	0.515476
SNPs with high Fst values from resequencing sources	22	6214253	22:6214253	A	C	0.515476
SNPs with high Fst values from resequencing sources	22	10326625	22:10326625	T	G	0.515463
SNPs with high Fst values from resequencing sources	2	32870510	2:32870510	G	A	0.51546
SNPs with high Fst values from resequencing sources	7	86272837	7:86272837	G	C	0.515391
SNPs with high Fst values from resequencing sources	7	94243318	7:94243318	T	G	0.515391
SNPs with high Fst values from resequencing sources	16	6493759	16:6493759	A	C	0.515391
SNPs with high Fst values from resequencing sources	26	22923770	26:22923770	G	A	0.515391
SNPs with high Fst values from resequencing sources	3	36694042	3:36694042	G	A	0.514692
SNPs with high Fst values from resequencing sources	25	33328628	25:33328628	T	C	0.514692
SNPs with high Fst values from resequencing sources	1	8596408	1:8596408	C	T	0.514632
SNPs with high Fst values from resequencing sources	8	92438902	8:92438902	G	T	0.514632
SNPs with high Fst values from resequencing sources	12	64135225	12:64135225	C	T	0.514617
SNPs with high Fst values from resequencing sources	15	66627680	15:66627680	G	A	0.514549
SNPs with high Fst values from resequencing sources	2	124653861	2:124653861	G	A	0.514517
SNPs with high Fst values from resequencing sources	4	24222930	4:24222930	A	G	0.514479
SNPs with high Fst values from resequencing sources	27	8979811	27:8979811	A	G	0.514479
SNPs with high Fst values from resequencing sources	6	101953542	6:101953542	A	G	0.514413
SNPs with high Fst values from resequencing sources	7	44455445	7:44455445	C	T	0.514371
SNPs with high Fst values from resequencing sources	1	30957665	1:30957665	G	A	0.514356
SNPs with high Fst values from resequencing sources	6	66541671	6:66541671	T	G	0.514224
SNPs with high Fst values from resequencing sources	9	71272633	9:71272633	T	C	0.514223
SNPs with high Fst values from resequencing sources	21	54232610	21:54232610	A	T	0.514081
SNPs with high Fst values from resequencing sources	2	15808636	2:15808636	C	A	0.514066
SNPs with high Fst values from resequencing sources	25	27279673	25:27279673	C	T	0.514066
SNPs with high Fst values from resequencing sources	29	40519059	29:40519059	C	G	0.514066
SNPs with high Fst values from resequencing sources	6	3100847	6:3100847	A	G	0.51401
SNPs with high Fst values from resequencing sources	3	19500037	3:19500037	G	T	0.51394
SNPs with high Fst values from resequencing sources	8	98845038	8:98845038	G	A	0.51394
SNPs with high Fst values from resequencing sources	1	63883893	1:63883893	G	A	0.513908
SNPs with high Fst values from resequencing sources	13	33027829	13:33027829	T	A	0.513908
SNPs with high Fst values from resequencing sources	15	9929581	15:9929581	C	T	0.513908
SNPs with high Fst values from resequencing sources	1	19953489	1:19953489	A	C	0.513839
SNPs with high Fst values from resequencing sources	4	55741337	4:55741337	C	T	0.513839
SNPs with high Fst values from resequencing sources	26	37791975	26:37791975	T	C	0.513801
SNPs with high Fst values from resequencing sources	2	123458590	2:123458590	G	A	0.513752
SNPs with high Fst values from resequencing sources	9	44288415	9:44288415	C	G	0.513375
SNPs with high Fst values from resequencing sources	19	33095807	19:33095807	A	G	0.513196
SNPs with high Fst values from resequencing sources	20	34466806	20:34466806	C	T	0.513114
SNPs with high Fst values from resequencing sources	8	77587190	8:77587190	C	T	0.512936
SNPs with high Fst values from resequencing sources	8	111316843	8:111316843	T	C	0.512729
SNPs with high Fst values from resequencing sources	5	26259916	5:26259916	C	T	0.512693
SNPs with high Fst values from resequencing sources	29	29866364	29:29866364	C	T	0.512693
SNPs with high Fst values from resequencing sources	8	16638034	8:16638034	T	C	0.512629
SNPs with high Fst values from resequencing sources	16	27890218	16:27890218	A	G	0.512497
SNPs with high Fst values from resequencing sources	29	2355774	29:2355774	C	T	0.512381
SNPs with high Fst values from resequencing sources	2	15770357	2:15770357	T	A	0.512186
SNPs with high Fst values from resequencing sources	1	72146115	1:72146115	A	G	0.512137
SNPs with high Fst values from resequencing sources	3	46716105	3:46716105	G	T	0.512137
SNPs with high Fst values from resequencing sources	19	9926559	19:9926559	T	C	0.512137
SNPs with high Fst values from resequencing sources	2	31614523	2:31614523	C	G	0.512114
SNPs with high Fst values from resequencing sources	29	36835313	29:36835313	G	A	0.512067
SNPs with high Fst values from resequencing sources	11	103116511	11:103116511	C	T	0.511952
SNPs with high Fst values from resequencing sources	1	10923699	1:10923699	G	A	0.511841
SNPs with high Fst values from resequencing sources	12	43520503	12:43520503	C	T	0.511653
SNPs with high Fst values from resequencing sources	1	6006612	1:6006612	A	G	0.511565
SNPs with high Fst values from resequencing sources	6	16985360	6:16985360	A	C	0.511565
SNPs with high Fst values from resequencing sources	14	90882388	14:90882388	G	A	0.511565
SNPs with high Fst values from resequencing sources	29	35099303	29:35099303	A	G	0.51153
SNPs with high Fst values from resequencing sources	25	22362807	25:22362807	T	A	0.5115
SNPs with high Fst values from resequencing sources	24	29001645	24:29001645	A	G	0.511495
SNPs with high Fst values from resequencing sources	3	51398854	3:51398854	G	C	0.511483
SNPs with high Fst values from resequencing sources	16	20802908	16:20802908	G	A	0.511223
SNPs with high Fst values from resequencing sources	6	97958895	6:97958895	C	T	0.511216
SNPs with high Fst values from resequencing sources	16	30892864	16:30892864	T	C	0.511209
SNPs with high Fst values from resequencing sources	29	40298465	29:40298465	C	T	0.511174
SNPs with high Fst values from resequencing sources	6	101273652	6:101273652	G	A	0.511133
SNPs with high Fst values from resequencing sources	9	84806353	9:84806353	T	C	0.510874
SNPs with high Fst values from resequencing sources	26	19097775	26:19097775	C	T	0.510713
SNPs with high Fst values from resequencing sources	1	67683857	1:67683857	C	T	0.510686
SNPs with high Fst values from resequencing sources	6	81515870	6:81515870	C	T	0.51047
SNPs with high Fst values from resequencing sources	20	65312250	20:65312250	A	C	0.51047
SNPs with high Fst values from resequencing sources	5	34657220	5:34657220	A	G	0.510429
SNPs with high Fst values from resequencing sources	28	36568038	28:36568038	A	G	0.51022
SNPs with high Fst values from resequencing sources	9	56064989	9:56064989	G	T	0.510217
SNPs with high Fst values from resequencing sources	17	40028756	17:40028756	G	A	0.510217
SNPs with high Fst values from resequencing sources	2	1873156	2:1873156	A	T	0.510075
SNPs with high Fst values from resequencing sources	24	46986370	24:46986370	G	A	0.510048
SNPs with high Fst values from resequencing sources	15	38481711	15:38481711	C	T	0.509898
SNPs with high Fst values from resequencing sources	11	97071845	11:97071845	G	A	0.509759
SNPs with high Fst values from resequencing sources	19	33252653	19:33252653	A	G	0.509759
SNPs with high Fst values from resequencing sources	3	95084257	3:95084257	A	G	0.509715
SNPs with high Fst values from resequencing sources	7	20200218	7:20200218	G	A	0.509425
SNPs with high Fst values from resequencing sources	11	100915654	11:100915654	G	T	0.509425
SNPs with high Fst values from resequencing sources	28	39978015	28:39978015	G	A	0.50914
SNPs with high Fst values from resequencing sources	24	6890110	24:6890110	T	C	0.509105
SNPs with high Fst values from resequencing sources	1	14061230	1:14061230	C	A	0.509042
SNPs with high Fst values from resequencing sources	6	57259786	6:57259786	G	T	0.508929
SNPs with high Fst values from resequencing sources	5	5335952	5:5335952	C	T	0.508888
SNPs with high Fst values from resequencing sources	11	30352939	11:30352939	C	T	0.508888
SNPs with high Fst values from resequencing sources	19	40257034	19:40257034	C	T	0.508884
SNPs with high Fst values from resequencing sources	26	32313084	26:32313084	T	C	0.508849
SNPs with high Fst values from resequencing sources	1	112060552	1:112060552	A	G	0.50883
SNPs with high Fst values from resequencing sources	26	22884747	26:22884747	A	C	0.508755
SNPs with high Fst values from resequencing sources	17	65802203	17:65802203	A	C	0.508691
SNPs with high Fst values from resequencing sources	16	44278746	16:44278746	A	G	0.508624
SNPs with high Fst values from resequencing sources	17	45589475	17:45589475	T	C	0.508549
SNPs with high Fst values from resequencing sources	26	33193569	26:33193569	C	G	0.50845
SNPs with high Fst values from resequencing sources	1	149578177	1:149578177	A	G	0.508385
SNPs with high Fst values from resequencing sources	10	40355124	10:40355124	T	C	0.508385
SNPs with high Fst values from resequencing sources	20	40869856	20:40869856	C	T	0.508385
SNPs with high Fst values from resequencing sources	22	21531850	22:21531850	C	T	0.508385
SNPs with high Fst values from resequencing sources	18	35244108	18:35244108	A	G	0.508371
SNPs with high Fst values from resequencing sources	18	45025539	18:45025539	C	G	0.508347
SNPs with high Fst values from resequencing sources	1	143019134	1:143019134	G	A	0.508346
SNPs with high Fst values from resequencing sources	8	111406396	8:111406396	A	G	0.508331
SNPs with high Fst values from resequencing sources	8	96665409	8:96665409	A	G	0.508327
SNPs with high Fst values from resequencing sources	20	19028159	20:19028159	G	T	0.508326
SNPs with high Fst values from resequencing sources	13	32848491	13:32848491	C	T	0.5083
SNPs with high Fst values from resequencing sources	18	13272866	18:13272866	C	T	0.5083
SNPs with high Fst values from resequencing sources	24	47889914	24:47889914	G	A	0.5083
SNPs with high Fst values from resequencing sources	2	128964412	2:128964412	G	A	0.508287
SNPs with high Fst values from resequencing sources	26	27678070	26:27678070	G	A	0.507899
SNPs with high Fst values from resequencing sources	9	86507595	9:86507595	C	T	0.50789
SNPs with high Fst values from resequencing sources	14	10451494	14:10451494	C	T	0.507889
SNPs with high Fst values from resequencing sources	20	20684015	20:20684015	C	T	0.507815
SNPs with high Fst values from resequencing sources	22	54985361	22:54985361	C	T	0.507744
SNPs with high Fst values from resequencing sources	4	2953289	4:2953289	C	T	0.507629
SNPs with high Fst values from resequencing sources	6	12643138	6:12643138	A	G	0.507629
SNPs with high Fst values from resequencing sources	28	39962823	28:39962823	T	C	0.507511
SNPs with high Fst values from resequencing sources	21	43134143	21:43134143	A	T	0.507304
SNPs with high Fst values from resequencing sources	29	36119473	29:36119473	A	G	0.507302
SNPs with high Fst values from resequencing sources	11	92376457	11:92376457	C	T	0.507269
SNPs with high Fst values from resequencing sources	22	27908357	22:27908357	G	C	0.507256
SNPs with high Fst values from resequencing sources	2	112430103	2:112430103	C	G	0.507247
SNPs with high Fst values from resequencing sources	8	5963371	8:5963371	T	G	0.507141
SNPs with high Fst values from resequencing sources	10	37566808	10:37566808	C	G	0.507027
SNPs with high Fst values from resequencing sources	20	33781731	20:33781731	G	C	0.506996
SNPs with high Fst values from resequencing sources	2	84395749	2:84395749	G	C	0.506981
SNPs with high Fst values from resequencing sources	1	6038438	1:6038438	G	A	0.506873
SNPs with high Fst values from resequencing sources	21	53187585	21:53187585	T	C	0.506873
SNPs with high Fst values from resequencing sources	24	9440819	24:9440819	T	G	0.506873
SNPs with high Fst values from resequencing sources	9	16756453	9:16756453	G	A	0.506841
SNPs with high Fst values from resequencing sources	9	21562044	9:21562044	G	A	0.506841
SNPs with high Fst values from resequencing sources	26	41009003	26:41009003	A	G	0.506754
SNPs with high Fst values from resequencing sources	26	37791737	26:37791737	C	T	0.506591
SNPs with high Fst values from resequencing sources	1	74251950	1:74251950	A	G	0.506436
SNPs with high Fst values from resequencing sources	6	115071169	6:115071169	T	C	0.506281
SNPs with high Fst values from resequencing sources	15	43439596	15:43439596	C	T	0.506271
SNPs with high Fst values from resequencing sources	7	85700978	7:85700978	C	T	0.506221
SNPs with high Fst values from resequencing sources	20	34616208	20:34616208	C	A	0.506221
SNPs with high Fst values from resequencing sources	16	25474048	16:25474048	C	T	0.506155
SNPs with high Fst values from resequencing sources	20	42876851	20:42876851	C	T	0.506121
SNPs with high Fst values from resequencing sources	6	6362717	6:6362717	T	A	0.505972
SNPs with high Fst values from resequencing sources	3	7240784	3:7240784	C	T	0.505935
SNPs with high Fst values from resequencing sources	9	55223390	9:55223390	T	C	0.505935
SNPs with high Fst values from resequencing sources	28	36031444	28:36031444	G	A	0.505935
SNPs with high Fst values from resequencing sources	2	131522871	2:131522871	C	G	0.505921
SNPs with high Fst values from resequencing sources	29	13285400	29:13285400	G	A	0.505849
SNPs with high Fst values from resequencing sources	17	13457012	17:13457012	C	T	0.505822
SNPs with high Fst values from resequencing sources	17	13457018	17:13457018	T	C	0.505822
SNPs with high Fst values from resequencing sources	26	18115676	26:18115676	T	A	0.505755
SNPs with high Fst values from resequencing sources	11	102935665	11:102935665	C	T	0.505746
SNPs with high Fst values from resequencing sources	5	12279816	5:12279816	A	G	0.505601
SNPs with high Fst values from resequencing sources	15	19984973	15:19984973	C	A	0.505491
SNPs with high Fst values from resequencing sources	10	98878402	10:98878402	T	C	0.505432
SNPs with high Fst values from resequencing sources	20	12621819	20:12621819	C	A	0.505418
SNPs with high Fst values from resequencing sources	26	41011193	26:41011193	G	A	0.505395
SNPs with high Fst values from resequencing sources	1	83293097	1:83293097	G	A	0.50538
SNPs with high Fst values from resequencing sources	18	41441786	18:41441786	C	T	0.505298
SNPs with high Fst values from resequencing sources	1	150927480	1:150927480	C	T	0.50527
SNPs with high Fst values from resequencing sources	26	18139967	26:18139967	G	T	0.505219
SNPs with high Fst values from resequencing sources	28	43056235	28:43056235	G	A	0.505198
SNPs with high Fst values from resequencing sources	4	57348422	4:57348422	G	A	0.505171
SNPs with high Fst values from resequencing sources	6	48112477	6:48112477	C	T	0.505171
SNPs with high Fst values from resequencing sources	6	61795699	6:61795699	T	C	0.505171
SNPs with high Fst values from resequencing sources	14	90537738	14:90537738	T	C	0.505086
SNPs with high Fst values from resequencing sources	13	57298737	13:57298737	C	T	0.505057
SNPs with high Fst values from resequencing sources	20	12565272	20:12565272	C	A	0.504812
SNPs with high Fst values from resequencing sources	22	21399532	22:21399532	G	A	0.504737
SNPs with high Fst values from resequencing sources	2	89503370	2:89503370	C	T	0.504727
SNPs with high Fst values from resequencing sources	3	19378481	3:19378481	A	G	0.504724
SNPs with high Fst values from resequencing sources	1	50436900	1:50436900	T	C	0.50472
SNPs with high Fst values from resequencing sources	16	32037576	16:32037576	G	T	0.504705
SNPs with high Fst values from resequencing sources	29	2392771	29:2392771	G	A	0.504654
SNPs with high Fst values from resequencing sources	20	7649714	20:7649714	T	C	0.504607
SNPs with high Fst values from resequencing sources	6	106150293	6:106150293	A	G	0.504266
SNPs with high Fst values from resequencing sources	21	56537766	21:56537766	A	G	0.504239
SNPs with high Fst values from resequencing sources	17	19103895	17:19103895	G	A	0.504192
SNPs with high Fst values from resequencing sources	29	31546503	29:31546503	C	T	0.504176
SNPs with high Fst values from resequencing sources	20	39123362	20:39123362	A	G	0.504174
SNPs with high Fst values from resequencing sources	2	131733599	2:131733599	C	T	0.504126
SNPs with high Fst values from resequencing sources	6	86740406	6:86740406	G	A	0.504126
SNPs with high Fst values from resequencing sources	2	95168767	2:95168767	C	T	0.50392
SNPs with high Fst values from resequencing sources	8	100665119	8:100665119	A	C	0.503869
SNPs with high Fst values from resequencing sources	13	57930500	13:57930500	T	C	0.50386
SNPs with high Fst values from resequencing sources	5	64313087	5:64313087	C	T	0.503758
SNPs with high Fst values from resequencing sources	2	7247788	2:7247788	G	A	0.503756
SNPs with high Fst values from resequencing sources	14	24035309	14:24035309	C	T	0.503617
SNPs with high Fst values from resequencing sources	4	13693469	4:13693469	T	C	0.503472
SNPs with high Fst values from resequencing sources	6	66513591	6:66513591	G	A	0.503461
SNPs with high Fst values from resequencing sources	15	12650313	15:12650313	G	A	0.503445
SNPs with high Fst values from resequencing sources	6	3095815	6:3095815	G	A	0.503295
SNPs with high Fst values from resequencing sources	8	14381910	8:14381910	T	G	0.503295
SNPs with high Fst values from resequencing sources	11	36711187	11:36711187	C	G	0.503295
SNPs with high Fst values from resequencing sources	28	37655759	28:37655759	T	C	0.503295
SNPs with high Fst values from resequencing sources	6	76656492	6:76656492	T	C	0.503227
SNPs with high Fst values from resequencing sources	8	105882196	8:105882196	T	C	0.503072
SNPs with high Fst values from resequencing sources	27	17784050	27:17784050	G	A	0.503072
SNPs with high Fst values from resequencing sources	15	54335942	15:54335942	G	C	0.50299
SNPs with high Fst values from resequencing sources	14	4386685	14:4386685	T	A	0.502958
SNPs with high Fst values from resequencing sources	22	54490736	22:54490736	C	T	0.502862
SNPs with high Fst values from resequencing sources	24	25373187	24:25373187	T	A	0.502862
SNPs with high Fst values from resequencing sources	24	25373192	24:25373192	G	A	0.502862
SNPs with high Fst values from resequencing sources	7	20142330	7:20142330	C	T	0.502829
SNPs with high Fst values from resequencing sources	19	56639221	19:56639221	G	A	0.502828
SNPs with high Fst values from resequencing sources	2	3883346	2:3883346	C	T	0.502815
SNPs with high Fst values from resequencing sources	3	58629259	3:58629259	C	T	0.502772
SNPs with high Fst values from resequencing sources	9	6932800	9:6932800	A	G	0.502772
SNPs with high Fst values from resequencing sources	28	44134544	28:44134544	T	C	0.502772
SNPs with high Fst values from resequencing sources	1	25957336	1:25957336	C	T	0.502741
SNPs with high Fst values from resequencing sources	26	41010577	26:41010577	C	T	0.502707
SNPs with high Fst values from resequencing sources	26	41012221	26:41012221	C	T	0.502707
SNPs with high Fst values from resequencing sources	3	91283539	3:91283539	C	T	0.502413
SNPs with high Fst values from resequencing sources	16	30917251	16:30917251	C	G	0.502413
SNPs with high Fst values from resequencing sources	1	705827	1:705827	T	A	0.502385
SNPs with high Fst values from resequencing sources	1	69404385	1:69404385	A	C	0.502385
SNPs with high Fst values from resequencing sources	13	11055233	13:11055233	C	T	0.502351
SNPs with high Fst values from resequencing sources	23	39189781	23:39189781	A	G	0.502218
SNPs with high Fst values from resequencing sources	2	92608585	2:92608585	C	T	0.502213
SNPs with high Fst values from resequencing sources	11	33026005	11:33026005	G	A	0.502213
SNPs with high Fst values from resequencing sources	22	39652823	22:39652823	A	G	0.502213
SNPs with high Fst values from resequencing sources	24	11475863	24:11475863	G	T	0.502059
SNPs with high Fst values from resequencing sources	28	36285340	28:36285340	A	T	0.502033
SNPs with high Fst values from resequencing sources	8	87448741	8:87448741	A	T	0.502028
SNPs with high Fst values from resequencing sources	2	128932783	2:128932783	G	A	0.501974
SNPs with high Fst values from resequencing sources	9	17293087	9:17293087	G	C	0.501974
SNPs with high Fst values from resequencing sources	17	59622011	17:59622011	G	A	0.501974
SNPs with high Fst values from resequencing sources	22	38882006	22:38882006	T	G	0.501974
SNPs with high Fst values from resequencing sources	8	29474784	8:29474784	A	G	0.501902
SNPs with high Fst values from resequencing sources	28	13279576	28:13279576	G	A	0.501609
SNPs with high Fst values from resequencing sources	20	58435451	20:58435451	T	C	0.501563
SNPs with high Fst values from resequencing sources	2	95378687	2:95378687	C	T	0.50153
SNPs with high Fst values from resequencing sources	10	29399768	10:29399768	T	A	0.50153
SNPs with high Fst values from resequencing sources	26	36568400	26:36568400	T	G	0.50152
SNPs with high Fst values from resequencing sources	13	37555651	13:37555651	T	C	0.501468
SNPs with high Fst values from resequencing sources	25	22806579	25:22806579	C	T	0.501457
SNPs with high Fst values from resequencing sources	4	39979092	4:39979092	T	C	0.501419
SNPs with high Fst values from resequencing sources	28	40034743	28:40034743	C	G	0.501382
SNPs with high Fst values from resequencing sources	10	27218348	10:27218348	G	A	0.501177
SNPs with high Fst values from resequencing sources	4	15502854	4:15502854	G	A	0.50116
SNPs with high Fst values from resequencing sources	14	47257431	14:47257431	G	T	0.501098
SNPs with high Fst values from resequencing sources	9	40290704	9:40290704	C	A	0.501069
SNPs with high Fst values from resequencing sources	18	9463526	18:9463526	T	A	0.500977
SNPs with high Fst values from resequencing sources	1	151138023	1:151138023	G	T	0.500959
SNPs with high Fst values from resequencing sources	8	24463762	8:24463762	A	G	0.500918
SNPs with high Fst values from resequencing sources	5	2596981	5:2596981	C	T	0.500801
SNPs with high Fst values from resequencing sources	17	2681502	17:2681502	C	T	0.500396
SNPs with high Fst values from resequencing sources	21	58599366	21:58599366	C	A	0.500392
SNPs with high Fst values from resequencing sources	27	21564171	27:21564171	A	G	0.500328
SNPs with high Fst values from resequencing sources	1	14716946	1:14716946	T	A	0.500263
SNPs with high Fst values from resequencing sources	12	71297043	12:71297043	C	A	0.500263
SNPs with high Fst values from resequencing sources	11	91245298	11:91245298	C	T	0.500232
SNPs with high Fst values from resequencing sources	4	73254990	4:73254990	T	C	0.500084
SNPs with high Fst values from resequencing sources	24	49209972	24:49209972	T	G	0.500024
