# Supplementary material for: Development and verification of a 10K liquid chip for Hainan black goat based on genotyping by pinpoint sequencing of liquid captured targets
Source: BMC Genom Data. 2024 May 7;25:44. doi: 10.1186/s12863-024-01228-8 (PMC11075337; doi:10.1186/s12863-024-01228-8)
Supplement: Supplementary file 4 — Additional file 4: Table S4. Information table of high polymorphic candidate SNP sites from GGVD. [file 12863_2024_1228_MOESM4_ESM.xlsx]

## Sheet: Sheet1
Catergory	Chr	Pos	SNP	GGVD-Minalle	GGVD-MAF
GGVD	1	5672	1:5672	T	0.449
GGVD	1	405972	1:405972	C	0.08
GGVD	1	873449	1:873449	C	0.065
GGVD	1	1289387	1:1289387	G	0.123
GGVD	1	4111989	1:4111989	T	0.188
GGVD	1	4564619	1:4564619	G	0.099
GGVD	1	4964661	1:4964661	G	0.498
GGVD	1	6438853	1:6438853	T	0.3
GGVD	1	10364928	1:10364928	C	0.061
GGVD	1	10764972	1:10764972	C	0.457
GGVD	1	11389255	1:11389255	A	0.052
GGVD	1	11789315	1:11789315	G	0.319
GGVD	1	12189348	1:12189348	A	0.382
GGVD	1	12589892	1:12589892	T	0.114
GGVD	1	13302375	1:13302375	T	0.146
GGVD	1	13702484	1:13702484	G	0.101
GGVD	1	14119505	1:14119505	C	0.4
GGVD	1	15371434	1:15371434	T	0.073
GGVD	1	16255181	1:16255181	T	0.423
GGVD	1	16655252	1:16655252	G	0.194
GGVD	1	17532569	1:17532569	A	0.282
GGVD	1	19725537	1:19725537	A	0.071
GGVD	1	21152582	1:21152582	A	0.123
GGVD	1	21552645	1:21552645	A	0.237
GGVD	1	24163008	1:24163008	C	0.08
GGVD	1	24897080	1:24897080	A	0.221
GGVD	1	27483493	1:27483493	T	0.193
GGVD	1	27884617	1:27884617	T	0.199
GGVD	1	28289089	1:28289089	T	0.061
GGVD	1	28831191	1:28831191	T	0.114
GGVD	1	29759724	1:29759724	C	0.17
GGVD	1	30518965	1:30518965	A	0.367
GGVD	1	31298929	1:31298929	T	0.075
GGVD	1	31807573	1:31807573	T	0.104
GGVD	1	32726349	1:32726349	C	0.06
GGVD	1	35041627	1:35041627	T	0.063
GGVD	1	35441641	1:35441641	C	0.116
GGVD	1	35841818	1:35841818	C	0.063
GGVD	1	36346557	1:36346557	A	0.158
GGVD	1	36774747	1:36774747	G	0.119
GGVD	1	37895641	1:37895641	A	0.091
GGVD	1	38295664	1:38295664	G	0.065
GGVD	1	40061058	1:40061058	C	0.073
GGVD	1	40777032	1:40777032	C	0.056
GGVD	1	41200378	1:41200378	G	0.069
GGVD	1	43105439	1:43105439	G	0.454
GGVD	1	43518848	1:43518848	A	0.066
GGVD	1	44307169	1:44307169	C	0.444
GGVD	1	45696423	1:45696423	C	0.254
GGVD	1	46271162	1:46271162	A	0.058
GGVD	1	46671216	1:46671216	G	0.058
GGVD	1	47228583	1:47228583	G	0.239
GGVD	1	47793995	1:47793995	A	0.11
GGVD	1	48325597	1:48325597	A	0.12
GGVD	1	49216426	1:49216426	A	0.21
GGVD	1	49616767	1:49616767	G	0.222
GGVD	1	51102753	1:51102753	G	0.052
GGVD	1	51754592	1:51754592	A	0.414
GGVD	1	52352571	1:52352571	C	0.14
GGVD	1	53077476	1:53077476	G	0.069
GGVD	1	53527149	1:53527149	G	0.47
GGVD	1	54627405	1:54627405	A	0.08
GGVD	1	55686764	1:55686764	G	0.278
GGVD	1	56713485	1:56713485	T	0.334
GGVD	1	58742955	1:58742955	T	0.127
GGVD	1	59972506	1:59972506	T	0.2
GGVD	1	61021024	1:61021024	G	0.394
GGVD	1	61485664	1:61485664	G	0.136
GGVD	1	62019053	1:62019053	C	0.123
GGVD	1	62823445	1:62823445	A	0.104
GGVD	1	63410657	1:63410657	G	0.056
GGVD	1	64410748	1:64410748	T	0.239
GGVD	1	64811032	1:64811032	T	0.207
GGVD	1	70599060	1:70599060	T	0.388
GGVD	1	71165805	1:71165805	C	0.054
GGVD	1	72157855	1:72157855	T	0.222
GGVD	1	72734648	1:72734648	G	0.088
GGVD	1	73214634	1:73214634	G	0.08
GGVD	1	73614769	1:73614769	A	0.056
GGVD	1	74652025	1:74652025	G	0.468
GGVD	1	75086525	1:75086525	G	0.304
GGVD	1	75486537	1:75486537	A	0.052
GGVD	1	76516815	1:76516815	T	0.385
GGVD	1	76917753	1:76917753	A	0.149
GGVD	1	77690825	1:77690825	T	0.06
GGVD	1	79290822	1:79290822	G	0.382
GGVD	1	79790755	1:79790755	T	0.357
GGVD	1	80190972	1:80190972	C	0.147
GGVD	1	81143130	1:81143130	G	0.097
GGVD	1	82533756	1:82533756	T	0.27
GGVD	1	83246812	1:83246812	A	0.233
GGVD	1	83646830	1:83646830	C	0.11
GGVD	1	84521136	1:84521136	G	0.285
GGVD	1	85221862	1:85221862	T	0.413
GGVD	1	86627011	1:86627011	A	0.259
GGVD	1	87366623	1:87366623	C	0.117
GGVD	1	88160107	1:88160107	A	0.154
GGVD	1	89471467	1:89471467	T	0.151
GGVD	1	90333989	1:90333989	T	0.07
GGVD	1	90734306	1:90734306	A	0.165
GGVD	1	91398069	1:91398069	C	0.058
GGVD	1	92318337	1:92318337	C	0.072
GGVD	1	92718523	1:92718523	C	0.104
GGVD	1	93827676	1:93827676	G	0.122
GGVD	1	94621089	1:94621089	C	0.325
GGVD	1	95465342	1:95465342	A	0.058
GGVD	1	96912292	1:96912292	T	0.248
GGVD	1	97692746	1:97692746	T	0.269
GGVD	1	98445252	1:98445252	T	0.056
GGVD	1	99257339	1:99257339	C	0.276
GGVD	1	99921391	1:99921391	A	0.095
GGVD	1	100321475	1:100321475	C	0.056
GGVD	1	100721558	1:100721558	A	0.108
GGVD	1	101123817	1:101123817	G	0.069
GGVD	1	102059369	1:102059369	T	0.165
GGVD	1	102459625	1:102459625	G	0.053
GGVD	1	103441923	1:103441923	A	0.128
GGVD	1	104163598	1:104163598	C	0.157
GGVD	1	104563762	1:104563762	A	0.093
GGVD	1	105256350	1:105256350	A	0.109
GGVD	1	106048478	1:106048478	C	0.062
GGVD	1	106766129	1:106766129	G	0.191
GGVD	1	107302222	1:107302222	A	0.281
GGVD	1	108164390	1:108164390	G	0.397
GGVD	1	108687274	1:108687274	T	0.184
GGVD	1	110948799	1:110948799	C	0.304
GGVD	1	112427946	1:112427946	A	0.128
GGVD	1	114404735	1:114404735	G	0.157
GGVD	1	114804913	1:114804913	G	0.21
GGVD	1	115745451	1:115745451	A	0.437
GGVD	1	116487575	1:116487575	T	0.262
GGVD	1	116887990	1:116887990	T	0.304
GGVD	1	117289208	1:117289208	T	0.363
GGVD	1	117855466	1:117855466	A	0.108
GGVD	1	118748776	1:118748776	A	0.057
GGVD	1	120313513	1:120313513	T	0.21
GGVD	1	120987579	1:120987579	A	0.123
GGVD	1	121507152	1:121507152	G	0.087
GGVD	1	122126884	1:122126884	A	0.431
GGVD	1	122527007	1:122527007	C	0.067
GGVD	1	123100660	1:123100660	G	0.097
GGVD	1	123620357	1:123620357	A	0.31
GGVD	1	124244545	1:124244545	T	0.084
GGVD	1	125686797	1:125686797	C	0.095
GGVD	1	126364808	1:126364808	G	0.084
GGVD	1	127142500	1:127142500	G	0.052
GGVD	1	127575582	1:127575582	C	0.338
GGVD	1	127976713	1:127976713	G	0.153
GGVD	1	128418745	1:128418745	T	0.084
GGVD	1	129955894	1:129955894	T	0.108
GGVD	1	131601609	1:131601609	A	0.056
GGVD	1	132185721	1:132185721	A	0.091
GGVD	1	132586175	1:132586175	T	0.078
GGVD	1	134665765	1:134665765	T	0.118
GGVD	1	135920368	1:135920368	G	0.306
GGVD	1	136610230	1:136610230	A	0.058
GGVD	1	137010398	1:137010398	C	0.246
GGVD	1	137738248	1:137738248	A	0.052
GGVD	1	138138288	1:138138288	T	0.208
GGVD	1	140734127	1:140734127	A	0.149
GGVD	1	141367331	1:141367331	A	0.087
GGVD	1	141767648	1:141767648	G	0.48
GGVD	1	142185149	1:142185149	C	0.072
GGVD	1	142589508	1:142589508	C	0.384
GGVD	1	143191731	1:143191731	A	0.231
GGVD	1	144303570	1:144303570	T	0.074
GGVD	1	144862381	1:144862381	G	0.427
GGVD	1	147341021	1:147341021	T	0.106
GGVD	1	149573920	1:149573920	T	0.233
GGVD	1	150865465	1:150865465	G	0.143
GGVD	1	151606585	1:151606585	G	0.292
GGVD	1	152175587	1:152175587	A	0.065
GGVD	1	152684143	1:152684143	T	0.472
GGVD	1	153979339	1:153979339	A	0.065
GGVD	1	155117831	1:155117831	T	0.193
GGVD	1	155882796	1:155882796	T	0.08
GGVD	1	156487550	1:156487550	A	0.091
GGVD	1	157069998	1:157069998	A	0.247
GGVD	2	574882	2:574882	T	0.448
GGVD	2	1823440	2:1823440	A	0.175
GGVD	2	2273170	2:2273170	C	0.115
GGVD	2	4303499	2:4303499	G	0.201
GGVD	2	4703645	2:4703645	T	0.078
GGVD	2	5249633	2:5249633	A	0.243
GGVD	2	6135528	2:6135528	C	0.134
GGVD	2	9697471	2:9697471	G	0.225
GGVD	2	11288110	2:11288110	A	0.192
GGVD	2	12318504	2:12318504	A	0.061
GGVD	2	14531447	2:14531447	C	0.157
GGVD	2	15384644	2:15384644	A	0.45
GGVD	2	16302611	2:16302611	A	0.065
GGVD	2	17535930	2:17535930	A	0.172
GGVD	2	17941956	2:17941956	T	0.08
GGVD	2	18422119	2:18422119	G	0.489
GGVD	2	19063432	2:19063432	A	0.302
GGVD	2	19855246	2:19855246	G	0.07
GGVD	2	21329628	2:21329628	T	0.103
GGVD	2	22353766	2:22353766	G	0.192
GGVD	2	22777835	2:22777835	G	0.063
GGVD	2	23178118	2:23178118	T	0.332
GGVD	2	23726030	2:23726030	T	0.402
GGVD	2	24380904	2:24380904	T	0.063
GGVD	2	24941695	2:24941695	C	0.223
GGVD	2	25615678	2:25615678	A	0.169
GGVD	2	26207521	2:26207521	T	0.22
GGVD	2	27060881	2:27060881	T	0.166
GGVD	2	27664335	2:27664335	A	0.47
GGVD	2	28064780	2:28064780	T	0.16
GGVD	2	28929786	2:28929786	G	0.265
GGVD	2	29812654	2:29812654	A	0.058
GGVD	2	31107824	2:31107824	A	0.203
GGVD	2	31541996	2:31541996	T	0.303
GGVD	2	32564374	2:32564374	G	0.478
GGVD	2	33555129	2:33555129	C	0.096
GGVD	2	34052457	2:34052457	G	0.282
GGVD	2	34461962	2:34461962	A	0.177
GGVD	2	35514371	2:35514371	G	0.478
GGVD	2	35977543	2:35977543	A	0.094
GGVD	2	36497688	2:36497688	C	0.177
GGVD	2	37255059	2:37255059	C	0.221
GGVD	2	38040064	2:38040064	C	0.11
GGVD	2	38679762	2:38679762	A	0.157
GGVD	2	39103739	2:39103739	A	0.054
GGVD	2	42544453	2:42544453	T	0.301
GGVD	2	43825441	2:43825441	C	0.089
GGVD	2	45308187	2:45308187	T	0.091
GGVD	2	46693417	2:46693417	A	0.118
GGVD	2	48638490	2:48638490	C	0.061
GGVD	2	50074789	2:50074789	G	0.058
GGVD	2	51569478	2:51569478	T	0.227
GGVD	2	52610218	2:52610218	A	0.056
GGVD	2	53010218	2:53010218	A	0.08
GGVD	2	53601017	2:53601017	C	0.136
GGVD	2	54135438	2:54135438	G	0.097
GGVD	2	54535988	2:54535988	T	0.237
GGVD	2	54936190	2:54936190	C	0.114
GGVD	2	55813040	2:55813040	G	0.16
GGVD	2	56863758	2:56863758	A	0.228
GGVD	2	57741967	2:57741967	C	0.309
GGVD	2	58239487	2:58239487	A	0.097
GGVD	2	58639522	2:58639522	G	0.138
GGVD	2	59044088	2:59044088	T	0.052
GGVD	2	59444294	2:59444294	C	0.246
GGVD	2	61145858	2:61145858	T	0.116
GGVD	2	61677524	2:61677524	C	0.331
GGVD	2	62621973	2:62621973	A	0.275
GGVD	2	63800693	2:63800693	C	0.187
GGVD	2	64627804	2:64627804	T	0.171
GGVD	2	65339712	2:65339712	T	0.364
GGVD	2	65746149	2:65746149	C	0.418
GGVD	2	66146801	2:66146801	A	0.444
GGVD	2	67288825	2:67288825	C	0.229
GGVD	2	68246105	2:68246105	A	0.297
GGVD	2	68920611	2:68920611	C	0.463
GGVD	2	69565731	2:69565731	C	0.229
GGVD	2	70121034	2:70121034	C	0.227
GGVD	2	71013642	2:71013642	C	0.078
GGVD	2	71575958	2:71575958	C	0.298
GGVD	2	71976980	2:71976980	C	0.052
GGVD	2	74105961	2:74105961	G	0.175
GGVD	2	74908752	2:74908752	G	0.191
GGVD	2	75378284	2:75378284	C	0.136
GGVD	2	76457284	2:76457284	G	0.403
GGVD	2	76925645	2:76925645	C	0.06
GGVD	2	77334042	2:77334042	A	0.252
GGVD	2	78105280	2:78105280	A	0.368
GGVD	2	78613499	2:78613499	A	0.171
GGVD	2	79501314	2:79501314	C	0.062
GGVD	2	80746959	2:80746959	G	0.058
GGVD	2	81848466	2:81848466	T	0.115
GGVD	2	82329671	2:82329671	T	0.447
GGVD	2	83302632	2:83302632	A	0.078
GGVD	2	83703075	2:83703075	C	0.176
GGVD	2	86119031	2:86119031	A	0.251
GGVD	2	86811964	2:86811964	G	0.179
GGVD	2	87555344	2:87555344	A	0.315
GGVD	2	88742161	2:88742161	A	0.22
GGVD	2	89142182	2:89142182	A	0.239
GGVD	2	90478960	2:90478960	T	0.069
GGVD	2	90879022	2:90879022	T	0.162
GGVD	2	92009988	2:92009988	C	0.306
GGVD	2	93026382	2:93026382	G	0.117
GGVD	2	94028946	2:94028946	A	0.485
GGVD	2	95523018	2:95523018	A	0.313
GGVD	2	96154374	2:96154374	G	0.135
GGVD	2	96626095	2:96626095	C	0.48
GGVD	2	97349940	2:97349940	T	0.082
GGVD	2	98357908	2:98357908	G	0.222
GGVD	2	98758694	2:98758694	C	0.178
GGVD	2	99757456	2:99757456	T	0.179
GGVD	2	100601521	2:100601521	T	0.201
GGVD	2	101306356	2:101306356	A	0.172
GGVD	2	101850889	2:101850889	A	0.056
GGVD	2	102496500	2:102496500	C	0.234
GGVD	2	102907297	2:102907297	C	0.177
GGVD	2	103307341	2:103307341	C	0.103
GGVD	2	103717289	2:103717289	T	0.067
GGVD	2	106255901	2:106255901	T	0.139
GGVD	2	106928049	2:106928049	A	0.056
GGVD	2	109827143	2:109827143	G	0.193
GGVD	2	110997827	2:110997827	G	0.065
GGVD	2	112359039	2:112359039	C	0.067
GGVD	2	113188627	2:113188627	T	0.065
GGVD	2	113963101	2:113963101	T	0.104
GGVD	2	114871919	2:114871919	G	0.099
GGVD	2	116029296	2:116029296	C	0.422
GGVD	2	116429692	2:116429692	A	0.104
GGVD	2	117879261	2:117879261	G	0.147
GGVD	2	118771530	2:118771530	T	0.112
GGVD	2	119587584	2:119587584	C	0.11
GGVD	2	120723424	2:120723424	A	0.336
GGVD	2	121435659	2:121435659	T	0.391
GGVD	2	121934088	2:121934088	A	0.264
GGVD	2	122826771	2:122826771	T	0.151
GGVD	2	123984998	2:123984998	T	0.052
GGVD	2	124725386	2:124725386	G	0.069
GGVD	2	125125388	2:125125388	C	0.214
GGVD	2	125525642	2:125525642	T	0.094
GGVD	2	125925701	2:125925701	T	0.276
GGVD	2	126447035	2:126447035	C	0.145
GGVD	2	127004543	2:127004543	T	0.368
GGVD	2	127837041	2:127837041	G	0.096
GGVD	2	128699874	2:128699874	A	0.099
GGVD	2	129332881	2:129332881	C	0.42
GGVD	2	129733044	2:129733044	C	0.246
GGVD	2	130779108	2:130779108	T	0.052
GGVD	2	131491245	2:131491245	T	0.067
GGVD	2	132744385	2:132744385	C	0.169
GGVD	2	133996951	2:133996951	G	0.141
GGVD	2	134573646	2:134573646	A	0.058
GGVD	2	134973651	2:134973651	C	0.076
GGVD	2	136010937	2:136010937	G	0.056
GGVD	2	136411112	2:136411112	T	0.159
GGVD	3	1577936	3:1577936	T	0.221
GGVD	3	1991555	3:1991555	C	0.106
GGVD	3	2491944	3:2491944	A	0.08
GGVD	3	4536263	3:4536263	C	0.308
GGVD	3	5846406	3:5846406	G	0.234
GGVD	3	8196661	3:8196661	G	0.052
GGVD	3	9900093	3:9900093	C	0.112
GGVD	3	10685334	3:10685334	A	0.422
GGVD	3	11570425	3:11570425	T	0.054
GGVD	3	12482429	3:12482429	A	0.097
GGVD	3	14326942	3:14326942	C	0.052
GGVD	3	14780521	3:14780521	T	0.058
GGVD	3	15192873	3:15192873	G	0.17
GGVD	3	16087358	3:16087358	T	0.134
GGVD	3	17385505	3:17385505	G	0.233
GGVD	3	17785557	3:17785557	G	0.164
GGVD	3	19114655	3:19114655	A	0.069
GGVD	3	21127946	3:21127946	T	0.075
GGVD	3	21655317	3:21655317	A	0.129
GGVD	3	22355516	3:22355516	T	0.147
GGVD	3	23552267	3:23552267	T	0.328
GGVD	3	24749551	3:24749551	A	0.058
GGVD	3	25150541	3:25150541	T	0.48
GGVD	3	25813266	3:25813266	T	0.063
GGVD	3	28555507	3:28555507	A	0.394
GGVD	3	28997052	3:28997052	A	0.418
GGVD	3	29856511	3:29856511	G	0.265
GGVD	3	30737540	3:30737540	T	0.075
GGVD	3	31330253	3:31330253	G	0.302
GGVD	3	32472123	3:32472123	A	0.08
GGVD	3	35361817	3:35361817	A	0.169
GGVD	3	36547095	3:36547095	T	0.216
GGVD	3	38147655	3:38147655	G	0.074
GGVD	3	38630385	3:38630385	T	0.251
GGVD	3	41041035	3:41041035	G	0.147
GGVD	3	42311990	3:42311990	T	0.433
GGVD	3	42861182	3:42861182	C	0.333
GGVD	3	44154722	3:44154722	T	0.356
GGVD	3	45132178	3:45132178	G	0.075
GGVD	3	45537759	3:45537759	A	0.101
GGVD	3	46360314	3:46360314	C	0.061
GGVD	3	46826310	3:46826310	C	0.197
GGVD	3	47226394	3:47226394	A	0.077
GGVD	3	47723593	3:47723593	G	0.212
GGVD	3	49096641	3:49096641	C	0.116
GGVD	3	49496927	3:49496927	C	0.089
GGVD	3	50651291	3:50651291	T	0.16
GGVD	3	51055253	3:51055253	C	0.061
GGVD	3	52337111	3:52337111	C	0.235
GGVD	3	52862440	3:52862440	G	0.061
GGVD	3	54485059	3:54485059	T	0.184
GGVD	3	55305687	3:55305687	T	0.065
GGVD	3	56911673	3:56911673	C	0.468
GGVD	3	57311802	3:57311802	G	0.113
GGVD	3	58028767	3:58028767	T	0.102
GGVD	3	58695407	3:58695407	C	0.407
GGVD	3	59095631	3:59095631	G	0.116
GGVD	3	59898145	3:59898145	C	0.375
GGVD	3	60553298	3:60553298	A	0.271
GGVD	3	61429056	3:61429056	T	0.397
GGVD	3	63380513	3:63380513	C	0.054
GGVD	3	63780642	3:63780642	G	0.138
GGVD	3	64873214	3:64873214	T	0.069
GGVD	3	65338127	3:65338127	G	0.134
GGVD	3	66171984	3:66171984	T	0.103
GGVD	3	68000247	3:68000247	T	0.154
GGVD	3	69307513	3:69307513	G	0.223
GGVD	3	69730021	3:69730021	T	0.136
GGVD	3	70653020	3:70653020	C	0.274
GGVD	3	72297347	3:72297347	T	0.354
GGVD	3	73606022	3:73606022	A	0.22
GGVD	3	74006063	3:74006063	A	0.387
GGVD	3	74577197	3:74577197	A	0.232
GGVD	3	75268260	3:75268260	G	0.067
GGVD	3	75668315	3:75668315	T	0.106
GGVD	3	76186601	3:76186601	C	0.272
GGVD	3	76664406	3:76664406	C	0.095
GGVD	3	79084405	3:79084405	C	0.361
GGVD	3	79484656	3:79484656	G	0.356
GGVD	3	79884733	3:79884733	C	0.166
GGVD	3	80642246	3:80642246	C	0.45
GGVD	3	81042249	3:81042249	T	0.244
GGVD	3	81818168	3:81818168	C	0.366
GGVD	3	82218201	3:82218201	G	0.07
GGVD	3	82618314	3:82618314	G	0.051
GGVD	3	83597879	3:83597879	G	0.231
GGVD	3	83997968	3:83997968	C	0.084
GGVD	3	84543057	3:84543057	G	0.082
GGVD	3	85996521	3:85996521	C	0.088
GGVD	3	88816499	3:88816499	C	0.498
GGVD	3	90422861	3:90422861	A	0.094
GGVD	3	93319241	3:93319241	G	0.088
GGVD	3	94138095	3:94138095	A	0.078
GGVD	3	95953590	3:95953590	T	0.457
GGVD	3	96791472	3:96791472	A	0.14
GGVD	3	98389525	3:98389525	A	0.078
GGVD	3	99423372	3:99423372	A	0.182
GGVD	3	100455528	3:100455528	A	0.084
GGVD	3	101599595	3:101599595	C	0.118
GGVD	3	101999608	3:101999608	G	0.059
GGVD	3	102741358	3:102741358	T	0.067
GGVD	3	104421358	3:104421358	G	0.172
GGVD	3	105208776	3:105208776	A	0.167
GGVD	3	105707820	3:105707820	T	0.058
GGVD	3	106613638	3:106613638	A	0.073
GGVD	3	107163162	3:107163162	G	0.112
GGVD	3	108702645	3:108702645	A	0.254
GGVD	3	109112862	3:109112862	T	0.433
GGVD	3	109802545	3:109802545	C	0.073
GGVD	3	115128481	3:115128481	C	0.286
GGVD	3	115778839	3:115778839	A	0.065
GGVD	3	117850090	3:117850090	A	0.463
GGVD	3	118884700	3:118884700	G	0.181
GGVD	3	119745101	3:119745101	C	0.113
GGVD	4	690672	4:690672	G	0.252
GGVD	4	2503799	4:2503799	G	0.211
GGVD	4	5648634	4:5648634	A	0.09
GGVD	4	6369198	4:6369198	T	0.192
GGVD	4	7043058	4:7043058	A	0.093
GGVD	4	7485346	4:7485346	G	0.26
GGVD	4	8409462	4:8409462	A	0.084
GGVD	4	8810026	4:8810026	A	0.083
GGVD	4	9226960	4:9226960	T	0.271
GGVD	4	9870553	4:9870553	A	0.489
GGVD	4	10621109	4:10621109	T	0.292
GGVD	4	11641522	4:11641522	C	0.316
GGVD	4	12709845	4:12709845	T	0.197
GGVD	4	14093703	4:14093703	C	0.11
GGVD	4	15902950	4:15902950	A	0.093
GGVD	4	17528629	4:17528629	A	0.116
GGVD	4	18609130	4:18609130	G	0.054
GGVD	4	21305909	4:21305909	A	0.124
GGVD	4	21937846	4:21937846	C	0.327
GGVD	4	22368139	4:22368139	T	0.175
GGVD	4	22855354	4:22855354	G	0.078
GGVD	4	23255461	4:23255461	C	0.389
GGVD	4	25177968	4:25177968	C	0.323
GGVD	4	25996831	4:25996831	A	0.06
GGVD	4	27626049	4:27626049	C	0.057
GGVD	4	28102813	4:28102813	C	0.33
GGVD	4	28512311	4:28512311	C	0.188
GGVD	4	28961747	4:28961747	G	0.172
GGVD	4	29614705	4:29614705	G	0.333
GGVD	4	30187689	4:30187689	T	0.107
GGVD	4	30630942	4:30630942	C	0.129
GGVD	4	31031116	4:31031116	C	0.095
GGVD	4	31576943	4:31576943	G	0.1
GGVD	4	32145427	4:32145427	A	0.073
GGVD	4	32693089	4:32693089	C	0.185
GGVD	4	33362489	4:33362489	C	0.192
GGVD	4	33864518	4:33864518	G	0.093
GGVD	4	34664276	4:34664276	T	0.091
GGVD	4	35333262	4:35333262	C	0.164
GGVD	4	36087993	4:36087993	T	0.236
GGVD	4	39029595	4:39029595	G	0.143
GGVD	4	40379349	4:40379349	G	0.224
GGVD	4	41273880	4:41273880	T	0.134
GGVD	4	41952101	4:41952101	A	0.115
GGVD	4	43697001	4:43697001	T	0.052
GGVD	4	45244941	4:45244941	A	0.168
GGVD	4	45909877	4:45909877	T	0.073
GGVD	4	46319595	4:46319595	A	0.207
GGVD	4	46909907	4:46909907	A	0.263
GGVD	4	48380780	4:48380780	T	0.474
GGVD	4	49065486	4:49065486	A	0.067
GGVD	4	51004287	4:51004287	G	0.482
GGVD	4	52910343	4:52910343	G	0.496
GGVD	4	53910441	4:53910441	A	0.067
GGVD	4	54501417	4:54501417	G	0.112
GGVD	4	55951023	4:55951023	C	0.418
GGVD	4	57146383	4:57146383	C	0.221
GGVD	4	58188818	4:58188818	T	0.075
GGVD	4	59033813	4:59033813	A	0.08
GGVD	4	59904018	4:59904018	G	0.052
GGVD	4	61275113	4:61275113	C	0.489
GGVD	4	61675148	4:61675148	G	0.067
GGVD	4	62249881	4:62249881	A	0.437
GGVD	4	62776145	4:62776145	A	0.149
GGVD	4	64043980	4:64043980	G	0.14
GGVD	4	66910400	4:66910400	T	0.297
GGVD	4	67310850	4:67310850	C	0.084
GGVD	4	67730101	4:67730101	G	0.33
GGVD	4	69548371	4:69548371	T	0.056
GGVD	4	70235271	4:70235271	C	0.087
GGVD	4	71084212	4:71084212	T	0.061
GGVD	4	71820221	4:71820221	T	0.091
GGVD	4	72220328	4:72220328	C	0.058
GGVD	4	72620753	4:72620753	G	0.106
GGVD	4	74546645	4:74546645	T	0.33
GGVD	4	75074277	4:75074277	C	0.07
GGVD	4	77093177	4:77093177	C	0.091
GGVD	4	78846514	4:78846514	A	0.424
GGVD	4	80617548	4:80617548	C	0.076
GGVD	4	81018145	4:81018145	T	0.075
GGVD	4	81605027	4:81605027	T	0.284
GGVD	4	82045728	4:82045728	C	0.167
GGVD	4	82629103	4:82629103	C	0.107
GGVD	4	83365063	4:83365063	C	0.084
GGVD	4	83765343	4:83765343	T	0.379
GGVD	4	84165463	4:84165463	T	0.174
GGVD	4	84774666	4:84774666	G	0.052
GGVD	4	85174668	4:85174668	A	0.108
GGVD	4	85574752	4:85574752	A	0.061
GGVD	4	86380099	4:86380099	T	0.109
GGVD	4	86780159	4:86780159	C	0.073
GGVD	4	87904815	4:87904815	T	0.241
GGVD	4	88305051	4:88305051	C	0.097
GGVD	4	89546415	4:89546415	C	0.248
GGVD	4	92005830	4:92005830	A	0.116
GGVD	4	92528413	4:92528413	T	0.102
GGVD	4	92934391	4:92934391	T	0.301
GGVD	4	94467606	4:94467606	C	0.054
GGVD	4	95043660	4:95043660	T	0.21
GGVD	4	95443800	4:95443800	T	0.083
GGVD	4	97653156	4:97653156	G	0.472
GGVD	4	98122206	4:98122206	A	0.134
GGVD	4	98782788	4:98782788	A	0.091
GGVD	4	99458964	4:99458964	C	0.086
GGVD	4	100424857	4:100424857	A	0.135
GGVD	4	101081271	4:101081271	T	0.17
GGVD	4	103003235	4:103003235	C	0.383
GGVD	4	103403327	4:103403327	G	0.43
GGVD	4	105558948	4:105558948	A	0.223
GGVD	4	105959129	4:105959129	G	0.125
GGVD	4	106718020	4:106718020	G	0.06
GGVD	4	107153776	4:107153776	T	0.062
GGVD	4	107554110	4:107554110	A	0.169
GGVD	4	107954227	4:107954227	A	0.098
GGVD	4	109189915	4:109189915	C	0.262
GGVD	4	110720248	4:110720248	C	0.112
GGVD	4	112260600	4:112260600	C	0.123
GGVD	4	112677291	4:112677291	G	0.383
GGVD	4	114092346	4:114092346	A	0.108
GGVD	4	115212089	4:115212089	T	0.175
GGVD	4	116522967	4:116522967	T	0.146
GGVD	4	117053266	4:117053266	T	0.203
GGVD	4	117703610	4:117703610	G	0.436
GGVD	4	118103850	4:118103850	T	0.238
GGVD	4	118554388	4:118554388	T	0.062
GGVD	4	118989152	4:118989152	C	0.165
GGVD	4	119443663	4:119443663	T	0.061
GGVD	4	120302932	4:120302932	G	0.052
GGVD	4	120715536	4:120715536	T	0.06
GGVD	5	666140	5:666140	C	0.466
GGVD	5	1345298	5:1345298	A	0.118
GGVD	5	2526200	5:2526200	A	0.169
GGVD	5	3832775	5:3832775	C	0.078
GGVD	5	4535713	5:4535713	A	0.076
GGVD	5	5273695	5:5273695	A	0.413
GGVD	5	6535610	5:6535610	T	0.194
GGVD	5	7901344	5:7901344	A	0.091
GGVD	5	9685754	5:9685754	T	0.134
GGVD	5	10460772	5:10460772	T	0.134
GGVD	5	11052771	5:11052771	A	0.155
GGVD	5	11855712	5:11855712	C	0.206
GGVD	5	12659450	5:12659450	C	0.13
GGVD	5	13071982	5:13071982	T	0.31
GGVD	5	13762874	5:13762874	A	0.159
GGVD	5	14163089	5:14163089	T	0.121
GGVD	5	14712982	5:14712982	G	0.106
GGVD	5	15484409	5:15484409	A	0.067
GGVD	5	17079389	5:17079389	T	0.482
GGVD	5	17792519	5:17792519	G	0.142
GGVD	5	18880585	5:18880585	G	0.424
GGVD	5	19586889	5:19586889	G	0.111
GGVD	5	20262374	5:20262374	C	0.277
GGVD	5	20734241	5:20734241	A	0.099
GGVD	5	22923345	5:22923345	C	0.062
GGVD	5	23499054	5:23499054	G	0.071
GGVD	5	23910107	5:23910107	A	0.065
GGVD	5	25317395	5:25317395	G	0.091
GGVD	5	29089497	5:29089497	C	0.2
GGVD	5	29875686	5:29875686	T	0.183
GGVD	5	31604790	5:31604790	A	0.413
GGVD	5	32448808	5:32448808	A	0.472
GGVD	5	33786219	5:33786219	T	0.292
GGVD	5	34186287	5:34186287	C	0.336
GGVD	5	35115497	5:35115497	G	0.071
GGVD	5	35613457	5:35613457	G	0.08
GGVD	5	36842333	5:36842333	G	0.242
GGVD	5	38175620	5:38175620	T	0.071
GGVD	5	39913322	5:39913322	T	0.052
GGVD	5	40385176	5:40385176	T	0.103
GGVD	5	40785235	5:40785235	G	0.141
GGVD	5	41185294	5:41185294	A	0.112
GGVD	5	41585968	5:41585968	T	0.087
GGVD	5	42096211	5:42096211	G	0.097
GGVD	5	42897172	5:42897172	C	0.419
GGVD	5	43396335	5:43396335	C	0.209
GGVD	5	43796375	5:43796375	C	0.167
GGVD	5	44573952	5:44573952	T	0.052
GGVD	5	47609067	5:47609067	G	0.411
GGVD	5	48072899	5:48072899	T	0.069
GGVD	5	48655880	5:48655880	A	0.394
GGVD	5	49116482	5:49116482	T	0.082
GGVD	5	50229540	5:50229540	A	0.058
GGVD	5	51807606	5:51807606	A	0.077
GGVD	5	52676979	5:52676979	A	0.141
GGVD	5	53077181	5:53077181	A	0.171
GGVD	5	55720234	5:55720234	T	0.439
GGVD	5	56157189	5:56157189	G	0.307
GGVD	5	58137851	5:58137851	A	0.487
GGVD	5	58860410	5:58860410	A	0.379
GGVD	5	59675100	5:59675100	A	0.237
GGVD	5	60284852	5:60284852	A	0.108
GGVD	5	60700487	5:60700487	A	0.12
GGVD	5	63406098	5:63406098	G	0.171
GGVD	5	63850187	5:63850187	A	0.11
GGVD	5	64250371	5:64250371	A	0.087
GGVD	5	65766720	5:65766720	C	0.073
GGVD	5	66818925	5:66818925	T	0.16
GGVD	5	67277090	5:67277090	T	0.138
GGVD	5	68089456	5:68089456	C	0.379
GGVD	5	70784013	5:70784013	T	0.065
GGVD	5	72210009	5:72210009	A	0.274
GGVD	5	72610673	5:72610673	C	0.074
GGVD	5	73821862	5:73821862	C	0.147
GGVD	5	75256971	5:75256971	T	0.147
GGVD	5	75657044	5:75657044	A	0.193
GGVD	5	76129861	5:76129861	T	0.134
GGVD	5	76997945	5:76997945	C	0.065
GGVD	5	77523914	5:77523914	G	0.075
GGVD	5	77923920	5:77923920	T	0.158
GGVD	5	78666455	5:78666455	A	0.118
GGVD	5	80135915	5:80135915	T	0.203
GGVD	5	80550080	5:80550080	A	0.054
GGVD	5	81235359	5:81235359	G	0.218
GGVD	5	81675829	5:81675829	C	0.118
GGVD	5	82587649	5:82587649	T	0.08
GGVD	5	83192241	5:83192241	G	0.267
GGVD	5	84593556	5:84593556	G	0.167
GGVD	5	85191676	5:85191676	T	0.184
GGVD	5	85935590	5:85935590	G	0.318
GGVD	5	86645232	5:86645232	C	0.485
GGVD	5	87728076	5:87728076	G	0.198
GGVD	5	89570438	5:89570438	T	0.334
GGVD	5	90081954	5:90081954	T	0.349
GGVD	5	90939844	5:90939844	A	0.237
GGVD	5	91980585	5:91980585	T	0.098
GGVD	5	92380864	5:92380864	A	0.17
GGVD	5	92947527	5:92947527	A	0.207
GGVD	5	95042617	5:95042617	G	0.17
GGVD	5	95772527	5:95772527	C	0.195
GGVD	5	96172546	5:96172546	G	0.075
GGVD	5	97527627	5:97527627	C	0.418
GGVD	5	98081667	5:98081667	T	0.145
GGVD	5	98793391	5:98793391	G	0.336
GGVD	5	99193431	5:99193431	C	0.231
GGVD	5	100976367	5:100976367	T	0.493
GGVD	5	101611591	5:101611591	T	0.097
GGVD	5	102012997	5:102012997	A	0.133
GGVD	5	102413821	5:102413821	T	0.19
GGVD	5	103201766	5:103201766	C	0.091
GGVD	5	103615390	5:103615390	C	0.359
GGVD	5	104270573	5:104270573	A	0.241
GGVD	5	105560173	5:105560173	T	0.079
GGVD	5	106622247	5:106622247	A	0.194
GGVD	5	107372100	5:107372100	T	0.37
GGVD	5	108242422	5:108242422	T	0.06
GGVD	5	109017543	5:109017543	C	0.209
GGVD	5	109419120	5:109419120	C	0.209
GGVD	5	110475099	5:110475099	A	0.134
GGVD	5	112896477	5:112896477	G	0.341
GGVD	5	113769352	5:113769352	T	0.259
GGVD	5	114457182	5:114457182	A	0.065
GGVD	5	117037041	5:117037041	A	0.058
GGVD	5	117673413	5:117673413	A	0.274
GGVD	5	118431191	5:118431191	T	0.066
GGVD	5	118992783	5:118992783	G	0.069
GGVD	6	1223950	6:1223950	C	0.18
GGVD	6	1668161	6:1668161	G	0.128
GGVD	6	2136038	6:2136038	C	0.067
GGVD	6	2647344	6:2647344	A	0.364
GGVD	6	3047351	6:3047351	T	0.162
GGVD	6	3847855	6:3847855	C	0.201
GGVD	6	4328350	6:4328350	C	0.24
GGVD	6	5911604	6:5911604	A	0.198
GGVD	6	7516177	6:7516177	A	0.303
GGVD	6	8775878	6:8775878	A	0.087
GGVD	6	9853236	6:9853236	T	0.136
GGVD	6	10278718	6:10278718	A	0.219
GGVD	6	10780399	6:10780399	A	0.145
GGVD	6	11180439	6:11180439	A	0.359
GGVD	6	12209543	6:12209543	G	0.306
GGVD	6	12610429	6:12610429	G	0.125
GGVD	6	13521244	6:13521244	G	0.082
GGVD	6	15557159	6:15557159	G	0.175
GGVD	6	17776200	6:17776200	T	0.126
GGVD	6	18266386	6:18266386	T	0.133
GGVD	6	18811831	6:18811831	C	0.065
GGVD	6	19570446	6:19570446	C	0.284
GGVD	6	21483969	6:21483969	T	0.257
GGVD	6	21905727	6:21905727	A	0.067
GGVD	6	22560858	6:22560858	C	0.108
GGVD	6	23525144	6:23525144	C	0.091
GGVD	6	23925250	6:23925250	G	0.052
GGVD	6	24808860	6:24808860	G	0.08
GGVD	6	25224496	6:25224496	A	0.186
GGVD	6	26031099	6:26031099	C	0.446
GGVD	6	27306737	6:27306737	G	0.138
GGVD	6	27706846	6:27706846	C	0.394
GGVD	6	28428035	6:28428035	A	0.065
GGVD	6	28887565	6:28887565	T	0.353
GGVD	6	29636799	6:29636799	T	0.15
GGVD	6	30347973	6:30347973	C	0.088
GGVD	6	30933291	6:30933291	C	0.147
GGVD	6	31679905	6:31679905	C	0.196
GGVD	6	32079917	6:32079917	C	0.054
GGVD	6	32480290	6:32480290	G	0.052
GGVD	6	32880308	6:32880308	C	0.103
GGVD	6	35900628	6:35900628	T	0.139
GGVD	6	36601955	6:36601955	T	0.058
GGVD	6	37127899	6:37127899	G	0.252
GGVD	6	38303588	6:38303588	G	0.164
GGVD	6	38703889	6:38703889	C	0.101
GGVD	6	39437063	6:39437063	A	0.431
GGVD	6	39837394	6:39837394	G	0.399
GGVD	6	40835999	6:40835999	T	0.154
GGVD	6	42143434	6:42143434	C	0.177
GGVD	6	43371469	6:43371469	A	0.101
GGVD	6	43771470	6:43771470	G	0.325
GGVD	6	45234195	6:45234195	C	0.453
GGVD	6	46503929	6:46503929	C	0.311
GGVD	6	46976187	6:46976187	A	0.455
GGVD	6	47378266	6:47378266	G	0.054
GGVD	6	47828513	6:47828513	A	0.162
GGVD	6	48685738	6:48685738	C	0.082
GGVD	6	49431176	6:49431176	T	0.165
GGVD	6	49831212	6:49831212	T	0.457
GGVD	6	50910391	6:50910391	C	0.147
GGVD	6	51310654	6:51310654	T	0.061
GGVD	6	52177447	6:52177447	G	0.233
GGVD	6	53047626	6:53047626	T	0.493
GGVD	6	53802179	6:53802179	T	0.075
GGVD	6	54202227	6:54202227	G	0.276
GGVD	6	54791484	6:54791484	C	0.271
GGVD	6	56633497	6:56633497	A	0.111
GGVD	6	57212102	6:57212102	A	0.13
GGVD	6	57660116	6:57660116	T	0.411
GGVD	6	58450818	6:58450818	G	0.319
GGVD	6	59679471	6:59679471	A	0.442
GGVD	6	60215414	6:60215414	G	0.097
GGVD	6	61706218	6:61706218	C	0.078
GGVD	6	62106311	6:62106311	G	0.103
GGVD	6	62596002	6:62596002	T	0.292
GGVD	6	64187747	6:64187747	A	0.165
GGVD	6	64758508	6:64758508	A	0.1
GGVD	6	65616073	6:65616073	C	0.058
GGVD	6	66914128	6:66914128	A	0.08
GGVD	6	69464014	6:69464014	C	0.166
GGVD	6	71829856	6:71829856	A	0.086
GGVD	6	72355601	6:72355601	C	0.063
GGVD	6	73067882	6:73067882	T	0.128
GGVD	6	74458978	6:74458978	G	0.332
GGVD	6	74859122	6:74859122	C	0.207
GGVD	6	75259209	6:75259209	G	0.063
GGVD	6	75881889	6:75881889	T	0.126
GGVD	6	76281935	6:76281935	G	0.14
GGVD	6	76681985	6:76681985	C	0.143
GGVD	6	77211105	6:77211105	G	0.267
GGVD	6	78810123	6:78810123	G	0.08
GGVD	6	79245347	6:79245347	C	0.403
GGVD	6	79645408	6:79645408	T	0.194
GGVD	6	80045450	6:80045450	A	0.308
GGVD	6	80780923	6:80780923	T	0.129
GGVD	6	81180994	6:81180994	T	0.379
GGVD	6	82519540	6:82519540	T	0.054
GGVD	6	83224410	6:83224410	A	0.071
GGVD	6	83624410	6:83624410	A	0.182
GGVD	6	84024620	6:84024620	G	0.142
GGVD	6	85015673	6:85015673	C	0.097
GGVD	6	85712573	6:85712573	C	0.185
GGVD	6	87105553	6:87105553	G	0.192
GGVD	6	87505555	6:87505555	C	0.405
GGVD	6	88568149	6:88568149	C	0.287
GGVD	6	91801661	6:91801661	C	0.086
GGVD	6	92536380	6:92536380	G	0.224
GGVD	6	93869897	6:93869897	T	0.279
GGVD	6	94283143	6:94283143	T	0.459
GGVD	6	94717649	6:94717649	G	0.052
GGVD	6	95924447	6:95924447	T	0.36
GGVD	6	96324571	6:96324571	T	0.247
GGVD	6	96960537	6:96960537	C	0.36
GGVD	6	98363253	6:98363253	G	0.386
GGVD	6	99058173	6:99058173	G	0.468
GGVD	6	100322306	6:100322306	C	0.149
GGVD	6	100894914	6:100894914	G	0.134
GGVD	6	103744492	6:103744492	G	0.052
GGVD	6	104321961	6:104321961	C	0.123
GGVD	6	107243664	6:107243664	G	0.394
GGVD	6	107658188	6:107658188	T	0.122
GGVD	6	109930404	6:109930404	A	0.184
GGVD	6	110694118	6:110694118	A	0.188
GGVD	6	111121549	6:111121549	T	0.058
GGVD	6	111521710	6:111521710	G	0.317
GGVD	6	112793893	6:112793893	C	0.157
GGVD	6	113196009	6:113196009	A	0.088
GGVD	6	113990629	6:113990629	A	0.181
GGVD	6	114746456	6:114746456	A	0.365
GGVD	6	115350781	6:115350781	G	0.472
GGVD	6	116181071	6:116181071	G	0.165
GGVD	7	1002420	7:1002420	G	0.089
GGVD	7	2871529	7:2871529	A	0.18
GGVD	7	3533551	7:3533551	C	0.269
GGVD	7	4510868	7:4510868	T	0.472
GGVD	7	5014166	7:5014166	A	0.16
GGVD	7	6142601	7:6142601	C	0.151
GGVD	7	7012106	7:7012106	T	0.396
GGVD	7	7939963	7:7939963	T	0.139
GGVD	7	8339963	7:8339963	C	0.425
GGVD	7	9063643	7:9063643	T	0.095
GGVD	7	9550214	7:9550214	T	0.062
GGVD	7	9983927	7:9983927	T	0.219
GGVD	7	10404292	7:10404292	C	0.069
GGVD	7	10887693	7:10887693	A	0.13
GGVD	7	11287735	7:11287735	T	0.2
GGVD	7	11767534	7:11767534	A	0.183
GGVD	7	12473117	7:12473117	C	0.151
GGVD	7	13290593	7:13290593	A	0.28
GGVD	7	14087170	7:14087170	A	0.175
GGVD	7	14948864	7:14948864	A	0.341
GGVD	7	15358316	7:15358316	C	0.466
GGVD	7	16349991	7:16349991	A	0.255
GGVD	7	16795869	7:16795869	G	0.147
GGVD	7	17524811	7:17524811	G	0.293
GGVD	7	18849925	7:18849925	G	0.408
GGVD	7	19447521	7:19447521	T	0.144
GGVD	7	19847864	7:19847864	C	0.483
GGVD	7	20600252	7:20600252	G	0.179
GGVD	7	21405430	7:21405430	T	0.123
GGVD	7	22439033	7:22439033	G	0.078
GGVD	7	23518393	7:23518393	G	0.463
GGVD	7	25159956	7:25159956	T	0.143
GGVD	7	25560071	7:25560071	G	0.078
GGVD	7	27142546	7:27142546	A	0.197
GGVD	7	27712854	7:27712854	A	0.121
GGVD	7	28132953	7:28132953	C	0.132
GGVD	7	28532970	7:28532970	T	0.067
GGVD	7	29760737	7:29760737	C	0.056
GGVD	7	31241647	7:31241647	T	0.061
GGVD	7	31774728	7:31774728	C	0.264
GGVD	7	33207394	7:33207394	C	0.059
GGVD	7	34431418	7:34431418	T	0.088
GGVD	7	34967116	7:34967116	C	0.099
GGVD	7	35591453	7:35591453	T	0.26
GGVD	7	37201357	7:37201357	G	0.358
GGVD	7	37601424	7:37601424	T	0.148
GGVD	7	38754072	7:38754072	G	0.243
GGVD	7	39163968	7:39163968	G	0.385
GGVD	7	39986779	7:39986779	C	0.2
GGVD	7	40716786	7:40716786	A	0.188
GGVD	7	41323191	7:41323191	T	0.227
GGVD	7	43170834	7:43170834	A	0.08
GGVD	7	43955848	7:43955848	T	0.075
GGVD	7	44862446	7:44862446	A	0.103
GGVD	7	46064159	7:46064159	C	0.465
GGVD	7	46837608	7:46837608	T	0.084
GGVD	7	49708351	7:49708351	G	0.052
GGVD	7	50749241	7:50749241	T	0.06
GGVD	7	51388244	7:51388244	C	0.071
GGVD	7	52887683	7:52887683	G	0.097
GGVD	7	53490818	7:53490818	A	0.092
GGVD	7	54792447	7:54792447	T	0.255
GGVD	7	55379115	7:55379115	G	0.12
GGVD	7	56134153	7:56134153	G	0.198
GGVD	7	57987345	7:57987345	C	0.284
GGVD	7	58738192	7:58738192	A	0.073
GGVD	7	60087441	7:60087441	G	0.078
GGVD	7	60914374	7:60914374	G	0.346
GGVD	7	61458744	7:61458744	G	0.279
GGVD	7	63288381	7:63288381	G	0.151
GGVD	7	64050195	7:64050195	T	0.06
GGVD	7	65123074	7:65123074	G	0.367
GGVD	7	66555141	7:66555141	A	0.063
GGVD	7	66961383	7:66961383	A	0.08
GGVD	7	68700033	7:68700033	T	0.054
GGVD	7	69100103	7:69100103	C	0.266
GGVD	7	71188764	7:71188764	C	0.067
GGVD	7	71846462	7:71846462	A	0.058
GGVD	7	74244053	7:74244053	G	0.183
GGVD	7	74644105	7:74644105	T	0.4
GGVD	7	75329706	7:75329706	T	0.278
GGVD	7	76244726	7:76244726	T	0.067
GGVD	7	76644792	7:76644792	A	0.102
GGVD	7	77346840	7:77346840	C	0.069
GGVD	7	77904237	7:77904237	C	0.058
GGVD	7	79097491	7:79097491	T	0.144
GGVD	7	79527778	7:79527778	G	0.101
GGVD	7	80044998	7:80044998	T	0.16
GGVD	7	80516952	7:80516952	G	0.173
GGVD	7	80994821	7:80994821	G	0.336
GGVD	7	81394951	7:81394951	C	0.052
GGVD	7	83182412	7:83182412	G	0.257
GGVD	7	85106519	7:85106519	G	0.132
GGVD	7	85610324	7:85610324	T	0.056
GGVD	7	87027170	7:87027170	T	0.223
GGVD	7	88593339	7:88593339	A	0.093
GGVD	7	89046194	7:89046194	A	0.127
GGVD	7	89572713	7:89572713	A	0.078
GGVD	7	90040498	7:90040498	A	0.17
GGVD	7	90902918	7:90902918	A	0.459
GGVD	7	92959021	7:92959021	T	0.125
GGVD	7	93414869	7:93414869	G	0.24
GGVD	7	94643367	7:94643367	T	0.162
GGVD	7	95252136	7:95252136	A	0.417
GGVD	7	95894853	7:95894853	T	0.47
GGVD	7	96295370	7:96295370	C	0.078
GGVD	7	97764780	7:97764780	G	0.411
GGVD	7	100025471	7:100025471	G	0.213
GGVD	7	101073118	7:101073118	A	0.485
GGVD	7	102254301	7:102254301	G	0.19
GGVD	7	103041840	7:103041840	T	0.357
GGVD	7	103784310	7:103784310	C	0.073
GGVD	7	104487804	7:104487804	G	0.461
GGVD	7	105057478	7:105057478	G	0.104
GGVD	7	106056701	7:106056701	A	0.354
GGVD	7	107900900	7:107900900	C	0.075
GGVD	7	108353495	7:108353495	C	0.088
GGVD	8	603105	8:603105	G	0.065
GGVD	8	1914884	8:1914884	T	0.405
GGVD	8	2932875	8:2932875	C	0.058
GGVD	8	3534867	8:3534867	G	0.114
GGVD	8	4876452	8:4876452	A	0.42
GGVD	8	5515368	8:5515368	G	0.216
GGVD	8	6172114	8:6172114	A	0.054
GGVD	8	6572365	8:6572365	G	0.211
GGVD	8	7130688	8:7130688	C	0.086
GGVD	8	7530887	8:7530887	C	0.373
GGVD	8	8188146	8:8188146	T	0.073
GGVD	8	9035755	8:9035755	C	0.082
GGVD	8	10261822	8:10261822	A	0.192
GGVD	8	11366587	8:11366587	G	0.095
GGVD	8	12549810	8:12549810	G	0.139
GGVD	8	14409860	8:14409860	T	0.151
GGVD	8	14865547	8:14865547	C	0.461
GGVD	8	15602867	8:15602867	G	0.067
GGVD	8	16151361	8:16151361	A	0.106
GGVD	8	16551433	8:16551433	A	0.206
GGVD	8	16951504	8:16951504	C	0.211
GGVD	8	17351655	8:17351655	T	0.056
GGVD	8	18138437	8:18138437	A	0.091
GGVD	8	18732915	8:18732915	T	0.093
GGVD	8	19132962	8:19132962	T	0.132
GGVD	8	19864154	8:19864154	T	0.093
GGVD	8	20264353	8:20264353	A	0.058
GGVD	8	21309228	8:21309228	T	0.442
GGVD	8	23086086	8:23086086	A	0.086
GGVD	8	23938508	8:23938508	C	0.257
GGVD	8	24868802	8:24868802	C	0.457
GGVD	8	25386019	8:25386019	G	0.438
GGVD	8	26011208	8:26011208	T	0.409
GGVD	8	27326673	8:27326673	A	0.067
GGVD	8	28697100	8:28697100	C	0.112
GGVD	8	30113965	8:30113965	T	0.058
GGVD	8	30681100	8:30681100	G	0.06
GGVD	8	31122983	8:31122983	A	0.056
GGVD	8	31780029	8:31780029	C	0.088
GGVD	8	32443122	8:32443122	A	0.057
GGVD	8	32843156	8:32843156	A	0.249
GGVD	8	33701641	8:33701641	C	0.3
GGVD	8	34279960	8:34279960	C	0.085
GGVD	8	35450112	8:35450112	G	0.196
GGVD	8	36210154	8:36210154	C	0.42
GGVD	8	37689866	8:37689866	A	0.091
GGVD	8	38090281	8:38090281	A	0.288
GGVD	8	38549402	8:38549402	G	0.118
GGVD	8	39355891	8:39355891	A	0.461
GGVD	8	39755895	8:39755895	A	0.236
GGVD	8	40717906	8:40717906	C	0.056
GGVD	8	41173936	8:41173936	T	0.089
GGVD	8	42099189	8:42099189	G	0.228
GGVD	8	42522095	8:42522095	A	0.194
GGVD	8	43291569	8:43291569	T	0.147
GGVD	8	45927146	8:45927146	T	0.173
GGVD	8	46327282	8:46327282	T	0.071
GGVD	8	46727323	8:46727323	C	0.062
GGVD	8	47551826	8:47551826	G	0.184
GGVD	8	48488397	8:48488397	A	0.073
GGVD	8	49389141	8:49389141	T	0.224
GGVD	8	49905162	8:49905162	G	0.416
GGVD	8	50305700	8:50305700	T	0.138
GGVD	8	51499231	8:51499231	T	0.489
GGVD	8	52009613	8:52009613	A	0.181
GGVD	8	52791967	8:52791967	C	0.074
GGVD	8	53289151	8:53289151	T	0.106
GGVD	8	56894165	8:56894165	C	0.312
GGVD	8	57426408	8:57426408	C	0.162
GGVD	8	57826583	8:57826583	T	0.297
GGVD	8	59264282	8:59264282	C	0.221
GGVD	8	60320142	8:60320142	T	0.489
GGVD	8	60720500	8:60720500	A	0.099
GGVD	8	61775045	8:61775045	A	0.113
GGVD	8	62175087	8:62175087	A	0.054
GGVD	8	62615695	8:62615695	C	0.16
GGVD	8	63874178	8:63874178	G	0.113
GGVD	8	64341425	8:64341425	T	0.177
GGVD	8	64741449	8:64741449	C	0.097
GGVD	8	66116561	8:66116561	T	0.076
GGVD	8	67131145	8:67131145	T	0.487
GGVD	8	68182925	8:68182925	T	0.147
GGVD	8	68590947	8:68590947	G	0.302
GGVD	8	70108960	8:70108960	G	0.193
GGVD	8	71296153	8:71296153	T	0.073
GGVD	8	72119868	8:72119868	A	0.187
GGVD	8	73691873	8:73691873	G	0.207
GGVD	8	75273923	8:75273923	G	0.341
GGVD	8	76473327	8:76473327	C	0.166
GGVD	8	77264231	8:77264231	G	0.189
GGVD	8	78533838	8:78533838	G	0.065
GGVD	8	78982351	8:78982351	G	0.052
GGVD	8	82088404	8:82088404	T	0.052
GGVD	8	82605935	8:82605935	A	0.096
GGVD	8	83006169	8:83006169	G	0.16
GGVD	8	83653383	8:83653383	C	0.411
GGVD	8	84691650	8:84691650	T	0.242
GGVD	8	85101618	8:85101618	T	0.32
GGVD	8	86059305	8:86059305	T	0.224
GGVD	8	87210458	8:87210458	T	0.115
GGVD	8	87610897	8:87610897	C	0.108
GGVD	8	89002983	8:89002983	C	0.078
GGVD	8	89466700	8:89466700	G	0.106
GGVD	8	90627834	8:90627834	C	0.263
GGVD	8	91349714	8:91349714	A	0.208
GGVD	8	91749826	8:91749826	C	0.062
GGVD	8	92149828	8:92149828	A	0.183
GGVD	8	92838930	8:92838930	A	0.22
GGVD	8	93594921	8:93594921	T	0.052
GGVD	8	94184979	8:94184979	C	0.106
GGVD	8	94585347	8:94585347	T	0.128
GGVD	8	98530398	8:98530398	C	0.063
GGVD	8	100575444	8:100575444	C	0.101
GGVD	8	101164554	8:101164554	A	0.175
GGVD	8	101564675	8:101564675	A	0.141
GGVD	8	102985819	8:102985819	T	0.308
GGVD	8	103921153	8:103921153	C	0.087
GGVD	8	105229934	8:105229934	A	0.336
GGVD	8	107467379	8:107467379	A	0.118
GGVD	8	108805323	8:108805323	T	0.075
GGVD	8	109864034	8:109864034	A	0.198
GGVD	8	110374212	8:110374212	C	0.095
GGVD	9	1574580	9:1574580	A	0.206
GGVD	9	2312924	9:2312924	C	0.465
GGVD	9	2717340	9:2717340	G	0.147
GGVD	9	3493498	9:3493498	T	0.23
GGVD	9	3893683	9:3893683	T	0.128
GGVD	9	4452028	9:4452028	A	0.168
GGVD	9	4895817	9:4895817	G	0.157
GGVD	9	5295879	9:5295879	C	0.058
GGVD	9	5819504	9:5819504	A	0.203
GGVD	9	6526080	9:6526080	A	0.082
GGVD	9	6979519	9:6979519	A	0.052
GGVD	9	7379520	9:7379520	A	0.362
GGVD	9	8105598	9:8105598	G	0.054
GGVD	9	8505906	9:8505906	A	0.496
GGVD	9	9520019	9:9520019	A	0.136
GGVD	9	10261301	9:10261301	G	0.385
GGVD	9	11445166	9:11445166	G	0.234
GGVD	9	11845516	9:11845516	C	0.463
GGVD	9	12252582	9:12252582	G	0.485
GGVD	9	12812005	9:12812005	G	0.139
GGVD	9	13440526	9:13440526	G	0.297
GGVD	9	14579085	9:14579085	G	0.087
GGVD	9	15385129	9:15385129	G	0.147
GGVD	9	16240130	9:16240130	T	0.188
GGVD	9	16734000	9:16734000	T	0.232
GGVD	9	17281761	9:17281761	T	0.281
GGVD	9	18061370	9:18061370	G	0.138
GGVD	9	18686829	9:18686829	G	0.078
GGVD	9	20024913	9:20024913	C	0.232
GGVD	9	20444812	9:20444812	G	0.299
GGVD	9	21058234	9:21058234	T	0.45
GGVD	9	21536243	9:21536243	T	0.186
GGVD	9	22673486	9:22673486	G	0.134
GGVD	9	23074824	9:23074824	T	0.159
GGVD	9	23592583	9:23592583	G	0.446
GGVD	9	24158229	9:24158229	T	0.188
GGVD	9	24951181	9:24951181	G	0.076
GGVD	9	26146221	9:26146221	A	0.083
GGVD	9	26817299	9:26817299	A	0.383
GGVD	9	27581642	9:27581642	A	0.393
GGVD	9	29805788	9:29805788	G	0.112
GGVD	9	31144107	9:31144107	C	0.234
GGVD	9	31544601	9:31544601	G	0.056
GGVD	9	31944639	9:31944639	A	0.058
GGVD	9	33150474	9:33150474	T	0.061
GGVD	9	35983347	9:35983347	A	0.082
GGVD	9	36383664	9:36383664	A	0.245
GGVD	9	37413715	9:37413715	T	0.385
GGVD	9	39266953	9:39266953	A	0.206
GGVD	9	40200492	9:40200492	C	0.106
GGVD	9	40984393	9:40984393	A	0.078
GGVD	9	41384427	9:41384427	G	0.06
GGVD	9	42444789	9:42444789	G	0.328
GGVD	9	43330015	9:43330015	A	0.056
GGVD	9	43747585	9:43747585	G	0.072
GGVD	9	44171364	9:44171364	T	0.106
GGVD	9	44571367	9:44571367	G	0.125
GGVD	9	45426188	9:45426188	A	0.374
GGVD	9	46028643	9:46028643	C	0.155
GGVD	9	46700736	9:46700736	T	0.274
GGVD	9	48134751	9:48134751	A	0.065
GGVD	9	48873193	9:48873193	T	0.074
GGVD	9	49312473	9:49312473	A	0.058
GGVD	9	51647899	9:51647899	G	0.095
GGVD	9	53174468	9:53174468	C	0.468
GGVD	9	54929871	9:54929871	G	0.134
GGVD	9	59255496	9:59255496	G	0.257
GGVD	9	60376753	9:60376753	A	0.318
GGVD	9	60776863	9:60776863	G	0.11
GGVD	9	64002722	9:64002722	T	0.487
GGVD	9	64403665	9:64403665	T	0.17
GGVD	9	65721311	9:65721311	A	0.106
GGVD	9	66727128	9:66727128	T	0.123
GGVD	9	68801421	9:68801421	A	0.126
GGVD	9	69698179	9:69698179	T	0.217
GGVD	9	70526459	9:70526459	A	0.41
GGVD	9	71818606	9:71818606	G	0.067
GGVD	9	72916728	9:72916728	A	0.147
GGVD	9	73316755	9:73316755	A	0.177
GGVD	9	73717149	9:73717149	A	0.439
GGVD	9	74153368	9:74153368	T	0.419
GGVD	9	74553629	9:74553629	A	0.068
GGVD	9	75275271	9:75275271	T	0.455
GGVD	9	77769468	9:77769468	A	0.084
GGVD	9	81004942	9:81004942	T	0.202
GGVD	9	81570726	9:81570726	T	0.302
GGVD	9	82203379	9:82203379	G	0.16
GGVD	9	83685059	9:83685059	T	0.366
GGVD	9	85708475	9:85708475	A	0.485
GGVD	9	86985165	9:86985165	G	0.489
GGVD	9	88893142	9:88893142	A	0.201
GGVD	9	90923925	9:90923925	A	0.161
GGVD	10	1973462	10:1973462	T	0.121
GGVD	10	3813649	10:3813649	T	0.239
GGVD	10	4740763	10:4740763	T	0.079
GGVD	10	5569345	10:5569345	G	0.19
GGVD	10	6405555	10:6405555	T	0.062
GGVD	10	6963680	10:6963680	T	0.41
GGVD	10	7363779	10:7363779	T	0.275
GGVD	10	8358812	10:8358812	G	0.249
GGVD	10	9783850	10:9783850	G	0.065
GGVD	10	11416362	10:11416362	T	0.13
GGVD	10	12304619	10:12304619	A	0.055
GGVD	10	14252312	10:14252312	T	0.194
GGVD	10	14793428	10:14793428	A	0.11
GGVD	10	16148728	10:16148728	A	0.246
GGVD	10	16548923	10:16548923	T	0.063
GGVD	10	17631622	10:17631622	A	0.487
GGVD	10	18128144	10:18128144	A	0.172
GGVD	10	18528524	10:18528524	G	0.092
GGVD	10	19303489	10:19303489	C	0.153
GGVD	10	19744146	10:19744146	A	0.153
GGVD	10	20492152	10:20492152	G	0.086
GGVD	10	21152193	10:21152193	G	0.398
GGVD	10	21769429	10:21769429	T	0.203
GGVD	10	22169795	10:22169795	C	0.056
GGVD	10	22882935	10:22882935	T	0.069
GGVD	10	23922860	10:23922860	T	0.1
GGVD	10	24444146	10:24444146	A	0.052
GGVD	10	25205866	10:25205866	C	0.457
GGVD	10	28481083	10:28481083	A	0.09
GGVD	10	29056621	10:29056621	A	0.071
GGVD	10	30920037	10:30920037	C	0.121
GGVD	10	31525459	10:31525459	G	0.211
GGVD	10	32230009	10:32230009	C	0.057
GGVD	10	34076872	10:34076872	A	0.117
GGVD	10	34476923	10:34476923	G	0.427
GGVD	10	35226029	10:35226029	A	0.206
GGVD	10	36071256	10:36071256	T	0.084
GGVD	10	37082757	10:37082757	G	0.052
GGVD	10	37531404	10:37531404	T	0.278
GGVD	10	38756677	10:38756677	T	0.085
GGVD	10	39173393	10:39173393	C	0.128
GGVD	10	39573789	10:39573789	A	0.147
GGVD	10	41083796	10:41083796	A	0.287
GGVD	10	41484113	10:41484113	G	0.328
GGVD	10	42239507	10:42239507	C	0.136
GGVD	10	42890553	10:42890553	T	0.052
GGVD	10	43975401	10:43975401	T	0.06
GGVD	10	46976532	10:46976532	C	0.194
GGVD	10	47377117	10:47377117	C	0.121
GGVD	10	48195049	10:48195049	A	0.167
GGVD	10	48596129	10:48596129	C	0.056
GGVD	10	48996241	10:48996241	G	0.223
GGVD	10	50090447	10:50090447	G	0.251
GGVD	10	50630666	10:50630666	T	0.405
GGVD	10	51246322	10:51246322	C	0.454
GGVD	10	53250199	10:53250199	T	0.143
GGVD	10	53933595	10:53933595	A	0.061
GGVD	10	54685392	10:54685392	C	0.078
GGVD	10	55085829	10:55085829	C	0.359
GGVD	10	57083723	10:57083723	A	0.403
GGVD	10	57902976	10:57902976	C	0.263
GGVD	10	58303141	10:58303141	C	0.452
GGVD	10	59690065	10:59690065	G	0.073
GGVD	10	60445011	10:60445011	A	0.084
GGVD	10	60845360	10:60845360	A	0.26
GGVD	10	62693460	10:62693460	G	0.052
GGVD	10	63242919	10:63242919	A	0.085
GGVD	10	63643066	10:63643066	T	0.489
GGVD	10	64675691	10:64675691	T	0.052
GGVD	10	65217024	10:65217024	G	0.169
GGVD	10	67520579	10:67520579	T	0.289
GGVD	10	68001085	10:68001085	A	0.493
GGVD	10	70391371	10:70391371	C	0.058
GGVD	10	70791868	10:70791868	A	0.422
GGVD	10	71479472	10:71479472	T	0.054
GGVD	10	72489898	10:72489898	C	0.196
GGVD	10	72950247	10:72950247	A	0.078
GGVD	10	73663508	10:73663508	C	0.147
GGVD	10	74185965	10:74185965	C	0.461
GGVD	10	74824361	10:74824361	C	0.077
GGVD	10	75447038	10:75447038	C	0.487
GGVD	10	75902960	10:75902960	C	0.101
GGVD	10	76303027	10:76303027	G	0.307
GGVD	10	77340669	10:77340669	G	0.103
GGVD	10	77818967	10:77818967	T	0.159
GGVD	10	78218997	10:78218997	C	0.107
GGVD	10	78619045	10:78619045	T	0.053
GGVD	10	79451835	10:79451835	G	0.067
GGVD	10	79854486	10:79854486	C	0.097
GGVD	10	80297214	10:80297214	A	0.407
GGVD	10	82226054	10:82226054	C	0.056
GGVD	10	82626178	10:82626178	G	0.093
GGVD	10	83573330	10:83573330	A	0.245
GGVD	10	84298741	10:84298741	T	0.45
GGVD	10	84776923	10:84776923	T	0.328
GGVD	10	85704486	10:85704486	G	0.433
GGVD	10	88687470	10:88687470	T	0.254
GGVD	10	90164320	10:90164320	T	0.11
GGVD	10	92209117	10:92209117	C	0.067
GGVD	10	94286819	10:94286819	G	0.167
GGVD	10	94797781	10:94797781	C	0.198
GGVD	10	95231734	10:95231734	C	0.17
GGVD	10	96760321	10:96760321	C	0.223
GGVD	10	97710086	10:97710086	G	0.409
GGVD	10	98466700	10:98466700	G	0.052
GGVD	10	99002230	10:99002230	T	0.075
GGVD	10	101015232	10:101015232	G	0.235
GGVD	11	3499917	11:3499917	A	0.164
GGVD	11	4395417	11:4395417	A	0.069
GGVD	11	5075125	11:5075125	C	0.405
GGVD	11	5536950	11:5536950	A	0.123
GGVD	11	6017211	11:6017211	A	0.195
GGVD	11	7496880	11:7496880	A	0.086
GGVD	11	8472582	11:8472582	A	0.213
GGVD	11	9765558	11:9765558	A	0.244
GGVD	11	10227285	11:10227285	G	0.106
GGVD	11	10631889	11:10631889	G	0.267
GGVD	11	11032123	11:11032123	G	0.295
GGVD	11	11565782	11:11565782	C	0.132
GGVD	11	11966061	11:11966061	C	0.334
GGVD	11	13287815	11:13287815	T	0.121
GGVD	11	15349323	11:15349323	A	0.065
GGVD	11	17507241	11:17507241	C	0.08
GGVD	11	17945964	11:17945964	A	0.161
GGVD	11	20203345	11:20203345	A	0.201
GGVD	11	21757354	11:21757354	A	0.052
GGVD	11	22864667	11:22864667	T	0.128
GGVD	11	24301505	11:24301505	A	0.3
GGVD	11	25051023	11:25051023	G	0.095
GGVD	11	25769688	11:25769688	A	0.483
GGVD	11	27752671	11:27752671	T	0.084
GGVD	11	28785902	11:28785902	A	0.137
GGVD	11	31414553	11:31414553	T	0.187
GGVD	11	31814554	11:31814554	A	0.108
GGVD	11	32739227	11:32739227	C	0.103
GGVD	11	33261506	11:33261506	C	0.093
GGVD	11	34016617	11:34016617	C	0.069
GGVD	11	38345872	11:38345872	A	0.136
GGVD	11	38807823	11:38807823	G	0.085
GGVD	11	39878988	11:39878988	A	0.218
GGVD	11	40861068	11:40861068	G	0.141
GGVD	11	43399178	11:43399178	G	0.073
GGVD	11	43799313	11:43799313	G	0.123
GGVD	11	46010181	11:46010181	G	0.279
GGVD	11	47562701	11:47562701	A	0.312
GGVD	11	49329298	11:49329298	A	0.493
GGVD	11	49729448	11:49729448	G	0.435
GGVD	11	50253227	11:50253227	A	0.172
GGVD	11	50653347	11:50653347	A	0.071
GGVD	11	51092446	11:51092446	A	0.091
GGVD	11	51504402	11:51504402	A	0.067
GGVD	11	51904448	11:51904448	T	0.084
GGVD	11	52305122	11:52305122	A	0.057
GGVD	11	52732186	11:52732186	T	0.178
GGVD	11	53132462	11:53132462	T	0.06
GGVD	11	53903426	11:53903426	G	0.264
GGVD	11	56466063	11:56466063	G	0.286
GGVD	11	57185066	11:57185066	T	0.123
GGVD	11	57639514	11:57639514	T	0.073
GGVD	11	58420740	11:58420740	T	0.42
GGVD	11	58820799	11:58820799	T	0.457
GGVD	11	59910916	11:59910916	G	0.129
GGVD	11	62952102	11:62952102	G	0.071
GGVD	11	63443433	11:63443433	A	0.326
GGVD	11	63887130	11:63887130	A	0.341
GGVD	11	64287178	11:64287178	G	0.14
GGVD	11	64988413	11:64988413	T	0.1
GGVD	11	65925888	11:65925888	T	0.426
GGVD	11	66644708	11:66644708	A	0.394
GGVD	11	67638643	11:67638643	A	0.182
GGVD	11	68038682	11:68038682	T	0.097
GGVD	11	68599889	11:68599889	A	0.287
GGVD	11	70983988	11:70983988	T	0.132
GGVD	11	74910030	11:74910030	T	0.069
GGVD	11	77062285	11:77062285	A	0.154
GGVD	11	79805536	11:79805536	A	0.052
GGVD	11	80205555	11:80205555	T	0.06
GGVD	11	81088647	11:81088647	T	0.112
GGVD	11	81488816	11:81488816	C	0.149
GGVD	11	83067233	11:83067233	C	0.054
GGVD	11	84282798	11:84282798	G	0.054
GGVD	11	84682814	11:84682814	A	0.282
GGVD	11	86377769	11:86377769	T	0.089
GGVD	11	87453615	11:87453615	C	0.156
GGVD	11	88940610	11:88940610	T	0.052
GGVD	11	89540990	11:89540990	A	0.078
GGVD	11	91551599	11:91551599	C	0.252
GGVD	11	92148148	11:92148148	G	0.352
GGVD	11	93662158	11:93662158	C	0.268
GGVD	11	94179442	11:94179442	A	0.358
GGVD	11	94642689	11:94642689	C	0.302
GGVD	11	95042709	11:95042709	C	0.44
GGVD	11	95788433	11:95788433	T	0.241
GGVD	11	96293075	11:96293075	C	0.327
GGVD	11	97472177	11:97472177	A	0.052
GGVD	11	97872259	11:97872259	A	0.202
GGVD	11	98949095	11:98949095	G	0.108
GGVD	11	99562730	11:99562730	T	0.078
GGVD	11	100033582	11:100033582	T	0.132
GGVD	11	101315753	11:101315753	T	0.114
GGVD	11	103516529	11:103516529	T	0.154
GGVD	11	103965998	11:103965998	C	0.498
GGVD	11	104580450	11:104580450	G	0.136
GGVD	11	105217610	11:105217610	T	0.09
GGVD	12	1984355	12:1984355	C	0.07
GGVD	12	3561879	12:3561879	T	0.142
GGVD	12	4090302	12:4090302	A	0.065
GGVD	12	5630876	12:5630876	C	0.21
GGVD	12	6031156	12:6031156	T	0.231
GGVD	12	6674144	12:6674144	C	0.101
GGVD	12	8471181	12:8471181	T	0.379
GGVD	12	10278759	12:10278759	G	0.348
GGVD	12	10803248	12:10803248	C	0.103
GGVD	12	12031190	12:12031190	A	0.209
GGVD	12	12663980	12:12663980	A	0.052
GGVD	12	13123480	12:13123480	A	0.119
GGVD	12	14188356	12:14188356	C	0.203
GGVD	12	15388859	12:15388859	A	0.216
GGVD	12	16158550	12:16158550	C	0.053
GGVD	12	16558616	12:16558616	T	0.069
GGVD	12	17459996	12:17459996	A	0.136
GGVD	12	18041768	12:18041768	A	0.08
GGVD	12	18441772	12:18441772	A	0.188
GGVD	12	19190109	12:19190109	A	0.069
GGVD	12	19927420	12:19927420	A	0.399
GGVD	12	20791103	12:20791103	C	0.399
GGVD	12	22032123	12:22032123	A	0.176
GGVD	12	22432125	12:22432125	A	0.071
GGVD	12	23498204	12:23498204	A	0.241
GGVD	12	23898750	12:23898750	G	0.45
GGVD	12	24614683	12:24614683	G	0.117
GGVD	12	25230198	12:25230198	T	0.281
GGVD	12	25981382	12:25981382	C	0.157
GGVD	12	27127025	12:27127025	A	0.074
GGVD	12	27527066	12:27527066	G	0.254
GGVD	12	28002567	12:28002567	A	0.097
GGVD	12	29441326	12:29441326	T	0.384
GGVD	12	29841368	12:29841368	G	0.151
GGVD	12	31322921	12:31322921	A	0.147
GGVD	12	33162341	12:33162341	G	0.054
GGVD	12	33823569	12:33823569	T	0.136
GGVD	12	34351569	12:34351569	C	0.114
GGVD	12	35567244	12:35567244	T	0.435
GGVD	12	36844326	12:36844326	C	0.167
GGVD	12	37395213	12:37395213	T	0.176
GGVD	12	38074622	12:38074622	G	0.224
GGVD	12	38544079	12:38544079	T	0.312
GGVD	12	39737067	12:39737067	T	0.11
GGVD	12	40451808	12:40451808	G	0.48
GGVD	12	40852027	12:40852027	T	0.196
GGVD	12	41600981	12:41600981	T	0.084
GGVD	12	42689847	12:42689847	C	0.17
GGVD	12	43089950	12:43089950	C	0.273
GGVD	12	43490539	12:43490539	C	0.116
GGVD	12	43890621	12:43890621	C	0.094
GGVD	12	44618868	12:44618868	C	0.158
GGVD	12	45019651	12:45019651	C	0.09
GGVD	12	45419971	12:45419971	C	0.063
GGVD	12	45820230	12:45820230	G	0.093
GGVD	12	46220385	12:46220385	A	0.205
GGVD	12	46980850	12:46980850	A	0.329
GGVD	12	47398312	12:47398312	G	0.139
GGVD	12	47827592	12:47827592	C	0.28
GGVD	12	48227708	12:48227708	T	0.177
GGVD	12	48627774	12:48627774	C	0.061
GGVD	12	49027848	12:49027848	T	0.145
GGVD	12	49427862	12:49427862	A	0.08
GGVD	12	49887066	12:49887066	A	0.123
GGVD	12	56286972	12:56286972	C	0.052
GGVD	12	56747958	12:56747958	A	0.493
GGVD	12	57477788	12:57477788	C	0.266
GGVD	12	58503011	12:58503011	T	0.058
GGVD	12	60524782	12:60524782	T	0.075
GGVD	12	61011414	12:61011414	A	0.179
GGVD	12	61586250	12:61586250	T	0.086
GGVD	12	62246894	12:62246894	T	0.076
GGVD	12	62988461	12:62988461	A	0.361
GGVD	12	64607741	12:64607741	T	0.129
GGVD	12	65953337	12:65953337	G	0.474
GGVD	12	67053213	12:67053213	G	0.093
GGVD	12	68537935	12:68537935	T	0.108
GGVD	12	69058379	12:69058379	C	0.427
GGVD	12	69750416	12:69750416	C	0.097
GGVD	12	73194735	12:73194735	A	0.123
GGVD	12	74037199	12:74037199	G	0.142
GGVD	12	74853933	12:74853933	A	0.321
GGVD	12	76300831	12:76300831	T	0.316
GGVD	12	76701161	12:76701161	A	0.377
GGVD	12	77733183	12:77733183	T	0.266
GGVD	12	78772118	12:78772118	A	0.061
GGVD	12	79172184	12:79172184	A	0.099
GGVD	12	79738688	12:79738688	A	0.127
GGVD	12	80481699	12:80481699	T	0.301
GGVD	12	81248480	12:81248480	T	0.052
GGVD	12	81648588	12:81648588	A	0.377
GGVD	12	82230839	12:82230839	G	0.054
GGVD	12	84954611	12:84954611	T	0.06
GGVD	12	85481065	12:85481065	T	0.5
GGVD	12	86312853	12:86312853	C	0.086
GGVD	12	86712977	12:86712977	A	0.078
GGVD	12	87112982	12:87112982	C	0.35
GGVD	13	748917	13:748917	T	0.06
GGVD	13	1254882	13:1254882	C	0.222
GGVD	13	1786138	13:1786138	G	0.088
GGVD	13	2817363	13:2817363	T	0.077
GGVD	13	4809763	13:4809763	G	0.489
GGVD	13	5452424	13:5452424	T	0.1
GGVD	13	5852438	13:5852438	T	0.069
GGVD	13	6458041	13:6458041	A	0.336
GGVD	13	6858570	13:6858570	A	0.115
GGVD	13	7310471	13:7310471	T	0.145
GGVD	13	8107851	13:8107851	C	0.062
GGVD	13	9535288	13:9535288	A	0.091
GGVD	13	10403959	13:10403959	C	0.312
GGVD	13	11891794	13:11891794	G	0.308
GGVD	13	13393630	13:13393630	A	0.082
GGVD	13	13793854	13:13793854	G	0.113
GGVD	13	16042273	13:16042273	T	0.145
GGVD	13	16735546	13:16735546	C	0.11
GGVD	13	17179994	13:17179994	C	0.06
GGVD	13	17922313	13:17922313	G	0.074
GGVD	13	18687573	13:18687573	A	0.168
GGVD	13	19141695	13:19141695	A	0.121
GGVD	13	19742418	13:19742418	G	0.359
GGVD	13	20142552	13:20142552	C	0.234
GGVD	13	22727023	13:22727023	A	0.469
GGVD	13	23127440	13:23127440	T	0.075
GGVD	13	23585433	13:23585433	T	0.16
GGVD	13	24032333	13:24032333	C	0.097
GGVD	13	24437865	13:24437865	A	0.487
GGVD	13	26524542	13:26524542	A	0.11
GGVD	13	27451977	13:27451977	T	0.065
GGVD	13	27918120	13:27918120	C	0.267
GGVD	13	28466589	13:28466589	C	0.211
GGVD	13	28971289	13:28971289	A	0.132
GGVD	13	29793330	13:29793330	C	0.489
GGVD	13	31125264	13:31125264	A	0.108
GGVD	13	32450651	13:32450651	A	0.088
GGVD	13	35632165	13:35632165	T	0.052
GGVD	13	37334538	13:37334538	T	0.106
GGVD	13	38044453	13:38044453	G	0.156
GGVD	13	38883341	13:38883341	T	0.151
GGVD	13	39403900	13:39403900	A	0.112
GGVD	13	39973533	13:39973533	A	0.148
GGVD	13	40797530	13:40797530	C	0.103
GGVD	13	41197786	13:41197786	T	0.082
GGVD	13	43347417	13:43347417	T	0.188
GGVD	13	44117649	13:44117649	A	0.315
GGVD	13	44940601	13:44940601	C	0.259
GGVD	13	45543775	13:45543775	T	0.349
GGVD	13	47831836	13:47831836	T	0.112
GGVD	13	48232290	13:48232290	A	0.056
GGVD	13	48683718	13:48683718	C	0.463
GGVD	13	50000198	13:50000198	G	0.17
GGVD	13	52080784	13:52080784	C	0.1
GGVD	13	52481046	13:52481046	A	0.067
GGVD	13	52881122	13:52881122	C	0.058
GGVD	13	53438757	13:53438757	A	0.072
GGVD	13	54541544	13:54541544	G	0.099
GGVD	13	56639169	13:56639169	C	0.08
GGVD	13	57039680	13:57039680	G	0.083
GGVD	13	58669405	13:58669405	A	0.061
GGVD	13	60892367	13:60892367	G	0.08
GGVD	13	62093708	13:62093708	A	0.124
GGVD	13	62762891	13:62762891	T	0.065
GGVD	13	64303509	13:64303509	C	0.333
GGVD	13	66174433	13:66174433	T	0.228
GGVD	13	66872368	13:66872368	G	0.239
GGVD	13	67838552	13:67838552	T	0.097
GGVD	13	68917024	13:68917024	C	0.069
GGVD	13	70278536	13:70278536	A	0.06
GGVD	13	71260124	13:71260124	C	0.238
GGVD	13	71964306	13:71964306	G	0.185
GGVD	13	73693204	13:73693204	C	0.124
GGVD	13	74183998	13:74183998	C	0.457
GGVD	13	75666936	13:75666936	T	0.125
GGVD	13	78631866	13:78631866	A	0.095
GGVD	13	79522901	13:79522901	G	0.056
GGVD	13	80034724	13:80034724	A	0.056
GGVD	13	80434827	13:80434827	C	0.289
GGVD	13	81067762	13:81067762	A	0.08
GGVD	13	82263880	13:82263880	A	0.375
GGVD	13	82747989	13:82747989	T	0.086
GGVD	14	1048013	14:1048013	T	0.362
GGVD	14	1461627	14:1461627	A	0.129
GGVD	14	1975680	14:1975680	C	0.237
GGVD	14	2375889	14:2375889	T	0.089
GGVD	14	2775937	14:2775937	A	0.291
GGVD	14	3617146	14:3617146	G	0.28
GGVD	14	5541234	14:5541234	C	0.054
GGVD	14	8033960	14:8033960	T	0.078
GGVD	14	8726595	14:8726595	T	0.06
GGVD	14	9192292	14:9192292	T	0.133
GGVD	14	10669126	14:10669126	C	0.439
GGVD	14	11069151	14:11069151	C	0.08
GGVD	14	11735915	14:11735915	G	0.095
GGVD	14	12556005	14:12556005	G	0.114
GGVD	14	12975698	14:12975698	G	0.45
GGVD	14	15722066	14:15722066	T	0.118
GGVD	14	16122492	14:16122492	G	0.086
GGVD	14	17154473	14:17154473	T	0.47
GGVD	14	17834079	14:17834079	T	0.088
GGVD	14	18234084	14:18234084	T	0.317
GGVD	14	20600079	14:20600079	G	0.056
GGVD	14	21330490	14:21330490	T	0.19
GGVD	14	22002389	14:22002389	C	0.437
GGVD	14	22402393	14:22402393	A	0.136
GGVD	14	23144265	14:23144265	G	0.091
GGVD	14	24816558	14:24816558	A	0.167
GGVD	14	25217552	14:25217552	C	0.129
GGVD	14	25617622	14:25617622	T	0.183
GGVD	14	27036525	14:27036525	A	0.304
GGVD	14	27568349	14:27568349	A	0.102
GGVD	14	27968361	14:27968361	C	0.065
GGVD	14	29595722	14:29595722	A	0.234
GGVD	14	30030156	14:30030156	T	0.076
GGVD	14	30430304	14:30430304	T	0.331
GGVD	14	30830600	14:30830600	A	0.121
GGVD	14	31230625	14:31230625	T	0.067
GGVD	14	32236574	14:32236574	A	0.179
GGVD	14	33282529	14:33282529	T	0.203
GGVD	14	33913852	14:33913852	T	0.24
GGVD	14	35519701	14:35519701	C	0.121
GGVD	14	36276761	14:36276761	C	0.059
GGVD	14	36676911	14:36676911	A	0.2
GGVD	14	37152086	14:37152086	C	0.067
GGVD	14	37582896	14:37582896	T	0.08
GGVD	14	38590098	14:38590098	T	0.3
GGVD	14	39789015	14:39789015	C	0.067
GGVD	14	41041002	14:41041002	A	0.17
GGVD	14	41441211	14:41441211	T	0.079
GGVD	14	42103197	14:42103197	T	0.065
GGVD	14	43134494	14:43134494	C	0.292
GGVD	14	44588661	14:44588661	A	0.097
GGVD	14	45819949	14:45819949	C	0.192
GGVD	14	46875952	14:46875952	G	0.093
GGVD	14	48109178	14:48109178	C	0.052
GGVD	14	48509193	14:48509193	G	0.114
GGVD	14	49440553	14:49440553	C	0.125
GGVD	14	52841945	14:52841945	G	0.368
GGVD	14	53349764	14:53349764	T	0.111
GGVD	14	53750270	14:53750270	G	0.073
GGVD	14	57854109	14:57854109	A	0.282
GGVD	14	58254323	14:58254323	G	0.151
GGVD	14	60485079	14:60485079	A	0.167
GGVD	14	61205165	14:61205165	A	0.319
GGVD	14	61852590	14:61852590	A	0.091
GGVD	14	64409951	14:64409951	T	0.452
GGVD	14	64810212	14:64810212	C	0.056
GGVD	14	65788390	14:65788390	A	0.11
GGVD	14	66520785	14:66520785	C	0.333
GGVD	14	67213556	14:67213556	A	0.202
GGVD	14	68547408	14:68547408	C	0.427
GGVD	14	68977459	14:68977459	C	0.251
GGVD	14	69377534	14:69377534	A	0.147
GGVD	14	69777699	14:69777699	A	0.174
GGVD	14	70537574	14:70537574	C	0.117
GGVD	14	72292266	14:72292266	T	0.379
GGVD	14	72751608	14:72751608	G	0.171
GGVD	14	73980826	14:73980826	C	0.193
GGVD	14	74748522	14:74748522	A	0.062
GGVD	14	75306370	14:75306370	A	0.263
GGVD	14	75706512	14:75706512	A	0.082
GGVD	14	76106548	14:76106548	T	0.069
GGVD	14	76506567	14:76506567	A	0.246
GGVD	14	77033224	14:77033224	C	0.179
GGVD	14	77617461	14:77617461	T	0.175
GGVD	14	78135746	14:78135746	G	0.054
GGVD	14	79282142	14:79282142	A	0.083
GGVD	14	79758179	14:79758179	T	0.076
GGVD	14	81169150	14:81169150	A	0.088
GGVD	14	82058518	14:82058518	G	0.275
GGVD	14	82458629	14:82458629	T	0.239
GGVD	14	82858736	14:82858736	C	0.377
GGVD	14	83259188	14:83259188	C	0.145
GGVD	14	83849369	14:83849369	T	0.062
GGVD	14	84633388	14:84633388	G	0.091
GGVD	14	85039802	14:85039802	C	0.115
GGVD	14	85464676	14:85464676	A	0.052
GGVD	14	85907092	14:85907092	C	0.112
GGVD	14	87256152	14:87256152	G	0.205
GGVD	14	87658147	14:87658147	C	0.19
GGVD	14	88120005	14:88120005	T	0.115
GGVD	14	88665251	14:88665251	A	0.39
GGVD	14	89065322	14:89065322	G	0.116
GGVD	14	91979518	14:91979518	T	0.272
GGVD	14	94351622	14:94351622	G	0.076
GGVD	15	1174385	15:1174385	G	0.179
GGVD	15	2863815	15:2863815	A	0.062
GGVD	15	3363787	15:3363787	A	0.365
GGVD	15	4223320	15:4223320	T	0.126
GGVD	15	4623377	15:4623377	C	0.058
GGVD	15	5333339	15:5333339	G	0.295
GGVD	15	6992070	15:6992070	G	0.071
GGVD	15	8841830	15:8841830	A	0.3
GGVD	15	9534308	15:9534308	A	0.194
GGVD	15	11075024	15:11075024	T	0.21
GGVD	15	11757205	15:11757205	A	0.127
GGVD	15	13348713	15:13348713	C	0.266
GGVD	15	13748830	15:13748830	G	0.065
GGVD	15	14340472	15:14340472	A	0.06
GGVD	15	14966220	15:14966220	A	0.065
GGVD	15	17064870	15:17064870	T	0.061
GGVD	15	17711018	15:17711018	G	0.058
GGVD	15	18560059	15:18560059	G	0.11
GGVD	15	19112114	15:19112114	T	0.17
GGVD	15	19517498	15:19517498	T	0.196
GGVD	15	20669046	15:20669046	A	0.162
GGVD	15	21069144	15:21069144	T	0.104
GGVD	15	21483770	15:21483770	C	0.457
GGVD	15	22628319	15:22628319	C	0.129
GGVD	15	24781887	15:24781887	G	0.063
GGVD	15	26125655	15:26125655	C	0.345
GGVD	15	29048140	15:29048140	G	0.083
GGVD	15	29626913	15:29626913	T	0.12
GGVD	15	30306555	15:30306555	C	0.134
GGVD	15	30760668	15:30760668	A	0.141
GGVD	15	31581501	15:31581501	T	0.145
GGVD	15	32298923	15:32298923	C	0.132
GGVD	15	33259311	15:33259311	T	0.157
GGVD	15	33982484	15:33982484	A	0.356
GGVD	15	34661468	15:34661468	C	0.198
GGVD	15	35381369	15:35381369	C	0.264
GGVD	15	36429064	15:36429064	A	0.078
GGVD	15	37083129	15:37083129	C	0.086
GGVD	15	37954636	15:37954636	T	0.258
GGVD	15	38354831	15:38354831	C	0.061
GGVD	15	39226758	15:39226758	A	0.129
GGVD	15	39882595	15:39882595	C	0.132
GGVD	15	40286245	15:40286245	G	0.155
GGVD	15	41391577	15:41391577	G	0.093
GGVD	15	43839620	15:43839620	C	0.058
GGVD	15	44362486	15:44362486	C	0.101
GGVD	15	44814718	15:44814718	C	0.123
GGVD	15	45268420	15:45268420	T	0.247
GGVD	15	46514251	15:46514251	C	0.183
GGVD	15	47237551	15:47237551	A	0.078
GGVD	15	49528124	15:49528124	A	0.108
GGVD	15	53335560	15:53335560	A	0.274
GGVD	15	53919905	15:53919905	A	0.067
GGVD	15	54736277	15:54736277	G	0.149
GGVD	15	55389257	15:55389257	A	0.169
GGVD	15	57235183	15:57235183	C	0.123
GGVD	15	58223529	15:58223529	T	0.102
GGVD	15	59109981	15:59109981	T	0.052
GGVD	15	59818850	15:59818850	C	0.112
GGVD	15	60399328	15:60399328	G	0.332
GGVD	15	61322354	15:61322354	C	0.17
GGVD	15	61997288	15:61997288	A	0.052
GGVD	15	63166727	15:63166727	C	0.162
GGVD	15	64072435	15:64072435	C	0.16
GGVD	15	65955641	15:65955641	G	0.249
GGVD	15	66668684	15:66668684	A	0.205
GGVD	15	68511380	15:68511380	G	0.071
GGVD	15	70542567	15:70542567	C	0.079
GGVD	15	71410449	15:71410449	C	0.062
GGVD	15	72164875	15:72164875	A	0.338
GGVD	15	72564907	15:72564907	A	0.351
GGVD	15	72965142	15:72965142	T	0.101
GGVD	15	74431860	15:74431860	T	0.075
GGVD	15	74907779	15:74907779	A	0.073
GGVD	15	75358111	15:75358111	T	0.2
GGVD	15	75758112	15:75758112	G	0.093
GGVD	15	76449480	15:76449480	T	0.321
GGVD	15	77243971	15:77243971	G	0.074
GGVD	15	78703038	15:78703038	T	0.258
GGVD	15	79751180	15:79751180	T	0.102
GGVD	15	80189590	15:80189590	C	0.351
GGVD	15	80589841	15:80589841	G	0.478
GGVD	15	81639854	15:81639854	G	0.379
GGVD	16	943814	16:943814	A	0.222
GGVD	16	1742715	16:1742715	T	0.136
GGVD	16	3155008	16:3155008	T	0.12
GGVD	16	4583593	16:4583593	G	0.373
GGVD	16	5566660	16:5566660	G	0.472
GGVD	16	5966683	16:5966683	T	0.084
GGVD	16	6781200	16:6781200	A	0.158
GGVD	16	7288319	16:7288319	A	0.119
GGVD	16	7805499	16:7805499	A	0.159
GGVD	16	8345299	16:8345299	A	0.106
GGVD	16	10179409	16:10179409	A	0.431
GGVD	16	11592669	16:11592669	G	0.476
GGVD	16	13077432	16:13077432	T	0.45
GGVD	16	13740506	16:13740506	C	0.074
GGVD	16	14801584	16:14801584	A	0.198
GGVD	16	16305105	16:16305105	C	0.056
GGVD	16	16787243	16:16787243	A	0.393
GGVD	16	17187296	16:17187296	G	0.491
GGVD	16	17854389	16:17854389	T	0.065
GGVD	16	18289263	16:18289263	G	0.387
GGVD	16	19295279	16:19295279	A	0.076
GGVD	16	21804886	16:21804886	C	0.45
GGVD	16	23294905	16:23294905	G	0.169
GGVD	16	25013269	16:25013269	G	0.294
GGVD	16	25964547	16:25964547	T	0.21
GGVD	16	26443639	16:26443639	T	0.071
GGVD	16	27562287	16:27562287	C	0.39
GGVD	16	29011753	16:29011753	C	0.156
GGVD	16	31627910	16:31627910	T	0.125
GGVD	16	33487408	16:33487408	T	0.161
GGVD	16	33948249	16:33948249	A	0.081
GGVD	16	37107213	16:37107213	G	0.052
GGVD	16	38118474	16:38118474	G	0.052
GGVD	16	39928167	16:39928167	T	0.373
GGVD	16	43235002	16:43235002	G	0.222
GGVD	16	43635101	16:43635101	T	0.08
GGVD	16	45072865	16:45072865	G	0.061
GGVD	16	45526743	16:45526743	A	0.065
GGVD	16	46445113	16:46445113	G	0.194
GGVD	16	47373331	16:47373331	A	0.065
GGVD	16	47915089	16:47915089	C	0.25
GGVD	16	49566186	16:49566186	A	0.156
GGVD	16	51850657	16:51850657	A	0.403
GGVD	16	52552159	16:52552159	T	0.097
GGVD	16	53261248	16:53261248	T	0.403
GGVD	16	54153189	16:54153189	G	0.139
GGVD	16	54651179	16:54651179	A	0.102
GGVD	16	55648592	16:55648592	G	0.143
GGVD	16	57052274	16:57052274	T	0.068
GGVD	16	57720643	16:57720643	A	0.118
GGVD	16	58887691	16:58887691	A	0.084
GGVD	16	60735562	16:60735562	G	0.304
GGVD	16	61790573	16:61790573	C	0.069
GGVD	16	64099047	16:64099047	A	0.463
GGVD	16	65071771	16:65071771	G	0.092
GGVD	16	65926385	16:65926385	T	0.052
GGVD	16	66778432	16:66778432	C	0.093
GGVD	16	67404515	16:67404515	A	0.47
GGVD	16	68309518	16:68309518	A	0.138
GGVD	16	69032517	16:69032517	A	0.075
GGVD	16	70889274	16:70889274	A	0.205
GGVD	16	71627043	16:71627043	G	0.083
GGVD	16	72076135	16:72076135	A	0.193
GGVD	16	72841009	16:72841009	C	0.165
GGVD	16	73241055	16:73241055	T	0.11
GGVD	16	74759522	16:74759522	G	0.181
GGVD	16	75580095	16:75580095	A	0.054
GGVD	16	76271843	16:76271843	T	0.093
GGVD	16	77388893	16:77388893	C	0.113
GGVD	16	77912423	16:77912423	T	0.071
GGVD	16	78803259	16:78803259	C	0.48
GGVD	16	79203346	16:79203346	T	0.168
GGVD	17	793034	17:793034	C	0.291
GGVD	17	3894446	17:3894446	T	0.183
GGVD	17	6215592	17:6215592	T	0.217
GGVD	17	6984481	17:6984481	C	0.157
GGVD	17	9377432	17:9377432	T	0.067
GGVD	17	9942989	17:9942989	A	0.476
GGVD	17	10568697	17:10568697	G	0.496
GGVD	17	11141617	17:11141617	A	0.123
GGVD	17	11762875	17:11762875	C	0.095
GGVD	17	12163177	17:12163177	C	0.089
GGVD	17	14024213	17:14024213	A	0.054
GGVD	17	14514720	17:14514720	G	0.232
GGVD	17	15473893	17:15473893	G	0.461
GGVD	17	16220050	17:16220050	C	0.429
GGVD	17	17247213	17:17247213	A	0.308
GGVD	17	18186898	17:18186898	T	0.132
GGVD	17	18910534	17:18910534	A	0.145
GGVD	17	20575777	17:20575777	T	0.254
GGVD	17	21715517	17:21715517	T	0.076
GGVD	17	23489499	17:23489499	G	0.224
GGVD	17	23889515	17:23889515	C	0.476
GGVD	17	24698793	17:24698793	A	0.234
GGVD	17	25229681	17:25229681	A	0.139
GGVD	17	26496851	17:26496851	T	0.162
GGVD	17	26896859	17:26896859	A	0.149
GGVD	17	28286760	17:28286760	A	0.254
GGVD	17	29021640	17:29021640	A	0.46
GGVD	17	29421656	17:29421656	T	0.172
GGVD	17	29821672	17:29821672	C	0.088
GGVD	17	30378676	17:30378676	G	0.062
GGVD	17	31164456	17:31164456	G	0.08
GGVD	17	32602495	17:32602495	A	0.457
GGVD	17	33127811	17:33127811	G	0.485
GGVD	17	33601209	17:33601209	A	0.203
GGVD	17	34112096	17:34112096	A	0.075
GGVD	17	34515900	17:34515900	C	0.143
GGVD	17	35005878	17:35005878	G	0.259
GGVD	17	35808042	17:35808042	A	0.223
GGVD	17	36594445	17:36594445	A	0.167
GGVD	17	37906250	17:37906250	A	0.067
GGVD	17	38533600	17:38533600	A	0.198
GGVD	17	39559370	17:39559370	T	0.083
GGVD	17	39993057	17:39993057	G	0.069
GGVD	17	40428776	17:40428776	G	0.233
GGVD	17	40828814	17:40828814	C	0.123
GGVD	17	41366628	17:41366628	G	0.15
GGVD	17	42121607	17:42121607	A	0.195
GGVD	17	43265644	17:43265644	T	0.174
GGVD	17	44409791	17:44409791	T	0.336
GGVD	17	44809875	17:44809875	A	0.25
GGVD	17	45214662	17:45214662	T	0.253
GGVD	17	45989616	17:45989616	T	0.258
GGVD	17	46389763	17:46389763	G	0.062
GGVD	17	46789868	17:46789868	G	0.241
GGVD	17	47349080	17:47349080	T	0.5
GGVD	17	47749238	17:47749238	C	0.25
GGVD	17	48214976	17:48214976	G	0.159
GGVD	17	48680008	17:48680008	T	0.056
GGVD	17	49080215	17:49080215	T	0.202
GGVD	17	49689838	17:49689838	A	0.086
GGVD	17	50662865	17:50662865	T	0.094
GGVD	17	51386582	17:51386582	T	0.279
GGVD	17	52228803	17:52228803	A	0.147
GGVD	17	52628925	17:52628925	G	0.056
GGVD	17	54381818	17:54381818	G	0.078
GGVD	17	54938105	17:54938105	A	0.074
GGVD	17	56415517	17:56415517	T	0.362
GGVD	17	57110344	17:57110344	C	0.1
GGVD	17	57870722	17:57870722	C	0.056
GGVD	17	58818945	17:58818945	C	0.06
GGVD	17	59252238	17:59252238	C	0.16
GGVD	17	59763637	17:59763637	C	0.103
GGVD	17	60638504	17:60638504	G	0.45
GGVD	17	61506358	17:61506358	C	0.125
GGVD	17	62237312	17:62237312	G	0.1
GGVD	17	62915937	17:62915937	T	0.091
GGVD	17	63625941	17:63625941	G	0.052
GGVD	17	64320888	17:64320888	T	0.062
GGVD	17	65618463	17:65618463	A	0.065
GGVD	17	67886177	17:67886177	A	0.112
GGVD	17	68286245	17:68286245	T	0.08
GGVD	17	68759909	17:68759909	T	0.102
GGVD	17	69159983	17:69159983	T	0.093
GGVD	17	69936999	17:69936999	A	0.127
GGVD	17	70619267	17:70619267	A	0.31
GGVD	17	71019350	17:71019350	A	0.248
GGVD	18	1747598	18:1747598	T	0.151
GGVD	18	3715418	18:3715418	T	0.323
GGVD	18	7390265	18:7390265	A	0.095
GGVD	18	7888273	18:7888273	T	0.059
GGVD	18	9387149	18:9387149	G	0.375
GGVD	18	9863659	18:9863659	A	0.154
GGVD	18	11431429	18:11431429	G	0.229
GGVD	18	14651559	18:14651559	C	0.174
GGVD	18	17703743	18:17703743	C	0.251
GGVD	18	18103754	18:18103754	A	0.142
GGVD	18	20536671	18:20536671	T	0.142
GGVD	18	21069649	18:21069649	T	0.062
GGVD	18	22562366	18:22562366	C	0.067
GGVD	18	22962517	18:22962517	A	0.108
GGVD	18	23362706	18:23362706	C	0.394
GGVD	18	24247407	18:24247407	T	0.319
GGVD	18	25197057	18:25197057	G	0.354
GGVD	18	28065150	18:28065150	A	0.18
GGVD	18	31708177	18:31708177	C	0.345
GGVD	18	32762336	18:32762336	A	0.38
GGVD	18	33162341	18:33162341	G	0.29
GGVD	18	34127023	18:34127023	A	0.349
GGVD	18	35492409	18:35492409	C	0.191
GGVD	18	38256981	18:38256981	A	0.052
GGVD	18	38657011	18:38657011	A	0.073
GGVD	18	40437009	18:40437009	C	0.493
GGVD	18	41547080	18:41547080	G	0.284
GGVD	18	42274591	18:42274591	G	0.248
GGVD	18	43312153	18:43312153	C	0.101
GGVD	18	44412043	18:44412043	C	0.103
GGVD	18	46326143	18:46326143	A	0.062
GGVD	18	46826457	18:46826457	A	0.216
GGVD	18	47301717	18:47301717	T	0.067
GGVD	18	50417576	18:50417576	A	0.205
GGVD	18	51439439	18:51439439	G	0.199
GGVD	18	51987192	18:51987192	G	0.266
GGVD	18	52540135	18:52540135	T	0.315
GGVD	18	53612671	18:53612671	G	0.102
GGVD	18	54247911	18:54247911	T	0.082
GGVD	18	54661612	18:54661612	T	0.287
GGVD	18	55191965	18:55191965	C	0.215
GGVD	18	55956795	18:55956795	A	0.078
GGVD	18	56356878	18:56356878	G	0.263
GGVD	18	57059025	18:57059025	A	0.241
GGVD	18	57780061	18:57780061	T	0.078
GGVD	18	58979023	18:58979023	A	0.075
GGVD	18	59708848	18:59708848	T	0.106
GGVD	18	60109195	18:60109195	C	0.086
GGVD	18	60509311	18:60509311	T	0.259
GGVD	18	60909350	18:60909350	G	0.06
GGVD	18	61309366	18:61309366	G	0.267
GGVD	18	61709466	18:61709466	T	0.067
GGVD	18	63285959	18:63285959	A	0.453
GGVD	18	66845579	18:66845579	T	0.097
GGVD	19	519263	19:519263	T	0.075
GGVD	19	1006861	19:1006861	C	0.052
GGVD	19	2042023	19:2042023	G	0.181
GGVD	19	2447162	19:2447162	G	0.134
GGVD	19	2847168	19:2847168	T	0.496
GGVD	19	3247332	19:3247332	C	0.118
GGVD	19	5494058	19:5494058	T	0.053
GGVD	19	6523050	19:6523050	G	0.489
GGVD	19	7090850	19:7090850	G	0.086
GGVD	19	7561122	19:7561122	T	0.197
GGVD	19	8986569	19:8986569	C	0.062
GGVD	19	9710634	19:9710634	A	0.483
GGVD	19	10390794	19:10390794	C	0.1
GGVD	19	10790931	19:10790931	G	0.336
GGVD	19	12759488	19:12759488	A	0.255
GGVD	19	13952785	19:13952785	A	0.47
GGVD	19	15808802	19:15808802	G	0.288
GGVD	19	17422903	19:17422903	A	0.116
GGVD	19	17927011	19:17927011	T	0.062
GGVD	19	19850857	19:19850857	A	0.062
GGVD	19	20407572	19:20407572	A	0.438
GGVD	19	20832812	19:20832812	T	0.487
GGVD	19	21331262	19:21331262	G	0.069
GGVD	19	29472080	19:29472080	A	0.287
GGVD	19	29872158	19:29872158	A	0.073
GGVD	19	36573350	19:36573350	A	0.095
GGVD	19	38005252	19:38005252	A	0.157
GGVD	19	38778748	19:38778748	T	0.314
GGVD	19	39186208	19:39186208	A	0.078
GGVD	19	43008377	19:43008377	C	0.114
GGVD	19	43408386	19:43408386	G	0.184
GGVD	19	44157051	19:44157051	A	0.185
GGVD	19	44853670	19:44853670	T	0.088
GGVD	19	46419296	19:46419296	C	0.496
GGVD	19	48136307	19:48136307	A	0.147
GGVD	19	48764545	19:48764545	G	0.168
GGVD	19	49809586	19:49809586	T	0.091
GGVD	19	50209675	19:50209675	A	0.144
GGVD	19	52356931	19:52356931	C	0.08
GGVD	19	52901811	19:52901811	C	0.283
GGVD	19	53595986	19:53595986	G	0.37
GGVD	19	55265978	19:55265978	G	0.11
GGVD	19	56585476	19:56585476	A	0.08
GGVD	19	59390768	19:59390768	A	0.218
GGVD	19	60286538	19:60286538	A	0.106
GGVD	19	62375607	19:62375607	A	0.211
GGVD	20	3185187	20:3185187	A	0.118
GGVD	20	4366682	20:4366682	T	0.189
GGVD	20	4898162	20:4898162	A	0.067
GGVD	20	7062854	20:7062854	T	0.074
GGVD	20	8538182	20:8538182	C	0.067
GGVD	20	9631677	20:9631677	C	0.054
[truncated: 515 more rows]
