# Supplementary material for: Development and verification of a 10K liquid chip for Hainan black goat based on genotyping by pinpoint sequencing of liquid captured targets
Source: BMC Genom Data. 2024 May 7;25:44. doi: 10.1186/s12863-024-01228-8 (PMC11075337; doi:10.1186/s12863-024-01228-8)
Supplement: Supplementary file 5 — Additional file 5: Table S5. Information table of candidate SNP sites of immune gene form GGVD. [file 12863_2024_1228_MOESM5_ESM.xlsx]

## Sheet: Immunogene-related SNP
catergory	Gene name	SNP Position	Ref/Alt
Immune gene SNP from GGVD	IL6	4:89125199	G/A
Immune gene SNP from GGVD	IL6	4:89126616	G/A
Immune gene SNP from GGVD	IL6	4:89128802	A/G
Immune gene SNP from GGVD	TNF	23:22247541	A/G
Immune gene SNP from GGVD	TNF	23:22247760	C/T
Immune gene SNP from GGVD	TNF	23:22247828	T/A
Immune gene SNP from GGVD	IL1B	11:46178733	C/T
Immune gene SNP from GGVD	IL1B	11:46182593	A/G
Immune gene SNP from GGVD	IL1B	11:46182767	C/T
Immune gene SNP from GGVD	IL10	16:3914763	C/T
Immune gene SNP from GGVD	IL10	16:3914850	C/T
Immune gene SNP from GGVD	IFNG	5:44985753	C/T
Immune gene SNP from GGVD	LOC102180880/CCL4	19:13985132	C/T
Immune gene SNP from GGVD	LOC102180880/CCL4	19:13984609	G/A
Immune gene SNP from GGVD	IL1A	11:46127387	T/C
Immune gene SNP from GGVD	CXCR4	2:74977249	T/C
Immune gene SNP from GGVD	CCL20	2:19753124	T/C
Immune gene SNP from GGVD	IL4	7:88878601	T/C
Immune gene SNP from GGVD	PTGS2	16:66348653	T/C
Immune gene SNP from GGVD	PTGS2	16:66350462	G/A
Immune gene SNP from GGVD	PTGS2	16:66351300	A/G
Immune gene SNP from GGVD	LOC102168979/SAA4	29:25851019	A/T
Immune gene SNP from GGVD	LOC102168979/SAA4	29:25851042	C/T
Immune gene SNP from GGVD	LOC102168979/SAA4	29:25856439	T/C
Immune gene SNP from GGVD	LOC102168979/SAA4	29:25856481	C/T
Immune gene SNP from GGVD	LOC102181582/CXCL6	6:89412939	C/G
Immune gene SNP from GGVD	IL12B	7:39681123	T/A
Immune gene SNP from GGVD	LOC102168428/SAA3	29:25805934	A/G
Immune gene SNP from GGVD	LOC102168428/SAA3	29:25805943	T/G
Immune gene SNP from GGVD	IL17A	23:24548244	C/T
Immune gene SNP from GGVD	SLC11A1	2:29406683	G/T
Immune gene SNP from GGVD	SLC11A1	2:29407417	G/C
Immune gene SNP from GGVD	SLC11A1	2:29408820	G/A
Immune gene SNP from GGVD	IRF7	29:45830171	G/A
Immune gene SNP from GGVD	TRAF6	15:15968186	A/C
Immune gene SNP from GGVD	TRAF6	15:15968240	T/A
Immune gene SNP from GGVD	TRAF6	15:15968258	C/G
Immune gene SNP from GGVD	TRAF6	15:15968261	C/T
Immune gene SNP from GGVD	TRAF6	15:15973544	T/G
Immune gene SNP from GGVD	TRAF6	15:15974999	C/G
Immune gene SNP from GGVD	CD14	7:58732554	G/T
Immune gene SNP from GGVD	CD14	7:58732866	C/T
Immune gene SNP from GGVD	CD14	7:58733145	C/G
Immune gene SNP from GGVD	CD14	7:58733551	G/T
Immune gene SNP from GGVD	RSAD2	11:89658427	G/A
Immune gene SNP from GGVD	RSAD2	11:89658557	A/G
Immune gene SNP from GGVD	OLR1	5:98251046	T/C
Immune gene SNP from GGVD	OLR1	5:98251053	C/T
Immune gene SNP from GGVD	OLR1	5:98252725	C/T
Immune gene SNP from GGVD	OLR1	5:98258045	C/T
Immune gene SNP from GGVD	ADGRF1	23:28638635	G/A
Immune gene SNP from GGVD	ADGRF1	23:28638703	C/G
Immune gene SNP from GGVD	ADGRF1	23:28638712	G/A
Immune gene SNP from GGVD	ADGRF1	23:28641112	T/G
Immune gene SNP from GGVD	ADGRF1	23:28644256	C/T
Immune gene SNP from GGVD	ADGRF1	23:28645643	A/G
Immune gene SNP from GGVD	ADGRF1	23:28654355	G/C
Immune gene SNP from GGVD	ADGRF1	23:28654384	A/G
Immune gene SNP from GGVD	ADGRF1	23:28656008	G/T
Immune gene SNP from GGVD	ADGRF1	23:28668897	C/T
Immune gene SNP from GGVD	ADGRF1	23:28661161	C/T
Immune gene SNP from GGVD	ADGRF1	23:28661392	C/T
Immune gene SNP from GGVD	ADGRF1	23:28656021	C/G
Immune gene SNP from GGVD	ADGRF1	23:28661759	T/G
Immune gene SNP from GGVD	ADGRF1	23:28660474	A/G
Immune gene SNP from GGVD	ADGRF1	23:28660519	G/A
Immune gene SNP from GGVD	LOC102190297/SLC11A2	5:28409265	C/T
Immune gene SNP from GGVD	LOC102190297/SLC11A2	5:28411141	C/T
Immune gene SNP from GGVD	TLR2	17:66865412	T/C
Immune gene SNP from GGVD	TLR2	17:66866104	A/G
Immune gene SNP from GGVD	TLR2	17:66866205	A/G
Immune gene SNP from GGVD	TLR2	17:66866448	G/A
Immune gene SNP from GGVD	TLR2	17:66867097	G/A
Immune gene SNP from GGVD	NLRP3	7:69853728	C/T
Immune gene SNP from GGVD	NLRP3	7:69874870	A/G
Immune gene SNP from GGVD	NLRP3	7:69874933	T/C
Immune gene SNP from GGVD	NLRP3	7:69876166	G/A
Immune gene SNP from GGVD	NLRP3	7:69882326	A/G
Immune gene SNP from GGVD	NLRP3	7:69888853	C/T
Immune gene SNP from GGVD	NLRP3	7:69888988	T/G
Immune gene SNP from GGVD	NLRP3	7:69889354	C/T
Immune gene SNP from GGVD	NLRP3	7:69889663	G/A
Immune gene SNP from GGVD	TLR4	8:106716533	A/C
Immune gene SNP from GGVD	TLR4	8:106724930	C/G
Immune gene SNP from GGVD	TLR4	8:106725045	G/A
Immune gene SNP from GGVD	TLR4	8:106725156	C/T
Immune gene SNP from GGVD	TLR4	8:106725265	C/T
Immune gene SNP from GGVD	TLR4	8:106725461	G/A
Immune gene SNP from GGVD	IL2RA	13:10795528	C/T
Immune gene SNP from GGVD	IL2RA	13:10795888	C/T
Immune gene SNP from GGVD	IL2RA	13:10795921	T/G
Immune gene SNP from GGVD	IL2RA	13:10795945	C/A
Immune gene SNP from GGVD	IL1RN	11:46490885	C/T
Immune gene SNP from GGVD	IL1RN	11:46492507	T/C
Immune gene SNP from GGVD	IL1RN	11:46492517	C/T
Immune gene SNP from GGVD	IL1RN	11:46492572	A/G
Immune gene SNP from GGVD	MIP	5:56318209	C/T
Immune gene SNP from GGVD	TRIB3	13:59953511	G/A
Immune gene SNP from GGVD	TRIB3	13:59957364	G/A
Immune gene SNP from GGVD	TRIB3	13:59957478	C/T
Immune gene SNP from GGVD	PPARG	22:56699092	G/A
Immune gene SNP from GGVD	PPARG	22:56699134	G/A
Immune gene SNP from GGVD	PPARG	22:56710280	A/G
Immune gene SNP from GGVD	CSF3	19:39979735	A/G
Immune gene SNP from GGVD	B2M	10:145428	G/A
Immune gene SNP from GGVD	TLR2	17:66865412	T/C
Immune gene SNP from GGVD	TLR2	17:66866104	A/G
Immune gene SNP from GGVD	TLR2	17:66866205	A/G
Immune gene SNP from GGVD	TLR2	17:66866448	G/A
Immune gene SNP from GGVD	TLR2	17:66867097	G/A
Immune gene SNP from GGVD	NLRP3	7:69853728	C/T
Immune gene SNP from GGVD	NLRP3	7:69874870	A/G
Immune gene SNP from GGVD	NLRP3	7:69874933	T/C
Immune gene SNP from GGVD	NLRP3	7:69876166	G/A
Immune gene SNP from GGVD	NLRP3	7:69882326	A/G
Immune gene SNP from GGVD	NLRP3	7:69888853	C/T
Immune gene SNP from GGVD	NLRP3	7:69888988	T/G
Immune gene SNP from GGVD	NLRP3	7:69889354	C/T
Immune gene SNP from GGVD	NLRP3	7:69889663	G/A
Immune gene SNP from GGVD	TLR4	8:106716533	A/C
Immune gene SNP from GGVD	TLR4	8:106724930	C/G
Immune gene SNP from GGVD	TLR4	8:106725045	G/A
Immune gene SNP from GGVD	TLR4	8:106725156	C/T
Immune gene SNP from GGVD	TLR4	8:106725265	C/T
Immune gene SNP from GGVD	TLR4	8:106725461	G/A

## Sheet: Gene name and SNP number
Immunogene name	Number of SNP loci/gene
NLRP3	18			、
ADGRF1	16
TLR4	12
TLR2	10
TRAF6	6
SAA4、CD14、OLR1、IL2RA、IL1RN	4
IL6、TNF、IL1B、PTGS2、SLC11A1、TRIB3、PPARG	3
IL10、CCL4、SAA3、RSAD2、SLC11A2	2
IFNG、IL1A、CXCR4、CCL20、IL4、CXCL6、IL12B、IL17A、IRF7、MIP、CSF3、B2M	1
