# Supplementary material for: Development and verification of a 10K liquid chip for Hainan black goat based on genotyping by pinpoint sequencing of liquid captured targets
Source: BMC Genom Data. 2024 May 7;25:44. doi: 10.1186/s12863-024-01228-8 (PMC11075337; doi:10.1186/s12863-024-01228-8)
Supplement: Supplementary file 6 — Additional file 6: Table S6. Information table of candidate SNP sites related to important traits from literature. [file 12863_2024_1228_MOESM6_ESM.xlsx]

## Sheet: Trait-related SNPs
catergory	ID	Chromosome	Position	Ref	Alt	Genes	Traits	Reference
SNPs from literature sources	QTL-1	28	2707491	T	C	WDFY4	Reproduction	DOI:10.16431/j.cnki.1671-7236.2021.04.016
SNPs from literature sources	QTL-2	28	28498787	C	T		Reproduction	DOI:10.16431/j.cnki.1671-7236.2021.04.016
SNPs from literature sources	QTL-3	28	30971277	A	C		Reproduction	DOI:10.16431/j.cnki.1671-7236.2021.04.016
SNPs from literature sources	QTL-4	25	20423876	C	T	HS3ST2	Reproduction	DOI:10.27630/d.cnki.gznky.2021.000422
SNPs from literature sources	QTL-6	25	20422882	G	C		Reproduction	DOI:10.27630/d.cnki.gznky.2021.000422
SNPs from literature sources	QTL-7	12	50617969	A	G	ZMYM2	Reproduction	DOI:10.27630/d.cnki.gznky.2021.000422
SNPs from literature sources	QTL-8	12	50620514	C	T	ZMYM2	Reproduction	DOI:10.27630/d.cnki.gznky.2021.000422
SNPs from literature sources	QTL-9	12	50675977	G	A	GJB2	Reproduction	DOI:10.27630/d.cnki.gznky.2021.000422
SNPs from literature sources	QTL-10	12	50676288	T	C	GJB2	Reproduction	DOI:10.27630/d.cnki.gznky.2021.000422
SNPs from literature sources	QTL-11	12	50694816	A	G	GJB6	Reproduction	DOI:10.27630/d.cnki.gznky.2021.000422
SNPs from literature sources	QTL-12	12	50694819	G	A	GJB6	Reproduction	DOI:10.27630/d.cnki.gznky.2021.000422
SNPs from literature sources	QTL-13	5	65958241	T	G	STAB2	Reproduction	DOI:10.27630/d.cnki.gznky.2021.000422
SNPs from literature sources	QTL-14	5	65962408	G	A	STAB2	Reproduction	DOI:10.27630/d.cnki.gznky.2021.000422
SNPs from literature sources	QTL-15	5	65989659	C	A	STAB2	Reproduction	DOI:10.27630/d.cnki.gznky.2021.000422
SNPs from literature sources	QTL-16	5	59682022	G	T	CFAP54	Reproduction	DOI:10.27630/d.cnki.gznky.2021.000422
SNPs from literature sources	QTL-17	5	59727424	C	T	CFAP54	Reproduction	DOI:10.27630/d.cnki.gznky.2021.000422
SNPs from literature sources	QTL-18	5	56726452	A	G	PMEL	Reproduction	DOI:10.27630/d.cnki.gznky.2021.000422
SNPs from literature sources	QTL-19	5	56726980	T	C	PMEL	Reproduction	DOI:10.27630/d.cnki.gznky.2021.000422
SNPs from literature sources	QTL-20	24	61987490	C	T	SERPINB12	Reproduction	DOI:10.27630/d.cnki.gznky.2021.000422
SNPs from literature sources	QTL-21	24	61997924	G	T	SERPINB12	Reproduction	DOI:10.27630/d.cnki.gznky.2021.000422
SNPs from literature sources	QTL-22	24	62168180	A	G	SERPINB7	Reproduction	DOI:10.27630/d.cnki.gznky.2021.000422
SNPs from literature sources	QTL-23	24	62173425	A	G	SERPINB7	Reproduction	DOI:10.27630/d.cnki.gznky.2021.000422
SNPs from literature sources	QTL-25	13	48700188	G	A	BMP2	Growth	DOI:10.27047/d.cnki.ggudu.2020.001139
SNPs from literature sources	QTL-26	13	48700206	G	A	BMP2	Growth	DOI:10.27047/d.cnki.ggudu.2020.001139
SNPs from literature sources	QTL-27	10	33676037	T	C		Growth	DOI:10.27047/d.cnki.ggudu.2020.001139
SNPs from literature sources	QTL-28	10	36676044	G	A		Growth	DOI:10.27047/d.cnki.ggudu.2020.001139
SNPs from literature sources	QTL-29	10	36679942	A	G	BMP4	Growth	DOI:10.27047/d.cnki.ggudu.2020.001139
SNPs from literature sources	QTL-30	10	36680005	G	T	BMP4	Growth	DOI:10.27047/d.cnki.ggudu.2020.001139
SNPs from literature sources	QTL-31	10	36681702	T	C	BMP4	Growth	DOI:10.27047/d.cnki.ggudu.2020.001139
SNPs from literature sources	QTL-32	7	66027842	A	C	GDF9	Reproduction	DOI:10.19556/j.0258-7033.20191029-02
SNPs from literature sources	QTL-33	LWLT01000021.1	15299293	C	T		Reproduction	DOI:10.19556/j.0258-7033.20191029-02
SNPs from literature sources	QTL-34	LWLT01000021.1	15298674	G	A		Reproduction	DOI:10.27327/d.cnki.gshnu.2020.000661
SNPs from literature sources	QTL-36	9	76376763	C	T	ESR1	Reproduction	DOI:10.27327/d.cnki.gshnu.2020.000661
SNPs from literature sources	QTL-37	9	76376875	G	T	ESR1	Production	DOI:10.27327/d.cnki.gshnu.2020.000661
SNPs from literature sources	QTL-38	6	29898202	G	A	BMPR1B	Production	DOI:10.27327/d.cnki.gshnu.2020.000661
SNPs from literature sources	QTL-39	28	20724255	C	T	TET1	Reproduction	DOI:10.27684/d.cnki.gxndx.2020.003141
SNPs from literature sources	QTL-40	28	20724179	G	A	TET1	Reproduction	DOI:10.27327/d.cnki.gshnu.2020.000661
SNPs from literature sources	QTL-41	22	48662343	A	G		Reproduction	DOI:10.27409/d.cnki.gxbnu.2020.001670
SNPs from literature sources	QTL-45	22	48662937	A	T		Reproduction	DOI:10.27409/d.cnki.gxbnu.2020.001670
SNPs from literature sources	QTL-46	22	48662959	G	A		Reproduction	DOI:10.27409/d.cnki.gxbnu.2020.001670
SNPs from literature sources	QTL-47	6	115540106	G	A	LRPAP1	Reproduction	DOI:10.27229/d.cnki.gnmnu.2020.000064
SNPs from literature sources	QTL-48	6	115544333	G	A	LRPAP1	Reproduction	DOI:10.27229/d.cnki.gnmnu.2020.000064
SNPs from literature sources	QTL-49	6	115544377	G	A	LRPAP1	Reproduction	DOI:10.27229/d.cnki.gnmnu.2020.000064
SNPs from literature sources	QTL-51	6	115780890	C	T	TACC3	Reproduction	DOI:10.27229/d.cnki.gnmnu.2020.000064
SNPs from literature sources	QTL-52	6	117278913	T	G	DGKQ	Reproduction	DOI:10.27229/d.cnki.gnmnu.2020.000064
SNPs from literature sources	QTL-53	6	115608581	C	T	RGS12	Reproduction	DOI:10.27229/d.cnki.gnmnu.2020.000064
SNPs from literature sources	QTL-54	1	34235967	T	C	POU1F1	Growth	DOI:CNKI:SUN:NYSB.0.2019-07-010.
SNPs from literature sources	QTL-55	6	84161773	C	T	GNRHR	Reproduction	https://kns.cnki.net/kcms2/article/abstract?v=30M9_8jKqe3DMht8IyZER39Xhw9CtvTJxMRg8YV4-0d_2Ns8R8liyjcxzxyQNdSAzU1mxuUYGOt879Ro96Wv3GeJ2ous35mAJPdb65rMpi_W35vf9fFIoWcvIouCXEXcDR4mHM_NnkU=&uniplatform=NZKPT&language=CHS
SNPs from literature sources	QTL-65	2	130229247	A	G	MSTN	Growth	https://kns.cnki.net/kcms2/article/abstract?v=30M9_8jKqe3CtDyRvYU9v2baCVPIW90fqfVIK1xhNk9XfZKZLV--jWBpABxxBFryv_nRqmnj_ULokO7n9xBuoxkVNCiw123erKh3kfvgM0G7ohEEGiLUlPCiX1pw8Imz1uA56gn0IPY=&uniplatform=NZKPT&language=CHS
SNPs from literature sources	QTL-66	2	130229128	T	C	MSTN	Growth	https://kns.cnki.net/kcms2/article/abstract?v=30M9_8jKqe3CtDyRvYU9v2baCVPIW90fqfVIK1xhNk9XfZKZLV--jWBpABxxBFryv_nRqmnj_ULokO7n9xBuoxkVNCiw123erKh3kfvgM0G7ohEEGiLUlPCiX1pw8Imz1uA56gn0IPY=&uniplatform=NZKPT&language=CHS
SNPs from literature sources	QTL-67	2	130228690	G	A	MSTN	Growth	https://kns.cnki.net/kcms2/article/abstract?v=30M9_8jKqe3CtDyRvYU9v2baCVPIW90fqfVIK1xhNk9XfZKZLV--jWBpABxxBFryv_nRqmnj_ULokO7n9xBuoxkVNCiw123erKh3kfvgM0G7ohEEGiLUlPCiX1pw8Imz1uA56gn0IPY=&uniplatform=NZKPT&language=CHS
SNPs from literature sources	QTL-68	2	130228237	T	C	MSTN	Growth	https://kns.cnki.net/kcms2/article/abstract?v=30M9_8jKqe3CtDyRvYU9v2baCVPIW90fqfVIK1xhNk9XfZKZLV--jWBpABxxBFryv_nRqmnj_ULokO7n9xBuoxkVNCiw123erKh3kfvgM0G7ohEEGiLUlPCiX1pw8Imz1uA56gn0IPY=&uniplatform=NZKPT&language=CHS
SNPs from literature sources	QTL-69	2	130228290	C	T	MSTN	Growth	https://kns.cnki.net/kcms2/article/abstract?v=30M9_8jKqe3CtDyRvYU9v2baCVPIW90fqfVIK1xhNk9XfZKZLV--jWBpABxxBFryv_nRqmnj_ULokO7n9xBuoxkVNCiw123erKh3kfvgM0G7ohEEGiLUlPCiX1pw8Imz1uA56gn0IPY=&uniplatform=NZKPT&language=CHS
SNPs from literature sources	QTL-70	2	130232268	C	T	MSTN	Growth	https://kns.cnki.net/kcms2/article/abstract?v=30M9_8jKqe3CtDyRvYU9v2baCVPIW90fqfVIK1xhNk9XfZKZLV--jWBpABxxBFryv_nRqmnj_ULokO7n9xBuoxkVNCiw123erKh3kfvgM0G7ohEEGiLUlPCiX1pw8Imz1uA56gn0IPY=&uniplatform=NZKPT&language=CHS
SNPs from literature sources	QTL-75	24	25794694	G	A	B4GALT6	Immunity	DOI:CNKI:CDMD:1.1017.269673
SNPs from literature sources	QTL-76	24	25794771	G	A	B4GALT6	Immunity	DOI:CNKI:CDMD:1.1017.269673
SNPs from literature sources	QTL-77	24	25799255	T	G	B4GALT6	Immunity	DOI:CNKI:CDMD:1.1017.269673
SNPs from literature sources	QTL-80	7	66027602	C	T	GDF9	Reproduction	https://kns.cnki.net/kcms2/article/abstract?v=30M9_8jKqe1ur-y1KPKbRmVTY5gY5hy_2rqqt1UHSXp6pQk3li-7NcWvwPtme531OTW2apvzKnht7wRoRZrg7U1VPKXPoG_Nd0xyOIRWixeQ-chmZI0whYZkqBUpQNlHBChtU4FP0VY=&uniplatform=NZKPT&language=CHS
SNPs from literature sources	QTL-82	6	29923127	C	G	BMPR1B	Reproduction	DOI:10.3969/j.issn.1674-7968.2016.12.001.
SNPs from literature sources	QTL-83	2	49670226	T	C	BOLL	Growth	https://kns.cnki.net/kcms2/article/abstract?v=30M9_8jKqe0DDa4esoY0l48bvthLDdd7YsMNDvq2M_PwMufi3Uh-OF2hRF6ju2XH-5Hjaff3QfYxHVPN5iWpZ903QZcd6_wLfFivaXHIwsxZkpDRJVS4jZVKMK3a28grglghLDh4u-E=&uniplatform=NZKPT&language=CHS
SNPs from literature sources	QTL-84	2	49674400	A	G	BOLL	Growth	https://kns.cnki.net/kcms2/article/abstract?v=30M9_8jKqe0DDa4esoY0l48bvthLDdd7YsMNDvq2M_PwMufi3Uh-OF2hRF6ju2XH-5Hjaff3QfYxHVPN5iWpZ903QZcd6_wLfFivaXHIwsxZkpDRJVS4jZVKMK3a28grglghLDh4u-E=&uniplatform=NZKPT&language=CHS
SNPs from literature sources	QTL-85	8	72491385	A	C	GNRH1	Reproduction	DOI:10.14088/j.cnki.issn0439-8114.2016.08.035
SNPs from literature sources	QTL-87	6	84148057	C	T	GNRHR	Reproduction	DOI:CNKI:SUN:HLJX.0.2015-15-032
SNPs from literature sources	QTL-88	11	31013890	A	G	FSHR	Reproduction	DOI:CNKI:CDMD:2.1015.911251
SNPs from literature sources	QTL-89	11	31009272	G	T	FSHR	Reproduction	DOI:CNKI:CDMD:2.1015.911251
SNPs from literature sources	QTL-90	11	31013288	T	G	FSHR	Reproduction	DOI:CNKI:CDMD:2.1015.911251
SNPs from literature sources	QTL-92	6	84152825	C	T	GNRHR	Reproduction	DOI:CNKI:CDMD:2.1015.911251
SNPs from literature sources	QTL-93	6	84144958	A	C/T	GNRHR	Reproduction	DOI:CNKI:CDMD:1.1015.333610
SNPs from literature sources	QTL-94	6	84159096	C	G	GNRHR	Reproduction	DOI:CNKI:CDMD:1.1015.333610
SNPs from literature sources	QTL-95	6	84161899	T	C		Reproduction	DOI:CNKI:CDMD:1.1015.333610
SNPs from literature sources	QTL-96	7	66028096	A	G	GDF9	Reproduction	DOI:CNKI:CDMD:1.1015.333610
SNPs from literature sources	QTL-97	7	66027402	A	G	GDF9	Reproduction	DOI:CNKI:CDMD:1.1015.333610
SNPs from literature sources	QTL-98	18	56589906	A	G	LHB	Reproduction	DOI:CNKI:CDMD:1.1015.333610
SNPs from literature sources	QTL-99	18	56589196	G	T	LHB	Reproduction	DOI:CNKI:CDMD:1.1015.333610
SNPs from literature sources	QTL-100	5	18089681	A	G	KITLG	Reproduction	DOI:CNKI:CDMD:1.1015.333610
SNPs from literature sources	QTL-101	5	18135450	T	G	KITLG	Reproduction	DOI:CNKI:CDMD:1.1015.333610
SNPs from literature sources	QTL-102	5	18134899	T	G	KITLG	Reproduction	DOI:CNKI:CDMD:1.1015.333610
SNPs from literature sources	QTL-103	5	18134646	T	C	KITLG	Reproduction	DOI:CNKI:CDMD:1.1015.333610
SNPs from literature sources	QTL-104	5	18061966	T	C	KITLG	Reproduction	DOI:CNKI:CDMD:1.1015.333610
SNPs from literature sources	QTL-105	16	1340572	C	T	KISS1	Reproduction	DOI:CNKI:CDMD:1.1015.333610
SNPs from literature sources	QTL-106	16	1342312	A	T	KISS1	Reproduction	DOI:CNKI:CDMD:1.1015.333610
SNPs from literature sources	QTL-107	16	1342458	G	A	KISS1	Reproduction	DOI:CNKI:CDMD:1.1015.333610
SNPs from literature sources	QTL-108	16	1342677	C	T	KISS1	Reproduction	DOI:CNKI:CDMD:1.1015.333610
SNPs from literature sources	QTL-109	16	1342698	C	T	KISS1	Reproduction	DOI:CNKI:CDMD:1.1015.333610
SNPs from literature sources	QTL-110	3	92593801	T	C	NGF	Reproduction	DOI:CNKI:CDMD:1.1015.333610
SNPs from literature sources	QTL-111	6	70799662	A	T		Reproduction	DOI:CNKI:CDMD:1.1015.333610
SNPs from literature sources	QTL-113	16	1341600	A	G	KISS1	Reproduction	DOI:10.11843/j.issn.0366-6964.2014.12.002.
SNPs from literature sources	QTL-114	16	1341360	T	C	KISS1	Reproduction	DOI:10.11843/j.issn.0366-6964.2014.12.002.
SNPs from literature sources	QTL-118	5	18138898	A	G	KITLG	Reproduction	https://kns.cnki.net/kcms2/article/abstract?v=30M9_8jKqe3C5IFu2I5H7-CUt_HMgwJqz69ija4Pk87CgW5Jug_OiyL5zJFnCgWScFKl0LOJEcLn1QqvvcftLFNseIbbCg1ahpkTl2ZnhRNBCi15CxUMGLtzzHfTZMye&uniplatform=NZKPT&language=CHS
SNPs from literature sources	QTL-119	5	18151783	T	C	KITLG	Reproduction	https://kns.cnki.net/kcms2/article/abstract?v=30M9_8jKqe3C5IFu2I5H7-CUt_HMgwJqz69ija4Pk87CgW5Jug_OiyL5zJFnCgWScFKl0LOJEcLn1QqvvcftLFNseIbbCg1ahpkTl2ZnhRNBCi15CxUMGLtzzHfTZMye&uniplatform=NZKPT&language=CHS
SNPs from literature sources	QTL-120	5	18147567	C	T	KITLG	Reproduction	https://kns.cnki.net/kcms2/article/abstract?v=30M9_8jKqe3C5IFu2I5H7-CUt_HMgwJqz69ija4Pk87CgW5Jug_OiyL5zJFnCgWScFKl0LOJEcLn1QqvvcftLFNseIbbCg1ahpkTl2ZnhRNBCi15CxUMGLtzzHfTZMye&uniplatform=NZKPT&language=CHS
SNPs from literature sources	QTL-130	20	39080676	G	A	PRLR	Reproduction	https://kns.cnki.net/kcms2/article/abstract?v=30M9_8jKqe1x0yKbnsVb921jrnLS62T_ZrhO0xPERZwPVsMveH2va20aT1SzF3peWlRCvjoSQ6ncadk8gsk9aOhtu4DQbdy6RY6_IKy2NlVfVhJ8DiMOPq96mpUp4G6F&uniplatform=NZKPT&language=CHS
SNPs from literature sources	QTL-131	20	39080864	G	A	PRLR	Reproduction	https://kns.cnki.net/kcms2/article/abstract?v=30M9_8jKqe1x0yKbnsVb921jrnLS62T_ZrhO0xPERZwPVsMveH2va20aT1SzF3peWlRCvjoSQ6ncadk8gsk9aOhtu4DQbdy6RY6_IKy2NlVfVhJ8DiMOPq96mpUp4G6F&uniplatform=NZKPT&language=CHS
SNPs from literature sources	QTL-133	15	17864742	G	C	ELF5	Reproduction	https://kns.cnki.net/kcms2/article/abstract?v=30M9_8jKqe1x0yKbnsVb921jrnLS62T_ZrhO0xPERZwPVsMveH2va20aT1SzF3peWlRCvjoSQ6ncadk8gsk9aOhtu4DQbdy6RY6_IKy2NlVfVhJ8DiMOPq96mpUp4G6F&uniplatform=NZKPT&language=CHS
SNPs from literature sources	QTL-134	15	17901775	A	G	ELF5	Reproduction	https://kns.cnki.net/kcms2/article/abstract?v=30M9_8jKqe1x0yKbnsVb921jrnLS62T_ZrhO0xPERZwPVsMveH2va20aT1SzF3peWlRCvjoSQ6ncadk8gsk9aOhtu4DQbdy6RY6_IKy2NlVfVhJ8DiMOPq96mpUp4G6F&uniplatform=NZKPT&language=CHS
SNPs from literature sources	QTL-136	16	40362342	C	T	MTHFR	Reproduction	https://kns.cnki.net/kcms2/article/abstract?v=30M9_8jKqe1x0yKbnsVb921jrnLS62T_ZrhO0xPERZwPVsMveH2va20aT1SzF3peWlRCvjoSQ6ncadk8gsk9aOhtu4DQbdy6RY6_IKy2NlVfVhJ8DiMOPq96mpUp4G6F&uniplatform=NZKPT&language=CHS
SNPs from literature sources	QTL-137	16	40362373	C	T	MTHFR	Reproduction	https://kns.cnki.net/kcms2/article/abstract?v=30M9_8jKqe1x0yKbnsVb921jrnLS62T_ZrhO0xPERZwPVsMveH2va20aT1SzF3peWlRCvjoSQ6ncadk8gsk9aOhtu4DQbdy6RY6_IKy2NlVfVhJ8DiMOPq96mpUp4G6F&uniplatform=NZKPT&language=CHS
SNPs from literature sources	QTL-138	16	40365191	G	A	MTHFR	Reproduction	https://kns.cnki.net/kcms2/article/abstract?v=30M9_8jKqe1x0yKbnsVb921jrnLS62T_ZrhO0xPERZwPVsMveH2va20aT1SzF3peWlRCvjoSQ6ncadk8gsk9aOhtu4DQbdy6RY6_IKy2NlVfVhJ8DiMOPq96mpUp4G6F&uniplatform=NZKPT&language=CHS
SNPs from literature sources	QTL-139	3	92272592	C	A	TSHB	Reproduction	https://kns.cnki.net/kcms2/article/abstract?v=30M9_8jKqe1xSAe1qGOCRjA5RV-gcdyx8xCuRBYRiXcA7ZiurUyH5uMwtjS68281oDqAAqP9guvu0UBfhMzQAI9WLU_cVjdJHSFESbboaL3oHOssmBSLf7R9RBAIYBm-&uniplatform=NZKPT&language=CHS
SNPs from literature sources	QTL-140	3	92274358	A	C	TSHB	Reproduction	https://kns.cnki.net/kcms2/article/abstract?v=30M9_8jKqe1xSAe1qGOCRjA5RV-gcdyx8xCuRBYRiXcA7ZiurUyH5uMwtjS68281oDqAAqP9guvu0UBfhMzQAI9WLU_cVjdJHSFESbboaL3oHOssmBSLf7R9RBAIYBm-&uniplatform=NZKPT&language=CHS
SNPs from literature sources	QTL-141	3	92276871	A	T	TSHB	Reproduction	https://kns.cnki.net/kcms2/article/abstract?v=30M9_8jKqe1xSAe1qGOCRjA5RV-gcdyx8xCuRBYRiXcA7ZiurUyH5uMwtjS68281oDqAAqP9guvu0UBfhMzQAI9WLU_cVjdJHSFESbboaL3oHOssmBSLf7R9RBAIYBm-&uniplatform=NZKPT&language=CHS
SNPs from literature sources	QTL-142	10	11617647	A	G	DIO2	Reproduction	https://kns.cnki.net/kcms2/article/abstract?v=30M9_8jKqe1xSAe1qGOCRjA5RV-gcdyx8xCuRBYRiXcA7ZiurUyH5uMwtjS68281oDqAAqP9guvu0UBfhMzQAI9WLU_cVjdJHSFESbboaL3oHOssmBSLf7R9RBAIYBm-&uniplatform=NZKPT&language=CHS
SNPs from literature sources	QTL-143	10	11618275	G	A	DIO2	Reproduction	https://kns.cnki.net/kcms2/article/abstract?v=30M9_8jKqe1xSAe1qGOCRjA5RV-gcdyx8xCuRBYRiXcA7ZiurUyH5uMwtjS68281oDqAAqP9guvu0UBfhMzQAI9WLU_cVjdJHSFESbboaL3oHOssmBSLf7R9RBAIYBm-&uniplatform=NZKPT&language=CHS
SNPs from literature sources	QTL-144	29	1407167	G	C	MTNR1B	Production	DOI:10.3864/j.issn.0578-1752.2012.19.022
SNPs from literature sources	QTL-145	29	1407184	C	T	MTNR1B	Production	DOI:10.3864/j.issn.0578-1752.2012.19.022
SNPs from literature sources	QTL-146	29	1407534	G	A		Production	DOI:10.3864/j.issn.0578-1752.2012.19.022
SNPs from literature sources	QTL-148	20	39080290	T	C	PRLR	Production	DOI:10.3864/j.issn.0578-1752.2012.19.022
SNPs from literature sources	QTL-149	LWLT01000021.1	15299127	T	C		Reproduction	DOI:10.3969/j.issn.0258-7033.2012.21.003
SNPs from literature sources	QTL-150	LWLT01000021.1	15298902	C	T		Reproduction	DOI:10.3969/j.issn.0258-7033.2012.21.003
SNPs from literature sources	QTL-151	7	66028070	C	A	GDF9	Reproduction	DOI:10.3969/j.issn.0258-7033.2012.21.003
SNPs from literature sources	QTL-152	6	37221091	G	A	SPP1	Reproduction	DOI:10.7666/d.y1883214
SNPs from literature sources	QTL-153	6	37214715	G	A	SPP1	Reproduction	DOI:10.7666/d.y1883214
SNPs from literature sources	QTL-154	6	37214730	C	G	SPP1	Reproduction	DOI:10.7666/d.y1883214
SNPs from literature sources	QTL-155	6	37216241	A	G	SPP1	Reproduction	DOI:10.7666/d.y1883214
SNPs from literature sources	QTL-156	6	37216180	T	C	SPP1	Reproduction	DOI:10.7666/d.y1883214
SNPs from literature sources	QTL-157	6	37216143	G	A/C	SPP1	Reproduction	DOI:10.7666/d.y1883214
SNPs from literature sources	QTL-158	6	37214910	A	G	SPP1	Reproduction	DOI:10.7666/d.y1883214
SNPs from literature sources	QTL-159	2	28314840	C	T		Reproduction	DOI:CNKI:SUN:ZSYX.0.2010-04-031.
SNPs from literature sources	QTL-160	20	39080356	C	T	PRLR	Production	DOI:CNKI:SUN:XMSY.0.2008-12-004
SNPs from literature sources	QTL-161	20	39080616	A	C	PRLR	Production	DOI:CNKI:SUN:XMSY.0.2008-12-004
SNPs from literature sources	QTL-162	20	39080619	C	T	PRLR	Production	DOI:CNKI:SUN:XMSY.0.2008-12-004
SNPs from literature sources	QTL-166	18	56589699	G	A	LHB	Reproduction	DOI:CNKI:SUN:XMSY.0.2008-12-004
SNPs from literature sources	QTL-167	1	34237621	G	T	POU1F1	Growth	https://kns.cnki.net/kcms2/article/abstract?v=30M9_8jKqe34Uiq0ddhxEY-LSbX0nY6QgVNwAUs2BivjRccUfHvpJM4qr46hR2HW_m1u0gUGIpX6cGEXh6eNNCpwZXPTbTMnGW6jfaSxRGmh0t523Ixt1UN5oEtXqGAg&uniplatform=NZKPT&language=CHS
SNPs from literature sources	QTL-168	1	34240888	C	A	POU1F1	Growth	https://kns.cnki.net/kcms2/article/abstract?v=30M9_8jKqe34Uiq0ddhxEY-LSbX0nY6QgVNwAUs2BivjRccUfHvpJM4qr46hR2HW_m1u0gUGIpX6cGEXh6eNNCpwZXPTbTMnGW6jfaSxRGmh0t523Ixt1UN5oEtXqGAg&uniplatform=NZKPT&language=CHS
SNPs from literature sources	QTL-169	1	34240889	C	A	POU1F1	Growth	https://kns.cnki.net/kcms2/article/abstract?v=30M9_8jKqe34Uiq0ddhxEY-LSbX0nY6QgVNwAUs2BivjRccUfHvpJM4qr46hR2HW_m1u0gUGIpX6cGEXh6eNNCpwZXPTbTMnGW6jfaSxRGmh0t523Ixt1UN5oEtXqGAg&uniplatform=NZKPT&language=CHS
SNPs from literature sources	QTL-170	1	34240769	G	A	POU1F1	Growth	https://kns.cnki.net/kcms2/article/abstract?v=30M9_8jKqe34Uiq0ddhxEY-LSbX0nY6QgVNwAUs2BivjRccUfHvpJM4qr46hR2HW_m1u0gUGIpX6cGEXh6eNNCpwZXPTbTMnGW6jfaSxRGmh0t523Ixt1UN5oEtXqGAg&uniplatform=NZKPT&language=CHS
SNPs from literature sources	QTL-171	1	34240601	T	G	POU1F1	Growth	https://kns.cnki.net/kcms2/article/abstract?v=30M9_8jKqe34Uiq0ddhxEY-LSbX0nY6QgVNwAUs2BivjRccUfHvpJM4qr46hR2HW_m1u0gUGIpX6cGEXh6eNNCpwZXPTbTMnGW6jfaSxRGmh0t523Ixt1UN5oEtXqGAg&uniplatform=NZKPT&language=CHS
SNPs from literature sources	QTL-172	1	34238746	T	A	POU1F1	Growth	https://kns.cnki.net/kcms2/article/abstract?v=30M9_8jKqe34Uiq0ddhxEY-LSbX0nY6QgVNwAUs2BivjRccUfHvpJM4qr46hR2HW_m1u0gUGIpX6cGEXh6eNNCpwZXPTbTMnGW6jfaSxRGmh0t523Ixt1UN5oEtXqGAg&uniplatform=NZKPT&language=CHS
SNPs from literature sources	QTL-173	1	34237789	C	T	POU1F1	Growth	https://kns.cnki.net/kcms2/article/abstract?v=30M9_8jKqe34Uiq0ddhxEY-LSbX0nY6QgVNwAUs2BivjRccUfHvpJM4qr46hR2HW_m1u0gUGIpX6cGEXh6eNNCpwZXPTbTMnGW6jfaSxRGmh0t523Ixt1UN5oEtXqGAg&uniplatform=NZKPT&language=CHS
SNPs from literature sources	QTL-174	1	34237462	A	T	POU1F1	Growth	https://kns.cnki.net/kcms2/article/abstract?v=30M9_8jKqe34Uiq0ddhxEY-LSbX0nY6QgVNwAUs2BivjRccUfHvpJM4qr46hR2HW_m1u0gUGIpX6cGEXh6eNNCpwZXPTbTMnGW6jfaSxRGmh0t523Ixt1UN5oEtXqGAg&uniplatform=NZKPT&language=CHS
SNPs from literature sources	QTL-175	1	34237409	C	T	POU1F1	Growth	https://kns.cnki.net/kcms2/article/abstract?v=30M9_8jKqe34Uiq0ddhxEY-LSbX0nY6QgVNwAUs2BivjRccUfHvpJM4qr46hR2HW_m1u0gUGIpX6cGEXh6eNNCpwZXPTbTMnGW6jfaSxRGmh0t523Ixt1UN5oEtXqGAg&uniplatform=NZKPT&language=CHS
SNPs from literature sources	QTL-176	1	34237374	C	T	POU1F1	Growth	https://kns.cnki.net/kcms2/article/abstract?v=30M9_8jKqe34Uiq0ddhxEY-LSbX0nY6QgVNwAUs2BivjRccUfHvpJM4qr46hR2HW_m1u0gUGIpX6cGEXh6eNNCpwZXPTbTMnGW6jfaSxRGmh0t523Ixt1UN5oEtXqGAg&uniplatform=NZKPT&language=CHS
SNPs from literature sources	QTL-177	1	34236170	A	G	POU1F1	Growth	https://kns.cnki.net/kcms2/article/abstract?v=30M9_8jKqe34Uiq0ddhxEY-LSbX0nY6QgVNwAUs2BivjRccUfHvpJM4qr46hR2HW_m1u0gUGIpX6cGEXh6eNNCpwZXPTbTMnGW6jfaSxRGmh0t523Ixt1UN5oEtXqGAg&uniplatform=NZKPT&language=CHS
SNPs from literature sources	QTL-178	1	34236284	A	C	POU1F1	Growth	https://kns.cnki.net/kcms2/article/abstract?v=30M9_8jKqe34Uiq0ddhxEY-LSbX0nY6QgVNwAUs2BivjRccUfHvpJM4qr46hR2HW_m1u0gUGIpX6cGEXh6eNNCpwZXPTbTMnGW6jfaSxRGmh0t523Ixt1UN5oEtXqGAg&uniplatform=NZKPT&language=CHS
SNPs from literature sources	QTL-179	1	34236275	G	C	POU1F1	Growth	https://kns.cnki.net/kcms2/article/abstract?v=30M9_8jKqe34Uiq0ddhxEY-LSbX0nY6QgVNwAUs2BivjRccUfHvpJM4qr46hR2HW_m1u0gUGIpX6cGEXh6eNNCpwZXPTbTMnGW6jfaSxRGmh0t523Ixt1UN5oEtXqGAg&uniplatform=NZKPT&language=CHS
SNPs from literature sources	QTL-180	1	34236294	T	C	POU1F1	Growth	https://kns.cnki.net/kcms2/article/abstract?v=30M9_8jKqe34Uiq0ddhxEY-LSbX0nY6QgVNwAUs2BivjRccUfHvpJM4qr46hR2HW_m1u0gUGIpX6cGEXh6eNNCpwZXPTbTMnGW6jfaSxRGmh0t523Ixt1UN5oEtXqGAg&uniplatform=NZKPT&language=CHS
SNPs from literature sources	QTL-181	1	34236295	T	C	POU1F1	Growth	https://kns.cnki.net/kcms2/article/abstract?v=30M9_8jKqe34Uiq0ddhxEY-LSbX0nY6QgVNwAUs2BivjRccUfHvpJM4qr46hR2HW_m1u0gUGIpX6cGEXh6eNNCpwZXPTbTMnGW6jfaSxRGmh0t523Ixt1UN5oEtXqGAg&uniplatform=NZKPT&language=CHS
SNPs from literature sources	QTL-182	1	34236021	A	G	POU1F1	Growth	https://kns.cnki.net/kcms2/article/abstract?v=30M9_8jKqe34Uiq0ddhxEY-LSbX0nY6QgVNwAUs2BivjRccUfHvpJM4qr46hR2HW_m1u0gUGIpX6cGEXh6eNNCpwZXPTbTMnGW6jfaSxRGmh0t523Ixt1UN5oEtXqGAg&uniplatform=NZKPT&language=CHS
SNPs from literature sources	QTL-183	4	44061674	G	A	IGFBP3	Growth	https://kns.cnki.net/kcms2/article/abstract?v=30M9_8jKqe34Uiq0ddhxEY-LSbX0nY6QgVNwAUs2BivjRccUfHvpJM4qr46hR2HW_m1u0gUGIpX6cGEXh6eNNCpwZXPTbTMnGW6jfaSxRGmh0t523Ixt1UN5oEtXqGAg&uniplatform=NZKPT&language=CHS
SNPs from literature sources	QTL-184	4	44061683	G	T	IGFBP3	Growth	https://kns.cnki.net/kcms2/article/abstract?v=30M9_8jKqe34Uiq0ddhxEY-LSbX0nY6QgVNwAUs2BivjRccUfHvpJM4qr46hR2HW_m1u0gUGIpX6cGEXh6eNNCpwZXPTbTMnGW6jfaSxRGmh0t523Ixt1UN5oEtXqGAg&uniplatform=NZKPT&language=CHS
SNPs from literature sources	QTL-185	4	44061438	T	C	IGFBP3	Growth	https://kns.cnki.net/kcms2/article/abstract?v=30M9_8jKqe34Uiq0ddhxEY-LSbX0nY6QgVNwAUs2BivjRccUfHvpJM4qr46hR2HW_m1u0gUGIpX6cGEXh6eNNCpwZXPTbTMnGW6jfaSxRGmh0t523Ixt1UN5oEtXqGAg&uniplatform=NZKPT&language=CHS
SNPs from literature sources	QTL-186	7	66025943	C	A	GDF9	Reproduction	https://kns.cnki.net/kcms2/article/abstract?v=30M9_8jKqe1hHD245f4d-j8ANnzHUdCB7-Lc50AeWCMAR-ngjRWmmOugaRia_hY72esNAQiVyrqjE1lxnEIjcTStcjrCbVgcAUpNEsg_jZISsAYkk9dmI4CGQLJFOSWr&uniplatform=NZKPT&language=CHS
SNPs from literature sources	QTL-187	7	66026096	C	T	GDF9	Reproduction	https://kns.cnki.net/kcms2/article/abstract?v=30M9_8jKqe1hHD245f4d-j8ANnzHUdCB7-Lc50AeWCMAR-ngjRWmmOugaRia_hY72esNAQiVyrqjE1lxnEIjcTStcjrCbVgcAUpNEsg_jZISsAYkk9dmI4CGQLJFOSWr&uniplatform=NZKPT&language=CHS
SNPs from literature sources	QTL-188	7	66027306	A	G	GDF9	Reproduction	https://kns.cnki.net/kcms2/article/abstract?v=30M9_8jKqe1hHD245f4d-j8ANnzHUdCB7-Lc50AeWCMAR-ngjRWmmOugaRia_hY72esNAQiVyrqjE1lxnEIjcTStcjrCbVgcAUpNEsg_jZISsAYkk9dmI4CGQLJFOSWr&uniplatform=NZKPT&language=CHS
SNPs from literature sources	QTL-190	13	46505995	C	T		Reproduction	DOI:10.1016/j.theriogenology.2021.02.013
SNPs from literature sources	QTL-191	13	46505867	A	G		Reproduction	DOI:10.1016/j.theriogenology.2021.02.013
SNPs from literature sources	QTL-192	13	46505826	C	T		Reproduction	DOI:10.1016/j.theriogenology.2021.02.013
SNPs from literature sources	QTL-193	22	11700832	G	A	ACVR2B	Reproduction	DOI:10.1111/rda.13927
SNPs from literature sources	QTL-194	22	11700880	T	G	ACVR2B	Reproduction	DOI:10.1111/rda.13927
SNPs from literature sources	QTL-195	22	11702883	G	A	ACVR2B	Reproduction	DOI:10.1111/rda.13927
SNPs from literature sources	QTL-197	22	11721211	G	A	ACVR2B	Reproduction	DOI:10.1111/rda.13927
SNPs from literature sources	QTL-198	22	11721214	G	A	ACVR2B	Reproduction	DOI:10.1111/rda.13927
SNPs from literature sources	QTL-199	22	11721225	A	T	ACVR2B	Reproduction	DOI:10.1111/rda.13927
SNPs from literature sources	QTL-200	22	11721227	A	C	ACVR2B	Reproduction	DOI:10.1111/rda.13927
SNPs from literature sources	QTL-201	22	11721250	G	C	ACVR2B	Reproduction	DOI:10.1111/rda.13927
SNPs from literature sources	QTL-202	22	11721258	C	T	ACVR2B	Reproduction	DOI:10.1111/rda.13927
SNPs from literature sources	QTL-203	22	11722958	C	T	ACVR2B	Reproduction	DOI:10.1111/rda.13927
SNPs from literature sources	QTL-204	22	11722998	G	A	ACVR2B	Reproduction	DOI:10.1111/rda.13927
SNPs from literature sources	QTL-205	22	11723141	T	C	ACVR2B	Reproduction	DOI:10.1111/rda.13927
SNPs from literature sources	QTL-206	22	11724831	T	C	ACVR2B	Reproduction	DOI:10.1111/rda.13927
SNPs from literature sources	QTL-207	22	11729152	T	C	ACVR2B	Reproduction	DOI:10.1111/rda.13927
SNPs from literature sources	QTL-208	22	11729769	T	C	ACVR2B	Reproduction	DOI:10.1111/rda.13927
SNPs from literature sources	QTL-209	22	11729919	A	G	ACVR2B	Reproduction	DOI:10.1111/rda.13927
SNPs from literature sources	QTL-210	2	28314990	T	G	INHA	Reproduction	DOI:10.1111/rda.13927
SNPs from literature sources	QTL-211	2	28315358	C	T	INHA	Reproduction	DOI:10.1111/rda.13927
SNPs from literature sources	QTL-212	2	28316523	C	T	INHA	Reproduction	DOI:10.1111/rda.13927
SNPs from literature sources	QTL-213	2	28317142	A	G	INHA	Reproduction	DOI:10.1111/rda.13927
SNPs from literature sources	QTL-214	2	28317632	C	T	INHA	Reproduction	DOI:10.1111/rda.13927
SNPs from literature sources	QTL-215	LWLT01000021.1	15299575	A	A		Reproduction	DOI:10.1007/s11250-021-02679-2
SNPs from literature sources	QTL-216	LWLT01000021.1	15299594	T	T		Reproduction	DOI:10.1007/s11250-021-02679-2
SNPs from literature sources	QTL-217	LWLT01000021.1	15299621	A	A		Reproduction	DOI:10.1007/s11250-021-02679-2
SNPs from literature sources	QTL-218	5	30811859	C	T		Reproduction	DOI:10.1007/s11250-019-02119-2
SNPs from literature sources	QTL-219	5	30811932	G	A		Reproduction	DOI:10.1007/s11250-019-02119-2
SNPs from literature sources	QTL-220	5	30812098	C	G		Reproduction	DOI:10.1007/s11250-019-02119-2
SNPs from literature sources	QTL-221	5	30812147	C	T		Reproduction	DOI:10.1007/s11250-019-02119-2
SNPs from literature sources	QTL-222	5	30812229	T	C		Reproduction	DOI:10.1007/s11250-019-02119-2
SNPs from literature sources	QTL-223	5	30812424	G	A		Reproduction	DOI:10.1007/s11250-019-02119-2
SNPs from literature sources	QTL-224	5	30812466	T	G		Reproduction	DOI:10.1007/s11250-019-02119-2
SNPs from literature sources	QTL-225	5	30812604	T	A	LALBA	Reproduction	DOI:10.1007/s11250-019-02119-2
SNPs from literature sources	QTL-226	5	30812697	C	T	LALBA	Reproduction	DOI:10.1007/s11250-019-02119-2
SNPs from literature sources	QTL-230	5	30814534	T	C	LALBA	Reproduction	DOI:10.1007/s11250-019-02119-2
SNPs from literature sources	QTL-235	11	102721893	C	T		Reproduction	DOI:10.1007/s11250-019-02119-2
SNPs from literature sources	QTL-236	11	102720936	G	T		Reproduction	DOI:10.1007/s11250-019-02119-2
SNPs from literature sources	QTL-237	11	102721195	C	G		Reproduction	DOI:10.1007/s11250-019-02119-2
SNPs from literature sources	QTL-238	11	102721835	C	T		Reproduction	DOI:10.1007/s11250-019-02119-2
SNPs from literature sources	QTL-240	11	102722418	C	A	PAEP	Reproduction	DOI:10.1007/s11250-019-02119-2
SNPs from literature sources	QTL-241	11	102723835	C	T	PAEP	Reproduction	DOI:10.1007/s11250-019-02119-2
SNPs from literature sources	QTL-242	11	102723984	T	C	PAEP	Reproduction	DOI:10.1007/s11250-019-02119-2
SNPs from literature sources	QTL-243	11	102725422	G	T	PAEP	Reproduction	DOI:10.1007/s11250-019-02119-2
SNPs from literature sources	QTL-244	11	102725438	C	T	PAEP	Reproduction	DOI:10.1007/s11250-019-02119-2
SNPs from literature sources	QTL-245	11	102725468	A	T	PAEP	Reproduction	DOI:10.1007/s11250-019-02119-2
SNPs from literature sources	QTL-246	11	102725799	T	A/C	PAEP	Reproduction	DOI:10.1007/s11250-019-02119-2
SNPs from literature sources	QTL-247	11	102726292	C	T	PAEP	Reproduction	DOI:10.1007/s11250-019-02119-2
SNPs from literature sources	QTL-248	11	102726443	C	T	PAEP	Reproduction	DOI:10.1007/s11250-019-02119-2
SNPs from literature sources	QTL-249	11	102726727	G	A	PAEP	Reproduction	DOI:10.1007/s11250-019-02119-2
SNPs from literature sources	QTL-250	11	102726773	A	G	PAEP	Reproduction	DOI:10.1007/s11250-019-02119-2
SNPs from literature sources	QTL-251	5	64884781	G	C	IGF1	Growth	DOI:10.14202/vetworld.2020.127-133
SNPs from literature sources	QTL-252	LWLT01000043.1	158122	A	G		Reproduction	DOI:10.1002/vms3.301
SNPs from literature sources	QTL-254	1	7979798	A	G	ADAMTS1	Reproduction	DOI:10.1002/vms3.301
SNPs from literature sources	QTL-255	1	7979477	C	T	ADAMTS1	Reproduction	DOI:10.1002/vms3.301
SNPs from literature sources	QTL-260	5	5637487	T	C	OSBPL8	Reproduction	DOI:10.1111/age.12999
SNPs from literature sources	QTL-261	5	5649904	T	C	OSBPL8	Reproduction	DOI:10.1111/age.12999
SNPs from literature sources	QTL-262	5	5654136	G	C	OSBPL8	Reproduction	DOI:10.1111/age.12999
SNPs from literature sources	QTL-263	5	5654151	C	T	OSBPL8	Reproduction	DOI:10.1111/age.12999
SNPs from literature sources	QTL-268	5	56469804	G	A	SLC39A5	Reproduction	DOI:10.1111/age.12999
SNPs from literature sources	QTL-269	5	56470212	G	A	SLC39A5	Reproduction	DOI:10.1111/age.12999
SNPs from literature sources	QTL-270	21	66072155	C	T	PPP2R5C	Reproduction	DOI:10.1111/age.12999
SNPs from literature sources	QTL-271	21	66072169	G	A	PPP2R5C	Reproduction	DOI:10.1111/age.12999
SNPs from literature sources	QTL-274	1	34236169	A	T/G	POU1F1	Reproduction	DOI:10.1016/j.theriogenology.2019.06.021
SNPs from literature sources	QTL-275	5	64942224	A	G	IGF1	Growth	DOI:10.1007/s12041-017-0762-2
SNPs from literature sources	QTL-276	3	92538511	C	T	NGF	Reproduction	DOI:10.1016/j.theriogenology.2016.07.011
SNPs from literature sources	QTL-277	3	92538437	G	T	NGF	Reproduction	DOI:10.1016/j.theriogenology.2016.07.011
SNPs from literature sources	QTL-280	7	66027701	C	T	GDF9	Reproduction	DOI:10.3390/ani9110886
SNPs from literature sources	QTL-284	7	66025839	C	G	GDF9	Reproduction	DOI:10.3390/ani9110886
SNPs from literature sources	QTL-285	7	66026014	C	G	GDF9	Reproduction	DOI:10.3390/ani9110886
SNPs from literature sources	QTL-286	7	66027493	G	C	GDF9	Reproduction	DOI:10.3390/ani9110886
SNPs from literature sources	QTL-289	7	66027534	G	T	GDF9	Reproduction	DOI:10.3390/ani9110886
SNPs from literature sources	QTL-290	7	89170633	G	C	AMH	Reproduction	DOI:10.1080/10495398.2020.1842750
SNPs from literature sources	QTL-291	7	89171213	T	C	AMH	Reproduction	DOI:10.1080/10495398.2020.1842750
SNPs from literature sources	QTL-292	7	89172288	C	T	AMH	Reproduction	DOI:10.1080/10495398.2020.1842750
SNPs from literature sources	QTL-293	7	89172108	T	A/C	AMH	Reproduction	DOI:10.1080/10495398.2020.1842750
SNPs from literature sources	QTL-294	7	67027236	C	T	KISS1R	Reproduction	DOI:10.1080/10495398.2020.1842750
SNPs from literature sources	QTL-295	7	67028608	G	A	KISS1R	Reproduction	DOI:10.1080/10495398.2020.1842750
SNPs from literature sources	QTL-296	7	67026302	T	C	KISS1R	Reproduction	DOI:10.1080/10495398.2020.1842750
SNPs from literature sources	QTL-297	7	67026883	C	A	KISS1R	Reproduction	DOI:10.1080/10495398.2020.1842750
SNPs from literature sources	QTL-299	14	81658443	C	T		Production	DOI:10.1186/s40104-020-00453-2
SNPs from literature sources	QTL-300	19	24836694	G	A	MYBBP1A	Production	DOI:10.1186/s40104-020-00453-2
SNPs from literature sources	QTL-301	19	25087981	C	A	KIAA0753	Production	DOI:10.1186/s40104-020-00453-2
SNPs from literature sources	QTL-302	19	25413768	G	A		Production	DOI:10.1186/s40104-020-00453-2
SNPs from literature sources	QTL-303	19	25782297	T	C		Production	DOI:10.1186/s40104-020-00453-2
SNPs from literature sources	QTL-304	19	25823025	A	G		Production	DOI:10.1186/s40104-020-00453-2
SNPs from literature sources	QTL-305	19	26072328	G	A		Production	DOI:10.1186/s40104-020-00453-2
SNPs from literature sources	QTL-306	19	26115456	C	T		Production	DOI:10.1186/s40104-020-00453-2
SNPs from literature sources	QTL-307	19	26148755	T	C		Production	DOI:10.1186/s40104-020-00453-2
SNPs from literature sources	QTL-308	19	26192128	C	T		Production	DOI:10.1186/s40104-020-00453-2
SNPs from literature sources	QTL-309	19	26420506	C	T	ZMYND15	Production	DOI:10.1186/s40104-020-00453-2
SNPs from literature sources	QTL-310	19	26610610	C	T	RNASEK	Production	DOI:10.1186/s40104-020-00453-2
SNPs from literature sources	QTL-312	19	26724454	T	G	DLG4	Production	DOI:10.1186/s40104-020-00453-2
SNPs from literature sources	QTL-313	19	26780952	G	A	ELP5	Production	DOI:10.1186/s40104-020-00453-2
SNPs from literature sources	QTL-314	19	27360768	A	C	CNTROB	Production	DOI:10.1186/s40104-020-00453-2
SNPs from literature sources	QTL-315	19	27401023	A	C	GUCY2D	Production	DOI:10.1186/s40104-020-00453-2
SNPs from literature sources	QTL-316	19	27480793	A	G	ALOXE3	Production	DOI:10.1186/s40104-020-00453-2
SNPs from literature sources	QTL-317	19	27558520	C	T	TMEM107	Production	DOI:10.1186/s40104-020-00453-2
SNPs from literature sources	QTL-318	19	27605322	T	C	CTC1	Production	DOI:10.1186/s40104-020-00453-2
SNPs from literature sources	QTL-319	19	27744036	T	G	NDEL1	Production	DOI:10.1186/s40104-020-00453-2
SNPs from literature sources	QTL-320	19	27854624	C	T	MYH10	Production	DOI:10.1186/s40104-020-00453-2
SNPs from literature sources	QTL-321	19	28079607	A	G	PIK3R6	Production	DOI:10.1186/s40104-020-00453-2
SNPs from literature sources	QTL-322	19	28038645	T	C	PIK3R6	Production	DOI:10.1186/s40104-020-00453-2
SNPs from literature sources	QTL-323	19	28202268	T	C	LOC108638270	Production	DOI:10.1186/s40104-020-00453-2
SNPs from literature sources	QTL-324	19	28578424	A	G	STX8	Production	DOI:10.1186/s40104-020-00453-2
SNPs from literature sources	QTL-325	19	28730193	C	T	GLP2R	Production	DOI:10.1186/s40104-020-00453-2
SNPs from literature sources	QTL-326	29	24850418	A	G		Production	DOI:10.1186/s40104-020-00453-2
SNPs from literature sources	QTL-327	29	25175690	A	G	ZDHHC13	Production	DOI:10.1186/s40104-020-00453-2
SNPs from literature sources	QTL-328	29	25206548	T	G	ZDHHC13	Production	DOI:10.1186/s40104-020-00453-2
SNPs from literature sources	QTL-329	29	25328810	T	C		Production	DOI:10.1186/s40104-020-00453-2
SNPs from literature sources	QTL-330	29	25366901	G	T	PTPN5	Production	DOI:10.1186/s40104-020-00453-2
SNPs from literature sources	QTL-331	29	25649038	A	G	LOC102189835	Production	DOI:10.1186/s40104-020-00453-2
SNPs from literature sources	QTL-332	29	26381310	G	A		Production	DOI:10.1186/s40104-020-00453-2
SNPs from literature sources	QTL-333	29	27144973	T	C		Production	DOI:10.1186/s40104-020-00453-2
SNPs from literature sources	QTL-335	29	27967983	T	C		Production	DOI:10.1186/s40104-020-00453-2
SNPs from literature sources	QTL-336	10	36682751	G	A	BMP4	Reproduction	DOI:10.1016/j.gene.2013.08.086
SNPs from literature sources	QTL-342	15	31640473	G	T	LOC102174322	Production	DOI:10.4238/2014.January.24.1
SNPs from literature sources	QTL-343	5	64937939	C	T	IGF1	Growth	DOI:10.1016/j.jgeb.2017.04.002
SNPs from literature sources	QTL-347	2	28318350	G	C	OBSL1	Reproduction	DOI:10.1111/j.1740-0929.2011.00968.x
SNPs from literature sources	QTL-348	2	28318304	T	G	OBSL1	Reproduction	DOI:10.1111/j.1740-0929.2011.00968.x
SNPs from literature sources	QTL-349	16	40374454	G	A	MTHFR	Production	DOI:10.1111/age.12425
SNPs from literature sources	QTL-350	16	1341749	A	T	KISS1	Reproduction	DOI:10.1016/j.anireprosci.2017.03.006
SNPs from literature sources	QTL-353	6	84161800	C	T	GNRHR	Reproduction	DOI:10.1007/s11033-017-4141-0
SNPs from literature sources	QTL-354	6	84161639	A	C	GNRHR	Reproduction	DOI:10.1007/s11033-017-4141-0
SNPs from literature sources	QTL-355	6	84161876	A	C		Reproduction	DOI:10.1007/s11033-017-4141-0
SNPs from literature sources	QTL-356	6	86088523	A	C	CSN1S2	Production	DOI:10.1111/jbg.12457
SNPs from literature sources	QTL-357	6	86088596	T	C	CSN1S2	Production	DOI:10.1111/jbg.12457
SNPs from literature sources	QTL-358	6	86088687	G	C	CSN1S2	Production	DOI:10.1111/jbg.12457
SNPs from literature sources	QTL-359	6	86088716	G	A	CSN1S2	Production	DOI:10.1111/jbg.12457
SNPs from literature sources	QTL-360	6	86088978	C	T	CSN1S2	Production	DOI:10.1111/jbg.12457
SNPs from literature sources	QTL-361	6	86089078	A	G	CSN1S2	Production	DOI:10.1111/jbg.12457
SNPs from literature sources	QTL-362	6	86089096	C	T	CSN1S2	Production	DOI:10.1111/jbg.12457
SNPs from literature sources	QTL-363	6	86089260	A	G	CSN1S2	Production	DOI:10.1111/jbg.12457
SNPs from literature sources	QTL-364	6	85977292	A	G		Production	DOI:10.1111/jbg.12457
SNPs from literature sources	QTL-366	6	85977593	C	G		Production	DOI:10.1111/jbg.12457
SNPs from literature sources	QTL-367	6	85977607	A	G		Production	DOI:10.1111/jbg.12457
SNPs from literature sources	QTL-370	6	85977912	C	T		Production	DOI:10.1111/jbg.12457
SNPs from literature sources	QTL-371	6	85978133	G	A		Production	DOI:10.1111/jbg.12457
SNPs from literature sources	QTL-372	6	85978197	G	A		Production	DOI:10.1111/jbg.12457
SNPs from literature sources	QTL-379	6	86015830	C	T		Production	DOI:10.1111/jbg.12457
SNPs from literature sources	QTL-380	6	86015756	C	T		Production	DOI:10.1111/jbg.12457
SNPs from literature sources	QTL-381	6	86015338	T	C		Production	DOI:10.1111/jbg.12457
SNPs from literature sources	QTL-382	6	85982583	A	G	CSN1S1	Production	DOI:10.1111/jbg.12457
SNPs from literature sources	QTL-383	6	85982740	A	G	CSN1S1	Production	DOI:10.1111/jbg.12457
SNPs from literature sources	QTL-385	6	86093348	T	C	CSN1S2	Production	DOI:10.1111/jbg.12457
SNPs from literature sources	QTL-386	6	86016649	A	G		Production	DOI:10.1111/jbg.12457
SNPs from literature sources	QTL-387	6	86093378	G	C	CSN1S2	Production	DOI:10.1111/jbg.12457
SNPs from literature sources	QTL-388	6	86008016	A	G	CSN2	Production	DOI:10.1111/jbg.12457
SNPs from literature sources	QTL-389	6	86196315	T	G		Production	DOI:10.1111/jbg.12457
SNPs from literature sources	QTL-390	6	86196316	T	C		Production	DOI:10.1111/jbg.12457
SNPs from literature sources	QTL-391	6	86196527	C	T		Production	DOI:10.1111/jbg.12457
SNPs from literature sources	QTL-392	6	86196623	A	T		Production	DOI:10.1111/jbg.12457
SNPs from literature sources	QTL-394	6	86196737	G	A		Production	DOI:10.1111/jbg.12457
SNPs from literature sources	QTL-395	6	86196912	G	T		Production	DOI:10.1111/jbg.12457
SNPs from literature sources	QTL-396	6	86195919	A	T		Production	DOI:10.1111/jbg.12457
SNPs from literature sources	QTL-397	6	86195968	C	T		Production	DOI:10.1111/jbg.12457
SNPs from literature sources	QTL-398	6	86196117	G	C		Production	DOI:10.1111/jbg.12457
SNPs from literature sources	QTL-399	6	86209208	A	G	CSN3	Production	DOI:10.1111/jbg.12457
SNPs from literature sources	QTL-400	6	86006481	T	C	CSN2	Production	DOI:10.1111/jbg.12457
SNPs from literature sources	QTL-404	11	59129908	G	A	LRRTM4	Apparent	DOI:10.1371/journal.pone.0152426
SNPs from literature sources	QTL-405	21	22935559	G	A		Apparent	DOI:10.1371/journal.pone.0152426
SNPs from literature sources	QTL-406	6	70386549	C	T		Apparent	DOI:10.1371/journal.pone.0152426
SNPs from literature sources	QTL-408	5	27534006	T	G	NR4A1	Apparent	DOI:10.1371/journal.pone.0152426
SNPs from literature sources	QTL-409	13	63039659	G	A	RALY	Apparent	DOI:10.1371/journal.pone.0152426
SNPs from literature sources	QTL-410	19	13325797	T	C	ACACA	Apparent	DOI:10.1371/journal.pone.0152426
SNPs from literature sources	QTL-411	25	4461382	T	G		Apparent	DOI:10.1371/journal.pone.0152426
SNPs from literature sources	QTL-412	7	90502756	T	C		Apparent	DOI:10.1371/journal.pone.0152426
SNPs from literature sources	QTL-413	11	16739741	G	A		Apparent	DOI:10.1371/journal.pone.0152426
SNPs from literature sources	QTL-414	11	58020594	C	T		Apparent	DOI:10.1371/journal.pone.0152426
SNPs from literature sources	QTL-415	22	40308951	T	C	FHIT	Apparent	DOI:10.1371/journal.pone.0152426
SNPs from literature sources	QTL-416	16	1341481	C	T	KISS1	Reproduction	DOI:10.1016/j.anireprosci.2015.01.013
SNPs from literature sources	QTL-417	7	66027267	A	G	GDF9	Reproduction	DOI:10.1007/s11033-010-0669-y
SNPs from literature sources	QTL-421	5	99584366	A	G		Production	DOI:10.7717/peerj.4416
SNPs from literature sources	QTL-422	2	28460965	G	A	DES	Production	DOI:10.7717/peerj.4416
SNPs from literature sources	QTL-423	4	54859584	T	C	GHRHR	Production	DOI:10.7717/peerj.4416
SNPs from literature sources	QTL-424	21	66204662	G	A	HSP90AA1	Production	DOI:10.7717/peerj.4416
SNPs from literature sources	QTL-425	13	10747959	C	T	IL15RA	Production	DOI:10.7717/peerj.4416
SNPs from literature sources	QTL-426	11	46488093	G	T	IL1RN	Production	DOI:10.7717/peerj.4416
SNPs from literature sources	QTL-427	6	89335536	G	A	CXCL8	Production	DOI:10.7717/peerj.4416
SNPs from literature sources	QTL-428	22	31526120	C	T	MITF	Production	DOI:10.7717/peerj.4416
SNPs from literature sources	QTL-429	26	28865724	C	T	PPRC1	Production	DOI:10.7717/peerj.4416
SNPs from literature sources	QTL-430	19	53044601	T	G		Production	DOI:10.7717/peerj.4416
SNPs from literature sources	QTL-431	23	22247828	T	A	TNF	Production	DOI:10.7717/peerj.4416
SNPs from literature sources	QTL-432	19	27032715	A	G	TNFSF13	Production	DOI:10.7717/peerj.4416
SNPs from literature sources	QTL-433	3	92538023	C	T	NGF	Reproduction	DOI:10.1016/j.anireprosci.2016.08.009
SNPs from literature sources	QTL-434	3	92538013	G	A	NGF	Reproduction	DOI:10.1016/j.anireprosci.2016.08.009
SNPs from literature sources	QTL-435	6	15156447	T	C	PITX2	Production	DOI:10.1016/j.gene.2013.09.062
SNPs from literature sources	QTL-436	6	15156491	C	G	PITX2	Production	DOI:10.1016/j.gene.2013.09.062
SNPs from literature sources	QTL-437	6	15156652	A	C	PITX2	Production	DOI:10.1016/j.gene.2013.09.062
SNPs from literature sources	QTL-438	6	15156683	C	C	PITX2	Production	DOI:10.1016/j.gene.2013.09.062
SNPs from literature sources	QTL-439	5	18048618	G	A	KITLG	Reproduction	DOI:10.1038/srep25691
SNPs from literature sources	QTL-440	5	18048487	C	T	KITLG	Reproduction	DOI:10.1038/srep25691
SNPs from literature sources	QTL-445	6	86194339	G	A		Production	DOI:10.3389/fgene.2021.620253
SNPs from literature sources	QTL-446	6	86194382	C	T		Production	DOI:10.3389/fgene.2021.620253
SNPs from literature sources	QTL-447	6	86195130	G	A		Production	DOI:10.3389/fgene.2021.620253
SNPs from literature sources	QTL-450	6	86196168	T	G		Production	DOI:10.3389/fgene.2021.620253
SNPs from literature sources	QTL-451	6	86196358	C	T		Production	DOI:10.3389/fgene.2021.620253
SNPs from literature sources	QTL-453	6	86196836	C	T		Production	DOI:10.3389/fgene.2021.620253
SNPs from literature sources	QTL-455	6	86197531	T	G	CSN3	Production	DOI:10.3389/fgene.2021.620253
SNPs from literature sources	QTL-456	6	86197703	T	C	CSN3	Production	DOI:10.3389/fgene.2021.620253
SNPs from literature sources	QTL-458	6	86198001	T	C	CSN3	Production	DOI:10.3389/fgene.2021.620253
SNPs from literature sources	QTL-459	6	86198066	G	T	CSN3	Production	DOI:10.3389/fgene.2021.620253
SNPs from literature sources	QTL-460	6	86198097	A	G	CSN3	Production	DOI:10.3389/fgene.2021.620253
SNPs from literature sources	QTL-461	6	86198178	A	G	CSN3	Production	DOI:10.3389/fgene.2021.620253
SNPs from literature sources	QTL-462	6	86198253	C	T	CSN3	Production	DOI:10.3389/fgene.2021.620253
SNPs from literature sources	QTL-463	6	86198254	A	G	CSN3	Production	DOI:10.3389/fgene.2021.620253
SNPs from literature sources	QTL-464	6	86198298	A	G	CSN3	Production	DOI:10.3389/fgene.2021.620253
SNPs from literature sources	QTL-465	6	86198325	A	G	CSN3	Production	DOI:10.3389/fgene.2021.620253
SNPs from literature sources	QTL-466	6	86198500	C	T	CSN3	Production	DOI:10.3389/fgene.2021.620253
SNPs from literature sources	QTL-467	6	86198530	C	T	CSN3	Production	DOI:10.3389/fgene.2021.620253
SNPs from literature sources	QTL-468	6	86198606	A	G	CSN3	Production	DOI:10.3389/fgene.2021.620253
SNPs from literature sources	QTL-469	6	86198669	G	A	CSN3	Production	DOI:10.3389/fgene.2021.620253
SNPs from literature sources	QTL-470	6	86198726	G	C	CSN3	Production	DOI:10.3389/fgene.2021.620253
SNPs from literature sources	QTL-471	6	86198899	G	A	CSN3	Production	DOI:10.3389/fgene.2021.620253
SNPs from literature sources	QTL-472	6	86199526	T	C	CSN3	Production	DOI:10.3389/fgene.2021.620253
SNPs from literature sources	QTL-474	6	86200169	C	A	CSN3	Production	DOI:10.3389/fgene.2021.620253
SNPs from literature sources	QTL-475	6	86200202	C	A	CSN3	Production	DOI:10.3389/fgene.2021.620253
SNPs from literature sources	QTL-476	6	86200203	T	C	CSN3	Production	DOI:10.3389/fgene.2021.620253
SNPs from literature sources	QTL-477	6	86200242	T	A	CSN3	Production	DOI:10.3389/fgene.2021.620253
SNPs from literature sources	QTL-478	6	86200313	C	T	CSN3	Production	DOI:10.3389/fgene.2021.620253
SNPs from literature sources	QTL-479	6	86200441	T	C	CSN3	Production	DOI:10.3389/fgene.2021.620253
SNPs from literature sources	QTL-481	6	86200725	T	C	CSN3	Production	DOI:10.3389/fgene.2021.620253
SNPs from literature sources	QTL-482	6	86200781	A	T	CSN3	Production	DOI:10.3389/fgene.2021.620253
SNPs from literature sources	QTL-483	6	86200839	C	T	CSN3	Production	DOI:10.3389/fgene.2021.620253
SNPs from literature sources	QTL-484	6	86200921	T	C	CSN3	Production	DOI:10.3389/fgene.2021.620253
SNPs from literature sources	QTL-485	6	86200971	A	G	CSN3	Production	DOI:10.3389/fgene.2021.620253
SNPs from literature sources	QTL-488	6	86202519	C	T	CSN3	Production	DOI:10.3389/fgene.2021.620253
SNPs from literature sources	QTL-489	6	86202547	A	G	CSN3	Production	DOI:10.3389/fgene.2021.620253
SNPs from literature sources	QTL-490	6	86202654	C	T	CSN3	Production	DOI:10.3389/fgene.2021.620253
SNPs from literature sources	QTL-494	6	86203651	T	A	CSN3	Production	DOI:10.3389/fgene.2021.620253
SNPs from literature sources	QTL-495	6	86203724	A	G	CSN3	Production	DOI:10.3389/fgene.2021.620253
SNPs from literature sources	QTL-496	6	86203961	C	T	CSN3	Production	DOI:10.3389/fgene.2021.620253
SNPs from literature sources	QTL-497	6	86206557	G	A	CSN3	Production	DOI:10.3389/fgene.2021.620253
SNPs from literature sources	QTL-498	6	86206791	A	C	CSN3	Production	DOI:10.3389/fgene.2021.620253
SNPs from literature sources	QTL-499	6	86206804	C	T	CSN3	Production	DOI:10.3389/fgene.2021.620253
SNPs from literature sources	QTL-500	6	86206854	G	T	CSN3	Production	DOI:10.3389/fgene.2021.620253
SNPs from literature sources	QTL-502	6	86206984	G	A	CSN3	Production	DOI:10.3389/fgene.2021.620253
SNPs from literature sources	QTL-503	6	86207029	G	A	CSN3	Production	DOI:10.3389/fgene.2021.620253
SNPs from literature sources	QTL-504	6	86207177	A	G	CSN3	Production	DOI:10.3389/fgene.2021.620253
SNPs from literature sources	QTL-505	6	86208220	T	C	CSN3	Production	DOI:10.3389/fgene.2021.620253
SNPs from literature sources	QTL-506	6	86208320	T	G	CSN3	Production	DOI:10.3389/fgene.2021.620253
SNPs from literature sources	QTL-507	6	86208510	G	A	CSN3	Production	DOI:10.3389/fgene.2021.620253
SNPs from literature sources	QTL-508	6	86208747	T	G	CSN3	Production	DOI:10.3389/fgene.2021.620253
SNPs from literature sources	QTL-509	6	86209492	G	T	CSN3	Production	DOI:10.3389/fgene.2021.620253
SNPs from literature sources	QTL-510	6	86209519	C	T	CSN3	Production	DOI:10.3389/fgene.2021.620253
SNPs from literature sources	QTL-511	6	86209600	G	A	CSN3	Production	DOI:10.3389/fgene.2021.620253
SNPs from literature sources	QTL-512	6	86209768	A	G	CSN3	Production	DOI:10.3389/fgene.2021.620253
SNPs from literature sources	QTL-513	6	86210163	A	C	CSN3	Production	DOI:10.3389/fgene.2021.620253
SNPs from literature sources	QTL-514	6	86210563	T	C	CSN3	Production	DOI:10.3389/fgene.2021.620253
SNPs from literature sources	QTL-515	6	86210763	A	G	CSN3	Production	DOI:10.3389/fgene.2021.620253
SNPs from literature sources	QTL-516	6	86210947	C	T	CSN3	Production	DOI:10.3389/fgene.2021.620253
SNPs from literature sources	QTL-517	6	86210964	C	G	CSN3	Production	DOI:10.3389/fgene.2021.620253
SNPs from literature sources	QTL-518	6	86211031	G	C	CSN3	Production	DOI:10.3389/fgene.2021.620253
SNPs from literature sources	QTL-519	6	86211050	T	C	CSN3	Production	DOI:10.3389/fgene.2021.620253
SNPs from literature sources	QTL-520	6	86211096	A	T	CSN3	Production	DOI:10.3389/fgene.2021.620253
SNPs from literature sources	QTL-521	6	86211128	T	G	CSN3	Production	DOI:10.3389/fgene.2021.620253
SNPs from literature sources	QTL-524	6	86015819	A	G		Production	DOI:10.3389/fgene.2021.620253
SNPs from literature sources	QTL-526	6	86013252	T	G	CSN2	Production	DOI:10.3389/fgene.2021.620253
SNPs from literature sources	QTL-527	6	86013334	A	G	CSN2	Production	DOI:10.3389/fgene.2021.620253
SNPs from literature sources	QTL-528	6	86013356	T	C	CSN2	Production	DOI:10.3389/fgene.2021.620253
SNPs from literature sources	QTL-529	6	86013427	C	T	CSN2	Production	DOI:10.3389/fgene.2021.620253
SNPs from literature sources	QTL-530	6	86013515	A	G	CSN2	Production	DOI:10.3389/fgene.2021.620253
SNPs from literature sources	QTL-531	6	86013702	G	A	CSN2	Production	DOI:10.3389/fgene.2021.620253
SNPs from literature sources	QTL-532	6	86013727	G	A	CSN2	Production	DOI:10.3389/fgene.2021.620253
SNPs from literature sources	QTL-533	6	86013782	A	G	CSN2	Production	DOI:10.3389/fgene.2021.620253
SNPs from literature sources	QTL-534	6	86013784	G	A	CSN2	Production	DOI:10.3389/fgene.2021.620253
SNPs from literature sources	QTL-535	6	86013835	A	G	CSN2	Production	DOI:10.3389/fgene.2021.620253
SNPs from literature sources	QTL-536	6	86014301	T	G	CSN2	Production	DOI:10.3389/fgene.2021.620253
SNPs from literature sources	QTL-537	6	86014441	A	T	CSN2	Production	DOI:10.3389/fgene.2021.620253
SNPs from literature sources	QTL-538	6	86014611	C	G	CSN2	Production	DOI:10.3389/fgene.2021.620253
SNPs from literature sources	QTL-539	6	86015172	A	T	CSN2	Production	DOI:10.3389/fgene.2021.620253
SNPs from literature sources	QTL-540	6	86012488	T	C	CSN2	Production	DOI:10.3389/fgene.2021.620253
SNPs from literature sources	QTL-541	6	86012664	G	A	CSN2	Production	DOI:10.3389/fgene.2021.620253
SNPs from literature sources	QTL-543	6	86013088	T	C	CSN2	Production	DOI:10.3389/fgene.2021.620253
SNPs from literature sources	QTL-544	6	86013093	T	C	CSN2	Production	DOI:10.3389/fgene.2021.620253
SNPs from literature sources	QTL-545	6	86013149	T	A	CSN2	Production	DOI:10.3389/fgene.2021.620253
SNPs from literature sources	QTL-546	6	86012351	T	C	CSN2	Production	DOI:10.3389/fgene.2021.620253
SNPs from literature sources	QTL-547	6	86012355	T	G	CSN2	Production	DOI:10.3389/fgene.2021.620253
SNPs from literature sources	QTL-548	6	86010104	C	T	CSN2	Production	DOI:10.3389/fgene.2021.620253
SNPs from literature sources	QTL-549	6	86010178	G	A	CSN2	Production	DOI:10.3389/fgene.2021.620253
SNPs from literature sources	QTL-550	6	86010264	C	T	CSN2	Production	DOI:10.3389/fgene.2021.620253
SNPs from literature sources	QTL-551	6	86010392	A	G	CSN2	Production	DOI:10.3389/fgene.2021.620253
SNPs from literature sources	QTL-552	6	86010521	T	C	CSN2	Production	DOI:10.3389/fgene.2021.620253
SNPs from literature sources	QTL-553	6	86011103	C	G	CSN2	Production	DOI:10.3389/fgene.2021.620253
SNPs from literature sources	QTL-554	6	86011549	A	C	CSN2	Production	DOI:10.3389/fgene.2021.620253
SNPs from literature sources	QTL-555	6	86011552	A	G	CSN2	Production	DOI:10.3389/fgene.2021.620253
SNPs from literature sources	QTL-556	6	86011605	A	G	CSN2	Production	DOI:10.3389/fgene.2021.620253
SNPs from literature sources	QTL-557	6	86011654	T	C	CSN2	Production	DOI:10.3389/fgene.2021.620253
SNPs from literature sources	QTL-558	6	86011815	T	C	CSN2	Production	DOI:10.3389/fgene.2021.620253
SNPs from literature sources	QTL-559	6	86011896	T	C	CSN2	Production	DOI:10.3389/fgene.2021.620253
SNPs from literature sources	QTL-560	6	86011926	A	G	CSN2	Production	DOI:10.3389/fgene.2021.620253
SNPs from literature sources	QTL-564	6	86009867	A	G	CSN2	Production	DOI:10.3389/fgene.2021.620253
SNPs from literature sources	QTL-565	6	86008491	C	T	CSN2	Production	DOI:10.3389/fgene.2021.620253
SNPs from literature sources	QTL-566	6	86008578	C	T	CSN2	Production	DOI:10.3389/fgene.2021.620253
SNPs from literature sources	QTL-567	6	86008812	G	A	CSN2	Production	DOI:10.3389/fgene.2021.620253
SNPs from literature sources	QTL-568	6	86008828	A	G	CSN2	Production	DOI:10.3389/fgene.2021.620253
SNPs from literature sources	QTL-569	6	86008988	A	G	CSN2	Production	DOI:10.3389/fgene.2021.620253
SNPs from literature sources	QTL-570	6	86009018	T	G	CSN2	Production	DOI:10.3389/fgene.2021.620253
SNPs from literature sources	QTL-571	6	86009039	A	C	CSN2	Production	DOI:10.3389/fgene.2021.620253
SNPs from literature sources	QTL-572	6	86009297	G	A	CSN2	Production	DOI:10.3389/fgene.2021.620253
SNPs from literature sources	QTL-573	6	86009425	C	T	CSN2	Production	DOI:10.3389/fgene.2021.620253
SNPs from literature sources	QTL-574	6	86009649	T	C	CSN2	Production	DOI:10.3389/fgene.2021.620253
SNPs from literature sources	QTL-575	6	86007476	G	T	CSN2	Production	DOI:10.3389/fgene.2021.620253
SNPs from literature sources	QTL-576	6	86007506	T	A	CSN2	Production	DOI:10.3389/fgene.2021.620253
SNPs from literature sources	QTL-577	6	86007572	G	A	CSN2	Production	DOI:10.3389/fgene.2021.620253
SNPs from literature sources	QTL-578	6	86007588	C	A	CSN2	Production	DOI:10.3389/fgene.2021.620253
SNPs from literature sources	QTL-579	6	86007882	A	G	CSN2	Production	DOI:10.3389/fgene.2021.620253
SNPs from literature sources	QTL-580	6	86006707	A	G	CSN2	Production	DOI:10.3389/fgene.2021.620253
SNPs from literature sources	QTL-581	6	86006743	C	T	CSN2	Production	DOI:10.3389/fgene.2021.620253
SNPs from literature sources	QTL-582	6	86006776	C	T	CSN2	Production	DOI:10.3389/fgene.2021.620253
SNPs from literature sources	QTL-583	6	86006797	T	A	CSN2	Production	DOI:10.3389/fgene.2021.620253
SNPs from literature sources	QTL-584	6	86006815	A	T	CSN2	Production	DOI:10.3389/fgene.2021.620253
SNPs from literature sources	QTL-585	6	86006864	A	G	CSN2	Production	DOI:10.3389/fgene.2021.620253
SNPs from literature sources	QTL-586	6	86006920	G	A	CSN2	Production	DOI:10.3389/fgene.2021.620253
SNPs from literature sources	QTL-587	6	86007097	A	G	CSN2	Production	DOI:10.3389/fgene.2021.620253
SNPs from literature sources	QTL-588	6	86006394	G	A	CSN2	Production	DOI:10.3389/fgene.2021.620253
SNPs from literature sources	QTL-591	6	86001591	T	C		Production	DOI:10.3389/fgene.2021.620253
SNPs from literature sources	QTL-593	6	86002527	C	T		Production	DOI:10.3389/fgene.2021.620253
SNPs from literature sources	QTL-594	6	86002730	A	G		Production	DOI:10.3389/fgene.2021.620253
SNPs from literature sources	QTL-596	6	86004480	A	G		Production	DOI:10.3389/fgene.2021.620253
SNPs from literature sources	QTL-597	6	86005455	C	T		Production	DOI:10.3389/fgene.2021.620253
SNPs from literature sources	QTL-598	6	86005793	T	C		Production	DOI:10.3389/fgene.2021.620253
SNPs from literature sources	QTL-625	6	86076779	A	C		Production	DOI:10.3389/fgene.2021.620253
SNPs from literature sources	QTL-626	6	86076922	G	A	CSN1S2	Production	DOI:10.3389/fgene.2021.620253
SNPs from literature sources	QTL-627	6	86076980	C	T	CSN1S2	Production	DOI:10.3389/fgene.2021.620253
SNPs from literature sources	QTL-628	6	86077378	C	T	CSN1S2	Production	DOI:10.3389/fgene.2021.620253
SNPs from literature sources	QTL-629	6	86077505	C	G	CSN1S2	Production	DOI:10.3389/fgene.2021.620253
SNPs from literature sources	QTL-631	6	86078217	C	T	CSN1S2	Production	DOI:10.3389/fgene.2021.620253
SNPs from literature sources	QTL-632	6	86078370	G	A	CSN1S2	Production	DOI:10.3389/fgene.2021.620253
SNPs from literature sources	QTL-633	6	86078947	T	C	CSN1S2	Production	DOI:10.3389/fgene.2021.620253
SNPs from literature sources	QTL-634	6	86078991	A	G	CSN1S2	Production	DOI:10.3389/fgene.2021.620253
SNPs from literature sources	QTL-635	6	86079145	A	C	CSN1S2	Production	DOI:10.3389/fgene.2021.620253
SNPs from literature sources	QTL-636	6	86079174	G	A	CSN1S2	Production	DOI:10.3389/fgene.2021.620253
SNPs from literature sources	QTL-637	6	86079206	A	G	CSN1S2	Production	DOI:10.3389/fgene.2021.620253
SNPs from literature sources	QTL-638	6	86079355	G	A	CSN1S2	Production	DOI:10.3389/fgene.2021.620253
SNPs from literature sources	QTL-639	6	86079506	A	G	CSN1S2	Production	DOI:10.3389/fgene.2021.620253
SNPs from literature sources	QTL-640	6	86079850	A	T	CSN1S2	Production	DOI:10.3389/fgene.2021.620253
SNPs from literature sources	QTL-641	6	86079911	T	A	CSN1S2	Production	DOI:10.3389/fgene.2021.620253
SNPs from literature sources	QTL-642	6	86080015	G	A	CSN1S2	Production	DOI:10.3389/fgene.2021.620253
SNPs from literature sources	QTL-643	6	86080481	T	G	CSN1S2	Production	DOI:10.3389/fgene.2021.620253
SNPs from literature sources	QTL-644	6	86080612	T	A	CSN1S2	Production	DOI:10.3389/fgene.2021.620253
SNPs from literature sources	QTL-645	6	86080651	A	C	CSN1S2	Production	DOI:10.3389/fgene.2021.620253
SNPs from literature sources	QTL-646	6	86080714	A	G	CSN1S2	Production	DOI:10.3389/fgene.2021.620253
SNPs from literature sources	QTL-647	6	86080760	G	C	CSN1S2	Production	DOI:10.3389/fgene.2021.620253
SNPs from literature sources	QTL-648	6	86080919	G	A	CSN1S2	Production	DOI:10.3389/fgene.2021.620253
SNPs from literature sources	QTL-649	6	86081135	T	G	CSN1S2	Production	DOI:10.3389/fgene.2021.620253
SNPs from literature sources	QTL-650	6	86081493	A	G	CSN1S2	Production	DOI:10.3389/fgene.2021.620253
SNPs from literature sources	QTL-651	6	86081947	G	A	CSN1S2	Production	DOI:10.3389/fgene.2021.620253
SNPs from literature sources	QTL-652	6	86082011	C	A	CSN1S2	Production	DOI:10.3389/fgene.2021.620253
SNPs from literature sources	QTL-653	6	86082245	G	C	CSN1S2	Production	DOI:10.3389/fgene.2021.620253
SNPs from literature sources	QTL-654	6	86082493	C	T	CSN1S2	Production	DOI:10.3389/fgene.2021.620253
SNPs from literature sources	QTL-655	6	86082752	T	A	CSN1S2	Production	DOI:10.3389/fgene.2021.620253
SNPs from literature sources	QTL-656	6	86082909	T	A	CSN1S2	Production	DOI:10.3389/fgene.2021.620253
SNPs from literature sources	QTL-657	6	86083018	C	T	CSN1S2	Production	DOI:10.3389/fgene.2021.620253
SNPs from literature sources	QTL-658	6	86083274	C	T	CSN1S2	Production	DOI:10.3389/fgene.2021.620253
SNPs from literature sources	QTL-659	6	86083375	A	T	CSN1S2	Production	DOI:10.3389/fgene.2021.620253
SNPs from literature sources	QTL-660	6	86083468	T	C	CSN1S2	Production	DOI:10.3389/fgene.2021.620253
SNPs from literature sources	QTL-661	6	86083545	T	C	CSN1S2	Production	DOI:10.3389/fgene.2021.620253
SNPs from literature sources	QTL-662	6	86083669	G	A	CSN1S2	Production	DOI:10.3389/fgene.2021.620253
SNPs from literature sources	QTL-663	6	86083766	T	G	CSN1S2	Production	DOI:10.3389/fgene.2021.620253
SNPs from literature sources	QTL-664	6	86083904	C	T	CSN1S2	Production	DOI:10.3389/fgene.2021.620253
SNPs from literature sources	QTL-665	6	86083934	C	A	CSN1S2	Production	DOI:10.3389/fgene.2021.620253
SNPs from literature sources	QTL-666	6	86084055	G	A	CSN1S2	Production	DOI:10.3389/fgene.2021.620253
SNPs from literature sources	QTL-669	6	86084621	C	T	CSN1S2	Production	DOI:10.3389/fgene.2021.620253
SNPs from literature sources	QTL-670	6	86084693	C	T	CSN1S2	Production	DOI:10.3389/fgene.2021.620253
SNPs from literature sources	QTL-671	6	86084966	T	G	CSN1S2	Production	DOI:10.3389/fgene.2021.620253
SNPs from literature sources	QTL-672	6	86084994	T	G	CSN1S2	Production	DOI:10.3389/fgene.2021.620253
SNPs from literature sources	QTL-673	6	86085509	C	T	CSN1S2	Production	DOI:10.3389/fgene.2021.620253
SNPs from literature sources	QTL-674	6	86085537	A	G	CSN1S2	Production	DOI:10.3389/fgene.2021.620253
SNPs from literature sources	QTL-675	6	86085602	C	T	CSN1S2	Production	DOI:10.3389/fgene.2021.620253
SNPs from literature sources	QTL-676	6	86085785	T	C	CSN1S2	Production	DOI:10.3389/fgene.2021.620253
SNPs from literature sources	QTL-677	6	86085800	C	T	CSN1S2	Production	DOI:10.3389/fgene.2021.620253
SNPs from literature sources	QTL-678	6	86085957	T	C	CSN1S2	Production	DOI:10.3389/fgene.2021.620253
SNPs from literature sources	QTL-679	6	86086078	G	A	CSN1S2	Production	DOI:10.3389/fgene.2021.620253
SNPs from literature sources	QTL-680	6	86086173	A	G	CSN1S2	Production	DOI:10.3389/fgene.2021.620253
SNPs from literature sources	QTL-681	6	86086263	T	C	CSN1S2	Production	DOI:10.3389/fgene.2021.620253
SNPs from literature sources	QTL-682	6	86086494	A	T	CSN1S2	Production	DOI:10.3389/fgene.2021.620253
SNPs from literature sources	QTL-683	6	86086636	T	C	CSN1S2	Production	DOI:10.3389/fgene.2021.620253
SNPs from literature sources	QTL-684	6	86087491	A	G	CSN1S2	Production	DOI:10.3389/fgene.2021.620253
SNPs from literature sources	QTL-685	6	86087527	C	T	CSN1S2	Production	DOI:10.3389/fgene.2021.620253
SNPs from literature sources	QTL-686	6	86087723	C	T	CSN1S2	Production	DOI:10.3389/fgene.2021.620253
SNPs from literature sources	QTL-687	6	86087822	C	T	CSN1S2	Production	DOI:10.3389/fgene.2021.620253
SNPs from literature sources	QTL-688	6	86087879	G	A	CSN1S2	Production	DOI:10.3389/fgene.2021.620253
SNPs from literature sources	QTL-690	6	86088079	G	A	CSN1S2	Production	DOI:10.3389/fgene.2021.620253
SNPs from literature sources	QTL-691	6	86088144	A	C	CSN1S2	Production	DOI:10.3389/fgene.2021.620253
SNPs from literature sources	QTL-694	6	86088752	C	A	CSN1S2	Production	DOI:10.3389/fgene.2021.620253
SNPs from literature sources	QTL-697	6	86089180	T	C	CSN1S2	Production	DOI:10.3389/fgene.2021.620253
SNPs from literature sources	QTL-699	6	86090117	G	A	CSN1S2	Production	DOI:10.3389/fgene.2021.620253
SNPs from literature sources	QTL-701	6	86090729	C	G	CSN1S2	Production	DOI:10.3389/fgene.2021.620253
SNPs from literature sources	QTL-702	6	86091276	C	T	CSN1S2	Production	DOI:10.3389/fgene.2021.620253
SNPs from literature sources	QTL-703	6	86091489	C	G	CSN1S2	Production	DOI:10.3389/fgene.2021.620253
SNPs from literature sources	QTL-704	6	86091505	A	G	CSN1S2	Production	DOI:10.3389/fgene.2021.620253
SNPs from literature sources	QTL-705	6	86092122	T	C	CSN1S2	Production	DOI:10.3389/fgene.2021.620253
SNPs from literature sources	QTL-706	6	86092199	A	G	CSN1S2	Production	DOI:10.3389/fgene.2021.620253
SNPs from literature sources	QTL-707	6	86092271	A	G	CSN1S2	Production	DOI:10.3389/fgene.2021.620253
SNPs from literature sources	QTL-708	6	86093184	A	G	CSN1S2	Production	DOI:10.3389/fgene.2021.620253
SNPs from literature sources	QTL-709	6	86093225	C	A	CSN1S2	Production	DOI:10.3389/fgene.2021.620253
SNPs from literature sources	QTL-711	6	86093465	T	C	CSN1S2	Production	DOI:10.3389/fgene.2021.620253
SNPs from literature sources	QTL-713	6	85973788	C	T		Production	DOI:10.3389/fgene.2021.620253
SNPs from literature sources	QTL-714	6	85973839	T	C		Production	DOI:10.3389/fgene.2021.620253
SNPs from literature sources	QTL-715	6	85974115	G	A		Production	DOI:10.3389/fgene.2021.620253
SNPs from literature sources	QTL-716	6	85974120	A	T		Production	DOI:10.3389/fgene.2021.620253
SNPs from literature sources	QTL-717	6	85974376	A	T		Production	DOI:10.3389/fgene.2021.620253
SNPs from literature sources	QTL-718	6	85974534	C	G		Production	DOI:10.3389/fgene.2021.620253
SNPs from literature sources	QTL-719	6	85974607	A	T		Production	DOI:10.3389/fgene.2021.620253
SNPs from literature sources	QTL-720	6	85974743	C	T		Production	DOI:10.3389/fgene.2021.620253
SNPs from literature sources	QTL-721	6	85977116	T	C		Production	DOI:10.3389/fgene.2021.620253
SNPs from literature sources	QTL-726	6	85977895	G	A		Production	DOI:10.3389/fgene.2021.620253
SNPs from literature sources	QTL-727	6	85977956	G	A		Production	DOI:10.3389/fgene.2021.620253
SNPs from literature sources	QTL-729	6	85978409	C	T		Production	DOI:10.3389/fgene.2021.620253
SNPs from literature sources	QTL-730	6	85978529	A	G	CSN1S1	Production	DOI:10.3389/fgene.2021.620253
SNPs from literature sources	QTL-731	6	85979027	C	T	CSN1S1	Production	DOI:10.3389/fgene.2021.620253
SNPs from literature sources	QTL-732	6	85979559	T	C	CSN1S1	Production	DOI:10.3389/fgene.2021.620253
SNPs from literature sources	QTL-734	6	85979652	C	A	CSN1S1	Production	DOI:10.3389/fgene.2021.620253
SNPs from literature sources	QTL-735	6	85979715	G	A	CSN1S1	Production	DOI:10.3389/fgene.2021.620253
SNPs from literature sources	QTL-736	6	85979745	C	T	CSN1S1	Production	DOI:10.3389/fgene.2021.620253
SNPs from literature sources	QTL-737	6	85980570	A	G	CSN1S1	Production	DOI:10.3389/fgene.2021.620253
SNPs from literature sources	QTL-738	6	85980721	A	G	CSN1S1	Production	DOI:10.3389/fgene.2021.620253
SNPs from literature sources	QTL-739	6	85980808	G	T	CSN1S1	Production	DOI:10.3389/fgene.2021.620253
SNPs from literature sources	QTL-740	6	85980810	T	C	CSN1S1	Production	DOI:10.3389/fgene.2021.620253
SNPs from literature sources	QTL-741	6	85980874	A	G	CSN1S1	Production	DOI:10.3389/fgene.2021.620253
SNPs from literature sources	QTL-742	6	85981115	T	C	CSN1S1	Production	DOI:10.3389/fgene.2021.620253
SNPs from literature sources	QTL-743	6	85981136	G	C	CSN1S1	Production	DOI:10.3389/fgene.2021.620253
SNPs from literature sources	QTL-744	6	85981739	T	A	CSN1S1	Production	DOI:10.3389/fgene.2021.620253
SNPs from literature sources	QTL-745	6	85981746	T	C	CSN1S1	Production	DOI:10.3389/fgene.2021.620253
SNPs from literature sources	QTL-746	6	85981799	T	A	CSN1S1	Production	DOI:10.3389/fgene.2021.620253
SNPs from literature sources	QTL-747	6	85981816	G	T	CSN1S1	Production	DOI:10.3389/fgene.2021.620253
SNPs from literature sources	QTL-748	6	85981851	C	T	CSN1S1	Production	DOI:10.3389/fgene.2021.620253
SNPs from literature sources	QTL-749	6	85982105	A	T	CSN1S1	Production	DOI:10.3389/fgene.2021.620253
SNPs from literature sources	QTL-750	6	85982132	C	T	CSN1S1	Production	DOI:10.3389/fgene.2021.620253
SNPs from literature sources	QTL-751	6	85982136	G	A	CSN1S1	Production	DOI:10.3389/fgene.2021.620253
SNPs from literature sources	QTL-752	6	85982149	T	C	CSN1S1	Production	DOI:10.3389/fgene.2021.620253
SNPs from literature sources	QTL-753	6	85982287	G	A	CSN1S1	Production	DOI:10.3389/fgene.2021.620253
SNPs from literature sources	QTL-756	6	85982793	A	G	CSN1S1	Production	DOI:10.3389/fgene.2021.620253
SNPs from literature sources	QTL-757	6	85982911	T	C	CSN1S1	Production	DOI:10.3389/fgene.2021.620253
SNPs from literature sources	QTL-758	6	85983185	C	T	CSN1S1	Production	DOI:10.3389/fgene.2021.620253
SNPs from literature sources	QTL-759	6	85983257	C	A	CSN1S1	Production	DOI:10.3389/fgene.2021.620253
SNPs from literature sources	QTL-760	6	85983450	T	G	CSN1S1	Production	DOI:10.3389/fgene.2021.620253
SNPs from literature sources	QTL-761	6	85983577	A	G	CSN1S1	Production	DOI:10.3389/fgene.2021.620253
SNPs from literature sources	QTL-762	6	85983939	G	A	CSN1S1	Production	DOI:10.3389/fgene.2021.620253
SNPs from literature sources	QTL-763	6	85984331	A	T	CSN1S1	Production	DOI:10.3389/fgene.2021.620253
SNPs from literature sources	QTL-764	6	85984357	T	C	CSN1S1	Production	DOI:10.3389/fgene.2021.620253
SNPs from literature sources	QTL-765	6	85984423	C	T	CSN1S1	Production	DOI:10.3389/fgene.2021.620253
SNPs from literature sources	QTL-766	6	85984702	A	G	CSN1S1	Production	DOI:10.3389/fgene.2021.620253
SNPs from literature sources	QTL-767	6	85984781	T	A	CSN1S1	Production	DOI:10.3389/fgene.2021.620253
SNPs from literature sources	QTL-768	6	85984964	A	T	CSN1S1	Production	DOI:10.3389/fgene.2021.620253
SNPs from literature sources	QTL-770	6	85985092	T	C	CSN1S1	Production	DOI:10.3389/fgene.2021.620253
SNPs from literature sources	QTL-771	6	85985094	T	G	CSN1S1	Production	DOI:10.3389/fgene.2021.620253
SNPs from literature sources	QTL-772	6	85985148	C	G	CSN1S1	Production	DOI:10.3389/fgene.2021.620253
SNPs from literature sources	QTL-773	6	85985235	A	C	CSN1S1	Production	DOI:10.3389/fgene.2021.620253
SNPs from literature sources	QTL-774	6	85985289	T	C	CSN1S1	Production	DOI:10.3389/fgene.2021.620253
SNPs from literature sources	QTL-775	6	85985322	G	A	CSN1S1	Production	DOI:10.3389/fgene.2021.620253
SNPs from literature sources	QTL-776	6	85985357	C	T	CSN1S1	Production	DOI:10.3389/fgene.2021.620253
SNPs from literature sources	QTL-778	6	85985622	T	A	CSN1S1	Production	DOI:10.3389/fgene.2021.620253
SNPs from literature sources	QTL-779	6	85985630	T	C	CSN1S1	Production	DOI:10.3389/fgene.2021.620253
SNPs from literature sources	QTL-780	6	85985736	C	A	CSN1S1	Production	DOI:10.3389/fgene.2021.620253
SNPs from literature sources	QTL-781	6	85985765	G	T	CSN1S1	Production	DOI:10.3389/fgene.2021.620253
SNPs from literature sources	QTL-782	6	85985820	T	C	CSN1S1	Production	DOI:10.3389/fgene.2021.620253
SNPs from literature sources	QTL-783	6	85985954	T	C	CSN1S1	Production	DOI:10.3389/fgene.2021.620253
SNPs from literature sources	QTL-784	6	85986246	C	T	CSN1S1	Production	DOI:10.3389/fgene.2021.620253
SNPs from literature sources	QTL-785	6	85986427	G	T	CSN1S1	Production	DOI:10.3389/fgene.2021.620253
SNPs from literature sources	QTL-786	6	85986893	G	A	CSN1S1	Production	DOI:10.3389/fgene.2021.620253
SNPs from literature sources	QTL-787	6	85987273	T	C	CSN1S1	Production	DOI:10.3389/fgene.2021.620253
SNPs from literature sources	QTL-788	6	85987500	T	C	CSN1S1	Production	DOI:10.3389/fgene.2021.620253
SNPs from literature sources	QTL-789	6	85987517	C	A	CSN1S1	Production	DOI:10.3389/fgene.2021.620253
SNPs from literature sources	QTL-790	6	85987829	C	T	CSN1S1	Production	DOI:10.3389/fgene.2021.620253
SNPs from literature sources	QTL-791	6	85987882	G	T	CSN1S1	Production	DOI:10.3389/fgene.2021.620253
SNPs from literature sources	QTL-792	6	85988101	A	G	CSN1S1	Production	DOI:10.3389/fgene.2021.620253
SNPs from literature sources	QTL-793	6	85988127	T	C	CSN1S1	Production	DOI:10.3389/fgene.2021.620253
SNPs from literature sources	QTL-794	6	85988128	G	A	CSN1S1	Production	DOI:10.3389/fgene.2021.620253
SNPs from literature sources	QTL-795	6	85988705	G	A	CSN1S1	Production	DOI:10.3389/fgene.2021.620253
SNPs from literature sources	QTL-797	14	29195596	T	C		Production	DOI:10.3389/fgene.2021.620253
SNPs from literature sources	QTL-799	6	85989491	C	T	CSN1S1	Production	DOI:10.3389/fgene.2021.620253
SNPs from literature sources	QTL-800	6	85989585	A	T	CSN1S1	Production	DOI:10.3389/fgene.2021.620253
SNPs from literature sources	QTL-801	6	85989691	A	C	CSN1S1	Production	DOI:10.3389/fgene.2021.620253
SNPs from literature sources	QTL-802	6	85989826	A	T	CSN1S1	Production	DOI:10.3389/fgene.2021.620253
SNPs from literature sources	QTL-803	6	85989834	T	C	CSN1S1	Production	DOI:10.3389/fgene.2021.620253
SNPs from literature sources	QTL-804	6	85989876	A	G	CSN1S1	Production	DOI:10.3389/fgene.2021.620253
SNPs from literature sources	QTL-805	6	85989481	G	T	CSN1S1	Production	DOI:10.3389/fgene.2021.620253
SNPs from literature sources	QTL-806	6	85989951	A	G	CSN1S1	Production	DOI:10.3389/fgene.2021.620253
SNPs from literature sources	QTL-807	6	85990092	A	T	CSN1S1	Production	DOI:10.3389/fgene.2021.620253
SNPs from literature sources	QTL-808	6	85990118	G	T	CSN1S1	Production	DOI:10.3389/fgene.2021.620253
SNPs from literature sources	QTL-809	6	85990136	A	T	CSN1S1	Production	DOI:10.3389/fgene.2021.620253
SNPs from literature sources	QTL-810	6	85990152	T	C	CSN1S1	Production	DOI:10.3389/fgene.2021.620253
SNPs from literature sources	QTL-811	6	85990162	C	T	CSN1S1	Production	DOI:10.3389/fgene.2021.620253
SNPs from literature sources	QTL-812	6	85990349	C	T	CSN1S1	Production	DOI:10.3389/fgene.2021.620253
SNPs from literature sources	QTL-813	6	85990408	G	A	CSN1S1	Production	DOI:10.3389/fgene.2021.620253
SNPs from literature sources	QTL-814	6	85990531	A	G	CSN1S1	Production	DOI:10.3389/fgene.2021.620253
SNPs from literature sources	QTL-815	6	85990548	T	C	CSN1S1	Production	DOI:10.3389/fgene.2021.620253
SNPs from literature sources	QTL-816	6	85990699	T	C	CSN1S1	Production	DOI:10.3389/fgene.2021.620253
SNPs from literature sources	QTL-817	6	85990773	A	C	CSN1S1	Production	DOI:10.3389/fgene.2021.620253
SNPs from literature sources	QTL-818	6	85990847	T	C	CSN1S1	Production	DOI:10.3389/fgene.2021.620253
SNPs from literature sources	QTL-819	6	85991241	A	T	CSN1S1	Production	DOI:10.3389/fgene.2021.620253
SNPs from literature sources	QTL-820	6	85991247	T	C	CSN1S1	Production	DOI:10.3389/fgene.2021.620253
SNPs from literature sources	QTL-821	6	85991284	G	A	CSN1S1	Production	DOI:10.3389/fgene.2021.620253
SNPs from literature sources	QTL-822	6	85991685	T	C	CSN1S1	Production	DOI:10.3389/fgene.2021.620253
SNPs from literature sources	QTL-823	6	85991743	C	A	CSN1S1	Production	DOI:10.3389/fgene.2021.620253
SNPs from literature sources	QTL-824	6	85994216	A	G	CSN1S1	Production	DOI:10.3389/fgene.2021.620253
SNPs from literature sources	QTL-825	6	85994889	G	A	CSN1S1	Production	DOI:10.3389/fgene.2021.620253
SNPs from literature sources	QTL-826	6	85994963	G	A	CSN1S1	Production	DOI:10.3389/fgene.2021.620253
SNPs from literature sources	QTL-827	6	85995016	C	T	CSN1S1	Production	DOI:10.3389/fgene.2021.620253
SNPs from literature sources	QTL-828	6	85995097	G	T	CSN1S1	Production	DOI:10.3389/fgene.2021.620253
SNPs from literature sources	QTL-829	6	85995352	A	G		Production	DOI:10.3389/fgene.2021.620253
SNPs from literature sources	QTL-830	6	85995496	A	G		Production	DOI:10.3389/fgene.2021.620253
SNPs from literature sources	QTL-831	6	85995609	G	A		Production	DOI:10.3389/fgene.2021.620253
SNPs from literature sources	QTL-832	6	85995699	T	C		Production	DOI:10.3389/fgene.2021.620253
SNPs from literature sources	QTL-833	6	85995905	G	A		Production	DOI:10.3389/fgene.2021.620253
SNPs from literature sources	QTL-834	6	85995908	C	A		Production	DOI:10.3389/fgene.2021.620253
SNPs from literature sources	QTL-835	6	85996139	G	A		Production	DOI:10.3389/fgene.2021.620253
SNPs from literature sources	QTL-836	6	85996240	T	C		Production	DOI:10.3389/fgene.2021.620253
SNPs from literature sources	QTL-837	6	85996261	C	T		Production	DOI:10.3389/fgene.2021.620253
SNPs from literature sources	QTL-838	17	66866104	A	G	TLR2	Immunity	DOI:10.7717/peerj.7340
SNPs from literature sources	QTL-839	25	9473550	C	T	CIITA	Disease resistance	DOI:10.1186/s40104-019-0327-8
SNPs from literature sources	QTL-840	25	9473870	T	A	CIITA	Disease resistance	DOI:10.1186/s40104-019-0327-8
SNPs from literature sources	QTL-841	15	48655334	A	G	HSPA8	Disease resistance	DOI:10.1186/s40104-019-0327-8
SNPs from literature sources	QTL-842	15	48655374	G	A	HSPA8	Disease resistance	DOI:10.1186/s40104-019-0327-8
SNPs from literature sources	QTL-843	5	56567955	C	G	ESYT1	Disease resistance	DOI:10.1186/s40104-019-0327-8
SNPs from literature sources	QTL-844	19	41961106	G	A	STAT5B	Disease resistance	DOI:10.1186/s40104-019-0327-8
SNPs from literature sources	QTL-845	15	2421828	C	T	SERPING1	Disease resistance	DOI:10.1186/s40104-019-0327-8
SNPs from literature sources	QTL-846	15	2422132	C	A	SERPING1	Disease resistance	DOI:10.1186/s40104-019-0327-8
SNPs from literature sources	QTL-847	19	24358932	G	A	ATP2A3	Disease resistance	DOI:10.1186/s40104-019-0327-8
SNPs from literature sources	QTL-848	19	24358402	T	G	ATP2A3	Disease resistance	DOI:10.1186/s40104-019-0327-8
SNPs from literature sources	QTL-849	25	2852356	A	G	NLRC3	Disease resistance	DOI:10.1007/s11250-019-02154-z
SNPs from literature sources	QTL-851	25	33671539	T	C	HIP1	Disease resistance	DOI:10.1007/s11250-019-02154-z
SNPs from literature sources	QTL-852	25	33695668	T	C	HIP1	Disease resistance	DOI:10.1007/s11250-019-02154-z
SNPs from literature sources	QTL-853	25	33695692	C	T	HIP1	Disease resistance	DOI:10.1007/s11250-019-02154-z
SNPs from literature sources	QTL-854	13	46496152	T	C	PRND	Disease resistance	DOI:10.1371/journal.pone.0206209
SNPs from literature sources	QTL-855	13	46496189	C	T	PRND	Disease resistance	DOI:10.1371/journal.pone.0206209
SNPs from literature sources	QTL-856	13	46496223	C	T	PRND	Disease resistance	DOI:10.1371/journal.pone.0206209
SNPs from literature sources	QTL-857	13	46496275	A	G	PRND	Disease resistance	DOI:10.1371/journal.pone.0206209
SNPs from literature sources	QTL-858	13	46496410	G	A	PRND	Disease resistance	DOI:10.1371/journal.pone.0206209
SNPs from literature sources	QTL-859	13	46496509	G	C	PRND	Disease resistance	DOI:10.1371/journal.pone.0206209
SNPs from literature sources	QTL-860	17	66857106	A	G		Immunity	DOI:10.1080/10495398.2016.1232267
SNPs from literature sources	QTL-862	17	66865317	A	G	TLR2	Immunity	DOI:10.1080/10495398.2016.1232267
SNPs from literature sources	QTL-863	13	70654781	T	C	PTPRT	Disease resistance	DOI:10.1016/j.vetmic.2017.06.001
SNPs from literature sources	QTL-864	13	70654816	T	C	PTPRT	Disease resistance	DOI:10.1016/j.vetmic.2017.06.001
SNPs from literature sources	QTL-865	13	70654846	C	G	PTPRT	Disease resistance	DOI:10.1016/j.vetmic.2017.06.001
SNPs from literature sources	QTL-866	13	70654939	C	T	PTPRT	Disease resistance	DOI:10.1016/j.vetmic.2017.06.001
SNPs from literature sources	QTL-867	13	46469820	G	A	PRNP	Disease resistance	DOI:10.27277/d.cnki.gsdnu.2020.000213.
SNPs from literature sources	QTL-868	13	46469998	T	G	PRNP	Disease resistance	DOI:10.27277/d.cnki.gsdnu.2020.000213.
SNPs from literature sources	QTL-869	13	46470108	T	C	PRNP	Disease resistance	DOI:10.27277/d.cnki.gsdnu.2020.000213.
SNPs from literature sources	QTL-870	13	46470122	A	G	PRNP	Disease resistance	DOI:10.27277/d.cnki.gsdnu.2020.000213.
SNPs from literature sources	QTL-871	13	46470131	A	G	PRNP	Disease resistance	DOI:10.27277/d.cnki.gsdnu.2020.000213.
SNPs from literature sources	QTL-872	13	46470326	G	A	PRNP	Disease resistance	DOI:10.27277/d.cnki.gsdnu.2020.000213.
SNPs from literature sources	QTL-873	13	46470358	C	A	PRNP	Disease resistance	DOI:10.27277/d.cnki.gsdnu.2020.000213.
SNPs from literature sources	QTL-874	13	46470406	T	C	PRNP	Disease resistance	DOI:10.27277/d.cnki.gsdnu.2020.000213.
SNPs from literature sources	QTL-875	13	46470534	C	G	PRNP	Disease resistance	DOI:10.27277/d.cnki.gsdnu.2020.000213.
SNPs from literature sources	QTL-876	13	46453339	G	A	PRNP	Disease resistance	DOI:10.27277/d.cnki.gsdnu.2020.000213.
SNPs from literature sources	QTL-877	13	46455791	C	G	PRNP	Disease resistance	DOI:10.27277/d.cnki.gsdnu.2020.000213.
SNPs from literature sources	QTL-898	23	23580917	G	A	LOC102180664	Disease resistance	DOI:10.13432/j.cnki.jgsau.2012.06.023.
SNPs from literature sources	QTL-902	23	23527708	T	C	LOC102180664	Disease resistance	DOI:10.13432/j.cnki.jgsau.2012.06.023.
SNPs from literature sources	QTL-904	23	23527705	C	A	LOC102180664	Disease resistance	DOI:10.13432/j.cnki.jgsau.2012.06.023.
SNPs from literature sources	QTL-908	23	23527684	G	C	LOC102180664	Disease resistance	DOI:10.13432/j.cnki.jgsau.2012.06.023.
SNPs from literature sources	QTL-909	23	23527675	G	A	LOC102180664	Disease resistance	DOI:10.13432/j.cnki.jgsau.2012.06.023.
SNPs from literature sources	QTL-911	23	23527673	C	T	LOC102180664	Disease resistance	DOI:10.13432/j.cnki.jgsau.2012.06.023.
SNPs from literature sources	QTL-912	23	23527672	G	A	LOC102180664	Disease resistance	DOI:10.13432/j.cnki.jgsau.2012.06.023.
SNPs from literature sources	QTL-913	23	23514601	T	C	LOC102179937	Disease resistance	DOI:10.13207/j.cnki.jnwafu.2008.01.029.
SNPs from literature sources	QTL-914	23	23514863	G	C	LOC102179937	Disease resistance	DOI:10.13881/j.cnki.hljxmsy.2020.05.0130.
SNPs from literature sources	QTL-915	23	23514827	T	C	LOC102179937	Disease resistance	DOI:10.13881/j.cnki.hljxmsy.2020.05.0130.
SNPs from literature sources	QTL-916	19	42049361	G	A	LOC102185866	Disease resistance	DOI:10.13417/j.gab.033.000775.
SNPs from literature sources	QTL-917	17	66865526	T	A	TLR2	Disease resistance	DOI:10.3969/j.issn.1008-0589.201710029
SNPs from literature sources	QTL-918	17	66865567	G	C	TLR2	Disease resistance	DOI:10.3969/j.issn.1008-0589.201710029
SNPs from literature sources	QTL-919	17	66865633	A	T	TLR2	Disease resistance	DOI:10.3969/j.issn.1008-0589.201710029
SNPs from literature sources	QTL-920	17	66865754	A	T	TLR2	Disease resistance	DOI:10.3969/j.issn.1008-0589.201710029
SNPs from literature sources	QTL-921	17	66866597	C	G	TLR2	Disease resistance	DOI:10.3969/j.issn.1008-0589.201710029
SNPs from literature sources	QTL-922	17	66866744	A	T	TLR2	Disease resistance	DOI:10.3969/j.issn.1008-0589.201710029
SNPs from literature sources	QTL-923	17	66867274	A	T	TLR2	Disease resistance	DOI:10.3969/j.issn.1008-0589.201710029
SNPs from literature sources	QTL-924	17	66867278	A	T	TLR2	Disease resistance	DOI:10.3969/j.issn.1008-0589.201710029
SNPs from literature sources	QTL-925	17	66867287	A	T	TLR2	Disease resistance	DOI:10.3969/j.issn.1008-0589.201710029
SNPs from literature sources	QTL-926	17	66867538	T	A	TLR2	Disease resistance	DOI:10.3969/j.issn.1008-0589.201710029
SNPs from literature sources	QTL-927	17	66867097	G	C	TLR2	Disease resistance	DOI:10.3969/j.issn.1008-0589.201710029
SNPs from literature sources	QTL-928	17	66866745	A	T	TLR2	Disease resistance	DOI:10.3969/j.issn.1008-0589.201710029
SNPs from literature sources	QTL-929	6	91401284	A	G	ART3	Disease resistance	DOI:CNKI:SUN:HLJX.0.2012-01-017
SNPs from literature sources	QTL-930	6	91399380	A	G	ART3	Disease resistance	DOI:CNKI:SUN:HLJX.0.2012-01-017
SNPs from literature sources	QTL-931	23	23350076	G	A	LOC102189356	Disease resistance	DOI:10.13417/j.gab.035.001686.
SNPs from literature sources	QTL-932	23	23350043	T	C	LOC102189356	Disease resistance	DOI:10.13417/j.gab.035.001686.
SNPs from literature sources	QTL-933	23	23350047	G	T	LOC102189356	Disease resistance	DOI:10.13417/j.gab.035.001686.
SNPs from literature sources	QTL-935	23	23381053	A	G	LOC102190745	Disease resistance	DOI:10.13417/j.gab.035.001342.
SNPs from literature sources	QTL-937	23	23359936	G	A		Disease resistance	DOI:10.13417/j.gab.035.001342.
SNPs from literature sources	QTL-939	23	23379427	C	T	LOC102190745	Disease resistance	DOI:10.13417/j.gab.035.001342.
SNPs from literature sources	QTL-940	23	23364519	A	G		Disease resistance	DOI:10.13417/j.gab.035.001342.
SNPs from literature sources	QTL-951	7	14548863	A	G	CAST	Meat quality	DOI:10.1371/journal.pone.0066569
SNPs from literature sources	QTL-952	20	32004219	T	C	GHR	Meat quality	DOI:10.1371/journal.pone.0066569
SNPs from literature sources	QTL-953	14	81338000	C	G/A	DGAT1	Meat quality	DOI:10.1371/journal.pone.0066569
SNPs from literature sources	QTL-954	4	54854373	G	A	GHRHR	Meat quality	DOI:10.1371/journal.pone.0066569
SNPs from literature sources	QTL-955	25	35266635	C	T	HSPB1	Meat quality	DOI:10.1371/journal.pone.0066569
SNPs from literature sources	QTL-956	15	27721787	G	T	DGAT2	Meat quality	DOI:10.1371/journal.pone.0066569
SNPs from literature sources	QTL-957	22	52251454	C	T	SCAP	Meat quality	DOI:10.1371/journal.pone.0066569
SNPs from literature sources	QTL-958	6	97941416	A	C	SCD5	Meat quality	DOI:10.1371/journal.pone.0066569
SNPs from literature sources	QTL-959	6	43884199	G	T	PPARGC1A	Meat quality	DOI:10.1371/journal.pone.0066569
SNPs from literature sources	QTL-960	13	19342400	T	G	ITGB1	Meat quality	DOI:10.1371/journal.pone.0066569
SNPs from literature sources	QTL-961	14	62922711	A	G		Meat quality	DOI:10.1080/10495398.2016.1168304
SNPs from literature sources	QTL-962	14	62923291	C	T		Meat quality	DOI:10.1080/10495398.2016.1168304
SNPs from literature sources	QTL-963	14	62920751	A	G/C	CEBPD	Meat quality	DOI:10.1080/10495398.2016.1168304
SNPs from literature sources	QTL-964	18	47567144	C	T	WDR62	Meat quality	DOI:10.3390/genes12030433
SNPs from literature sources	QTL-965	11	85693192	T	C	LPIN1	Meat quality	DOI:10.3390/genes12030433
SNPs from literature sources	QTL-966	12	53282507	T	C	ATP8A2	Meat quality	DOI:10.1007/s11250-021-02595-5
SNPs from literature sources	QTL-967	13	20770886	T	C	PLXDC2	Meat quality	DOI:10.1007/s11250-021-02595-5
SNPs from literature sources	QTL-969	17	50217060	C	T		Meat quality	DOI:10.1017/S1751731117002488
SNPs from literature sources	QTL-970	19	13156288	T	G	ACACA	Meat quality	DOI:10.1017/S1751731117002488
SNPs from literature sources	QTL-971	7	62799017	A	C	TRPC7	Meat quality	DOI:10.1111/jbg.12640
SNPs from literature sources	QTL-972	3	48656401	A	G		Meat quality	DOI:10.1111/jbg.12640
SNPs from literature sources	QTL-973	2	40273131	G	A		Meat quality	DOI:10.1111/jbg.12640
SNPs from literature sources	QTL-974	16	8621130	T	C		Meat quality	DOI:10.1111/jbg.12640
SNPs from literature sources	QTL-975	10	61224716	T	A/G		Meat quality	DOI:10.1111/jbg.12640
SNPs from literature sources	QTL-977	13	50317437	T	C	SMOX	Meat quality	DOI:10.1111/jbg.12640
SNPs from literature sources	QTL-978	18	65743956	C	T		Meat quality	DOI:10.1111/jbg.12640
SNPs from literature sources	QTL-979	7	93014810	C	T	LOC102178816	Meat quality	DOI:10.3390/genes11010002
SNPs from literature sources	QTL-980	2	117898130	A	G	FKBP7	Meat quality	DOI:10.3390/genes11010002
SNPs from literature sources	QTL-981	3	15687357	G	A	SCMH1	Meat quality	DOI:10.3389/fgene.2020.00588
SNPs from literature sources	QTL-982	10	86065963	A	G	ITGA11	Meat quality	DOI:10.3389/fgene.2020.00588
SNPs from literature sources	QTL-983	16	44563760	G	A	CAMTA1	Meat quality	DOI:10.3389/fgene.2020.00588
SNPs from literature sources	QTL-985	1	32757678	G	A	CADM2	Meat quality	DOI:10.3389/fgene.2021.642552
SNPs from literature sources	QTL-986	6	37218282	A	G	SPP1	Meat quality	DOI:10.3389/fgene.2021.642552
SNPs from literature sources	QTL-987	6	36640309	G	A	HERC3	Meat quality	DOI:10.3389/fgene.2021.642552
SNPs from literature sources	QTL-988	6	36673414	A	T	HERC3	Meat quality	DOI:10.3389/fgene.2021.642552
SNPs from literature sources	QTL-989	6	37403339	G	A	IBSP	Meat quality	DOI:10.3389/fgene.2021.642552
SNPs from literature sources	QTL-990	6	38867344	G	A		Meat quality	DOI:10.3389/fgene.2021.642552
SNPs from literature sources	QTL-991	6	37313042	A	G		Meat quality	DOI:10.3389/fgene.2021.642552
SNPs from literature sources	QTL-992	6	41534631	C	T	KCNIP4	Meat quality	DOI:10.3389/fgene.2021.642552
SNPs from literature sources	QTL-993	6	41152073	C	A	KCNIP4	Meat quality	DOI:10.3389/fgene.2021.642552
SNPs from literature sources	QTL-994	6	37903541	A	C		Meat quality	DOI:10.3389/fgene.2021.642552
SNPs from literature sources	QTL-995	6	37772933	C	T	FAM184B	Meat quality	DOI:10.3389/fgene.2021.642552
SNPs from literature sources	QTL-996	3	48694695	C	A		Meat quality	DOI:10.3389/fgene.2021.642552
SNPs from literature sources	QTL-998	6	33726937	G	T/C	CCSER1	Meat quality	DOI:10.3389/fgene.2021.642552
SNPs from literature sources	QTL-999	1	157218346	G	A	SGO1	Meat quality	DOI:10.3389/fgene.2021.642552
SNPs from literature sources	QTL-1000	20	5456041	A	G		Meat quality	DOI:10.3389/fgene.2021.642552
SNPs from literature sources	QTL-1001	11	36873853	T	C	SPTBN1	Meat quality	DOI:10.3389/fgene.2021.642552
SNPs from literature sources	QTL-1002	25	39838301	C	T	SLC29A4	Meat quality	DOI:10.1111/age.12572
SNPs from literature sources	QTL-1003	2	40236642	A	G		Meat quality	DOI:10.1111/age.12572
SNPs from literature sources	QTL-1004	4	46391711	C	T		Meat quality	DOI:10.1111/age.12572
SNPs from literature sources	QTL-1005	LWLT01000171.1	41686	G	A		Meat quality	DOI:10.1111/age.12572
SNPs from literature sources	QTL-1006	LWLT01000171.1	24536	A	G		Meat quality	DOI:10.1111/age.12572
SNPs from literature sources	QTL-1007	1	20739228	T	G	LOC108636217	Meat quality	DOI:10.1111/age.12572
SNPs from literature sources	QTL-1008	1	20751920	C	A	NRIP1	Meat quality	DOI:10.1111/age.12572
SNPs from literature sources	QTL-1013	8	66610323	A	T	LPL	Meat quality	DOI:CNKI:SUN:NYSB.0.2019-03-008
SNPs from literature sources	QTL-1014	8	66610243	T	C	LPL	Meat quality	DOI:CNKI:SUN:NYSB.0.2019-03-008
SNPs from literature sources	QTL-1015	8	66612020	C	T	LPL	Meat quality	DOI:CNKI:SUN:NYSB.0.2019-03-008
SNPs from literature sources	QTL-1016	11	85724807	C	T	LPIN1	Meat quality	https://kns.cnki.net/kcms2/article/abstract?v=M9N_p6ifsvNUt6b0tqwB779tOZFIT02vkvgwDN8KVkPKjlVvAVKQqjd9Ttdf4sjPj83U3KmN5XlTIfXK7_4_aerORnPc17-xyzlL8_L5RZWVTWbj5UIRtwWt_LbSnL5qnzpdsNCOh4o=&uniplatform=NZKPT&language=CHS
SNPs from literature sources	QTL-1017	11	85724493	G	A	LPIN1	Meat quality	https://kns.cnki.net/kcms2/article/abstract?v=M9N_p6ifsvNUt6b0tqwB779tOZFIT02vkvgwDN8KVkPKjlVvAVKQqjd9Ttdf4sjPj83U3KmN5XlTIfXK7_4_aerORnPc17-xyzlL8_L5RZWVTWbj5UIRtwWt_LbSnL5qnzpdsNCOh4o=&uniplatform=NZKPT&language=CHS
SNPs from literature sources	QTL-1018	11	85724083	C	T	LPIN1	Meat quality	https://kns.cnki.net/kcms2/article/abstract?v=M9N_p6ifsvNUt6b0tqwB779tOZFIT02vkvgwDN8KVkPKjlVvAVKQqjd9Ttdf4sjPj83U3KmN5XlTIfXK7_4_aerORnPc17-xyzlL8_L5RZWVTWbj5UIRtwWt_LbSnL5qnzpdsNCOh4o=&uniplatform=NZKPT&language=CHS
SNPs from literature sources	QTL-1020	11	85724018	T	G	LPIN1	Meat quality	https://kns.cnki.net/kcms2/article/abstract?v=M9N_p6ifsvNUt6b0tqwB779tOZFIT02vkvgwDN8KVkPKjlVvAVKQqjd9Ttdf4sjPj83U3KmN5XlTIfXK7_4_aerORnPc17-xyzlL8_L5RZWVTWbj5UIRtwWt_LbSnL5qnzpdsNCOh4o=&uniplatform=NZKPT&language=CHS
SNPs from literature sources	QTL-1022	11	85722882	G	A	LPIN1	Meat quality	https://kns.cnki.net/kcms2/article/abstract?v=M9N_p6ifsvNUt6b0tqwB779tOZFIT02vkvgwDN8KVkPKjlVvAVKQqjd9Ttdf4sjPj83U3KmN5XlTIfXK7_4_aerORnPc17-xyzlL8_L5RZWVTWbj5UIRtwWt_LbSnL5qnzpdsNCOh4o=&uniplatform=NZKPT&language=CHS
SNPs from literature sources	QTL-1023	11	85722781	C	G	LPIN1	Meat quality	https://kns.cnki.net/kcms2/article/abstract?v=M9N_p6ifsvNUt6b0tqwB779tOZFIT02vkvgwDN8KVkPKjlVvAVKQqjd9Ttdf4sjPj83U3KmN5XlTIfXK7_4_aerORnPc17-xyzlL8_L5RZWVTWbj5UIRtwWt_LbSnL5qnzpdsNCOh4o=&uniplatform=NZKPT&language=CHS
SNPs from literature sources	QTL-1026	24	37570130	A	G	LPIN2	Meat quality	DOI:10.16431/j.cnki.1671-7236.2017.04.015
SNPs from literature sources	QTL-1027	24	37570072	C	A	LPIN2	Meat quality	DOI:10.16431/j.cnki.1671-7236.2017.04.015
SNPs from literature sources	QTL-1028	13	69539359	T	G	LPIN3	Meat quality	DOI:10.16431/j.cnki.1671-7236.2017.04.015
SNPs from literature sources	QTL-1029	13	69539386	C	G	LPIN3	Meat quality	DOI:10.16431/j.cnki.1671-7236.2017.04.015
SNPs from literature sources	QTL-1030	13	69539419	G	A	LPIN3	Meat quality	DOI:10.16431/j.cnki.1671-7236.2017.04.015
SNPs from literature sources	QTL-1031	13	69539448	C	T	LPIN3	Meat quality	DOI:10.16431/j.cnki.1671-7236.2017.04.015
SNPs from literature sources	QTL-1032	13	69539475	T	G	LPIN3	Meat quality	DOI:10.16431/j.cnki.1671-7236.2017.04.015
SNPs from literature sources	QTL-1033	13	69539561	G	A	LPIN3	Meat quality	DOI:10.16431/j.cnki.1671-7236.2017.04.015
SNPs from literature sources	QTL-1034	13	69539570	G	A	LPIN3	Meat quality	DOI:10.16431/j.cnki.1671-7236.2017.04.015
SNPs from literature sources	QTL-1035	13	69539731	C	T	LPIN3	Meat quality	DOI:10.16431/j.cnki.1671-7236.2017.04.015
SNPs from literature sources	QTL-1036	13	69539834	A	Aggttgtcg	LPIN3	Meat quality	DOI:10.16431/j.cnki.1671-7236.2017.04.015
SNPs from literature sources	QTL-1037	13	69539979	C	T	LPIN3	Meat quality	DOI:10.16431/j.cnki.1671-7236.2017.04.015
SNPs from literature sources	QTL-1038	13	69540030	G	A	LPIN3	Meat quality	DOI:10.16431/j.cnki.1671-7236.2017.04.015
SNPs from literature sources	QTL-1039	13	69540073	A	G	LPIN3	Meat quality	DOI:10.16431/j.cnki.1671-7236.2017.04.015
SNPs from literature sources	QTL-1040	13	69540079	G	A	LPIN3	Meat quality	DOI:10.16431/j.cnki.1671-7236.2017.04.015
SNPs from literature sources	QTL-1042	2	29008040	G	A	PRKAG3	Meat quality	https://kns.cnki.net/kcms2/article/abstract?v=M9N_p6ifsvMoQdSK8Ey_MjtZDfgRSOQCkZnYStqHVwChrAO_Avh5856xM8O3_NYosFscRtHL5f4bgk0KbNsrH-RgTpfqtrH-EZ9Wm4rOQQ0n-yF2TffV55wg-MpXYFxf8A-GHSQiLY4=&uniplatform=NZKPT&language=CHS
SNPs from literature sources	QTL-1043	2	29004120	C	T	PRKAG3	Meat quality	DOI:CNKI:CDMD:2.2009.152479
SNPs from literature sources	QTL-1044	2	29004123	T	C	PRKAG3	Meat quality	DOI:CNKI:CDMD:2.2009.152479
SNPs from literature sources	QTL-1045	2	29004297	G	A	PRKAG3	Meat quality	DOI:CNKI:CDMD:2.2009.152479
SNPs from literature sources	QTL-1047	2	29006201	C	T	PRKAG3	Meat quality	DOI:CNKI:CDMD:2.2009.152479
SNPs from literature sources	QTL-1048	2	29003718	A	G	PRKAG3	Meat quality	DOI:CNKI:CDMD:2.2009.152479
SNPs from literature sources	QTL-1050	2	29008220	C	T	PRKAG3	Meat quality	DOI:CNKI:CDMD:2.2009.152479
SNPs from literature sources	QTL-1051	2	29008225	C	T	PRKAG3	Meat quality	DOI:CNKI:CDMD:2.2009.152479
SNPs from literature sources	QTL-1052	7	14482131	C	T	CAST	Meat quality	https://kns.cnki.net/kcms2/article/abstract?v=M9N_p6ifsvNy_3bURUsFXeCQtdS4R8Skq4YHhVQThQ3cXV8DmmtEg-CSfFk5UB7a2nDIskt9ILRGc9i-5O7ZgTonTp1wuC3qOuiYKEenea_Os8a7tjmshsMlrugKhIX5&uniplatform=NZKPT&language=CHS
SNPs from literature sources	QTL-1053	7	14481991	T	C	CAST	Meat quality	https://kns.cnki.net/kcms2/article/abstract?v=M9N_p6ifsvNy_3bURUsFXeCQtdS4R8Skq4YHhVQThQ3cXV8DmmtEg-CSfFk5UB7a2nDIskt9ILRGc9i-5O7ZgTonTp1wuC3qOuiYKEenea_Os8a7tjmshsMlrugKhIX5&uniplatform=NZKPT&language=CHS
SNPs from literature sources	QTL-1055	24	59346833	A	G	MC4R	Meat quality	DOI:10.7666/d.Y2359882.
SNPs from literature sources	QTL-1056	24	59346634	C	T	MC4R	Meat quality	DOI:10.7666/d.Y2359882.
SNPs from literature sources	QTL-1057	24	59345910	C	T	MC4R	Meat quality	DOI:10.7666/d.Y2359882.
SNPs from literature sources	QTL-1058	24	59345684	T	C	MC4R	Meat quality	DOI:10.7666/d.Y2359882.
SNPs from literature sources	QTL-1059	22	16690976	G	A	CIDEC	Meat quality	DOI:10.3969/j.issn.1673-1182.2021.01.003
SNPs from literature sources	QTL-1060	24	59346771	C	T	MC4R	Meat quality	DOI:10.13560/j.cnki.biotech.bull.1985.2016.04.011
SNPs from literature sources	QTL-1061	24	59346787	G	A	MC4R	Meat quality	DOI:10.13560/j.cnki.biotech.bull.1985.2016.04.011
SNPs from literature sources	QTL-1062	24	59346962	G	A	MC4R	Meat quality	DOI:10.13560/j.cnki.biotech.bull.1985.2016.04.011
SNPs from literature sources	QTL-1063	15	77905136	A	G	PDGFD	Meat quality	DOI:10.11843/j.issn.0366-6964.2019.04.002
SNPs from literature sources	QTL-1064	15	77904853	T	C		Meat quality	DOI:10.11843/j.issn.0366-6964.2019.04.002
SNPs from literature sources	QTL-1065	15	77905217	T	C	PDGFD	Meat quality	DOI:10.11843/j.issn.0366-6964.2019.04.002
SNPs from literature sources	QTL-1066	15	77905218	G	A	PDGFD	Meat quality	DOI:10.11843/j.issn.0366-6964.2019.04.002
SNPs from literature sources	QTL-1068	5	64937953	G	A	IGF1	Apparent	DOI:10.19728/j.issn1672-6634.2021.02.008
SNPs from literature sources	QTL-1069	5	64937910	G	A	IGF1	Apparent	DOI:10.19728/j.issn1672-6634.2021.02.008
SNPs from literature sources	QTL-1070	13	63249214	G	C	ASIP	Apparent	DOI:10.19728/j.issn1672-6634.2021.02.008
SNPs from literature sources	QTL-1071	13	63249335	T	A	ASIP	Apparent	DOI:10.19728/j.issn1672-6634.2021.02.008
SNPs from literature sources	QTL-1072	18	16105444	C	T	LOC102181148	Apparent	DOI:10.19728/j.issn1672-6634.2021.02.008
SNPs from literature sources	QTL-1073	18	16105585	G	T	LOC102181148	Apparent	DOI:10.19728/j.issn1672-6634.2021.02.008
SNPs from literature sources	QTL-1074	18	16105720	C	T	LOC102181148	Apparent	DOI:10.19728/j.issn1672-6634.2021.02.008
SNPs from literature sources	QTL-1075	18	16105203	T	A	LOC102181148	Apparent	DOI:10.19728/j.issn1672-6634.2021.02.008
SNPs from literature sources	QTL-1077	19	28748153	C	T	GLP2R	Meat quality	DOI:10.16431/j.cnki.1671-7236.2019.11.021
SNPs from literature sources	QTL-1079	6	95439992	G	A	FGF5	Apparent	DOI:10.3969/j.issn.2095-3887.2018.06.001
SNPs from literature sources	QTL-1080	6	85884580	G	C	LOC102169846	Apparent	DOI:10.3969/j.issn.2095-3887.2018.06.001
SNPs from literature sources	QTL-1081	18	23544269	G	A	FTO	Meat quality	DOI:10.16213/j.cnki.scjas.2017.11.036
SNPs from literature sources	QTL-1082	7	104651762	T	C	MEF2B	Meat quality	DOI:CNKI:CDMD:2.1016.174592
SNPs from literature sources	QTL-1083	14	8320451	T	C	RIPK2	Meat quality	DOI:CNKI:CDMD:2.1016.174592
SNPs from literature sources	QTL-1084	11	26828272	A	G		Meat quality	DOI:CNKI:CDMD:2.1016.174592
SNPs from literature sources	QTL-1085	11	26828368	C	G		Meat quality	DOI:CNKI:CDMD:2.1016.174592
SNPs from literature sources	QTL-1086	7	104657337	C	T		Meat quality	DOI:CNKI:CDMD:2.1016.174592
SNPs from literature sources	QTL-1087	14	8304979	A	G	RIPK2	Meat quality	DOI:CNKI:CDMD:2.1016.174592
SNPs from literature sources	QTL-1088	11	26784992	A	G	CAMKMT	Meat quality	DOI:CNKI:CDMD:2.1016.174592
SNPs from literature sources	QTL-1091	14	8326591	C	T	RIPK2	Meat quality	DOI:CNKI:CDMD:2.1016.174592
SNPs from literature sources	QTL-1092	11	26409709	A	C	PREPL	Meat quality	DOI:CNKI:CDMD:2.1016.174592
SNPs from literature sources	QTL-1093	11	26769052	A	G	CAMKMT	Meat quality	DOI:CNKI:CDMD:2.1016.174592
SNPs from literature sources	QTL-1094	11	26780136	G	A	CAMKMT	Meat quality	DOI:CNKI:CDMD:2.1016.174592
SNPs from literature sources	QTL-1096	7	93421150	C	T		Meat quality	https://kns.cnki.net/KXReader/Detail?invoice=OSw%2F88onQ1Vkx1NNaZNA2SW5KGULdS%2B4cnaPZTPDaA4tTgR6hQ8ogwniYs7ddmVL0BCW%2Fn%2Fw1Aj5%2FgISYlrUH21DFT4sd3Zuyy%2B1u%2BZEu5LjJa7%2BxlHRu71EEhPvyBsPiNS1lDQdr%2FJhS4i0FRTOHFtRA9GWLCqAxOodklDBe2s%3D&DBCODE=CJFD&FileName=ZGXM201605003&TABLEName=cjfdlast2016&nonce=361E691325A04F98B7221F4436F54E2E&TIMESTAMP=1686217937106&uid=
SNPs from literature sources	QTL-1097	7	93421017	C	G		Meat quality	https://kns.cnki.net/KXReader/Detail?invoice=OSw%2F88onQ1Vkx1NNaZNA2SW5KGULdS%2B4cnaPZTPDaA4tTgR6hQ8ogwniYs7ddmVL0BCW%2Fn%2Fw1Aj5%2FgISYlrUH21DFT4sd3Zuyy%2B1u%2BZEu5LjJa7%2BxlHRu71EEhPvyBsPiNS1lDQdr%2FJhS4i0FRTOHFtRA9GWLCqAxOodklDBe2s%3D&DBCODE=CJFD&FileName=ZGXM201605003&TABLEName=cjfdlast2016&nonce=361E691325A04F98B7221F4436F54E2E&TIMESTAMP=1686217937106&uid=
SNPs from literature sources	QTL-1098	7	93420675	C	T		Meat quality	https://kns.cnki.net/KXReader/Detail?invoice=OSw%2F88onQ1Vkx1NNaZNA2SW5KGULdS%2B4cnaPZTPDaA4tTgR6hQ8ogwniYs7ddmVL0BCW%2Fn%2Fw1Aj5%2FgISYlrUH21DFT4sd3Zuyy%2B1u%2BZEu5LjJa7%2BxlHRu71EEhPvyBsPiNS1lDQdr%2FJhS4i0FRTOHFtRA9GWLCqAxOodklDBe2s%3D&DBCODE=CJFD&FileName=ZGXM201605003&TABLEName=cjfdlast2016&nonce=361E691325A04F98B7221F4436F54E2E&TIMESTAMP=1686217937106&uid=
SNPs from literature sources	QTL-1099	7	93420509	C	T		Meat quality	https://kns.cnki.net/KXReader/Detail?invoice=OSw%2F88onQ1Vkx1NNaZNA2SW5KGULdS%2B4cnaPZTPDaA4tTgR6hQ8ogwniYs7ddmVL0BCW%2Fn%2Fw1Aj5%2FgISYlrUH21DFT4sd3Zuyy%2B1u%2BZEu5LjJa7%2BxlHRu71EEhPvyBsPiNS1lDQdr%2FJhS4i0FRTOHFtRA9GWLCqAxOodklDBe2s%3D&DBCODE=CJFD&FileName=ZGXM201605003&TABLEName=cjfdlast2016&nonce=361E691325A04F98B7221F4436F54E2E&TIMESTAMP=1686217937106&uid=
SNPs from literature sources	QTL-1100	7	93420481	C	T		Meat quality	https://kns.cnki.net/KXReader/Detail?invoice=OSw%2F88onQ1Vkx1NNaZNA2SW5KGULdS%2B4cnaPZTPDaA4tTgR6hQ8ogwniYs7ddmVL0BCW%2Fn%2Fw1Aj5%2FgISYlrUH21DFT4sd3Zuyy%2B1u%2BZEu5LjJa7%2BxlHRu71EEhPvyBsPiNS1lDQdr%2FJhS4i0FRTOHFtRA9GWLCqAxOodklDBe2s%3D&DBCODE=CJFD&FileName=ZGXM201605003&TABLEName=cjfdlast2016&nonce=361E691325A04F98B7221F4436F54E2E&TIMESTAMP=1686217937106&uid=
SNPs from literature sources	QTL-1104	4	27683684	C	T		Meat quality	https://kns.cnki.net/kcms2/article/abstract?v=M9N_p6ifsvPGtrOzZy3QPZEZLvARhyCOZVkuMaOE42bBd61OSg93snFxGBsfjZORd_052rei6OCM3XA4_FjN9gVg7oHsILiMvoza638KgRU3pJZcg7KqEZ57L-IZrLugYfb-GIt21B4=&uniplatform=NZKPT&language=CHS
SNPs from literature sources	QTL-1105	4	27683677	T	C		Meat quality	https://kns.cnki.net/kcms2/article/abstract?v=M9N_p6ifsvPGtrOzZy3QPZEZLvARhyCOZVkuMaOE42bBd61OSg93snFxGBsfjZORd_052rei6OCM3XA4_FjN9gVg7oHsILiMvoza638KgRU3pJZcg7KqEZ57L-IZrLugYfb-GIt21B4=&uniplatform=NZKPT&language=CHS
SNPs from literature sources	QTL-1107	4	27683158	T	A		Meat quality	https://kns.cnki.net/kcms2/article/abstract?v=M9N_p6ifsvPGtrOzZy3QPZEZLvARhyCOZVkuMaOE42bBd61OSg93snFxGBsfjZORd_052rei6OCM3XA4_FjN9gVg7oHsILiMvoza638KgRU3pJZcg7KqEZ57L-IZrLugYfb-GIt21B4=&uniplatform=NZKPT&language=CHS
SNPs from literature sources	QTL-1108	4	27683137	A	C		Meat quality	https://kns.cnki.net/kcms2/article/abstract?v=M9N_p6ifsvPGtrOzZy3QPZEZLvARhyCOZVkuMaOE42bBd61OSg93snFxGBsfjZORd_052rei6OCM3XA4_FjN9gVg7oHsILiMvoza638KgRU3pJZcg7KqEZ57L-IZrLugYfb-GIt21B4=&uniplatform=NZKPT&language=CHS
SNPs from literature sources	QTL-1109	4	27683106	T	C		Meat quality	https://kns.cnki.net/kcms2/article/abstract?v=M9N_p6ifsvPGtrOzZy3QPZEZLvARhyCOZVkuMaOE42bBd61OSg93snFxGBsfjZORd_052rei6OCM3XA4_FjN9gVg7oHsILiMvoza638KgRU3pJZcg7KqEZ57L-IZrLugYfb-GIt21B4=&uniplatform=NZKPT&language=CHS
SNPs from literature sources	QTL-1110	4	27682763	G	C		Meat quality	https://kns.cnki.net/kcms2/article/abstract?v=M9N_p6ifsvPGtrOzZy3QPZEZLvARhyCOZVkuMaOE42bBd61OSg93snFxGBsfjZORd_052rei6OCM3XA4_FjN9gVg7oHsILiMvoza638KgRU3pJZcg7KqEZ57L-IZrLugYfb-GIt21B4=&uniplatform=NZKPT&language=CHS
SNPs from literature sources	QTL-1111	4	27682749	G	C		Meat quality	https://kns.cnki.net/kcms2/article/abstract?v=M9N_p6ifsvPGtrOzZy3QPZEZLvARhyCOZVkuMaOE42bBd61OSg93snFxGBsfjZORd_052rei6OCM3XA4_FjN9gVg7oHsILiMvoza638KgRU3pJZcg7KqEZ57L-IZrLugYfb-GIt21B4=&uniplatform=NZKPT&language=CHS
SNPs from literature sources	QTL-1112	4	27682748	C	T		Meat quality	https://kns.cnki.net/kcms2/article/abstract?v=M9N_p6ifsvPGtrOzZy3QPZEZLvARhyCOZVkuMaOE42bBd61OSg93snFxGBsfjZORd_052rei6OCM3XA4_FjN9gVg7oHsILiMvoza638KgRU3pJZcg7KqEZ57L-IZrLugYfb-GIt21B4=&uniplatform=NZKPT&language=CHS
SNPs from literature sources	QTL-1114	3	41103673	A	T	LEPR	Meat quality	https://kns.cnki.net/kcms2/article/abstract?v=M9N_p6ifsvPGtrOzZy3QPZEZLvARhyCOZVkuMaOE42bBd61OSg93snFxGBsfjZORd_052rei6OCM3XA4_FjN9gVg7oHsILiMvoza638KgRU3pJZcg7KqEZ57L-IZrLugYfb-GIt21B4=&uniplatform=NZKPT&language=CHS
SNPs from literature sources	QTL-1115	3	41103668	C	T	LEPR	Meat quality	https://kns.cnki.net/kcms2/article/abstract?v=M9N_p6ifsvPGtrOzZy3QPZEZLvARhyCOZVkuMaOE42bBd61OSg93snFxGBsfjZORd_052rei6OCM3XA4_FjN9gVg7oHsILiMvoza638KgRU3pJZcg7KqEZ57L-IZrLugYfb-GIt21B4=&uniplatform=NZKPT&language=CHS
SNPs from literature sources	QTL-1116	3	41103661	T	G	LEPR	Meat quality	https://kns.cnki.net/kcms2/article/abstract?v=M9N_p6ifsvPGtrOzZy3QPZEZLvARhyCOZVkuMaOE42bBd61OSg93snFxGBsfjZORd_052rei6OCM3XA4_FjN9gVg7oHsILiMvoza638KgRU3pJZcg7KqEZ57L-IZrLugYfb-GIt21B4=&uniplatform=NZKPT&language=CHS
SNPs from literature sources	QTL-1117	3	41103660	A	G	LEPR	Meat quality	https://kns.cnki.net/kcms2/article/abstract?v=M9N_p6ifsvPGtrOzZy3QPZEZLvARhyCOZVkuMaOE42bBd61OSg93snFxGBsfjZORd_052rei6OCM3XA4_FjN9gVg7oHsILiMvoza638KgRU3pJZcg7KqEZ57L-IZrLugYfb-GIt21B4=&uniplatform=NZKPT&language=CHS
SNPs from literature sources	QTL-1118	3	41103366	G	A	LEPR	Meat quality	https://kns.cnki.net/kcms2/article/abstract?v=M9N_p6ifsvPGtrOzZy3QPZEZLvARhyCOZVkuMaOE42bBd61OSg93snFxGBsfjZORd_052rei6OCM3XA4_FjN9gVg7oHsILiMvoza638KgRU3pJZcg7KqEZ57L-IZrLugYfb-GIt21B4=&uniplatform=NZKPT&language=CHS
SNPs from literature sources	QTL-1119	3	41103341	A	G	LEPR	Meat quality	https://kns.cnki.net/kcms2/article/abstract?v=M9N_p6ifsvPGtrOzZy3QPZEZLvARhyCOZVkuMaOE42bBd61OSg93snFxGBsfjZORd_052rei6OCM3XA4_FjN9gVg7oHsILiMvoza638KgRU3pJZcg7KqEZ57L-IZrLugYfb-GIt21B4=&uniplatform=NZKPT&language=CHS
SNPs from literature sources	QTL-1120	3	41102663	A	T	LEPR	Meat quality	https://kns.cnki.net/kcms2/article/abstract?v=M9N_p6ifsvPGtrOzZy3QPZEZLvARhyCOZVkuMaOE42bBd61OSg93snFxGBsfjZORd_052rei6OCM3XA4_FjN9gVg7oHsILiMvoza638KgRU3pJZcg7KqEZ57L-IZrLugYfb-GIt21B4=&uniplatform=NZKPT&language=CHS
SNPs from literature sources	QTL-1122	3	41102358	A	G	LEPR	Meat quality	https://kns.cnki.net/kcms2/article/abstract?v=M9N_p6ifsvPGtrOzZy3QPZEZLvARhyCOZVkuMaOE42bBd61OSg93snFxGBsfjZORd_052rei6OCM3XA4_FjN9gVg7oHsILiMvoza638KgRU3pJZcg7KqEZ57L-IZrLugYfb-GIt21B4=&uniplatform=NZKPT&language=CHS
SNPs from literature sources	QTL-1123	2	13668493	G	T	FABP3	Meat quality	https://kns.cnki.net/kcms2/article/abstract?v=M9N_p6ifsvOUjQtMQ2XUHr4QqE4L0Bm8fd9vomEAyemuF04ubbsdqTU_wU1cANeNSqyrTprTYI9lEkpyrnmzgQl1uSPpRRlcmqIIkK0KgD6sPC4fihxOjgOIxOXqzHdYUCcksGxDIdU=&uniplatform=NZKPT&language=CHS
SNPs from literature sources	QTL-1124	2	13668567	C	T	FABP3	Meat quality	https://kns.cnki.net/kcms2/article/abstract?v=M9N_p6ifsvOUjQtMQ2XUHr4QqE4L0Bm8fd9vomEAyemuF04ubbsdqTU_wU1cANeNSqyrTprTYI9lEkpyrnmzgQl1uSPpRRlcmqIIkK0KgD6sPC4fihxOjgOIxOXqzHdYUCcksGxDIdU=&uniplatform=NZKPT&language=CHS
SNPs from literature sources	QTL-1125	2	13668526	C	T	FABP3	Meat quality	https://kns.cnki.net/kcms2/article/abstract?v=M9N_p6ifsvOUjQtMQ2XUHr4QqE4L0Bm8fd9vomEAyemuF04ubbsdqTU_wU1cANeNSqyrTprTYI9lEkpyrnmzgQl1uSPpRRlcmqIIkK0KgD6sPC4fihxOjgOIxOXqzHdYUCcksGxDIdU=&uniplatform=NZKPT&language=CHS
SNPs from literature sources	QTL-1126	2	13668488	G	A	FABP3	Meat quality	https://kns.cnki.net/kcms2/article/abstract?v=M9N_p6ifsvOUjQtMQ2XUHr4QqE4L0Bm8fd9vomEAyemuF04ubbsdqTU_wU1cANeNSqyrTprTYI9lEkpyrnmzgQl1uSPpRRlcmqIIkK0KgD6sPC4fihxOjgOIxOXqzHdYUCcksGxDIdU=&uniplatform=NZKPT&language=CHS
SNPs from literature sources	QTL-1127	2	13666633	G	A	FABP3	Meat quality	https://kns.cnki.net/kcms2/article/abstract?v=M9N_p6ifsvOUjQtMQ2XUHr4QqE4L0Bm8fd9vomEAyemuF04ubbsdqTU_wU1cANeNSqyrTprTYI9lEkpyrnmzgQl1uSPpRRlcmqIIkK0KgD6sPC4fihxOjgOIxOXqzHdYUCcksGxDIdU=&uniplatform=NZKPT&language=CHS
SNPs from literature sources	QTL-1128	2	13666555	A	G	FABP3	Meat quality	https://kns.cnki.net/kcms2/article/abstract?v=M9N_p6ifsvOUjQtMQ2XUHr4QqE4L0Bm8fd9vomEAyemuF04ubbsdqTU_wU1cANeNSqyrTprTYI9lEkpyrnmzgQl1uSPpRRlcmqIIkK0KgD6sPC4fihxOjgOIxOXqzHdYUCcksGxDIdU=&uniplatform=NZKPT&language=CHS
SNPs from literature sources	QTL-1129	2	13666494	C	T	FABP3	Meat quality	https://kns.cnki.net/kcms2/article/abstract?v=M9N_p6ifsvOUjQtMQ2XUHr4QqE4L0Bm8fd9vomEAyemuF04ubbsdqTU_wU1cANeNSqyrTprTYI9lEkpyrnmzgQl1uSPpRRlcmqIIkK0KgD6sPC4fihxOjgOIxOXqzHdYUCcksGxDIdU=&uniplatform=NZKPT&language=CHS
SNPs from literature sources	QTL-1130	2	13666627	T	C	FABP3	Meat quality	https://kns.cnki.net/kcms2/article/abstract?v=M9N_p6ifsvOUjQtMQ2XUHr4QqE4L0Bm8fd9vomEAyemuF04ubbsdqTU_wU1cANeNSqyrTprTYI9lEkpyrnmzgQl1uSPpRRlcmqIIkK0KgD6sPC4fihxOjgOIxOXqzHdYUCcksGxDIdU=&uniplatform=NZKPT&language=CHS
SNPs from literature sources	QTL-1131	2	13666585	A	C	FABP3	Meat quality	https://kns.cnki.net/kcms2/article/abstract?v=M9N_p6ifsvOUjQtMQ2XUHr4QqE4L0Bm8fd9vomEAyemuF04ubbsdqTU_wU1cANeNSqyrTprTYI9lEkpyrnmzgQl1uSPpRRlcmqIIkK0KgD6sPC4fihxOjgOIxOXqzHdYUCcksGxDIdU=&uniplatform=NZKPT&language=CHS
SNPs from literature sources	QTL-1132	4	8009346	C	A	SSPO	Meat quality	DOI:10.3969/j.issn.2095-3887.2014.z1.043.
SNPs from literature sources	QTL-1133	29	5900213	C	G	TYR	Apparent	https://kns.cnki.net/kcms2/article/abstract?v=M9N_p6ifsvOvylVxFJl0PYNRZnpKn2Y5WlIOVlzOwGbHD2gDvMnWkz3DrobEfXaUhIXcW-K6qsCCKy1p3_e_zSFbk8UlS-4eyDyGAMpWtt8zu70_dqOaXFyjd2y-yM2xBjbNwGyLthI=&uniplatform=NZKPT&language=CHS
SNPs from literature sources	QTL-1134	29	5889676	C	T	TYR	Apparent	https://kns.cnki.net/kcms2/article/abstract?v=M9N_p6ifsvOvylVxFJl0PYNRZnpKn2Y5WlIOVlzOwGbHD2gDvMnWkz3DrobEfXaUhIXcW-K6qsCCKy1p3_e_zSFbk8UlS-4eyDyGAMpWtt8zu70_dqOaXFyjd2y-yM2xBjbNwGyLthI=&uniplatform=NZKPT&language=CHS
SNPs from literature sources	QTL-1135	29	5803548	T	C	TYR	Apparent	https://kns.cnki.net/kcms2/article/abstract?v=M9N_p6ifsvOvylVxFJl0PYNRZnpKn2Y5WlIOVlzOwGbHD2gDvMnWkz3DrobEfXaUhIXcW-K6qsCCKy1p3_e_zSFbk8UlS-4eyDyGAMpWtt8zu70_dqOaXFyjd2y-yM2xBjbNwGyLthI=&uniplatform=NZKPT&language=CHS
SNPs from literature sources	QTL-1136	29	5789880	C	G	TYR	Apparent	https://kns.cnki.net/kcms2/article/abstract?v=M9N_p6ifsvOvylVxFJl0PYNRZnpKn2Y5WlIOVlzOwGbHD2gDvMnWkz3DrobEfXaUhIXcW-K6qsCCKy1p3_e_zSFbk8UlS-4eyDyGAMpWtt8zu70_dqOaXFyjd2y-yM2xBjbNwGyLthI=&uniplatform=NZKPT&language=CHS
SNPs from literature sources	QTL-1137	23	29002054	T	AG	LOC102183469	Meat quality	https://kns.cnki.net/kcms2/article/abstract?v=M9N_p6ifsvO7DR5Rl5Xt7D9AteIDOIrBYnHsHKKWAwTgBA3EyJmoKRLkAYUj5n_fNtii32kiK4XWJ5TdJNEPywOQSwz5jtwJMv23l_lRH0GQW5YZltfjJGXeB4k4xv-nyXWhgP7Drvc=&uniplatform=NZKPT&language=CHS
SNPs from literature sources	QTL-1138	23	29002061	A	G	LOC102183469	Meat quality	https://kns.cnki.net/kcms2/article/abstract?v=M9N_p6ifsvO7DR5Rl5Xt7D9AteIDOIrBYnHsHKKWAwTgBA3EyJmoKRLkAYUj5n_fNtii32kiK4XWJ5TdJNEPywOQSwz5jtwJMv23l_lRH0GQW5YZltfjJGXeB4k4xv-nyXWhgP7Drvc=&uniplatform=NZKPT&language=CHS
SNPs from literature sources	QTL-1139	23	29001930	G	A	LOC102183469	Meat quality	https://kns.cnki.net/kcms2/article/abstract?v=M9N_p6ifsvO7DR5Rl5Xt7D9AteIDOIrBYnHsHKKWAwTgBA3EyJmoKRLkAYUj5n_fNtii32kiK4XWJ5TdJNEPywOQSwz5jtwJMv23l_lRH0GQW5YZltfjJGXeB4k4xv-nyXWhgP7Drvc=&uniplatform=NZKPT&language=CHS
SNPs from literature sources	QTL-1140	23	29001584	G	C	LOC102183469	Meat quality	https://kns.cnki.net/kcms2/article/abstract?v=M9N_p6ifsvO7DR5Rl5Xt7D9AteIDOIrBYnHsHKKWAwTgBA3EyJmoKRLkAYUj5n_fNtii32kiK4XWJ5TdJNEPywOQSwz5jtwJMv23l_lRH0GQW5YZltfjJGXeB4k4xv-nyXWhgP7Drvc=&uniplatform=NZKPT&language=CHS
SNPs from literature sources	QTL-1141	23	29001576	A	C	LOC102183469	Meat quality	https://kns.cnki.net/kcms2/article/abstract?v=M9N_p6ifsvO7DR5Rl5Xt7D9AteIDOIrBYnHsHKKWAwTgBA3EyJmoKRLkAYUj5n_fNtii32kiK4XWJ5TdJNEPywOQSwz5jtwJMv23l_lRH0GQW5YZltfjJGXeB4k4xv-nyXWhgP7Drvc=&uniplatform=NZKPT&language=CHS
SNPs from literature sources	QTL-1146	18	16101692	G	A	TCF25	Apparent	DOI:10.1371/journal.pone.0235426
SNPs from literature sources	QTL-1147	18	16101283	C	T	TCF25	Apparent	DOI:10.1371/journal.pone.0235426
SNPs from literature sources	QTL-1149	18	16090402	C	T	TCF25	Apparent	DOI:10.1371/journal.pone.0235426
SNPs from literature sources	QTL-1151	3	15257724	T	C	RIMS3	Meat quality	DOI:10.1038/s41598-020-70527-8
SNPs from literature sources	QTL-1152	20	39737551	T	G	AMACR	Meat quality	DOI:10.1038/s41598-020-70527-8
SNPs from literature sources	QTL-1153	11	12887774	G	T	DYSF	Meat quality	DOI:10.1038/s41598-020-70527-8
SNPs from literature sources	QTL-1154	28	6538780	C	T	CDHR1	Meat quality	DOI:10.1038/s41598-020-70527-8
SNPs from literature sources	QTL-1155	26	9307634	C	A	LOC102170579	Meat quality	DOI:10.1038/s41598-020-70527-8
SNPs from literature sources	QTL-1156	11	95078197	G	T	NR6A1	Meat quality	DOI:10.1007/s13258-019-00843-5
SNPs from literature sources	QTL-1162	20	25621714	G	A	FST	Apparent	DOI:10.1371/journal.pone.0174868
SNPs from literature sources	QTL-1163	20	25621621	C	T	FST	Apparent	DOI:10.1371/journal.pone.0174868
SNPs from literature sources	QTL-1164	19	39977639	G	C		Disease resistance	DOI:10.1093/jas/skz299
SNPs from literature sources	QTL-1166	19	19216471	C	T	NOS2	Disease resistance	DOI:10.1093/jas/skz299
SNPs from literature sources	QTL-1167	16	20439980	C	A		Disease resistance	DOI:10.1093/jas/skz299
SNPs from literature sources	QTL-1174	8	97265042	C	T		Disease resistance	DOI:10.1007/s11033-018-4206-8
SNPs from literature sources	QTL-1175	6	75481836	T	C		Disease resistance	DOI:10.1007/s11033-018-4206-8
SNPs from literature sources	QTL-1176	19	58454343	G	A		Disease resistance	DOI:10.1007/s11033-018-4206-8
SNPs from literature sources	QTL-1177	16	63613461	A	C	COLGALT2	Disease resistance	DOI:10.1007/s11033-018-4206-8
SNPs from literature sources	QTL-1178	15	26553374	C	A	ACER3	Disease resistance	DOI:10.1007/s11033-018-4206-8
SNPs from literature sources	QTL-1179	24	34523847	A	G	GATA6	Meat quality	DOI:10.3390/genes11060597
SNPs from literature sources	QTL-1180	22	28046084	A	C		Immunity	DOI:10.1186/s12864-017-3982-1
SNPs from literature sources	QTL-1181	20	35988830	G	T	EGFLAM	Immunity	DOI:10.1186/s12864-017-3982-1
SNPs from literature sources	QTL-1182	22	28070205	T	C	PDZRN3	Immunity	DOI:10.1186/s12864-017-3982-1
SNPs from literature sources	QTL-1184	16	18302954	C	T	USH2A	Immunity	DOI:10.1186/s12864-017-3982-1
SNPs from literature sources	QTL-1185	22	27348325	C	T	CNTN3	Immunity	DOI:10.1186/s12864-017-3982-1
SNPs from literature sources	QTL-1186	22	27215932	T	G	CNTN3	Immunity	DOI:10.1186/s12864-017-3982-1
SNPs from literature sources	QTL-1187	20	35366832	A	G	RICTOR	Immunity	DOI:10.1186/s12864-017-3982-1
SNPs from literature sources	QTL-1188	2	41825707	G	A	NRP2	Immunity	DOI:10.1186/s12864-017-3982-1
SNPs from literature sources	QTL-1189	5	23509400	C	T		Immunity	DOI:10.1186/s12864-017-3982-1
SNPs from literature sources	QTL-1190	2	39996745	C	A	LOC102186533	Immunity	DOI:10.1186/s12864-017-3982-1
SNPs from literature sources	QTL-1191	2	39935652	C	T		Immunity	DOI:10.1186/s12864-017-3982-1
SNPs from literature sources	QTL-1192	2	41062421	T	C	ADAM23	Immunity	DOI:10.1186/s12864-017-3982-1
SNPs from literature sources	QTL-1193	2	41028437	C	T	ADAM23	Immunity	DOI:10.1186/s12864-017-3982-1
SNPs from literature sources	QTL-1194	2	40050380	G	C	METTL21A	Immunity	DOI:10.1186/s12864-017-3982-1
SNPs from literature sources	QTL-1197	22	27774975	T	G		Immunity	DOI:10.1186/s12864-017-3982-1
SNPs from literature sources	QTL-1198	2	41215059	C	T		Immunity	DOI:10.1186/s12864-017-3982-1
SNPs from literature sources	QTL-1199	2	44048574	G	A		Immunity	DOI:10.1186/s12864-017-3982-1
SNPs from literature sources	QTL-1200	2	41488470	A	C		Immunity	DOI:10.1186/s12864-017-3982-1
SNPs from literature sources	QTL-1201	2	43422379	G	A		Immunity	DOI:10.1186/s12864-017-3982-1
SNPs from literature sources	QTL-1202	2	43934542	A	G		Immunity	DOI:10.1186/s12864-017-3982-1
SNPs from literature sources	QTL-1203	22	27054343	T	C		Immunity	DOI:10.1186/s12864-017-3982-1
SNPs from literature sources	QTL-1204	20	35682898	A	G		Immunity	DOI:10.1186/s12864-017-3982-1
SNPs from literature sources	QTL-1205	22	27506640	C	T		Immunity	DOI:10.1186/s12864-017-3982-1
SNPs from literature sources	QTL-1206	22	27664761	G	A		Immunity	DOI:10.1186/s12864-017-3982-1
SNPs from literature sources	QTL-1207	22	26404956	G	A		Immunity	DOI:10.1186/s12864-017-3982-1
SNPs from literature sources	QTL-1209	5	23504772	C	T		Immunity	DOI:10.1186/s12864-017-3982-1
SNPs from literature sources	QTL-1210	20	34222384	C	T		Immunity	DOI:10.1186/s12864-017-3982-1
SNPs from literature sources	QTL-1214	20	34438478	C	A		Immunity	DOI:10.1186/s12864-017-3982-1
SNPs from literature sources	QTL-1215	20	34595580	C	G		Immunity	DOI:10.1186/s12864-017-3982-1
SNPs from literature sources	QTL-1216	22	26974400	G	A		Immunity	DOI:10.1186/s12864-017-3982-1
SNPs from literature sources	QTL-1217	7	12033140	G	A		Immunity	DOI:10.1186/s12864-017-3982-1
SNPs from literature sources	QTL-1218	7	11801054	C	A		Immunity	DOI:10.1186/s12864-017-3982-1
SNPs from literature sources	QTL-1219	7	12072884	C	T		Immunity	DOI:10.1186/s12864-017-3982-1
SNPs from literature sources	QTL-1220	7	11840528	T	G		Immunity	DOI:10.1186/s12864-017-3982-1
SNPs from literature sources	QTL-1221	7	11854451	G	A		Immunity	DOI:10.1186/s12864-017-3982-1
SNPs from literature sources	QTL-1222	20	34320859	G	A		Immunity	DOI:10.1186/s12864-017-3982-1
SNPs from literature sources	QTL-1223	22	26537644	C	T		Immunity	DOI:10.1186/s12864-017-3982-1
SNPs from literature sources	QTL-1224	22	26765284	C	T		Immunity	DOI:10.1186/s12864-017-3982-1
SNPs from literature sources	QTL-1225	22	27806686	G	A		Immunity	DOI:10.1186/s12864-017-3982-1
SNPs from literature sources	QTL-1229	12	57505211	T	C	RXFP2	Apparent	DOI:10.1186/s12711-018-0398-6
SNPs from literature sources	QTL-1230	4	53219653	A	G		Disease resistance	DOI:10.1186/s12711-015-0119-3
SNPs from literature sources	QTL-1231	9	72389161	T	C		Disease resistance	DOI:10.1186/s12711-015-0119-3
SNPs from literature sources	QTL-1233	21	23062269	C	T		Disease resistance	DOI:10.1186/s12711-015-0119-3
SNPs from literature sources	QTL-1234	25	910840	T	C		Disease resistance	DOI:10.1186/s12711-015-0119-3
SNPs from literature sources	QTL-1235	27	38109962	A	G	GPM6A	Disease resistance	DOI:10.1186/s12711-015-0119-3
SNPs from literature sources	QTL-1238	23	41536445	T	C		Immunity	DOI:10.1111/j.1365-2052.2011.02268.x
SNPs from literature sources	QTL-1239	23	41536407	C	T		Immunity	DOI:10.1111/j.1365-2052.2011.02268.x
SNPs from literature sources	QTL-1240	23	41536355	G	A		Immunity	DOI:10.1111/j.1365-2052.2011.02268.x
SNPs from literature sources	QTL-1241	23	41536324	T	G		Immunity	DOI:10.1111/j.1365-2052.2011.02268.x
SNPs from literature sources	QTL-1242	23	41536185	A	G		Immunity	DOI:10.1111/j.1365-2052.2011.02268.x
SNPs from literature sources	QTL-1243	23	41536074	G	A		Immunity	DOI:10.1111/j.1365-2052.2011.02268.x
SNPs from literature sources	QTL-1245	23	41510594	A	G		Immunity	DOI:10.1111/j.1365-2052.2011.02268.x
SNPs from literature sources	QTL-1246	23	41492678	C	AG	PSMB9	Immunity	DOI:10.1111/j.1365-2052.2011.02268.x
SNPs from literature sources	QTL-1247	23	41492519	A	C	PSMB9	Immunity	DOI:10.1111/j.1365-2052.2011.02268.x
SNPs from literature sources	QTL-1248	23	41492484	A	G	PSMB9	Immunity	DOI:10.1111/j.1365-2052.2011.02268.x
SNPs from literature sources	QTL-1249	23	41463089	C	T		Immunity	DOI:10.1111/j.1365-2052.2011.02268.x
SNPs from literature sources	QTL-1251	23	41463045	C	A		Immunity	DOI:10.1111/j.1365-2052.2011.02268.x
SNPs from literature sources	QTL-1252	23	41463000	T	A		Immunity	DOI:10.1111/j.1365-2052.2011.02268.x
SNPs from literature sources	QTL-1253	23	41462994	A	G		Immunity	DOI:10.1111/j.1365-2052.2011.02268.x
SNPs from literature sources	QTL-1254	23	41462907	T	C		Immunity	DOI:10.1111/j.1365-2052.2011.02268.x
SNPs from literature sources	QTL-1255	23	41462773	A	T		Immunity	DOI:10.1111/j.1365-2052.2011.02268.x
SNPs from literature sources	QTL-1256	23	41409842	T	C		Immunity	DOI:10.1111/j.1365-2052.2011.02268.x
SNPs from literature sources	QTL-1257	23	41376121	T	C		Immunity	DOI:10.1111/j.1365-2052.2011.02268.x
SNPs from literature sources	QTL-1258	23	41376062	C	T		Immunity	DOI:10.1111/j.1365-2052.2011.02268.x
SNPs from literature sources	QTL-1259	23	41376010	T	G		Immunity	DOI:10.1111/j.1365-2052.2011.02268.x
SNPs from literature sources	QTL-1260	23	41375927	G	A		Immunity	DOI:10.1111/j.1365-2052.2011.02268.x
SNPs from literature sources	QTL-1261	23	41375858	A	G		Immunity	DOI:10.1111/j.1365-2052.2011.02268.x
SNPs from literature sources	QTL-1265	23	41287443	G	A	RING1	Immunity	DOI:10.1111/j.1365-2052.2011.02268.x
SNPs from literature sources	QTL-1266	23	41287396	G	A	RING1	Immunity	DOI:10.1111/j.1365-2052.2011.02268.x
SNPs from literature sources	QTL-1276	23	23548634	G	A	LOC102180664	Immunity	DOI:10.1111/j.1365-2052.2011.02268.x
SNPs from literature sources	QTL-1277	23	23548587	A	G	LOC102180664	Immunity	DOI:10.1111/j.1365-2052.2011.02268.x
SNPs from literature sources	QTL-1278	23	23548553	T	C	LOC102180664	Immunity	DOI:10.1111/j.1365-2052.2011.02268.x
SNPs from literature sources	QTL-1280	23	23548387	G	C	LOC102180664	Immunity	DOI:10.1111/j.1365-2052.2011.02268.x
SNPs from literature sources	QTL-1281	23	23548368	G	T	LOC102180664	Immunity	DOI:10.1111/j.1365-2052.2011.02268.x
SNPs from literature sources	QTL-1282	23	23548352	A	T/G	LOC102180664	Immunity	DOI:10.1111/j.1365-2052.2011.02268.x
SNPs from literature sources	QTL-1283	23	23548167	G	A	LOC102180664	Immunity	DOI:10.1111/j.1365-2052.2011.02268.x
SNPs from literature sources	QTL-1284	23	23548166	C	T	LOC102180664	Immunity	DOI:10.1111/j.1365-2052.2011.02268.x
SNPs from literature sources	QTL-1285	23	23546952	T	G	LOC102180664	Immunity	DOI:10.1111/j.1365-2052.2011.02268.x
SNPs from literature sources	QTL-1286	23	23546908	C	T	LOC102180664	Immunity	DOI:10.1111/j.1365-2052.2011.02268.x
SNPs from literature sources	QTL-1287	23	23546836	A	G	LOC102180664	Immunity	DOI:10.1111/j.1365-2052.2011.02268.x
SNPs from literature sources	QTL-1288	23	23546805	G	A	LOC102180664	Immunity	DOI:10.1111/j.1365-2052.2011.02268.x
SNPs from literature sources	QTL-1289	23	23471774	T	C		Immunity	DOI:10.1111/j.1365-2052.2011.02268.x
SNPs from literature sources	QTL-1291	23	23454912	C	T		Immunity	DOI:10.1111/j.1365-2052.2011.02268.x
SNPs from literature sources	QTL-1292	23	23454811	T	C		Immunity	DOI:10.1111/j.1365-2052.2011.02268.x
SNPs from literature sources	QTL-1293	23	23454659	C	T		Immunity	DOI:10.1111/j.1365-2052.2011.02268.x
SNPs from literature sources	QTL-1296	23	23444249	C	T		Immunity	DOI:10.1111/j.1365-2052.2011.02268.x
SNPs from literature sources	QTL-1297	23	23444165	A	G		Immunity	DOI:10.1111/j.1365-2052.2011.02268.x
SNPs from literature sources	QTL-1298	23	23443791	A	G		Immunity	DOI:10.1111/j.1365-2052.2011.02268.x
SNPs from literature sources	QTL-1299	23	23443747	T	C		Immunity	DOI:10.1111/j.1365-2052.2011.02268.x
SNPs from literature sources	QTL-1300	23	23452038	C	T		Immunity	DOI:10.1111/j.1365-2052.2011.02268.x
SNPs from literature sources	QTL-1305	23	23349846	T	C	LOC102189356	Immunity	DOI:10.1111/j.1365-2052.2011.02268.x
SNPs from literature sources	QTL-1306	23	23314085	G	A	BTNL2	Immunity	DOI:10.1111/j.1365-2052.2011.02268.x
SNPs from literature sources	QTL-1307	23	23314028	C	T	BTNL2	Immunity	DOI:10.1111/j.1365-2052.2011.02268.x
SNPs from literature sources	QTL-1308	23	23309644	G	C	LOC102189636	Immunity	DOI:10.1111/j.1365-2052.2011.02268.x
SNPs from literature sources	QTL-1312	23	23309832	A	G	LOC102189636	Immunity	DOI:10.1111/j.1365-2052.2011.02268.x
SNPs from literature sources	QTL-1313	23	23309889	G	A	LOC102189636	Immunity	DOI:10.1111/j.1365-2052.2011.02268.x
SNPs from literature sources	QTL-1314	23	23309945	C	T	LOC102189636	Immunity	DOI:10.1111/j.1365-2052.2011.02268.x
SNPs from literature sources	QTL-1315	23	23309975	C	T	LOC102189636	Immunity	DOI:10.1111/j.1365-2052.2011.02268.x
SNPs from literature sources	QTL-1316	23	23310061	C	T	LOC102189636	Immunity	DOI:10.1111/j.1365-2052.2011.02268.x
SNPs from literature sources	QTL-1317	23	23310147	A	T	LOC102189636	Immunity	DOI:10.1111/j.1365-2052.2011.02268.x
SNPs from literature sources	QTL-1318	23	23310153	G	A	LOC102189636	Immunity	DOI:10.1111/j.1365-2052.2011.02268.x
SNPs from literature sources	QTL-1319	23	23310174	T	C	LOC102189636	Immunity	DOI:10.1111/j.1365-2052.2011.02268.x
SNPs from literature sources	QTL-1320	3	42906674	A	G	IL12RB2	Immunity	DOI:10.1111/1755-0998.12560
SNPs from literature sources	QTL-1329	2	88002609	T	C	ACVR2A	Disease resistance	DOI:10.1111/1755-0998.12560
SNPs from literature sources	QTL-1335	4	34849857	G	A	TSPAN12	Reproduction	DOI:10.1111/1755-0998.12560
SNPs from literature sources	QTL-1336	4	111064810	G	A	KRIT1	Reproduction	DOI:10.1111/1755-0998.12560
SNPs from literature sources	QTL-1337	7	68300009	C	T	LOC102177619	Immunity	DOI:10.1111/1755-0998.12560
SNPs from literature sources	QTL-1345	7	66027604	A	G	GDF9	Reproduction	DOI:10.15933/j.cnki.1004-3268.2021.07.019.
SNPs from literature sources	QTL-1346	27	29643484	G	A	SORBS2	Reproduction	DOI:10.3969/j.issn.1674-7968.2021.07.007
SNPs from literature sources	QTL-1347	27	29643502	C	T	SORBS2	Reproduction	DOI:10.3969/j.issn.1674-7968.2021.07.007
SNPs from literature sources	QTL-1348	27	29643593	C	G	SORBS2	Reproduction	DOI:10.3969/j.issn.1674-7968.2021.07.007
SNPs from literature sources	QTL-1349	LWLT01000221.1	3935	G	T		Reproduction	https://kns.cnki.net/kcms2/article/abstract?v=M9N_p6ifsvMilvDqxsvr-l-DIPv5VK0GJJI_IqnvHfBlScHI6v1iCbt5DriTqfaZ9bmz7edHCu-Yu_qmLrThT2dSk7T-grQCxy1Hz2ZrDwJum-rX7v5E-02FNL_6Nz79aCsHsk91Slc=&uniplatform=NZKPT&language=CHS
SNPs from literature sources	QTL-1351	LWLT01000221.1	418	T	G		Reproduction	https://kns.cnki.net/kcms2/article/abstract?v=M9N_p6ifsvMilvDqxsvr-l-DIPv5VK0GJJI_IqnvHfBlScHI6v1iCbt5DriTqfaZ9bmz7edHCu-Yu_qmLrThT2dSk7T-grQCxy1Hz2ZrDwJum-rX7v5E-02FNL_6Nz79aCsHsk91Slc=&uniplatform=NZKPT&language=CHS
SNPs from literature sources	QTL-1352	LWLT01000021.1	15308550	T	C		Reproduction	https://kns.cnki.net/kcms2/article/abstract?v=M9N_p6ifsvMilvDqxsvr-l-DIPv5VK0GJJI_IqnvHfBlScHI6v1iCbt5DriTqfaZ9bmz7edHCu-Yu_qmLrThT2dSk7T-grQCxy1Hz2ZrDwJum-rX7v5E-02FNL_6Nz79aCsHsk91Slc=&uniplatform=NZKPT&language=CHS
SNPs from literature sources	QTL-1353	6	29916469	G	A	BMPR1B	Reproduction	DOI:10.1007/s11250-021-02651-0
SNPs from literature sources	QTL-1355	11	95058255	G	C	NR5A1	Reproduction	DOI:10.1016/j.anireprosci.2018.05.001
SNPs from literature sources	QTL-1356	8	59806330	C	T	FAM221B	Reproduction	DOI:10.1371/journal.pbio.1001258
SNPs from literature sources	QTL-1357	5	25880777	C	T		Reproduction	DOI:10.1371/journal.pbio.1001258
SNPs from literature sources	QTL-1358	5	47672839	C	T		Reproduction	DOI:10.1371/journal.pbio.1001258
SNPs from literature sources	QTL-1360	6	70522048	C	T		Reproduction	DOI:10.1371/journal.pbio.1001258
SNPs from literature sources	QTL-1361	9	32329864	G	A	LIN28B	Reproduction	DOI:10.1371/journal.pbio.1001258
SNPs from literature sources	QTL-1362	9	62819405	T	G		Reproduction	DOI:10.1371/journal.pbio.1001258
SNPs from literature sources	QTL-1363	12	57487305	G	A	RXFP2	Reproduction	DOI:10.1371/journal.pbio.1001258
SNPs from literature sources	QTL-1364	12	56347868	T	C		Reproduction	DOI:10.1371/journal.pbio.1001258
SNPs from literature sources	QTL-1365	19	18355728	G	A	NF1	Reproduction	DOI:10.1371/journal.pbio.1001258
SNPs from literature sources	QTL-1366	13	48853498	G	A		Reproduction	DOI:10.1371/journal.pbio.1001258
SNPs from literature sources	QTL-1367	13	62919685	G	A		Reproduction	DOI:10.1371/journal.pbio.1001258
SNPs from literature sources	QTL-1368	20	38744315	A	C		Reproduction	DOI:10.1371/journal.pbio.1001258
SNPs from literature sources	QTL-1369	17	11362848	A	G		Reproduction	DOI:10.1371/journal.pbio.1001258
SNPs from literature sources	QTL-1370	21	38610449	C	G		Reproduction	DOI:10.1371/journal.pbio.1001258
SNPs from literature sources	QTL-1371	22	7152216	G	A	TRIM71	Reproduction	DOI:10.1371/journal.pbio.1001258
SNPs from literature sources	QTL-1372	22	31542703	A	G	MITF	Reproduction	DOI:10.1371/journal.pbio.1001258
SNPs from literature sources	QTL-1373	22	53296926	C	T		Reproduction	DOI:10.1371/journal.pbio.1001258
SNPs from literature sources	QTL-1374	23	31489585	C	T		Reproduction	DOI:10.1371/journal.pbio.1001258
SNPs from literature sources	QTL-1375	29	42105362	T	C	HRASLS5	Reproduction	DOI:10.1371/journal.pbio.1001258
SNPs from literature sources	QTL-1376	28	17735960	C	T	CDH23	Reproduction	DOI:10.1371/journal.pbio.1001258
SNPs from literature sources	QTL-1378	12	80081685	A	GT		Reproduction	DOI:10.1371/journal.pone.0244408
SNPs from literature sources	QTL-1379	8	77761793	C	T	NTRK2	Reproduction	DOI:10.1371/journal.pone.0244408
SNPs from literature sources	QTL-1380	21	66199937	C	G		Reproduction	DOI:10.1371/journal.pone.0086107
SNPs from literature sources	QTL-1381	19	36850688	A	T	PHB	Reproduction	DOI:10.1371/journal.pgen.1003809
SNPs from literature sources	QTL-1382	9	37013708	T	C		Reproduction	DOI:10.1371/journal.pgen.1003809
SNPs from literature sources	QTL-1385	LWLT01000021.1	15300003	A	T		Reproduction	DOI:10.1007/s11250-015-0799-2
SNPs from literature sources	QTL-1387	15	58390229	T	C	DRD2	Reproduction	DOI:10.1071/RD18069
SNPs from literature sources	QTL-1388	7	66026756	T	G	GDF9	Reproduction	DOI:10.3390/ani11020571
SNPs from literature sources	QTL-1389	7	66026788	G	A	GDF9	Reproduction	DOI:10.3390/ani11020571
SNPs from literature sources	QTL-1390	7	66026795	T	C	GDF9	Reproduction	DOI:10.3390/ani11020571
SNPs from literature sources	QTL-1391	7	66027116	A	G	GDF9	Reproduction	DOI:10.3390/ani11020571
SNPs from literature sources	QTL-1392	7	66027139	C	G	GDF9	Reproduction	DOI:10.3390/ani11020571
SNPs from literature sources	QTL-1395	7	66027877	G	A	GDF9	Reproduction	DOI:10.3390/ani11020571
SNPs from literature sources	QTL-1396	3	8547869	T	G	CSMD2	Production	DOI:10.1186/s12711-019-0508-0
SNPs from literature sources	QTL-1397	3	16514056	G	A	HIVEP3	Production	DOI:10.1186/s12711-019-0508-0
SNPs from literature sources	QTL-1398	3	38864064	C	T	ITGB3BP	Production	DOI:10.1186/s12711-019-0508-0
SNPs from literature sources	QTL-1399	3	102010776	C	G		Production	DOI:10.1186/s12711-019-0508-0
SNPs from literature sources	QTL-1400	1	16772443	C	T		Production	DOI:10.1186/s12711-019-0508-0
SNPs from literature sources	QTL-1401	1	25427960	T	C	ROBO1	Production	DOI:10.1186/s12711-019-0508-0
SNPs from literature sources	QTL-1402	1	49676338	G	A		Production	DOI:10.1186/s12711-019-0508-0
SNPs from literature sources	QTL-1403	1	88411234	C	T		Production	DOI:10.1186/s12711-019-0508-0
SNPs from literature sources	QTL-1404	1	135520312	T	C	BFSP2	Production	DOI:10.1186/s12711-019-0508-0
SNPs from literature sources	QTL-1405	1	142692251	A	G		Production	DOI:10.1186/s12711-019-0508-0
SNPs from literature sources	QTL-1406	8	99283319	G	A	AKAP2	Production	DOI:10.1186/s12711-019-0508-0
SNPs from literature sources	QTL-1407	8	95972982	C	T		Production	DOI:10.1186/s12711-019-0508-0
SNPs from literature sources	QTL-1408	8	88250711	A	G		Production	DOI:10.1186/s12711-019-0508-0
SNPs from literature sources	QTL-1409	8	79417269	T	C		Production	DOI:10.1186/s12711-019-0508-0
SNPs from literature sources	QTL-1410	8	40773827	T	C		Production	DOI:10.1186/s12711-019-0508-0
SNPs from literature sources	QTL-1411	2	116944208	C	A	AGPS	Production	DOI:10.1186/s12711-019-0508-0
SNPs from literature sources	QTL-1412	2	40787843	C	T		Production	DOI:10.1186/s12711-019-0508-0
SNPs from literature sources	QTL-1413	11	102012314	C	T	CFAP77	Production	DOI:10.1186/s12711-019-0508-0
SNPs from literature sources	QTL-1414	11	81596146	C	T	FAM49A	Production	DOI:10.1186/s12711-019-0508-0
SNPs from literature sources	QTL-1415	11	13618593	T	C	ADD2	Production	DOI:10.1186/s12711-019-0508-0
SNPs from literature sources	QTL-1416	5	30912802	T	G		Production	DOI:10.1186/s12711-019-0508-0
SNPs from literature sources	QTL-1417	5	73014669	C	A		Production	DOI:10.1186/s12711-019-0508-0
SNPs from literature sources	QTL-1418	5	88143048	G	T		Production	DOI:10.1186/s12711-019-0508-0
SNPs from literature sources	QTL-1419	4	108163168	A	G	PPP1R9A	Production	DOI:10.1186/s12711-019-0508-0
SNPs from literature sources	QTL-1420	4	65092352	G	A		Production	DOI:10.1186/s12711-019-0508-0
SNPs from literature sources	QTL-1422	7	97866061	T	G	NFIX	Production	DOI:10.1186/s12711-019-0508-0
SNPs from literature sources	QTL-1423	7	98800431	A	C		Production	DOI:10.1186/s12711-019-0508-0
SNPs from literature sources	QTL-1424	7	20905211	G	A		Production	DOI:10.1186/s12711-019-0508-0
SNPs from literature sources	QTL-1426	6	21083842	A	G		Production	DOI:10.1186/s12711-019-0508-0
SNPs from literature sources	QTL-1427	6	22628011	T	A		Production	DOI:10.1186/s12711-019-0508-0
SNPs from literature sources	QTL-1428	6	86324612	A	C		Production	DOI:10.1186/s12711-019-0508-0
SNPs from literature sources	QTL-1429	10	26740421	C	A	SYNE2	Production	DOI:10.1186/s12711-019-0508-0
SNPs from literature sources	QTL-1430	9	9861246	C	A		Production	DOI:10.1186/s12711-019-0508-0
SNPs from literature sources	QTL-1431	9	80534394	G	A		Production	DOI:10.1186/s12711-019-0508-0
SNPs from literature sources	QTL-1432	14	81310906	C	T	HSF1	Production	DOI:10.1186/s12711-019-0508-0
SNPs from literature sources	QTL-1433	14	80044238	A	C		Production	DOI:10.1186/s12711-019-0508-0
SNPs from literature sources	QTL-1434	14	63686818	C	T		Production	DOI:10.1186/s12711-019-0508-0
SNPs from literature sources	QTL-1435	12	67108927	G	T		Production	DOI:10.1186/s12711-019-0508-0
SNPs from literature sources	QTL-1437	12	645068	G	T		Production	DOI:10.1186/s12711-019-0508-0
SNPs from literature sources	QTL-1438	19	9957356	G	A	YPEL2	Production	DOI:10.1186/s12711-019-0508-0
SNPs from literature sources	QTL-1439	19	55710476	C	A	OTOP2	Production	DOI:10.1186/s12711-019-0508-0
SNPs from literature sources	QTL-1440	16	14401505	G	A		Production	DOI:10.1186/s12711-019-0508-0
SNPs from literature sources	QTL-1441	16	22446914	T	C		Production	DOI:10.1186/s12711-019-0508-0
SNPs from literature sources	QTL-1442	16	68632436	C	A		Production	DOI:10.1186/s12711-019-0508-0
SNPs from literature sources	QTL-1444	13	78231737	T	C	PARD6B	Production	DOI:10.1186/s12711-019-0508-0
SNPs from literature sources	QTL-1445	18	28804329	T	C		Production	DOI:10.1186/s12711-019-0508-0
SNPs from literature sources	QTL-1446	18	52140083	C	T		Production	DOI:10.1186/s12711-019-0508-0
SNPs from literature sources	QTL-1447	15	55622856	T	C		Production	DOI:10.1186/s12711-019-0508-0
SNPs from literature sources	QTL-1448	15	19736427	G	A	LOC108637654	Production	DOI:10.1186/s12711-019-0508-0
SNPs from literature sources	QTL-1449	15	3823319	A	T		Production	DOI:10.1186/s12711-019-0508-0
SNPs from literature sources	QTL-1450	20	6045852	G	A		Production	DOI:10.1186/s12711-019-0508-0
SNPs from literature sources	QTL-1451	20	27961126	T	C		Production	DOI:10.1186/s12711-019-0508-0
SNPs from literature sources	QTL-1452	20	57152371	G	A		Production	DOI:10.1186/s12711-019-0508-0
SNPs from literature sources	QTL-1453	20	70289925	G	A		Production	DOI:10.1186/s12711-019-0508-0
SNPs from literature sources	QTL-1454	17	43708029	C	T		Production	DOI:10.1186/s12711-019-0508-0
SNPs from literature sources	QTL-1457	22	22738750	A	G		Production	DOI:10.1186/s12711-019-0508-0
SNPs from literature sources	QTL-1458	22	23666994	C	A	CNTN4	Production	DOI:10.1186/s12711-019-0508-0
SNPs from literature sources	QTL-1459	22	25000592	G	A	CNTN6	Production	DOI:10.1186/s12711-019-0508-0
SNPs from literature sources	QTL-1460	23	23341732	A	G		Production	DOI:10.1186/s12711-019-0508-0
SNPs from literature sources	QTL-1461	29	20272205	G	A		Production	DOI:10.1186/s12711-019-0508-0
SNPs from literature sources	QTL-1462	29	29475604	G	A	KIRREL3	Production	DOI:10.1186/s12711-019-0508-0
SNPs from literature sources	QTL-1463	26	40205271	G	A	SLC16A12	Production	DOI:10.1186/s12711-019-0508-0
SNPs from literature sources	QTL-1464	26	32745496	C	T	MARVELD1	Production	DOI:10.1186/s12711-019-0508-0
SNPs from literature sources	QTL-1465	26	17156988	G	A	AFAP1L2	Production	DOI:10.1186/s12711-019-0508-0
SNPs from literature sources	QTL-1466	24	59745972	A	G		Production	DOI:10.1186/s12711-019-0508-0
SNPs from literature sources	QTL-1467	25	17474007	T	G		Production	DOI:10.1186/s12711-019-0508-0
SNPs from literature sources	QTL-1468	25	41396586	C	T	GNA12	Production	DOI:10.1186/s12711-019-0508-0
SNPs from literature sources	QTL-1469	28	28820550	T	G	RHOBTB1	Production	DOI:10.1186/s12711-019-0508-0
SNPs from literature sources	QTL-1470	28	13928195	A	G	C28H10orf11	Production	DOI:10.1186/s12711-019-0508-0
SNPs from literature sources	QTL-1471	19	13264418	A	C	ACACA	Production	DOI:10.1111/age.12036
SNPs from literature sources	QTL-1472	6	37215069	T	C	SPP1	Production	DOI:10.3390/ani10071216
SNPs from literature sources	QTL-1473	6	37221389	G	A	SPP1	Production	DOI:10.3390/ani10071216
SNPs from literature sources	QTL-1474	13	61003485	G	A	POFUT1	Production	DOI:10.3390/ani10071216
SNPs from literature sources	QTL-1475	13	61005384	C	A	POFUT1	Production	DOI:10.3390/ani10071216
SNPs from literature sources	QTL-1476	13	61009661	A	C	POFUT1	Production	DOI:10.3390/ani10071216
SNPs from literature sources	QTL-1477	20	39016985	C	A	PRLR	Production	DOI:10.3390/ani10071216
SNPs from literature sources	QTL-1478	20	39057181	C	T	PRLR	Production	DOI:10.3390/ani10071216
SNPs from literature sources	QTL-1479	20	39059873	T	C	PRLR	Production	DOI:10.3390/ani10071216
SNPs from literature sources	QTL-1480	4	27668376	C	A	LEP	Production	DOI:10.3390/ani10020197
SNPs from literature sources	QTL-1481	5	64883247	C	T	IGF1	Production	DOI:10.3390/ani10020197
SNPs from literature sources	QTL-1482	14	81330275	G	A	DGAT1	Production	DOI:10.3390/ani10020197
SNPs from literature sources	QTL-1483	19	42049480	G	A	LOC102185866	Production	DOI:10.3390/ani10020197
SNPs from literature sources	QTL-1485	6	86084790	C	A	CSN1S2	Production	DOI:10.3390/ani10020197
SNPs from literature sources	QTL-1487	4	54867691	C	T	GHRHR	Production	DOI:10.3390/ani10020197
SNPs from literature sources	QTL-1489	11	102722994	T	C	PAEP	Production	DOI:10.1186/s12864-017-3581-1
SNPs from literature sources	QTL-1490	5	30812666	T	C	LALBA	Production	DOI:10.1186/s12864-017-3581-1
SNPs from literature sources	QTL-1491	6	85993463	C	T	CSN1S1	Production	DOI:10.1186/s12864-017-3581-1
SNPs from literature sources	QTL-1492	6	86007960	G	T	CSN2	Production	DOI:10.1186/s12864-017-3581-1
SNPs from literature sources	QTL-1493	6	86007999	T	C	CSN2	Production	DOI:10.1186/s12864-017-3581-1
SNPs from literature sources	QTL-1494	1	38965338	C	T		Production	DOI:10.3390/ani11061671
SNPs from literature sources	QTL-1495	5	57737829	A	G		Production	DOI:10.3390/ani11061671
SNPs from literature sources	QTL-1496	5	63450146	T	C	ANO4	Production	DOI:10.3390/ani11061671
SNPs from literature sources	QTL-1498	4	5903079	G	A		Production	DOI:10.3390/ani11061671
SNPs from literature sources	QTL-1499	6	58050625	G	A		Production	DOI:10.3390/ani11061671
SNPs from literature sources	QTL-1501	16	75026465	A	G		Production	DOI:10.3390/ani11061671
SNPs from literature sources	QTL-1502	21	11939342	T	C	MCTP2	Production	DOI:10.3390/ani11061671
SNPs from literature sources	QTL-1503	22	15125819	A	C	SNRK	Production	DOI:10.3390/ani11061671
SNPs from literature sources	QTL-1504	5	115011335	G	A	ATXN10	Production	DOI:10.3390/ani11061671
SNPs from literature sources	QTL-1505	5	114956125	G	A		Production	DOI:10.3390/ani11061671
SNPs from literature sources	QTL-1506	3	10714383	A	G		Production	DOI:10.1111/age.12956
SNPs from literature sources	QTL-1507	3	11156601	G	A	MAP7D1	Production	DOI:10.1111/age.12956
SNPs from literature sources	QTL-1508	3	13926925	G	A	LOC102169353	Production	DOI:10.1111/age.12956
SNPs from literature sources	QTL-1509	3	15220594	C	T		Production	DOI:10.1111/age.12956
SNPs from literature sources	QTL-1510	3	34961813	T	C	LOC102190572	Production	DOI:10.1111/age.12956
SNPs from literature sources	QTL-1511	3	38229834	G	A		Production	DOI:10.1111/age.12956
SNPs from literature sources	QTL-1512	3	86926203	T	G	EPS8L3	Production	DOI:10.1111/age.12956
SNPs from literature sources	QTL-1513	1	36358301	A	G		Production	DOI:10.1111/age.12956
SNPs from literature sources	QTL-1514	1	36374448	G	A		Production	DOI:10.1111/age.12956
SNPs from literature sources	QTL-1518	1	101659225	G	A		Production	DOI:10.1111/age.12956
SNPs from literature sources	QTL-1519	1	101753469	T	C		Production	DOI:10.1111/age.12956
SNPs from literature sources	QTL-1521	1	106366025	T	C		Production	DOI:10.1111/age.12956
SNPs from literature sources	QTL-1523	1	107764388	C	T		Production	DOI:10.1111/age.12956
SNPs from literature sources	QTL-1524	1	110996052	C	A	KCNAB1	Production	DOI:10.1111/age.12956
SNPs from literature sources	QTL-1528	8	71576724	G	A		Production	DOI:10.1111/age.12956
SNPs from literature sources	QTL-1529	8	48088320	G	A		Production	DOI:10.1111/age.12956
SNPs from literature sources	QTL-1530	8	42121951	C	T		Production	DOI:10.1111/age.12956
SNPs from literature sources	QTL-1531	8	38573276	G	A	KIAA2026	Production	DOI:10.1111/age.12956
SNPs from literature sources	QTL-1532	8	4044479	T	G	GALNTL6	Production	DOI:10.1111/age.12956
SNPs from literature sources	QTL-1533	2	46780934	C	T	LOC102187632	Production	DOI:10.1111/age.12956
SNPs from literature sources	QTL-1534	2	46005821	C	T	TRAK2	Production	DOI:10.1111/age.12956
SNPs from literature sources	QTL-1535	2	39265115	C	T		Production	DOI:10.1111/age.12956
SNPs from literature sources	QTL-1536	2	29095269	C	T		Production	DOI:10.1111/age.12956
SNPs from literature sources	QTL-1537	2	1333770	G	A		Production	DOI:10.1111/age.12956
SNPs from literature sources	QTL-1538	11	68620570	T	C	GALNT14	Production	DOI:10.1111/age.12956
SNPs from literature sources	QTL-1539	11	59981148	A	G		Production	DOI:10.1111/age.12956
SNPs from literature sources	QTL-1540	11	25366569	C	T		Production	DOI:10.1111/age.12956
SNPs from literature sources	QTL-1542	4	104456318	A	G	ICA1	Production	DOI:10.1111/age.12956
SNPs from literature sources	QTL-1545	4	64716983	T	G	BMT2	Production	DOI:10.1111/age.12956
SNPs from literature sources	QTL-1546	4	64066153	T	C	DOCK4	Production	DOI:10.1111/age.12956
SNPs from literature sources	QTL-1547	4	59472781	C	A	AOAH	Production	DOI:10.1111/age.12956
SNPs from literature sources	QTL-1551	4	32846557	C	T		Production	DOI:10.1111/age.12956
SNPs from literature sources	QTL-1552	4	22397951	T	C		Production	DOI:10.1111/age.12956
SNPs from literature sources	QTL-1553	7	106700061	C	T	ADAMTS2	Production	DOI:10.1111/age.12956
SNPs from literature sources	QTL-1554	7	105656562	C	T	WNT9A	Production	DOI:10.1111/age.12956
SNPs from literature sources	QTL-1559	7	42155896	C	G		Production	DOI:10.1111/age.12956
SNPs from literature sources	QTL-1562	6	29236571	A	G		Production	DOI:10.1111/age.12956
SNPs from literature sources	QTL-1563	10	95994611	G	A		Production	DOI:10.1111/age.12956
SNPs from literature sources	QTL-1564	10	84376544	C	T		Production	DOI:10.1111/age.12956
SNPs from literature sources	QTL-1566	10	80759951	T	C		Production	DOI:10.1111/age.12956
SNPs from literature sources	QTL-1567	10	79051810	A	C	LOC102182508	Production	DOI:10.1111/age.12956
SNPs from literature sources	QTL-1568	10	75502900	T	C		Production	DOI:10.1111/age.12956
SNPs from literature sources	QTL-1570	9	41442197	G	A		Production	DOI:10.1111/age.12956
SNPs from literature sources	QTL-1572	14	15322019	G	A		Production	DOI:10.1111/age.12956
SNPs from literature sources	QTL-1573	19	54224841	G	A		Production	DOI:10.1111/age.12956
SNPs from literature sources	QTL-1574	16	25564427	C	T		Production	DOI:10.1111/age.12956
SNPs from literature sources	QTL-1575	16	44106188	C	T	PER3	Production	DOI:10.1111/age.12956
SNPs from literature sources	QTL-1576	16	44146741	T	GA	PER3	Production	DOI:10.1111/age.12956
SNPs from literature sources	QTL-1577	16	62665234	C	T		Production	DOI:10.1111/age.12956
SNPs from literature sources	QTL-1579	16	62982130	G	A	NMNAT2	Production	DOI:10.1111/age.12956
SNPs from literature sources	QTL-1580	13	15528881	T	G		Production	DOI:10.1111/age.12956
SNPs from literature sources	QTL-1581	13	31759431	G	A	SLC39A12	Production	DOI:10.1111/age.12956
SNPs from literature sources	QTL-1582	13	34649223	G	A		Production	DOI:10.1111/age.12956
SNPs from literature sources	QTL-1583	13	41452808	C	T		Production	DOI:10.1111/age.12956
SNPs from literature sources	QTL-1584	13	64926242	A	G	EPB41L1	Production	DOI:10.1111/age.12956
SNPs from literature sources	QTL-1585	13	66303031	G	A	CTNNBL1	Production	DOI:10.1111/age.12956
SNPs from literature sources	QTL-1586	13	67216369	C	T	PPP1R16B	Production	DOI:10.1111/age.12956
SNPs from literature sources	QTL-1587	13	69644623	T	C	CHD6	Production	DOI:10.1111/age.12956
SNPs from literature sources	QTL-1588	13	74436467	G	A	CDH22	Production	DOI:10.1111/age.12956
SNPs from literature sources	QTL-1589	18	11605265	G	A		Production	DOI:10.1111/age.12956
SNPs from literature sources	QTL-1590	18	47870774	A	G	ZNF260	Production	DOI:10.1111/age.12956
SNPs from literature sources	QTL-1591	18	54261481	G	A	EML2	Production	DOI:10.1111/age.12956
SNPs from literature sources	QTL-1593	15	39245954	G	A	ZNF143	Production	DOI:10.1111/age.12956
SNPs from literature sources	QTL-1595	15	6591942	G	A		Production	DOI:10.1111/age.12956
SNPs from literature sources	QTL-1596	20	10605847	T	C		Production	DOI:10.1111/age.12956
SNPs from literature sources	QTL-1597	17	928584	C	T	DEPDC5	Production	DOI:10.1111/age.12956
SNPs from literature sources	QTL-1598	21	57060999	A	G		Production	DOI:10.1111/age.12956
SNPs from literature sources	QTL-1599	22	53599431	T	C	SACM1L	Production	DOI:10.1111/age.12956
SNPs from literature sources	QTL-1600	23	38680929	T	C	MAPK14	Production	DOI:10.1111/age.12956
SNPs from literature sources	QTL-1601	23	31756557	G	A	XPO5	Production	DOI:10.1111/age.12956
SNPs from literature sources	QTL-1602	29	5692941	G	T	NOX4	Production	DOI:10.1111/age.12956
SNPs from literature sources	QTL-1603	29	17631630	T	C	RSF1	Production	DOI:10.1111/age.12956
SNPs from literature sources	QTL-1604	24	45958843	T	C	EPG5	Production	DOI:10.1111/age.12956
SNPs from literature sources	QTL-1606	25	26392050	C	T	C25H16orf54	Production	DOI:10.1111/age.12956
SNPs from literature sources	QTL-1607	25	33294153	T	C	LOC108633927	Production	DOI:10.1111/age.12956
SNPs from literature sources	QTL-1608	25	33382479	G	A		Production	DOI:10.1111/age.12956
SNPs from literature sources	QTL-1609	25	33986248	G	A	LOC102181832	Production	DOI:10.1111/age.12956
SNPs from literature sources	QTL-1612	28	42906188	G	A	GALNT2	Production	DOI:10.1111/age.12956
SNPs from literature sources	QTL-1613	28	42801470	G	T	PGBD5	Production	DOI:10.1111/age.12956
SNPs from literature sources	QTL-1615	27	10432094	C	T		Production	DOI:10.1111/age.12956
SNPs from literature sources	QTL-1616	3	92293245	T	C	TSPAN2	Production	DOI:10.1111/age.12956
SNPs from literature sources	QTL-1622	2	117479003	C	T	PDE11A	Production	DOI:10.1111/age.12956
SNPs from literature sources	QTL-1623	2	101963274	A	G	FAP	Production	DOI:10.1111/age.12956
SNPs from literature sources	QTL-1624	LWLT01001543.1	10536	T	A		Reproduction	DOI:10.1007/s10528-020-10006-x
SNPs from literature sources	QTL-1625	4	57788343	A	C		Reproduction	DOI:10.1007/s10528-020-10006-x
SNPs from literature sources	QTL-1626	9	23662870	T	C	HS3ST5	Reproduction	DOI:10.1007/s10528-020-10006-x
SNPs from literature sources	QTL-1627	15	51617666	C	T		Reproduction	DOI:10.1007/s10528-020-10006-x
SNPs from literature sources	QTL-1628	11	12757326	C	A		Reproduction	DOI:10.1007/s10528-020-10006-x
SNPs from literature sources	QTL-1629	1	88839047	T	C		Reproduction	DOI:10.1007/s10528-020-10006-x
SNPs from literature sources	QTL-1631	8	8234934	A	G	LOC108636534	Reproduction	DOI:10.1007/s10528-020-10006-x
SNPs from literature sources	QTL-1632	19	51319412	T	C	RPTOR	Reproduction	DOI:10.1007/s10528-020-10006-x
SNPs from literature sources	QTL-1633	1	31407402	C	T		Reproduction	DOI:10.1007/s10528-020-10006-x
SNPs from literature sources	QTL-1634	23	6494805	G	A		Reproduction	DOI:10.1007/s10528-020-10006-x
SNPs from literature sources	QTL-1635	16	28180433	A	G		Reproduction	DOI:10.1007/s10528-020-10006-x
SNPs from literature sources	QTL-1636	15	44868408	C	G	INSC	Reproduction	DOI:10.1007/s10528-020-10006-x
SNPs from literature sources	QTL-1637	12	53143386	T	C	ATP8A2	Reproduction	DOI:10.1007/s10528-020-10006-x
SNPs from literature sources	QTL-1638	28	39657453	C	T		Reproduction	DOI:10.1007/s10528-020-10006-x
SNPs from literature sources	QTL-1639	9	85972223	G	A	PACRG	Reproduction	DOI:10.1007/s10528-020-10006-x
SNPs from literature sources	QTL-1640	3	105890407	A	G		Reproduction	DOI:10.1007/s10528-020-10006-x
SNPs from literature sources	QTL-1641	19	12284610	A	G	USP32	Reproduction	DOI:10.1007/s10528-020-10006-x
SNPs from literature sources	QTL-1642	1	67573929	T	C	ADCY5	Reproduction	DOI:10.1007/s10528-020-10006-x
SNPs from literature sources	QTL-1643	27	21211286	G	A		Reproduction	DOI:10.1007/s10528-020-10006-x
SNPs from literature sources	QTL-1646	6	70756289	G	A	KIT	Reproduction	DOI:10.1007/s10528-020-10006-x
SNPs from literature sources	QTL-1647	5	17801742	G	C		Reproduction	DOI:10.1007/s10528-020-10006-x
SNPs from literature sources	QTL-1648	1	5535819	T	C	RWDD2B	Reproduction	DOI:10.1007/s10528-020-10006-x
SNPs from literature sources	QTL-1649	1	5536897	G	T	RWDD2B	Reproduction	DOI:10.1007/s10528-020-10006-x
SNPs from literature sources	QTL-1651	11	74160385	C	T	NCOA1	Reproduction	DOI:10.1007/s10528-020-10006-x
SNPs from literature sources	QTL-1652	20	35921466	C	T	LIFR	Reproduction	DOI:10.1007/s10528-020-10006-x
SNPs from literature sources	QTL-1653	20	35921545	G	T	LIFR	Reproduction	DOI:10.1007/s10528-020-10006-x
SNPs from literature sources	QTL-1654	3	92547736	C	T	NGF	Reproduction	DOI:10.1007/s10528-020-10006-x
SNPs from literature sources	QTL-1655	7	66027994	G	A	GDF9	Reproduction	DOI:10.1007/s10528-020-10006-x
SNPs from literature sources	QTL-1656	1	40376654	G	A	EPHA6	Reproduction	DOI:10.1007/s10528-020-10006-x
SNPs from literature sources	QTL-1657	15	81239621	G	T	IZUMO1R	Reproduction	DOI:10.1007/s10528-020-10006-x
SNPs from literature sources	QTL-1659	19	35941845	C	T	LRRC59	Reproduction	DOI:10.1007/s10528-020-10006-x
SNPs from literature sources	QTL-1660	11	30554382	A	G	LHCGR	Reproduction	DOI:10.1007/s10528-020-10006-x
SNPs from literature sources	QTL-1662	20	32043658	C	T	GHR	Production	DOI:10.1007/s10528-020-10006-x
SNPs from literature sources	QTL-1663	20	31880728	G	C	GHR	Production	DOI:10.1007/s10528-020-10006-x
SNPs from literature sources	QTL-1664	20	31880818	C	T	GHR	Production	DOI:10.1007/s10528-020-10006-x
SNPs from literature sources	QTL-1665	20	31880901	G	T	GHR	Production	DOI:10.1007/s10528-020-10006-x
SNPs from literature sources	QTL-1666	20	31881072	T	C	GHR	Production	DOI:10.1007/s10528-020-10006-x
SNPs from literature sources	QTL-1670	20	31898414	G	A	GHR	Production	DOI:10.1007/s10528-020-10006-x
SNPs from literature sources	QTL-1671	20	31898636	T	G	GHR	Production	DOI:10.1007/s10528-020-10006-x
SNPs from literature sources	QTL-1672	20	31903163	T	G	GHR	Production	DOI:10.1007/s10528-020-10006-x
SNPs from literature sources	QTL-1673	20	31903421	G	T	GHR	Production	DOI:10.1007/s10528-020-10006-x
SNPs from literature sources	QTL-1674	20	31904357	T	C	GHR	Production	DOI:10.1007/s10528-020-10006-x
SNPs from literature sources	QTL-1675	20	31904721	G	A	GHR	Production	DOI:10.1007/s10528-020-10006-x
SNPs from literature sources	QTL-1676	20	31904784	C	T	GHR	Production	DOI:10.1007/s10528-020-10006-x
SNPs from literature sources	QTL-1677	20	31907382	C	T	GHR	Production	DOI:10.1007/s10528-020-10006-x
SNPs from literature sources	QTL-1678	20	31907574	G	A	GHR	Production	DOI:10.1007/s10528-020-10006-x
SNPs from literature sources	QTL-1679	20	31908214	C	T	GHR	Production	DOI:10.1007/s10528-020-10006-x
SNPs from literature sources	QTL-1680	20	31916645	G	A	GHR	Production	DOI:10.1007/s10528-020-10006-x
SNPs from literature sources	QTL-1681	20	31916794	G	A	GHR	Production	DOI:10.1007/s10528-020-10006-x
SNPs from literature sources	QTL-1682	20	31930704	T	C	GHR	Production	DOI:10.1007/s10528-020-10006-x
SNPs from literature sources	QTL-1683	20	31946046	G	A	GHR	Production	DOI:10.1007/s10528-020-10006-x
SNPs from literature sources	QTL-1685	20	31967254	C	T	GHR	Production	DOI:10.1007/s10528-020-10006-x
SNPs from literature sources	QTL-1686	20	32042482	C	G	GHR	Production	DOI:10.1007/s10528-020-10006-x
SNPs from literature sources	QTL-1687	20	32043333	C	T	GHR	Production	DOI:10.1007/s10528-020-10006-x
SNPs from literature sources	QTL-1688	20	32048151	A	G	GHR	Production	DOI:10.1007/s10528-020-10006-x
SNPs from literature sources	QTL-1689	20	32048670	T	C	GHR	Production	DOI:10.1007/s10528-020-10006-x
SNPs from literature sources	QTL-1690	20	32048984	A	G	GHR	Production	DOI:10.1007/s10528-020-10006-x
SNPs from literature sources	QTL-1691	20	32050666	A	G	GHR	Production	DOI:10.1007/s10528-020-10006-x
SNPs from literature sources	QTL-1692	20	32051204	A	C	GHR	Production	DOI:10.1007/s10528-020-10006-x
SNPs from literature sources	QTL-1693	4	54864380	G	T	GHRHR	Production	DOI:10.1007/s10528-020-10006-x
SNPs from literature sources	QTL-1694	5	64943177	C	G		Production	DOI:10.1007/s10528-020-10006-x
SNPs from literature sources	QTL-1695	25	35362073	A	C	ZP3	Reproduction	DOI:10.1007/s10528-020-10006-x
SNPs from literature sources	QTL-1700	29	1389032	T	G	MTNR1B	Reproduction	DOI:10.1007/s10528-020-10006-x
SNPs from literature sources	QTL-1701	18	65010272	G	A	NLRP5	Reproduction	DOI:10.1007/s10528-020-10006-x
SNPs from literature sources	QTL-1703	24	7461620	T	C	CD226	Reproduction	DOI:10.1007/s10528-020-10006-x
SNPs from literature sources	QTL-1704	4	48664215	T	C		Reproduction	DOI:10.1007/s10528-020-10006-x
SNPs from literature sources	QTL-1705	4	48652594	C	T		Reproduction	DOI:10.1007/s10528-020-10006-x
SNPs from literature sources	QTL-1707	10	42337727	A	G	FAM227B	Reproduction	DOI:10.1007/s10528-020-10006-x
SNPs from literature sources	QTL-1709	24	6994251	C	T		Reproduction	DOI:10.1007/s10528-020-10006-x
SNPs from literature sources	QTL-1710	24	48254090	C	A	ZBTB7C	Reproduction	DOI:10.1007/s10528-020-10006-x
SNPs from literature sources	QTL-1711	4	48612520	C	T	NPY	Reproduction	DOI:10.1007/s10528-020-10006-x
SNPs from literature sources	QTL-1712	24	7411280	G	A	CD226	Reproduction	DOI:10.1007/s10528-020-10006-x
SNPs from literature sources	QTL-1713	24	7411326	T	C	CD226	Reproduction	DOI:10.1007/s10528-020-10006-x
SNPs from literature sources	QTL-1714	24	7411383	A	G	CD226	Reproduction	DOI:10.1007/s10528-020-10006-x
SNPs from literature sources	QTL-1715	24	7465553	G	A	CD226	Reproduction	DOI:10.1007/s10528-020-10006-x
SNPs from literature sources	QTL-1716	27	29169853	C	T	MTNR1A	Reproduction	DOI:10.1007/s10528-020-10006-x
SNPs from literature sources	QTL-1717	27	29170000	G	A		Reproduction	DOI:10.1007/s10528-020-10006-x
SNPs from literature sources	QTL-1718	27	29169997	T	C		Reproduction	DOI:10.1007/s10528-020-10006-x
SNPs from literature sources	QTL-1719	27	29169989	A	G		Reproduction	DOI:10.1007/s10528-020-10006-x
SNPs from literature sources	QTL-1720	27	29169941	A	G		Reproduction	DOI:10.1007/s10528-020-10006-x
SNPs from literature sources	QTL-1722	27	29169881	A	G	MTNR1A	Reproduction	DOI:10.1007/s10528-020-10006-x
SNPs from literature sources	QTL-1723	27	29169861	T	C	MTNR1A	Reproduction	DOI:10.1007/s10528-020-10006-x
SNPs from literature sources	QTL-1724	27	29169653	C	A	MTNR1A	Reproduction	DOI:10.1007/s10528-020-10006-x
SNPs from literature sources	QTL-1725	27	29169651	C	T	MTNR1A	Reproduction	DOI:10.1007/s10528-020-10006-x
SNPs from literature sources	QTL-1726	27	29169634	G	A	MTNR1A	Reproduction	DOI:10.1007/s10528-020-10006-x
SNPs from literature sources	QTL-1729	27	29169466	G	A	MTNR1A	Reproduction	DOI:10.1007/s10528-020-10006-x
SNPs from literature sources	QTL-1730	27	29169435	G	A	MTNR1A	Reproduction	DOI:10.1007/s10528-020-10006-x
SNPs from literature sources	QTL-1733	27	29169213	G	T	MTNR1A	Reproduction	DOI:10.1007/s10528-020-10006-x
SNPs from literature sources	QTL-1734	27	29144323	A	G		Reproduction	DOI:10.1007/s10528-020-10006-x
SNPs from literature sources	QTL-1735	27	29144243	T	C		Reproduction	DOI:10.1007/s10528-020-10006-x
SNPs from literature sources	QTL-1736	27	29144221	G	A		Reproduction	DOI:10.1007/s10528-020-10006-x
SNPs from literature sources	QTL-1737	27	29144180	A	G		Reproduction	DOI:10.1007/s10528-020-10006-x
SNPs from literature sources	QTL-1738	27	29144116	C	T		Reproduction	DOI:10.1007/s10528-020-10006-x
SNPs from literature sources	QTL-1739	27	29144107	A	G		Reproduction	DOI:10.1007/s10528-020-10006-x
SNPs from literature sources	QTL-1740	27	29144078	G	T		Reproduction	DOI:10.1007/s10528-020-10006-x
SNPs from literature sources	QTL-1741	27	29144075	G	A		Reproduction	DOI:10.1007/s10528-020-10006-x
SNPs from literature sources	QTL-1743	27	29143912	T	C		Reproduction	DOI:10.1016/j.theriogenology.2018.02.013
SNPs from literature sources	QTL-1744	27	29143866	T	C		Reproduction	DOI:10.1016/j.theriogenology.2018.02.013
SNPs from literature sources	QTL-1747	3	41108491	C	T	LEPR	Reproduction	DOI:10.1016/j.theriogenology.2018.02.013
SNPs from literature sources	QTL-1748	3	41108547	C	T	LEPR	Reproduction	DOI:10.1016/j.theriogenology.2018.02.013
SNPs from literature sources	QTL-1749	3	41108586	T	C	LEPR	Reproduction	DOI:10.1016/j.theriogenology.2018.02.013
SNPs from literature sources	QTL-1753	3	41151034	G	A	LEPR	Reproduction	DOI:10.1016/j.theriogenology.2018.02.013
SNPs from literature sources	QTL-1754	3	41155691	G	A	LEPR	Reproduction	DOI:10.1016/j.theriogenology.2018.02.013
SNPs from literature sources	QTL-1755	3	41163010	T	C	LEPR	Reproduction	DOI:10.1016/j.theriogenology.2018.02.013
SNPs from literature sources	QTL-1756	3	41163079	C	T	LEPR	Reproduction	DOI:10.1016/j.theriogenology.2018.02.013
SNPs from literature sources	QTL-1757	3	41180152	T	C	LEPR	Reproduction	DOI:10.1016/j.theriogenology.2018.02.013
SNPs from literature sources	QTL-1758	3	41180195	G	A	LEPR	Reproduction	DOI:10.1016/j.theriogenology.2018.02.013
SNPs from literature sources	QTL-1759	3	41180197	C	T	LEPR	Reproduction	DOI:10.1016/j.theriogenology.2018.02.013
SNPs from literature sources	QTL-1760	3	41180248	T	C	LEPR	Reproduction	DOI:10.1016/j.theriogenology.2018.02.013
SNPs from literature sources	QTL-1761	3	41180483	T	C	LEPR	Reproduction	DOI:10.1016/j.theriogenology.2018.02.013
SNPs from literature sources	QTL-1762	3	41180633	G	A	LEPR	Reproduction	DOI:10.1016/j.theriogenology.2018.02.013
SNPs from literature sources	QTL-1763	3	41180659	C	T	LEPR	Reproduction	DOI:10.1016/j.theriogenology.2018.02.013
SNPs from literature sources	QTL-1764	3	41180833	G	A	LEPR	Reproduction	DOI:10.1016/j.theriogenology.2018.02.013
SNPs from literature sources	QTL-1765	7	66028408	A	G	GDF9	Reproduction	DOI:10.1016/j.theriogenology.2018.02.013
SNPs from literature sources	QTL-1766	7	66027923	T	C	GDF9	Reproduction	DOI:10.1016/j.theriogenology.2018.02.013
SNPs from literature sources	QTL-1767	7	66025430	C	T	GDF9	Reproduction	DOI:10.1016/j.theriogenology.2018.02.013
SNPs from literature sources	QTL-1768	7	66025413	C	T	GDF9	Reproduction	DOI:10.1016/j.theriogenology.2018.02.013
SNPs from literature sources	QTL-1769	7	66025355	T	G	GDF9	Reproduction	DOI:10.1016/j.theriogenology.2018.02.013
SNPs from literature sources	QTL-1770	7	66025228	A	G	GDF9	Reproduction	DOI:10.1016/j.theriogenology.2018.02.013
SNPs from literature sources	QTL-1771	7	66025057	A	G	GDF9	Reproduction	DOI:10.1016/j.theriogenology.2018.02.013
SNPs from literature sources	QTL-1772	7	66024982	C	T	GDF9	Reproduction	DOI:10.1016/j.theriogenology.2018.02.013
SNPs from literature sources	QTL-1773	7	66024963	C	T	GDF9	Reproduction	DOI:10.1016/j.theriogenology.2018.02.013
SNPs from literature sources	QTL-1774	16	20104522	G	A		Production	DOI:10.1016/j.theriogenology.2018.02.013
SNPs from literature sources	QTL-1775	16	19686598	A	G		Production	DOI:10.1016/j.theriogenology.2018.02.013
SNPs from literature sources	QTL-1776	16	19914497	G	A		Production	DOI:10.1016/j.theriogenology.2018.02.013
SNPs from literature sources	QTL-1777	16	20039575	C	A		Production	DOI:10.1016/j.theriogenology.2018.02.013
SNPs from literature sources	QTL-1779	22	23777352	G	A		Production	DOI:10.1016/j.theriogenology.2018.02.013
SNPs from literature sources	QTL-1780	22	24093332	G	A	LOC108633370	Production	DOI:10.1016/j.theriogenology.2018.02.013
SNPs from literature sources	QTL-1781	22	23982330	G	A	LOC108633370	Production	DOI:10.1016/j.theriogenology.2018.02.013
SNPs from literature sources	QTL-1785	22	24706161	A	G		Production	DOI:10.1016/j.theriogenology.2018.02.013
SNPs from literature sources	QTL-1786	22	24318063	C	T		Production	DOI:10.1016/j.theriogenology.2018.02.013
SNPs from literature sources	QTL-1787	22	24675226	G	A		Production	DOI:10.1016/j.theriogenology.2018.02.013
SNPs from literature sources	QTL-1788	22	23631197	A	G	CNTN4	Production	DOI:10.1016/j.theriogenology.2018.02.013
SNPs from literature sources	QTL-1789	22	24002081	G	A	LOC108633370	Production	DOI:10.1016/j.theriogenology.2018.02.013
SNPs from literature sources	QTL-1790	22	23901741	T	C	LOC108633370	Production	DOI:10.1016/j.theriogenology.2018.02.013
SNPs from literature sources	QTL-1791	22	23862506	T	C		Production	DOI:10.1016/j.theriogenology.2018.02.013
SNPs from literature sources	QTL-1793	1	98045165	A	G	LOC102190643	Production	DOI:10.1016/j.theriogenology.2018.02.013
SNPs from literature sources	QTL-1794	8	57026273	G	A		Production	DOI:10.1016/j.theriogenology.2018.02.013
SNPs from literature sources	QTL-1795	8	53803702	G	A	LOC102189950	Production	DOI:10.1016/j.theriogenology.2018.02.013
SNPs from literature sources	QTL-1796	2	76057220	C	T	THSD7B	Production	DOI:10.1016/j.theriogenology.2018.02.013
SNPs from literature sources	QTL-1797	2	10275626	G	A	FGR	Production	DOI:10.1016/j.theriogenology.2018.02.013
SNPs from literature sources	QTL-1798	11	70995673	A	G	PLB1	Production	DOI:10.1016/j.theriogenology.2018.02.013
SNPs from literature sources	QTL-1799	4	49406181	T	C		Production	DOI:10.1016/j.theriogenology.2018.02.013
SNPs from literature sources	QTL-1800	10	17701915	C	T	BBOF1	Production	DOI:10.1016/j.theriogenology.2018.02.013
SNPs from literature sources	QTL-1801	16	68591602	G	A		Production	DOI:10.1016/j.theriogenology.2018.02.013
SNPs from literature sources	QTL-1802	18	15322366	C	T	CTU2	Production	DOI:10.1016/j.theriogenology.2018.02.013
SNPs from literature sources	QTL-1803	18	21801025	A	G	NETO2	Production	DOI:10.1016/j.theriogenology.2018.02.013
SNPs from literature sources	QTL-1804	18	29726100	A	G		Production	DOI:10.1016/j.theriogenology.2018.02.013
SNPs from literature sources	QTL-1805	18	43691635	A	G		Production	DOI:10.1016/j.theriogenology.2018.02.013
SNPs from literature sources	QTL-1806	15	12022257	G	A		Production	DOI:10.1016/j.theriogenology.2018.02.013
SNPs from literature sources	QTL-1807	20	32289570	T	C		Production	DOI:10.1016/j.theriogenology.2018.02.013
SNPs from literature sources	QTL-1808	20	42745720	A	G		Production	DOI:10.1016/j.theriogenology.2018.02.013
SNPs from literature sources	QTL-1809	17	59299546	C	A		Production	DOI:10.1016/j.theriogenology.2018.02.013
SNPs from literature sources	QTL-1810	17	49289782	G	T		Production	DOI:10.1016/j.theriogenology.2018.02.013
SNPs from literature sources	QTL-1811	17	12382369	T	C	MED13L	Production	DOI:10.1016/j.theriogenology.2018.02.013
SNPs from literature sources	QTL-1812	23	25371827	G	A		Production	DOI:10.1016/j.theriogenology.2018.02.013
SNPs from literature sources	QTL-1813	23	18980769	A	G	LOC102178901	Production	DOI:10.1016/j.theriogenology.2018.02.013
SNPs from literature sources	QTL-1814	24	26978193	C	T		Production	DOI:10.1016/j.theriogenology.2018.02.013
SNPs from literature sources	QTL-1815	24	50490829	A	T		Production	DOI:10.1016/j.theriogenology.2018.02.013
SNPs from literature sources	QTL-1816	28	8913340	A	G	NRG3	Production	DOI:10.1016/j.theriogenology.2018.02.013
SNPs from literature sources	QTL-1817	2	23325979	G	A		Production	DOI:10.1016/j.theriogenology.2018.02.013
SNPs from literature sources	QTL-1818	11	99162720	C	T		Production	DOI:10.1016/j.theriogenology.2018.02.013
SNPs from literature sources	QTL-1820	5	82187525	A	G		Production	DOI:10.1016/j.theriogenology.2018.02.013
SNPs from literature sources	QTL-1821	5	100558580	G	A	LOC102175278	Production	DOI:10.1016/j.theriogenology.2018.02.013
SNPs from literature sources	QTL-1823	4	64633211	C	T	TMEM168	Production	DOI:10.1016/j.theriogenology.2018.02.013
SNPs from literature sources	QTL-1824	4	55196975	A	G		Production	DOI:10.1016/j.theriogenology.2018.02.013
SNPs from literature sources	QTL-1828	7	107500702	A	G	RNF130	Production	DOI:10.1016/j.theriogenology.2018.02.013
SNPs from literature sources	QTL-1829	7	106121237	T	G	OBSCN	Production	DOI:10.1016/j.theriogenology.2018.02.013
SNPs from literature sources	QTL-1830	7	85646533	T	C		Production	DOI:10.1016/j.theriogenology.2018.02.013
SNPs from literature sources	QTL-1833	7	80116828	C	T		Production	DOI:10.1016/j.theriogenology.2018.02.013
SNPs from literature sources	QTL-1835	7	53090020	C	T	LARS	Production	DOI:10.1016/j.theriogenology.2018.02.013
SNPs from literature sources	QTL-1836	7	42386634	T	C	LOC106502364	Production	DOI:10.1016/j.theriogenology.2018.02.013
SNPs from literature sources	QTL-1839	6	19818714	G	A	ARHGEF38	Production	DOI:10.1016/j.theriogenology.2018.02.013
SNPs from literature sources	QTL-1840	10	85304239	C	T		Production	DOI:10.1016/j.theriogenology.2018.02.013
SNPs from literature sources	QTL-1842	10	58347012	A	G	GNG2	Production	DOI:10.1016/j.theriogenology.2018.02.013
SNPs from literature sources	QTL-1844	10	45225369	T	G	MYO5A	Production	DOI:10.1016/j.theriogenology.2018.02.013
SNPs from literature sources	QTL-1845	9	86168273	G	A	QKI	Production	DOI:10.1016/j.theriogenology.2018.02.013
SNPs from literature sources	QTL-1846	9	87823313	T	C	PDE10A	Production	DOI:10.1016/j.theriogenology.2018.02.013
SNPs from literature sources	QTL-1847	9	89323469	G	A		Production	DOI:10.1016/j.theriogenology.2018.02.013
SNPs from literature sources	QTL-1850	12	84384972	G	A		Production	DOI:10.1016/j.theriogenology.2018.02.013
SNPs from literature sources	QTL-1851	19	13552743	A	G	DDX52	Production	DOI:10.1016/j.theriogenology.2018.02.013
SNPs from literature sources	QTL-1852	19	25019498	C	T	SLC13A5	Production	DOI:10.1016/j.theriogenology.2018.02.013
SNPs from literature sources	QTL-1853	19	37605103	A	G		Production	DOI:10.1016/j.theriogenology.2018.02.013
SNPs from literature sources	QTL-1854	16	34760702	G	A		Production	DOI:10.1016/j.theriogenology.2018.02.013
SNPs from literature sources	QTL-1857	18	53847893	A	G	PPP1R37	Production	DOI:10.1016/j.theriogenology.2018.02.013
SNPs from literature sources	QTL-1860	20	8914283	C	T		Production	DOI:10.1111/age.12956
SNPs from literature sources	QTL-1861	17	66977258	G	A		Production	DOI:10.1111/age.12956
SNPs from literature sources	QTL-1863	21	21685574	T	C	ZNF592	Production	DOI:10.1111/age.12956
SNPs from literature sources	QTL-1864	22	11491478	A	G		Production	DOI:10.1111/age.12956
SNPs from literature sources	QTL-1865	22	58097037	G	A	WNT7A	Production	DOI:10.1111/age.12956
SNPs from literature sources	QTL-1866	23	35709714	A	G		Production	DOI:10.1111/age.12956
SNPs from literature sources	QTL-1867	23	29312965	G	A	RCAN2	Production	DOI:10.1111/age.12956
SNPs from literature sources	QTL-1869	29	50720692	G	A		Production	DOI:10.1111/age.12956
SNPs from literature sources	QTL-1870	24	41433268	G	A	RAB12	Production	DOI:10.1111/age.12956
SNPs from literature sources	QTL-1872	24	54058600	G	A		Production	DOI:10.1111/age.12956
SNPs from literature sources	QTL-1878	1	101753469	T	C		Production	DOI:10.1111/age.12956
SNPs from literature sources	QTL-1883	8	86247418	A	G		Production	DOI:10.1111/age.12956
SNPs from literature sources	QTL-1884	11	77714641	G	A		Production	DOI:10.1111/age.12956
SNPs from literature sources	QTL-1888	7	79644991	A	GT	SNX2	Production	DOI:10.1111/age.12956
SNPs from literature sources	QTL-1893	6	19170391	G	A		Production	DOI:10.1111/age.12956
SNPs from literature sources	QTL-1894	9	77255596	T	C	RGS17	Production	DOI:10.1111/age.12956
SNPs from literature sources	QTL-1898	20	66405255	T	A		Production	DOI:10.1111/age.12956
SNPs from literature sources	QTL-1903	28	36410302	G	T	ERO1B	Production	DOI:10.1111/age.12956
SNPs from literature sources	QTL-1904	1	45173415	T	C	ABI3BP	Production	DOI:10.1111/age.12956
SNPs from literature sources	QTL-1905	1	55751852	G	A	NECTIN3	Production	DOI:10.1111/age.12956
SNPs from literature sources	QTL-1906	8	44518578	G	A		Production	DOI:10.1111/age.12956
SNPs from literature sources	QTL-1907	8	44256854	G	A	PGM5	Production	DOI:10.1111/age.12956
SNPs from literature sources	QTL-1908	10	86765667	T	C	MAP2K5	Production	DOI:10.1111/age.12956
SNPs from literature sources	QTL-1909	10	85157906	T	C	GLCE	Production	DOI:10.1111/age.12956
SNPs from literature sources	QTL-1911	18	11031291	C	T	CDH13	Production	DOI:10.1111/age.12956
SNPs from literature sources	QTL-1912	20	28735090	A	G	EMB	Production	DOI:10.1111/age.12956
SNPs from literature sources	QTL-1913	7	75844543	A	G	DMXL1	Production	DOI:10.1111/age.12956
SNPs from literature sources	QTL-1914	15	22178584	A	G	KCNA4	Production	DOI:10.1111/age.12956
SNPs from literature sources	QTL-1915	11	102721647	A	G		Production	DOI:10.1111/age.12474
SNPs from literature sources	QTL-1916	11	102720061	T	C		Production	DOI:10.1111/age.12474
SNPs from literature sources	QTL-1918	6	85978223	T	C		Production	DOI:10.1111/age.12474
SNPs from literature sources	QTL-1919	6	85978230	G	A		Production	DOI:10.1111/age.12474
SNPs from literature sources	QTL-1920	6	85994864	T	C	CSN1S1	Production	DOI:10.1111/age.12474
SNPs from literature sources	QTL-1921	6	85994888	G	A	CSN1S1	Production	DOI:10.1111/age.12474
SNPs from literature sources	QTL-1922	6	85995190	G	A	CSN1S1	Production	DOI:10.1111/age.12474
SNPs from literature sources	QTL-1923	6	86015299	T	C	CSN2	Production	DOI:10.1111/age.12474
SNPs from literature sources	QTL-1924	7	66026385	G	A	GDF9	Reproduction	https://kns.cnki.net/kcms2/article/abstract?v=M9N_p6ifsvPChwjBFzJsBiz5yQZPwdSfgTlvRdIm2DAj1Pk2y0x3cpld042uSbt87KcwV5XyKKn_XuadjKIYPAFZN85PZ4zetUgAgyyP2brHZWh5CQj4IfzAMxNkdIxfqEbpeKcjZi8=&uniplatform=NZKPT&language=CHS
SNPs from literature sources	QTL-1925	7	66026528	G	A	GDF9	Reproduction	https://kns.cnki.net/kcms2/article/abstract?v=M9N_p6ifsvPChwjBFzJsBiz5yQZPwdSfgTlvRdIm2DAj1Pk2y0x3cpld042uSbt87KcwV5XyKKn_XuadjKIYPAFZN85PZ4zetUgAgyyP2brHZWh5CQj4IfzAMxNkdIxfqEbpeKcjZi8=&uniplatform=NZKPT&language=CHS
SNPs from literature sources	QTL-1926	7	66026638	T	C	GDF9	Reproduction	https://kns.cnki.net/kcms2/article/abstract?v=M9N_p6ifsvPChwjBFzJsBiz5yQZPwdSfgTlvRdIm2DAj1Pk2y0x3cpld042uSbt87KcwV5XyKKn_XuadjKIYPAFZN85PZ4zetUgAgyyP2brHZWh5CQj4IfzAMxNkdIxfqEbpeKcjZi8=&uniplatform=NZKPT&language=CHS
SNPs from literature sources	QTL-1927	7	66027354	C	T	GDF9	Reproduction	https://kns.cnki.net/kcms2/article/abstract?v=M9N_p6ifsvPChwjBFzJsBiz5yQZPwdSfgTlvRdIm2DAj1Pk2y0x3cpld042uSbt87KcwV5XyKKn_XuadjKIYPAFZN85PZ4zetUgAgyyP2brHZWh5CQj4IfzAMxNkdIxfqEbpeKcjZi8=&uniplatform=NZKPT&language=CHS
SNPs from literature sources	QTL-1928	24	59344131	G	C		Reproduction	DOI:10.27158/d.cnki.ghznu.2020.000563.
SNPs from literature sources	QTL-1930	6	71426908	G	CA	CLOCK	Reproduction	DOI:10.27441/d.cnki.gyzdu.2020.000857.
SNPs from literature sources	QTL-1931	6	71429721	C	T	CLOCK	Reproduction	DOI:10.27441/d.cnki.gyzdu.2020.000857.
SNPs from literature sources	QTL-1933	5	68973277	T	C	CRY1	Reproduction	DOI:10.27441/d.cnki.gyzdu.2020.000857.
SNPs from literature sources	QTL-1934	5	68975740	C	T	CRY1	Reproduction	DOI:10.27441/d.cnki.gyzdu.2020.000857.
SNPs from literature sources	QTL-1935	10	11617632	G	C	DIO2	Reproduction	DOI:10.7685/jnau.201811020
SNPs from literature sources	QTL-1936	10	11617641	G	A	DIO2	Reproduction	DOI:10.7685/jnau.201811020
SNPs from literature sources	QTL-1937	10	10583406	C	T	GTF2A1	Reproduction	DOI:10.19556/j.0258-7033.20190107-04.
SNPs from literature sources	QTL-1938	7	66025643	G	T	GDF9	Reproduction	https://kns.cnki.net/kcms2/article/abstract?v=M9N_p6ifsvPRdM4Nelvlub-QsJVf63UbWp_ZmJVhh_P-5xMRBXxPw0IuIKM2HuEtpbhiLl7HnOxDu2_vKlP3fnpVcUgFaa8HyxPr1ZFtJhWrgWMSniGjOXAuovWJqt0kqLU2mCWv6QA=&uniplatform=NZKPT&language=CHS
SNPs from literature sources	QTL-1940	16	1340430	G	A	KISS1	Reproduction	https://kns.cnki.net/kcms2/article/abstract?v=M9N_p6ifsvPRdM4Nelvlub-QsJVf63UbWp_ZmJVhh_P-5xMRBXxPw0IuIKM2HuEtpbhiLl7HnOxDu2_vKlP3fnpVcUgFaa8HyxPr1ZFtJhWrgWMSniGjOXAuovWJqt0kqLU2mCWv6QA=&uniplatform=NZKPT&language=CHS
SNPs from literature sources	QTL-1941	16	1340373	C	A	KISS1	Reproduction	https://kns.cnki.net/kcms2/article/abstract?v=M9N_p6ifsvPRdM4Nelvlub-QsJVf63UbWp_ZmJVhh_P-5xMRBXxPw0IuIKM2HuEtpbhiLl7HnOxDu2_vKlP3fnpVcUgFaa8HyxPr1ZFtJhWrgWMSniGjOXAuovWJqt0kqLU2mCWv6QA=&uniplatform=NZKPT&language=CHS
SNPs from literature sources	QTL-1944	9	76054953	A	T	ESR1	Reproduction	https://kns.cnki.net/kcms2/article/abstract?v=M9N_p6ifsvPXKNAhbKxwIdEH5CW7IMcYQ9AHQoUDIOxsiTFXmqGF5YszFlr2hCh8YJcyyeJyPvobwHBg41lL5UCQ0xIN-g8P-7JLzVkF6LI9v3WAiqz68JhWx-tshYAZdF9ux2KOo8k=&uniplatform=NZKPT&language=CHS
SNPs from literature sources	QTL-1945	10	26714252	G	A	ESR2	Reproduction	https://kns.cnki.net/kcms2/article/abstract?v=M9N_p6ifsvPXKNAhbKxwIdEH5CW7IMcYQ9AHQoUDIOxsiTFXmqGF5YszFlr2hCh8YJcyyeJyPvobwHBg41lL5UCQ0xIN-g8P-7JLzVkF6LI9v3WAiqz68JhWx-tshYAZdF9ux2KOo8k=&uniplatform=NZKPT&language=CHS
SNPs from literature sources	QTL-1946	21	33778213	A	G	LOC102173131	Reproduction	https://kns.cnki.net/kcms2/article/abstract?v=M9N_p6ifsvPXKNAhbKxwIdEH5CW7IMcYQ9AHQoUDIOxsiTFXmqGF5YszFlr2hCh8YJcyyeJyPvobwHBg41lL5UCQ0xIN-g8P-7JLzVkF6LI9v3WAiqz68JhWx-tshYAZdF9ux2KOo8k=&uniplatform=NZKPT&language=CHS
SNPs from literature sources	QTL-1947	21	33772903	C	T	LOC102173131	Reproduction	https://kns.cnki.net/kcms2/article/abstract?v=M9N_p6ifsvPXKNAhbKxwIdEH5CW7IMcYQ9AHQoUDIOxsiTFXmqGF5YszFlr2hCh8YJcyyeJyPvobwHBg41lL5UCQ0xIN-g8P-7JLzVkF6LI9v3WAiqz68JhWx-tshYAZdF9ux2KOo8k=&uniplatform=NZKPT&language=CHS
SNPs from literature sources	QTL-1948	17	58216268	C	A	SMAD1	Reproduction	https://kns.cnki.net/kcms2/article/abstract?v=M9N_p6ifsvPXKNAhbKxwIdEH5CW7IMcYQ9AHQoUDIOxsiTFXmqGF5YszFlr2hCh8YJcyyeJyPvobwHBg41lL5UCQ0xIN-g8P-7JLzVkF6LI9v3WAiqz68JhWx-tshYAZdF9ux2KOo8k=&uniplatform=NZKPT&language=CHS
SNPs from literature sources	QTL-1949	11	30545888	G	A	LHCGR	Reproduction	https://kns.cnki.net/kcms2/article/abstract?v=M9N_p6ifsvPVr3B74HcDcVz-GmPOkxFbMZkn5EaN16OEVr06z8yhsJq22_KDlek7rwnwY8C7cU80vWgXoZt6s-oWHjikVPLcgLjKx63b53CGRswVKkRnCfutj_Xx6CLo2c2HJ10mE84=&uniplatform=NZKPT&language=CHS
SNPs from literature sources	QTL-1950	11	30545384	C	T	LHCGR	Reproduction	https://kns.cnki.net/kcms2/article/abstract?v=M9N_p6ifsvPVr3B74HcDcVz-GmPOkxFbMZkn5EaN16OEVr06z8yhsJq22_KDlek7rwnwY8C7cU80vWgXoZt6s-oWHjikVPLcgLjKx63b53CGRswVKkRnCfutj_Xx6CLo2c2HJ10mE84=&uniplatform=NZKPT&language=CHS
SNPs from literature sources	QTL-1952	11	30545334	A	T	LHCGR	Reproduction	https://kns.cnki.net/kcms2/article/abstract?v=M9N_p6ifsvPVr3B74HcDcVz-GmPOkxFbMZkn5EaN16OEVr06z8yhsJq22_KDlek7rwnwY8C7cU80vWgXoZt6s-oWHjikVPLcgLjKx63b53CGRswVKkRnCfutj_Xx6CLo2c2HJ10mE84=&uniplatform=NZKPT&language=CHS
SNPs from literature sources	QTL-1953	11	30552494	T	G	LHCGR	Reproduction	https://kns.cnki.net/kcms2/article/abstract?v=M9N_p6ifsvPVr3B74HcDcVz-GmPOkxFbMZkn5EaN16OEVr06z8yhsJq22_KDlek7rwnwY8C7cU80vWgXoZt6s-oWHjikVPLcgLjKx63b53CGRswVKkRnCfutj_Xx6CLo2c2HJ10mE84=&uniplatform=NZKPT&language=CHS
SNPs from literature sources	QTL-1954	11	30546113	G	T	LHCGR	Reproduction	https://kns.cnki.net/kcms2/article/abstract?v=M9N_p6ifsvPVr3B74HcDcVz-GmPOkxFbMZkn5EaN16OEVr06z8yhsJq22_KDlek7rwnwY8C7cU80vWgXoZt6s-oWHjikVPLcgLjKx63b53CGRswVKkRnCfutj_Xx6CLo2c2HJ10mE84=&uniplatform=NZKPT&language=CHS
SNPs from literature sources	QTL-1955	11	30546135	G	C	LHCGR	Reproduction	https://kns.cnki.net/kcms2/article/abstract?v=M9N_p6ifsvPVr3B74HcDcVz-GmPOkxFbMZkn5EaN16OEVr06z8yhsJq22_KDlek7rwnwY8C7cU80vWgXoZt6s-oWHjikVPLcgLjKx63b53CGRswVKkRnCfutj_Xx6CLo2c2HJ10mE84=&uniplatform=NZKPT&language=CHS
SNPs from literature sources	QTL-1956	10	10658298	T	C	TSHR	Reproduction	DOI:10.19556/j.0258-7033.2019-03-050
SNPs from literature sources	QTL-1957	10	10724990	G	A	TSHR	Reproduction	DOI:10.19556/j.0258-7033.2019-03-050
SNPs from literature sources	QTL-1958	10	10657726	G	C	TSHR	Reproduction	DOI:10.19556/j.0258-7033.2019-03-050
SNPs from literature sources	QTL-1961	20	38405619	A	G	SPEF2	Reproduction	DOI:10.27117/d.cnki.ghenu.2018.000077
SNPs from literature sources	QTL-1962	20	38499099	G	A	SPEF2	Reproduction	DOI:10.27117/d.cnki.ghenu.2018.000077
SNPs from literature sources	QTL-1963	20	38499514	T	C	SPEF2	Reproduction	DOI:10.27117/d.cnki.ghenu.2018.000077
SNPs from literature sources	QTL-1964	1	93899916	A	G		Reproduction	DOI:10.27117/d.cnki.ghenu.2018.000077
SNPs from literature sources	QTL-1965	1	93900088	G	A	SPATA16	Reproduction	DOI:10.27117/d.cnki.ghenu.2018.000077
SNPs from literature sources	QTL-1966	1	94052083	C	T	SPATA16	Reproduction	DOI:10.27117/d.cnki.ghenu.2018.000077
SNPs from literature sources	QTL-1969	6	29947621	C	T	BMPR1B	Reproduction	https://kns.cnki.net/kcms2/article/abstract?v=M9N_p6ifsvN1VY-8k7uM3mZSIyyQNZXm79EUAm85l7YvGbXA3nIs5PuEGx2qon2PjVve1nAVtKmW4WT3vdw3ZalBx4GRlbrCnp_0KLLXZywN68Se9_kKasae4VCVJ7t-nnCHe6Z8vMw=&uniplatform=NZKPT&language=CHS
SNPs from literature sources	QTL-1970	10	26684922	G	T	ESR2	Reproduction	https://kns.cnki.net/kcms2/article/abstract?v=M9N_p6ifsvN1VY-8k7uM3mZSIyyQNZXm79EUAm85l7YvGbXA3nIs5PuEGx2qon2PjVve1nAVtKmW4WT3vdw3ZalBx4GRlbrCnp_0KLLXZywN68Se9_kKasae4VCVJ7t-nnCHe6Z8vMw=&uniplatform=NZKPT&language=CHS
SNPs from literature sources	QTL-1971	10	26714285	G	A	ESR2	Reproduction	https://kns.cnki.net/kcms2/article/abstract?v=M9N_p6ifsvN1VY-8k7uM3mZSIyyQNZXm79EUAm85l7YvGbXA3nIs5PuEGx2qon2PjVve1nAVtKmW4WT3vdw3ZalBx4GRlbrCnp_0KLLXZywN68Se9_kKasae4VCVJ7t-nnCHe6Z8vMw=&uniplatform=NZKPT&language=CHS
SNPs from literature sources	QTL-1972	10	26711485	C	T	ESR2	Reproduction	https://kns.cnki.net/kcms2/article/abstract?v=M9N_p6ifsvN1VY-8k7uM3mZSIyyQNZXm79EUAm85l7YvGbXA3nIs5PuEGx2qon2PjVve1nAVtKmW4WT3vdw3ZalBx4GRlbrCnp_0KLLXZywN68Se9_kKasae4VCVJ7t-nnCHe6Z8vMw=&uniplatform=NZKPT&language=CHS
SNPs from literature sources	QTL-1973	11	30831442	C	T	FSHR	Reproduction	https://kns.cnki.net/kcms2/article/abstract?v=M9N_p6ifsvN1VY-8k7uM3mZSIyyQNZXm79EUAm85l7YvGbXA3nIs5PuEGx2qon2PjVve1nAVtKmW4WT3vdw3ZalBx4GRlbrCnp_0KLLXZywN68Se9_kKasae4VCVJ7t-nnCHe6Z8vMw=&uniplatform=NZKPT&language=CHS
SNPs from literature sources	QTL-1974	11	30831280	G	A	FSHR	Reproduction	https://kns.cnki.net/kcms2/article/abstract?v=M9N_p6ifsvN1VY-8k7uM3mZSIyyQNZXm79EUAm85l7YvGbXA3nIs5PuEGx2qon2PjVve1nAVtKmW4WT3vdw3ZalBx4GRlbrCnp_0KLLXZywN68Se9_kKasae4VCVJ7t-nnCHe6Z8vMw=&uniplatform=NZKPT&language=CHS
SNPs from literature sources	QTL-1975	11	30826092	G	A	FSHR	Reproduction	https://kns.cnki.net/kcms2/article/abstract?v=M9N_p6ifsvN1VY-8k7uM3mZSIyyQNZXm79EUAm85l7YvGbXA3nIs5PuEGx2qon2PjVve1nAVtKmW4WT3vdw3ZalBx4GRlbrCnp_0KLLXZywN68Se9_kKasae4VCVJ7t-nnCHe6Z8vMw=&uniplatform=NZKPT&language=CHS
SNPs from literature sources	QTL-1976	11	30831351	A	C	FSHR	Reproduction	https://kns.cnki.net/kcms2/article/abstract?v=M9N_p6ifsvN1VY-8k7uM3mZSIyyQNZXm79EUAm85l7YvGbXA3nIs5PuEGx2qon2PjVve1nAVtKmW4WT3vdw3ZalBx4GRlbrCnp_0KLLXZywN68Se9_kKasae4VCVJ7t-nnCHe6Z8vMw=&uniplatform=NZKPT&language=CHS
SNPs from literature sources	QTL-1977	14	81363886	C	G	SLC52A2	Growth	DOI:CNKI:CDMD:2.1018.158454
SNPs from literature sources	QTL-1978	23	21574189	G	C	PRR3	Growth	DOI:CNKI:CDMD:2.1018.158454
SNPs from literature sources	QTL-1979	25	27139843	G	C	FUS	Growth	DOI:CNKI:CDMD:2.1018.158454
SNPs from literature sources	QTL-1980	11	74228080	G	A	NCOA1	Reproduction	https://kns.cnki.net/kcms2/article/abstract?v=M9N_p6ifsvNtAlF5sQubYfwLG3HjeV67eV3O5lsdMZBH5yE_e2MIPl7zt2jGdAVq2eeDDTt3wcZEkOcXozsgDoWftdTG4B7f0idsrsvBl5pH4rPJUpg30cvJ8EBHbWMK5M6Os09lPVc=&uniplatform=NZKPT&language=CHS
SNPs from literature sources	QTL-1981	11	74228018	G	A	NCOA1	Reproduction	https://kns.cnki.net/kcms2/article/abstract?v=M9N_p6ifsvNtAlF5sQubYfwLG3HjeV67eV3O5lsdMZBH5yE_e2MIPl7zt2jGdAVq2eeDDTt3wcZEkOcXozsgDoWftdTG4B7f0idsrsvBl5pH4rPJUpg30cvJ8EBHbWMK5M6Os09lPVc=&uniplatform=NZKPT&language=CHS
SNPs from literature sources	QTL-1982	24	37515989	T	A		Growth	https://kns.cnki.net/kcms2/article/abstract?v=M9N_p6ifsvPSkrU92UnsTUM2rcF1wfA5aHXUCZ4KYKbHx0DomZKqWilOB7r45DLMzT80A-JMM6jpsl9y2hzPcsAZSfpoyBt2kkXINqo5UbpMc6ZyVUwhfnyqp2acOC2u5_SoKNrv8mY=&uniplatform=NZKPT&language=CHS
SNPs from literature sources	QTL-1987	26	45042025	C	T	MBL2	Reproduction	DOI:CNKI:CDMD:2.1016.308497
SNPs from literature sources	QTL-1988	5	102560591	G	A	CD4	Reproduction	DOI:CNKI:CDMD:2.1016.308497
SNPs from literature sources	QTL-1989	11	88212395	G	A	ID2	Reproduction	DOI:CNKI:CDMD:2.1016.308497
SNPs from literature sources	QTL-1990	29	40833275	C	T	FTH1	Reproduction	DOI:10.13417/j.gab.039.001529.
SNPs from literature sources	QTL-1991	3	3168468	C	T	PER2	Reproduction	DOI:10.19556/j.0258-7033.20190102-07
SNPs from literature sources	QTL-1993	3	28074824	T	C	GLIS1	Reproduction	DOI:CNKI:SUN:JCST.0.2020-09-003
SNPs from literature sources	QTL-1995	LWLT01000035.1	293174	T	C		Reproduction	DOI:CNKI:SUN:JCST.0.2020-09-003
SNPs from literature sources	QTL-1997	29	31461178	C	T	FLI1	Reproduction	DOI:CNKI:SUN:CYCZ.0.2020-05-005
SNPs from literature sources	QTL-1999	11	30584162	A	C	LHCGR	Reproduction	DOI:CNKI:SUN:CYCZ.0.2019-06-002
SNPs from literature sources	QTL-2000	16	44085106	A	G	PER3	Reproduction	DOI:CNKI:SUN:JCST.0.2020-08-003
SNPs from literature sources	QTL-2001	16	66346156	A	G	PTGS2	Reproduction	DOI:10.3969/j.issn.2095-3887.2020.02.004
SNPs from literature sources	QTL-2002	29	42984688	C	T	PLCB3	Reproduction	DOI:10.3969/j.issn.2095-3887.2021.01.002
SNPs from literature sources	QTL-2004	11	105361634	G	A	RXRA	Reproduction	DOI:10.3969/j.issn.1674-7968.2019.08.008
SNPs from literature sources	QTL-2005	8	112656063	A	G		Reproduction	DOI:10.16431/j.cnki.1671-7236.2020.03.016
SNPs from literature sources	QTL-2007	27	29142371	A	G		Reproduction	DOI:10.7606/j.issn.1004-1389.2015.08.005
SNPs from literature sources	QTL-2008	10	30372411	C	A	SIX1	Reproduction	DOI:10.19556/j.0258-7033.2018-12-036.
SNPs from literature sources	QTL-2010	17	66865554	G	T	TLR2	Disease resistance	DOI:10.3969/j.issn.1000-4440.2015.06.025
SNPs from literature sources	QTL-2011	17	66865495	A	C	TLR2	Disease resistance	DOI:10.3969/j.issn.1000-4440.2015.06.025
SNPs from literature sources	QTL-2012	17	66865467	T	C	TLR2	Disease resistance	DOI:10.3969/j.issn.1000-4440.2015.06.025
SNPs from literature sources	QTL-2013	17	66865447	C	A	TLR2	Disease resistance	DOI:10.3969/j.issn.1000-4440.2015.06.025
SNPs from literature sources	QTL-2014	17	66865437	G	T	TLR2	Disease resistance	DOI:10.3969/j.issn.1000-4440.2015.06.025
SNPs from literature sources	QTL-2015	22	48766368	G	A/C	TLR9	Disease resistance	DOI:10.13560/j.cnki.biotech.bull.1985.2014.05.024
SNPs from literature sources	QTL-2016	22	48766390	C	G	TLR9	Disease resistance	DOI:10.13560/j.cnki.biotech.bull.1985.2014.05.024
SNPs from literature sources	QTL-2017	27	12467488	C	T	ADRB3	Disease resistance	DOI:10.13432/j.cnki.jgsau.2015.03.030.
SNPs from literature sources	QTL-2018	27	12467494	C	T	ADRB3	Disease resistance	DOI:10.13432/j.cnki.jgsau.2015.03.030.
SNPs from literature sources	QTL-2019	27	12467603	C	AG/C	ADRB3	Disease resistance	DOI:10.13432/j.cnki.jgsau.2015.03.030.
SNPs from literature sources	QTL-2020	27	12467619	T	C	ADRB3	Disease resistance	DOI:10.13432/j.cnki.jgsau.2015.03.030.
SNPs from literature sources	QTL-2021	27	12467634	C	A	ADRB3	Disease resistance	DOI:10.13432/j.cnki.jgsau.2015.03.030.
SNPs from literature sources	QTL-2022	27	12467636	C	T	ADRB3	Disease resistance	DOI:10.13432/j.cnki.jgsau.2015.03.030.
SNPs from literature sources	QTL-2023	11	48788759	C	T	GNLY	Disease resistance	DOI:10.16431/j.cnki.1671-7236.2018.05.025
SNPs from literature sources	QTL-2024	11	48788733	G	C	GNLY	Disease resistance	DOI:10.16431/j.cnki.1671-7236.2018.05.025
SNPs from literature sources	QTL-2025	11	48788195	T	C	GNLY	Disease resistance	DOI:10.16431/j.cnki.1671-7236.2018.05.025
SNPs from literature sources	QTL-2029	11	48788799	C	A	GNLY	Disease resistance	DOI:10.16431/j.cnki.1671-7236.2018.05.025
SNPs from literature sources	QTL-2030	11	48788748	C	A	GNLY	Disease resistance	DOI:10.16431/j.cnki.1671-7236.2018.05.025
SNPs from literature sources	QTL-2031	13	46470155	G	A	PRNP	Disease resistance	DOI:10.3969/j.issn.1007-5038.2006.08.024
SNPs from literature sources	QTL-2032	13	46470195	A	G	PRNP	Disease resistance	DOI:10.3969/j.issn.1007-5038.2006.08.024
SNPs from literature sources	QTL-2033	13	46470206	A	G	PRNP	Disease resistance	DOI:10.3969/j.issn.1007-5038.2006.08.024
SNPs from literature sources	QTL-2034	13	46470258	G	C	PRNP	Disease resistance	DOI:10.3969/j.issn.1007-5038.2006.08.024
SNPs from literature sources	QTL-2035	13	46470259	C	T	PRNP	Disease resistance	DOI:10.3969/j.issn.1007-5038.2006.08.024
SNPs from literature sources	QTL-2036	13	46470232	C	G	PRNP	Disease resistance	DOI:10.3969/j.issn.1007-5038.2006.08.024
SNPs from literature sources	QTL-2051	17	66867314	A	G	TLR2	Disease resistance	DOI:10.3969/j.issn.1008-0589.201710029
SNPs from literature sources	QTL-2052	17	66866527	T	G	TLR2	Disease resistance	DOI:10.3969/j.issn.1008-0589.201710029
SNPs from literature sources	QTL-2053	17	66867373	T	C	TLR2	Disease resistance	DOI:10.3969/j.issn.1008-0589.201710029
SNPs from literature sources	QTL-2054	17	66867611	T	C	TLR2	Disease resistance	DOI:10.3969/j.issn.1008-0589.201710029
SNPs from literature sources	QTL-2055	17	65830566	C	T	TMEM154	Disease resistance	DOI:10.3969/j.issn.1673-1182.2018.12.003
SNPs from literature sources	QTL-2056	13	46470101	C	T	PRNP	Disease resistance	DOI:10.3724/SP.J.1005.2010.01159
SNPs from literature sources	QTL-2059	13	46470207	G	T	PRNP	Disease resistance	DOI:10.3724/SP.J.1005.2010.01159
SNPs from literature sources	QTL-2060	13	46470205	C	A	PRNP	Disease resistance	DOI:10.3724/SP.J.1005.2010.01159
SNPs from literature sources	QTL-2061	23	23470169	G	TC	LOC106503915	Disease resistance	DOI:10.16431/j.cnki.1671-7236.2020.12.006.
SNPs from literature sources	QTL-2063	3	20727527	G	T	PIK3R3	Immunity	DOI:10.1016/j.gene.2020.145345
SNPs from literature sources	QTL-2065	3	104021277	G	A	IL6R	Immunity	DOI:10.1016/j.gene.2020.145345
SNPs from literature sources	QTL-2066	8	106725801	A	G	TLR4	Immunity	DOI:10.1016/j.gene.2020.145345
SNPs from literature sources	QTL-2067	8	106725304	A	G	TLR4	Immunity	DOI:10.1016/j.gene.2020.145345
SNPs from literature sources	QTL-2068	8	106724947	G	T	TLR4	Immunity	DOI:10.1016/j.gene.2020.145345
SNPs from literature sources	QTL-2069	2	102073785	T	A	IFIH1	Immunity	DOI:10.1016/j.gene.2020.145345
SNPs from literature sources	QTL-2070	2	102073513	A	C	IFIH1	Immunity	DOI:10.1016/j.gene.2020.145345
SNPs from literature sources	QTL-2071	2	74978248	G	A	CXCR4	Immunity	DOI:10.1016/j.gene.2020.145345
SNPs from literature sources	QTL-2072	2	74978053	T	C	CXCR4	Immunity	DOI:10.1016/j.gene.2020.145345
SNPs from literature sources	QTL-2073	11	14701746	G	A	NLRC4	Immunity	DOI:10.1016/j.gene.2020.145345
SNPs from literature sources	QTL-2074	11	14701403	T	C	NLRC4	Immunity	DOI:10.1016/j.gene.2020.145345
SNPs from literature sources	QTL-2075	11	14701338	G	A	NLRC4	Immunity	DOI:10.1016/j.gene.2020.145345
SNPs from literature sources	QTL-2076	11	14701170	G	C	NLRC4	Immunity	DOI:10.1016/j.gene.2020.145345
SNPs from literature sources	QTL-2077	11	14701032	C	T	NLRC4	Immunity	DOI:10.1016/j.gene.2020.145345
SNPs from literature sources	QTL-2078	11	14700846	C	T	NLRC4	Immunity	DOI:10.1016/j.gene.2020.145345
SNPs from literature sources	QTL-2079	11	14700288	C	G	NLRC4	Immunity	DOI:10.1016/j.gene.2020.145345
SNPs from literature sources	QTL-2080	11	13442546	A	G	CD207	Immunity	DOI:10.1016/j.gene.2020.145345
SNPs from literature sources	QTL-2081	5	6057212	G	A	ZDHHC17	Immunity	DOI:10.1016/j.gene.2020.145345
SNPs from literature sources	QTL-2082	5	7259332	C	G	NAV3	Immunity	DOI:10.1016/j.gene.2020.145345
SNPs from literature sources	QTL-2083	5	24637716	C	T	FGD6	Immunity	DOI:10.1016/j.gene.2020.145345
SNPs from literature sources	QTL-2084	5	24917238	T	C	USP44	Immunity	DOI:10.1016/j.gene.2020.145345
SNPs from literature sources	QTL-2085	5	25417445	G	C	ITGA5	Immunity	DOI:10.1016/j.gene.2020.145345
SNPs from literature sources	QTL-2086	5	25450753	G	A	GPR84	Immunity	DOI:10.1016/j.gene.2020.145345
SNPs from literature sources	QTL-2087	5	26261962	G	T	TARBP2	Immunity	DOI:10.1016/j.gene.2020.145345
SNPs from literature sources	QTL-2089	5	27638438	C	A	ACVRL1	Immunity	DOI:10.1016/j.gene.2020.145345
SNPs from literature sources	QTL-2090	5	28353210	A	G	CSRNP2	Immunity	DOI:10.1016/j.gene.2020.145345
SNPs from literature sources	QTL-2091	5	28415084	C	T	LOC102190297	Immunity	DOI:10.1016/j.gene.2020.145345
SNPs from literature sources	QTL-2092	5	42496939	T	GA	PTPRB	Immunity	DOI:10.1016/j.gene.2020.145345
SNPs from literature sources	QTL-2094	5	55319873	C	T	GLI1	Immunity	DOI:10.1016/j.gene.2020.145345
SNPs from literature sources	QTL-2095	5	55320196	T	G	GLI1	Immunity	DOI:10.1016/j.gene.2020.145345
SNPs from literature sources	QTL-2097	5	56384952	C	G	STAT2	Immunity	DOI:10.1016/j.gene.2020.145345
SNPs from literature sources	QTL-2098	5	56461369	G	A	ANKRD52	Immunity	DOI:10.1016/j.gene.2020.145345
SNPs from literature sources	QTL-2099	5	56567951	C	T	ESYT1	Immunity	DOI:10.1016/j.gene.2020.145345
SNPs from literature sources	QTL-2100	5	70131488	G	A	SYN3	Immunity	DOI:10.1016/j.gene.2020.145345
SNPs from literature sources	QTL-2102	5	74045335	C	T	CSF2RB	Immunity	DOI:10.1016/j.gene.2020.145345
SNPs from literature sources	QTL-2103	5	74225987	G	A	IL2RB	Immunity	DOI:10.1016/j.gene.2020.145345
SNPs from literature sources	QTL-2104	5	98258435	C	T	OLR1	Immunity	DOI:10.1016/j.gene.2020.145345
SNPs from literature sources	QTL-2105	5	98294476	G	A	CLEC7A	Immunity	DOI:10.1016/j.gene.2020.145345
SNPs from literature sources	QTL-2106	5	98311424	C	T	CLEC1A	Immunity	DOI:10.1016/j.gene.2020.145345
SNPs from literature sources	QTL-2107	5	98331563	T	C	CLEC9A	Immunity	DOI:10.1016/j.gene.2020.145345
SNPs from literature sources	QTL-2108	5	98331606	G	C	CLEC9A	Immunity	DOI:10.1016/j.gene.2020.145345
SNPs from literature sources	QTL-2109	5	98355797	G	A	CLEC1B	Immunity	DOI:10.1016/j.gene.2020.145345
SNPs from literature sources	QTL-2110	5	98355863	C	T	CLEC1B	Immunity	DOI:10.1016/j.gene.2020.145345
SNPs from literature sources	QTL-2111	5	98356828	A	G	CLEC1B	Immunity	DOI:10.1016/j.gene.2020.145345
SNPs from literature sources	QTL-2112	5	98357499	C	G	CLEC1B	Immunity	DOI:10.1016/j.gene.2020.145345
SNPs from literature sources	QTL-2113	5	98358015	T	C	CLEC1B	Immunity	DOI:10.1016/j.gene.2020.145345
SNPs from literature sources	QTL-2114	5	98393026	T	C	CLEC12A	Immunity	DOI:10.1016/j.gene.2020.145345
SNPs from literature sources	QTL-2115	5	98393153	C	T	CLEC12A	Immunity	DOI:10.1016/j.gene.2020.145345
SNPs from literature sources	QTL-2116	5	99657953	A	G	LOC102180291	Immunity	DOI:10.1016/j.gene.2020.145345
SNPs from literature sources	QTL-2117	5	102434966	G	A	PTPN6	Immunity	DOI:10.1016/j.gene.2020.145345
SNPs from literature sources	QTL-2118	7	93843258	A	T	CD209	Immunity	DOI:10.1016/j.gene.2020.145345
SNPs from literature sources	QTL-2119	7	93843056	G	CT	CD209	Immunity	DOI:10.1016/j.gene.2020.145345
SNPs from literature sources	QTL-2120	7	93842411	C	T	CD209	Immunity	DOI:10.1016/j.gene.2020.145345
SNPs from literature sources	QTL-2121	7	93842018	C	T	CD209	Immunity	DOI:10.1016/j.gene.2020.145345
SNPs from literature sources	QTL-2122	7	69889306	G	A	NLRP3	Immunity	DOI:10.1016/j.gene.2020.145345
SNPs from literature sources	QTL-2123	6	58596730	T	G	TLR10	Immunity	DOI:10.1016/j.gene.2020.145345
SNPs from literature sources	QTL-2124	6	58596847	T	C	TLR10	Immunity	DOI:10.1016/j.gene.2020.145345
SNPs from literature sources	QTL-2125	6	58597081	C	T	TLR10	Immunity	DOI:10.1016/j.gene.2020.145345
SNPs from literature sources	QTL-2126	6	58597139	G	A	TLR10	Immunity	DOI:10.1016/j.gene.2020.145345
SNPs from literature sources	QTL-2127	6	58597490	G	A	TLR10	Immunity	DOI:10.1016/j.gene.2020.145345
SNPs from literature sources	QTL-2129	6	58597969	C	G	TLR10	Immunity	DOI:10.1016/j.gene.2020.145345
SNPs from literature sources	QTL-2130	6	58598179	A	G	TLR10	Immunity	DOI:10.1016/j.gene.2020.145345
SNPs from literature sources	QTL-2132	6	58643173	C	A	TLR6	Immunity	DOI:10.1016/j.gene.2020.145345
SNPs from literature sources	QTL-2133	6	58614604	T	G	TLR1	Immunity	DOI:10.1016/j.gene.2020.145345
SNPs from literature sources	QTL-2137	6	58643411	T	G	TLR6	Immunity	DOI:10.1016/j.gene.2020.145345
SNPs from literature sources	QTL-2138	6	58643477	C	T	TLR6	Immunity	DOI:10.1016/j.gene.2020.145345
SNPs from literature sources	QTL-2139	6	58643636	C	T	TLR6	Immunity	DOI:10.1016/j.gene.2020.145345
SNPs from literature sources	QTL-2140	6	58643996	A	C	TLR6	Immunity	DOI:10.1016/j.gene.2020.145345
SNPs from literature sources	QTL-2141	6	58644176	G	A	TLR6	Immunity	DOI:10.1016/j.gene.2020.145345
SNPs from literature sources	QTL-2142	10	16633495	C	G	FOS	Immunity	DOI:10.1016/j.gene.2020.145345
SNPs from literature sources	QTL-2143	9	62081193	C	T	IL20RA	Immunity	DOI:10.1016/j.gene.2020.145345
SNPs from literature sources	QTL-2144	19	34915622	G	A	MAP2K3	Immunity	DOI:10.1016/j.gene.2020.145345
SNPs from literature sources	QTL-2145	19	34916333	C	G	MAP2K3	Immunity	DOI:10.1016/j.gene.2020.145345
SNPs from literature sources	QTL-2146	19	34916446	T	C	MAP2K3	Immunity	DOI:10.1016/j.gene.2020.145345
SNPs from literature sources	QTL-2147	19	41885028	G	A	DHX58	Immunity	DOI:10.1016/j.gene.2020.145345
SNPs from literature sources	QTL-2148	19	41885271	A	G	DHX58	Immunity	DOI:10.1016/j.gene.2020.145345
SNPs from literature sources	QTL-2149	19	41885537	A	G	DHX58	Immunity	DOI:10.1016/j.gene.2020.145345
SNPs from literature sources	QTL-2150	19	41885703	G	A	DHX58	Immunity	DOI:10.1016/j.gene.2020.145345
SNPs from literature sources	QTL-2151	19	41885889	T	C	DHX58	Immunity	DOI:10.1016/j.gene.2020.145345
SNPs from literature sources	QTL-2152	19	41960850	C	T	STAT5B	Immunity	DOI:10.1016/j.gene.2020.145345
SNPs from literature sources	QTL-2153	19	42057672	A	G	STAT3	Immunity	DOI:10.1016/j.gene.2020.145345
SNPs from literature sources	QTL-2154	16	3912355	A	G	IL10	Immunity	DOI:10.1016/j.gene.2020.145345
SNPs from literature sources	QTL-2155	16	25100223	C	G	TLR5	Immunity	DOI:10.1016/j.gene.2020.145345
SNPs from literature sources	QTL-2156	16	25100342	G	A	TLR5	Immunity	DOI:10.1016/j.gene.2020.145345
SNPs from literature sources	QTL-2157	16	25100452	T	C	TLR5	Immunity	DOI:10.1016/j.gene.2020.145345
SNPs from literature sources	QTL-2158	16	25100801	A	G	TLR5	Immunity	DOI:10.1016/j.gene.2020.145345
SNPs from literature sources	QTL-2159	16	25101025	C	T	TLR5	Immunity	DOI:10.1016/j.gene.2020.145345
SNPs from literature sources	QTL-2160	16	25101593	G	A	TLR5	Immunity	DOI:10.1016/j.gene.2020.145345
SNPs from literature sources	QTL-2161	16	25101768	C	T	TLR5	Immunity	DOI:10.1016/j.gene.2020.145345
SNPs from literature sources	QTL-2162	16	25102103	G	A	TLR5	Immunity	DOI:10.1016/j.gene.2020.145345
SNPs from literature sources	QTL-2163	16	41093560	T	C	MASP2	Immunity	DOI:10.1016/j.gene.2020.145345
SNPs from literature sources	QTL-2164	16	41093650	T	C	MASP2	Immunity	DOI:10.1016/j.gene.2020.145345
SNPs from literature sources	QTL-2165	16	41094029	T	C	MASP2	Immunity	DOI:10.1016/j.gene.2020.145345
SNPs from literature sources	QTL-2166	16	42277598	G	CT	PIK3CD	Immunity	DOI:10.1016/j.gene.2020.145345
SNPs from literature sources	QTL-2167	13	10790252	C	T	IL2RA	Immunity	DOI:10.1016/j.gene.2020.145345
SNPs from literature sources	QTL-2168	13	31606109	T	C	MRC1	Immunity	DOI:10.1016/j.gene.2020.145345
SNPs from literature sources	QTL-2169	13	31606603	A	G	MRC1	Immunity	DOI:10.1016/j.gene.2020.145345
SNPs from literature sources	QTL-2170	18	18213468	G	A	NOD2	Immunity	DOI:10.1016/j.gene.2020.145345
SNPs from literature sources	QTL-2171	18	18213165	G	A	NOD2	Immunity	DOI:10.1016/j.gene.2020.145345
SNPs from literature sources	QTL-2172	18	62502997	G	A	NLRP12	Immunity	DOI:10.1016/j.gene.2020.145345
SNPs from literature sources	QTL-2173	18	62503491	T	G	NLRP12	Immunity	DOI:10.1016/j.gene.2020.145345
SNPs from literature sources	QTL-2174	18	63532686	G	T	NLRP9	Immunity	DOI:10.1016/j.gene.2020.145345
SNPs from literature sources	QTL-2175	18	63532776	A	G	NLRP9	Immunity	DOI:10.1016/j.gene.2020.145345
SNPs from literature sources	QTL-2176	18	63533336	T	C	NLRP9	Immunity	DOI:10.1016/j.gene.2020.145345
SNPs from literature sources	QTL-2180	18	64980493	G	A	NLRP8	Immunity	DOI:10.1016/j.gene.2020.145345
SNPs from literature sources	QTL-2181	18	64980591	C	T	NLRP8	Immunity	DOI:10.1016/j.gene.2020.145345
SNPs from literature sources	QTL-2182	18	64980750	C	T	NLRP8	Immunity	DOI:10.1016/j.gene.2020.145345
SNPs from literature sources	QTL-2183	18	64980799	G	A	NLRP8	Immunity	DOI:10.1016/j.gene.2020.145345
SNPs from literature sources	QTL-2184	18	65007439	C	T	NLRP5	Immunity	DOI:10.1016/j.gene.2020.145345
SNPs from literature sources	QTL-2186	15	52599380	G	A	NLRX1	Immunity	DOI:10.1016/j.gene.2020.145345
SNPs from literature sources	QTL-2187	15	52599283	G	A	NLRX1	Immunity	DOI:10.1016/j.gene.2020.145345
SNPs from literature sources	QTL-2188	15	52599242	G	A	NLRX1	Immunity	DOI:10.1016/j.gene.2020.145345
SNPs from literature sources	QTL-2189	15	52599188	C	T	NLRX1	Immunity	DOI:10.1016/j.gene.2020.145345
SNPs from literature sources	QTL-2190	15	52597965	G	A	NLRX1	Immunity	DOI:10.1016/j.gene.2020.145345
SNPs from literature sources	QTL-2191	15	52597894	G	A	NLRX1	Immunity	DOI:10.1016/j.gene.2020.145345
SNPs from literature sources	QTL-2192	15	52597617	C	T	NLRX1	Immunity	DOI:10.1016/j.gene.2020.145345
SNPs from literature sources	QTL-2193	15	48655257	A	G	HSPA8	Immunity	DOI:10.1016/j.gene.2020.145345
SNPs from literature sources	QTL-2194	20	39080993	T	C	PRLR	Immunity	DOI:10.1016/j.gene.2020.145345
SNPs from literature sources	QTL-2195	20	39081381	T	C	PRLR	Immunity	DOI:10.1016/j.gene.2020.145345
SNPs from literature sources	QTL-2196	17	66866039	A	C	TLR2	Immunity	DOI:10.1016/j.gene.2020.145345
SNPs from literature sources	QTL-2197	22	48766857	C	T	TLR9	Immunity	DOI:10.1016/j.gene.2020.145345
SNPs from literature sources	QTL-2198	22	48766935	C	T	TLR9	Immunity	DOI:10.1016/j.gene.2020.145345
SNPs from literature sources	QTL-2199	22	48767202	C	T	TLR9	Immunity	DOI:10.1016/j.gene.2020.145345
SNPs from literature sources	QTL-2200	22	48767265	C	T	TLR9	Immunity	DOI:10.1016/j.gene.2020.145345
SNPs from literature sources	QTL-2201	22	48767670	C	T	TLR9	Immunity	DOI:10.1016/j.gene.2020.145345
SNPs from literature sources	QTL-2203	23	41434104	G	C	LOC102187998	Immunity	DOI:10.1016/j.gene.2020.145345
SNPs from literature sources	QTL-2204	23	41434011	C	T	LOC102187998	Immunity	DOI:10.1016/j.gene.2020.145345
SNPs from literature sources	QTL-2205	23	41433870	C	T	LOC102187998	Immunity	DOI:10.1016/j.gene.2020.145345
SNPs from literature sources	QTL-2206	23	23457178	T	GA	LOC106503915	Immunity	DOI:10.1016/j.gene.2020.145345
SNPs from literature sources	QTL-2208	23	23348260	C	T	LOC102189356	Immunity	DOI:10.1016/j.gene.2020.145345
SNPs from literature sources	QTL-2210	26	45043859	A	G	MBL2	Immunity	DOI:10.1016/j.gene.2020.145345
SNPs from literature sources	QTL-2211	26	45040616	C	T	MBL2	Immunity	DOI:10.1016/j.gene.2020.145345
SNPs from literature sources	QTL-2213	26	48172100	T	GA		Immunity	DOI:10.1016/j.gene.2020.145345
SNPs from literature sources	QTL-2214	26	41655436	G	CT		Immunity	DOI:10.1016/j.gene.2020.145345
SNPs from literature sources	QTL-2215	26	41655103	G	CA		Immunity	DOI:10.1016/j.gene.2020.145345
SNPs from literature sources	QTL-2217	26	41654938	T	GA		Immunity	DOI:10.1016/j.gene.2020.145345
SNPs from literature sources	QTL-2221	28	10211690	G	A	SFTPD	Immunity	DOI:10.1016/j.gene.2020.145345
SNPs from literature sources	QTL-2222	28	10190590	A	T	LOC102175746	Immunity	DOI:10.1016/j.gene.2020.145345
SNPs from literature sources	QTL-2223	27	29377212	T	C	TLR3	Immunity	DOI:10.1016/j.gene.2020.145345
SNPs from literature sources	QTL-2224	27	29377036	G	A	TLR3	Immunity	DOI:10.1016/j.gene.2020.145345
SNPs from literature sources	QTL-2225	27	29376961	G	A	TLR3	Immunity	DOI:10.1016/j.gene.2020.145345
SNPs from literature sources	QTL-2226	27	29376931	T	C	TLR3	Immunity	DOI:10.1016/j.gene.2020.145345
SNPs from literature sources	QTL-2227	27	29376670	T	C	TLR3	Immunity	DOI:10.1016/j.gene.2020.145345
SNPs from literature sources	QTL-2228	27	29376220	G	T	TLR3	Immunity	DOI:10.1016/j.gene.2020.145345
SNPs from literature sources	QTL-2229	22	48766323	C	T	TLR9	Immunity	DOI:10.1016/j.gene.2020.145345
SNPs from literature sources	QTL-2230	LWLT01000021.1	50704502	C	T		Immunity	DOI:10.1016/j.gene.2020.145345
SNPs from literature sources	QTL-2231	LWLT01000021.1	50702913	T	C		Immunity	DOI:10.1016/j.gene.2020.145345
SNPs from literature sources	QTL-2232	LWLT01000021.1	50665479	G	A		Immunity	DOI:10.1016/j.gene.2020.145345
SNPs from literature sources	QTL-2233	11	95078239	C	A	NR6A1	Meat quality	DOI:10.1007/s13258-019-00843-5
SNPs from literature sources	QTL-2234	23	16814233	C	T	F13A1	Thermal stress	DOI:10.1007/s11250-020-02379-3
SNPs from literature sources	QTL-2235	7	8663603	C	T	PAM	Thermal stress	DOI:10.1007/s11250-020-02379-3
SNPs from literature sources	QTL-2236	7	53500022	T	C	PRELID2	Thermal stress	DOI:10.1007/s11250-020-02379-3
SNPs from literature sources	QTL-2237	1	150886069	G	A		Apparent	DOI:10.1111/age.12670
SNPs from literature sources	QTL-2238	8	34634484	G	A		Apparent	DOI:10.1111/age.12670
SNPs from literature sources	QTL-2239	5	84193369	G	A	SOX5	Apparent	DOI:10.1111/age.12670
SNPs from literature sources	QTL-2240	7	96309795	T	C		Apparent	DOI:10.1111/age.12670
SNPs from literature sources	QTL-2241	7	96311934	T	C		Apparent	DOI:10.1111/age.12670
SNPs from literature sources	QTL-2242	6	99843454	G	A		Apparent	DOI:10.1111/age.12670
SNPs from literature sources	QTL-2243	6	99757264	T	C		Apparent	DOI:10.1111/age.12670
SNPs from literature sources	QTL-2244	6	55227321	T	C		Apparent	DOI:10.1111/age.12670
SNPs from literature sources	QTL-2245	6	55231331	G	T		Apparent	DOI:10.1111/age.12670
SNPs from literature sources	QTL-2246	6	55291541	G	T		Apparent	DOI:10.1111/age.12670
SNPs from literature sources	QTL-2247	6	55300949	T	G		Apparent	DOI:10.1111/age.12670
SNPs from literature sources	QTL-2248	6	59149556	A	C	KLB	Apparent	DOI:10.1111/age.12670
SNPs from literature sources	QTL-2249	6	59156341	T	AG	RPL9	Apparent	DOI:10.1111/age.12670
SNPs from literature sources	QTL-2250	6	55401252	A	G		Apparent	DOI:10.1111/age.12670
SNPs from literature sources	QTL-2251	9	24488756	T	C		Apparent	DOI:10.1111/age.12670
SNPs from literature sources	QTL-2252	12	67603592	T	C	CAB39L	Apparent	DOI:10.1111/age.12670
SNPs from literature sources	QTL-2253	12	67597180	T	C	CAB39L	Apparent	DOI:10.1111/age.12670
SNPs from literature sources	QTL-2254	12	78370644	T	G		Apparent	DOI:10.1111/age.12670
SNPs from literature sources	QTL-2255	12	78372028	A	G		Apparent	DOI:10.1111/age.12670
SNPs from literature sources	QTL-2257	19	23594027	C	T	RAP1GAP2	Apparent	DOI:10.1111/age.12670
SNPs from literature sources	QTL-2258	19	23606241	G	A	RAP1GAP2	Apparent	DOI:10.1111/age.12670
SNPs from literature sources	QTL-2259	22	12108856	T	C	SCN11A	Apparent	DOI:10.1111/age.12670
SNPs from literature sources	QTL-2260	29	23410327	T	C	NELL1	Apparent	DOI:10.1111/age.12670
SNPs from literature sources	QTL-2261	24	52534003	G	A	LOC108633777	Apparent	DOI:10.1111/age.12670
SNPs from literature sources	QTL-2263	24	25909348	C	T	DSG2	Apparent	DOI:10.1111/age.12670
SNPs from literature sources	QTL-2265	25	11856167	A	C	SHISA9	Apparent	DOI:10.1111/age.12670
SNPs from literature sources	QTL-2266	25	2504756	T	C		Apparent	DOI:10.1111/age.12670
SNPs from literature sources	QTL-2267	25	2786072	G	A	C25H16orf90	Apparent	DOI:10.1111/age.12670
SNPs from literature sources	QTL-2268	25	2493540	T	G		Apparent	DOI:10.1111/age.12670
SNPs from literature sources	QTL-2269	27	14428983	G	T	UNC5D	Apparent	DOI:10.1111/age.12670
SNPs from literature sources	QTL-2270	LWLT01000021.1	43921140	T	C		Apparent	DOI:10.1111/age.12670
SNPs from literature sources	QTL-2272	LWLT01000021.1	43921446	C	T		Apparent	DOI:10.1111/age.12670
SNPs from literature sources	QTL-2273	LWLT01000021.1	56401120	C	T		Apparent	DOI:10.1111/age.12670
SNPs from literature sources	QTL-2275	3	28155432	G	T	GLIS1	Reproduction	DOI:10.15955/j.issn1000-3924.2021.04.18
SNPs from literature sources	QTL-2280	10	25522170	G	A	FUT8	Growth	DOI:10.27630/d.cnki.gznky.2021.000238
SNPs from literature sources	QTL-2281	22	39189565	T	C	PTPRG	Growth	DOI:10.27630/d.cnki.gznky.2021.000238
SNPs from literature sources	QTL-2282	20	32005700	C	T	GHR	Growth	DOI:10.27630/d.cnki.gznky.2021.000238
SNPs from literature sources	QTL-2283	11	95144198	T	G	NR6A1	Growth	DOI:10.27630/d.cnki.gznky.2021.000238
SNPs from literature sources	QTL-2287	7	66026463	G	A	GDF9	Reproduction	https://kns.cnki.net/kcms2/article/abstract?v=M9N_p6ifsvODk81Ubd-352BkOgiNVzSW8zamnthvaeqOwiJrik16L9b07JJ_iqTuw8f0Rq-gkn4FYoeSUBZIYSpwje7FqNLhl9fjhwatKcJdFvk3xoGWA1JkRltc9qm6jiZqnnDtUKM=&uniplatform=NZKPT&language=CHS
SNPs from literature sources	QTL-2295	LWLT01000021.1	15303785	A	G		Reproduction	https://kns.cnki.net/kcms2/article/abstract?v=M9N_p6ifsvODk81Ubd-352BkOgiNVzSW8zamnthvaeqOwiJrik16L9b07JJ_iqTuw8f0Rq-gkn4FYoeSUBZIYSpwje7FqNLhl9fjhwatKcJdFvk3xoGWA1JkRltc9qm6jiZqnnDtUKM=&uniplatform=NZKPT&language=CHS
SNPs from literature sources	QTL-2296	LWLT01000021.1	15303694	G	A		Reproduction	https://kns.cnki.net/kcms2/article/abstract?v=M9N_p6ifsvODk81Ubd-352BkOgiNVzSW8zamnthvaeqOwiJrik16L9b07JJ_iqTuw8f0Rq-gkn4FYoeSUBZIYSpwje7FqNLhl9fjhwatKcJdFvk3xoGWA1JkRltc9qm6jiZqnnDtUKM=&uniplatform=NZKPT&language=CHS
SNPs from literature sources	QTL-2299	LWLT01000021.1	15299743	C	T		Reproduction	https://kns.cnki.net/kcms2/article/abstract?v=M9N_p6ifsvODk81Ubd-352BkOgiNVzSW8zamnthvaeqOwiJrik16L9b07JJ_iqTuw8f0Rq-gkn4FYoeSUBZIYSpwje7FqNLhl9fjhwatKcJdFvk3xoGWA1JkRltc9qm6jiZqnnDtUKM=&uniplatform=NZKPT&language=CHS
SNPs from literature sources	QTL-2302	15	47892142	T	C	TPH1	Reproduction	DOI:10.27158/d.cnki.ghznu.2020.000003
SNPs from literature sources	QTL-2305	15	47871516	G	C	TPH1	Reproduction	DOI:10.27158/d.cnki.ghznu.2020.000003
SNPs from literature sources	QTL-2306	15	47870979	T	G	TPH1	Reproduction	DOI:10.27158/d.cnki.ghznu.2020.000003
SNPs from literature sources	QTL-2311	15	47889664	A	G	TPH1	Reproduction	DOI:10.27158/d.cnki.ghznu.2020.000003
SNPs from literature sources	QTL-2312	15	47886161	G	A	TPH1	Reproduction	DOI:10.27158/d.cnki.ghznu.2020.000003
SNPs from literature sources	QTL-2313	15	47886044	G	C	TPH1	Reproduction	DOI:10.27158/d.cnki.ghznu.2020.000003
SNPs from literature sources	QTL-2314	15	47874908	G	A	TPH1	Reproduction	DOI:10.27158/d.cnki.ghznu.2020.000003
SNPs from literature sources	QTL-2315	15	47865541	A	G	TPH1	Reproduction	DOI:10.27158/d.cnki.ghznu.2020.000003
SNPs from literature sources	QTL-2316	15	47863616	A	G	TPH1	Reproduction	DOI:10.27158/d.cnki.ghznu.2020.000003
SNPs from literature sources	QTL-2317	15	47863610	G	A	TPH1	Reproduction	DOI:10.27158/d.cnki.ghznu.2020.000003
SNPs from literature sources	QTL-2318	15	47864735	A	C	TPH1	Reproduction	DOI:10.27158/d.cnki.ghznu.2020.000003
SNPs from literature sources	QTL-2319	15	47861810	A	G	TPH1	Reproduction	DOI:10.27158/d.cnki.ghznu.2020.000003
SNPs from literature sources	QTL-2320	24	59346150	G	C	MC4R	Reproduction	DOI:10.27158/d.cnki.ghznu.2020.000563
SNPs from literature sources	QTL-2321	24	59346331	C	GA	MC4R	Reproduction	DOI:10.27158/d.cnki.ghznu.2020.000563
SNPs from literature sources	QTL-2322	24	59346388	C	G	MC4R	Reproduction	DOI:10.27158/d.cnki.ghznu.2020.000563
SNPs from literature sources	QTL-2324	24	59346576	G	CA	MC4R	Reproduction	DOI:10.27158/d.cnki.ghznu.2020.000563
SNPs from literature sources	QTL-2325	24	59346734	G	CT	MC4R	Reproduction	DOI:10.27158/d.cnki.ghznu.2020.000563
SNPs from literature sources	QTL-2326	24	59346777	C	AG	MC4R	Reproduction	DOI:10.27158/d.cnki.ghznu.2020.000563
SNPs from literature sources	QTL-2330	18	23528291	T	C	FTO	Reproduction	DOI:10.27158/d.cnki.ghznu.2020.000563
SNPs from literature sources	QTL-2331	18	23528304	C	T	FTO	Reproduction	DOI:10.27158/d.cnki.ghznu.2020.000563
SNPs from literature sources	QTL-2333	18	23544568	A	G	FTO	Reproduction	DOI:10.27158/d.cnki.ghznu.2020.000563
SNPs from literature sources	QTL-2334	18	23544634	G	A	FTO	Reproduction	DOI:10.27158/d.cnki.ghznu.2020.000563
SNPs from literature sources	QTL-2335	18	23544643	G	A	FTO	Reproduction	DOI:10.27158/d.cnki.ghznu.2020.000563
SNPs from literature sources	QTL-2336	18	23566013	C	T	FTO	Reproduction	DOI:10.27158/d.cnki.ghznu.2020.000563
SNPs from literature sources	QTL-2337	18	23656110	C	A	FTO	Reproduction	DOI:10.27158/d.cnki.ghznu.2020.000563
SNPs from literature sources	QTL-2338	18	23844960	G	A	FTO	Reproduction	DOI:10.27158/d.cnki.ghznu.2020.000563
SNPs from literature sources	QTL-2339	18	23845284	C	AG		Reproduction	DOI:10.27158/d.cnki.ghznu.2020.000563
SNPs from literature sources	QTL-2340	18	23845304	A	C		Reproduction	DOI:10.27158/d.cnki.ghznu.2020.000563
SNPs from literature sources	QTL-2341	18	23845692	C	T		Reproduction	DOI:10.27158/d.cnki.ghznu.2020.000563
SNPs from literature sources	QTL-2342	18	23845862	G	A		Reproduction	DOI:10.27158/d.cnki.ghznu.2020.000563
SNPs from literature sources	QTL-2343	18	23846728	CA	A		Reproduction	DOI:10.27158/d.cnki.ghznu.2020.000563
SNPs from literature sources	QTL-2344	18	23846756	G	A		Reproduction	DOI:10.27158/d.cnki.ghznu.2020.000563
SNPs from literature sources	QTL-2345	18	23846922	C	T		Reproduction	DOI:10.27158/d.cnki.ghznu.2020.000563
SNPs from literature sources	QTL-2346	18	23847037	G	A		Reproduction	DOI:10.27158/d.cnki.ghznu.2020.000563
SNPs from literature sources	QTL-2369	5	64883227	T	C	IGF1	Growth	DOI:10.13417/j.gab.040.000504
SNPs from literature sources	QTL-2370	5	64883236	T	A	IGF1	Growth	DOI:10.13417/j.gab.040.000504
SNPs from literature sources	QTL-2371	5	64883278	T	G	IGF1	Growth	DOI:10.13417/j.gab.040.000504
SNPs from literature sources	QTL-2372	5	64883288	C	A	IGF1	Growth	DOI:10.13417/j.gab.040.000504
SNPs from literature sources	QTL-2373	5	64883335	A	G	IGF1	Growth	DOI:10.13417/j.gab.040.000504
SNPs from literature sources	QTL-2374	5	64884919	C	T	IGF1	Growth	DOI:10.13417/j.gab.040.000504
SNPs from literature sources	QTL-2375	5	64884985	G	A	IGF1	Growth	DOI:10.13417/j.gab.040.000504
SNPs from literature sources	QTL-2376	5	64937943	C	G	IGF1	Growth	DOI:10.13417/j.gab.040.000504
SNPs from literature sources	QTL-2377	29	40832682	C	T	FTH1	Reproduction	DOI:10.13417/j.gab.039.001529
SNPs from literature sources	QTL-2378	16	66347332	A	G	PTGS2	Reproduction	DOI:10.3969/j.issn.2095-3887.2020.02.004
SNPs from literature sources	QTL-2384	18	56394482	A	G	IZUMO1	Reproduction	DOI:CNKI:SUN:CYCZ.0.2019-06-006
SNPs from literature sources	QTL-2385	18	56395565	A	G	IZUMO1	Reproduction	DOI:CNKI:SUN:CYCZ.0.2019-06-006
SNPs from literature sources	QTL-2386	18	56396643	C	A	IZUMO1	Reproduction	DOI:CNKI:SUN:CYCZ.0.2019-06-006
SNPs from literature sources	QTL-2387	18	56396787	T	C	IZUMO1	Reproduction	DOI:CNKI:SUN:CYCZ.0.2019-06-006
SNPs from literature sources	QTL-2388	18	56396829	A	G	IZUMO1	Reproduction	DOI:CNKI:SUN:CYCZ.0.2019-06-006
SNPs from literature sources	QTL-2389	18	56394032	T	A	IZUMO1	Reproduction	DOI:CNKI:SUN:CYCZ.0.2019-06-006
SNPs from literature sources	QTL-2390	18	56397144	C	A		Reproduction	DOI:CNKI:SUN:CYCZ.0.2019-06-006
SNPs from literature sources	QTL-2391	18	56397172	G	A		Reproduction	DOI:CNKI:SUN:CYCZ.0.2019-06-006
SNPs from literature sources	QTL-2393	2	28317593	A	T	INHA	Reproduction	DOI:10.13417/j.gab.039.001035
SNPs from literature sources	QTL-2394	2	28315549	T	A	INHA	Reproduction	DOI:10.13417/j.gab.039.001035
SNPs from literature sources	QTL-2395	2	28315036	C	T	INHA	Reproduction	DOI:10.13417/j.gab.039.001035
SNPs from literature sources	QTL-2397	6	29898353	T	G	BMPR1B	Reproduction	DOI:10.13417/j.gab.039.001035
SNPs from literature sources	QTL-2398	6	29915296	G	A	BMPR1B	Reproduction	DOI:10.13417/j.gab.039.001035
SNPs from literature sources	QTL-2399	7	66026020	G	A	GDF9	Reproduction	DOI:10.13417/j.gab.039.001035
SNPs from literature sources	QTL-2400	7	66027633	G	A	GDF9	Reproduction	DOI:10.13417/j.gab.039.001035
SNPs from literature sources	QTL-2403	4	40873568	G	T	INHBA	Reproduction	DOI:10.13417/j.gab.039.001035
SNPs from literature sources	QTL-2404	4	40862535	C	T	INHBA	Reproduction	DOI:10.13417/j.gab.039.001035
SNPs from literature sources	QTL-2405	4	40863369	G	A	INHBA	Reproduction	DOI:10.13417/j.gab.039.001035
SNPs from literature sources	QTL-2406	4	40863375	C	T	INHBA	Reproduction	DOI:10.13417/j.gab.039.001035
SNPs from literature sources	QTL-2409	6	84145949	G	C	GNRHR	Reproduction	DOI:10.13417/j.gab.039.001035
SNPs from literature sources	QTL-2412	11	30825510	C	T	FSHR	Reproduction	DOI:10.13417/j.gab.039.001035
SNPs from literature sources	QTL-2413	11	31014378	C	T	FSHR	Reproduction	DOI:10.13417/j.gab.039.001035
SNPs from literature sources	QTL-2415	11	30831438	G	A	FSHR	Reproduction	DOI:10.13417/j.gab.039.001035
SNPs from literature sources	QTL-2416	11	30855416	A	G	FSHR	Reproduction	DOI:10.13417/j.gab.039.001035
SNPs from literature sources	QTL-2417	5	18987417	G	A	DUSP6	Reproduction	DOI:CNKI:SUN:CYCZ.0.2019-06-006
SNPs from literature sources	QTL-2418	5	18985363	C	T	DUSP6	Reproduction	DOI:CNKI:SUN:CYCZ.0.2019-06-006
SNPs from literature sources	QTL-2419	5	18987415	C	T	DUSP6	Reproduction	DOI:CNKI:SUN:CYCZ.0.2019-06-006
SNPs from literature sources	QTL-2420	5	18986660	G	A	DUSP6	Reproduction	DOI:CNKI:SUN:CYCZ.0.2019-06-006
SNPs from literature sources	QTL-2421	13	48689345	G	A		Apparent	DOI:CNKI:SUN:NYSB.0.2019-11-009
SNPs from literature sources	QTL-2422	13	48692921	G	A	BMP2	Apparent	DOI:CNKI:SUN:NYSB.0.2019-11-009
SNPs from literature sources	QTL-2423	13	48702837	T	C		Apparent	DOI:CNKI:SUN:NYSB.0.2019-11-009
SNPs from literature sources	QTL-2424	13	48703490	G	A		Apparent	DOI:CNKI:SUN:NYSB.0.2019-11-009
SNPs from literature sources	QTL-2425	13	48689124	T	C		Apparent	DOI:CNKI:SUN:NYSB.0.2019-11-009
SNPs from literature sources	QTL-2426	13	48703190	A	C		Apparent	DOI:CNKI:SUN:NYSB.0.2019-11-009
SNPs from literature sources	QTL-2427	13	48703054	C	T		Apparent	DOI:CNKI:SUN:NYSB.0.2019-11-009
SNPs from literature sources	QTL-2429	13	7707846	C	T	MACROD2	Reproduction	DOI:CNKI:SUN:CYCZ.0.2019-05-002
SNPs from literature sources	QTL-2434	24	59346387	C	G	MC4R	Growth	DOI:10.3390/ijms20020240
SNPs from literature sources	QTL-2435	24	59346053	C	GA	MC4R	Growth	DOI:10.3390/ijms20020240
SNPs from literature sources	QTL-2436	24	59348179	A	CT		Growth	DOI:10.3390/ijms20020240
SNPs from literature sources	QTL-2437	24	59348086	C	GA		Growth	DOI:10.3390/ijms20020240
SNPs from literature sources	QTL-2438	24	59348084	C	GT		Growth	DOI:10.3390/ijms20020240
SNPs from literature sources	QTL-2439	24	59348074	C	GA		Growth	DOI:10.3390/ijms20020240
SNPs from literature sources	QTL-2441	24	59347355	C	GA	MC4R	Growth	DOI:10.3390/ijms20020240
SNPs from literature sources	QTL-2442	24	59347274	T	GA	MC4R	Growth	DOI:10.3390/ijms20020240
SNPs from literature sources	QTL-2444	11	105361663	G	A	RXRA	Reproduction	DOI:10.3969/j.issn.1674-7968.2019.08.008
SNPs from literature sources	QTL-2446	19	27518023	G	A	PER1	Reproduction	DOI:CNKI:SUN:NYSB.0.2019-07-009.
SNPs from literature sources	QTL-2447	19	27521822	G	A	PER1	Reproduction	DOI:CNKI:SUN:NYSB.0.2019-07-009.
SNPs from literature sources	QTL-2450	15	21921854	T	G	FSHB	Reproduction	DOI:10.27158/d.cnki.ghznu.2019.000324.
SNPs from literature sources	QTL-2451	15	21921841	T	A	FSHB	Reproduction	DOI:10.27158/d.cnki.ghznu.2019.000324.
SNPs from literature sources	QTL-2452	15	21921823	A	G	FSHB	Reproduction	DOI:10.27158/d.cnki.ghznu.2019.000324.
SNPs from literature sources	QTL-2453	15	21921717	C	T	FSHB	Reproduction	DOI:10.27158/d.cnki.ghznu.2019.000324.
SNPs from literature sources	QTL-2454	15	21921397	C	T	FSHB	Reproduction	DOI:10.27158/d.cnki.ghznu.2019.000324.
SNPs from literature sources	QTL-2455	15	21921350	C	T	FSHB	Reproduction	DOI:10.27158/d.cnki.ghznu.2019.000324.
SNPs from literature sources	QTL-2456	15	21921306	C	T	FSHB	Reproduction	DOI:10.27158/d.cnki.ghznu.2019.000324.
SNPs from literature sources	QTL-2457	15	21921277	G	T	FSHB	Reproduction	DOI:10.27158/d.cnki.ghznu.2019.000324.
SNPs from literature sources	QTL-2458	15	21921236	G	A	FSHB	Reproduction	DOI:10.27158/d.cnki.ghznu.2019.000324.
SNPs from literature sources	QTL-2459	15	21921189	C	T	FSHB	Reproduction	DOI:10.27158/d.cnki.ghznu.2019.000324.
SNPs from literature sources	QTL-2460	15	21921181	C	T	FSHB	Reproduction	DOI:10.27158/d.cnki.ghznu.2019.000324.
SNPs from literature sources	QTL-2461	15	21921158	C	G	FSHB	Reproduction	DOI:10.27158/d.cnki.ghznu.2019.000324.
SNPs from literature sources	QTL-2462	15	21921098	G	A	FSHB	Reproduction	DOI:10.27158/d.cnki.ghznu.2019.000324.
SNPs from literature sources	QTL-2464	11	31014486	C	G		Reproduction	DOI:10.27158/d.cnki.ghznu.2019.000324.
SNPs from literature sources	QTL-2465	11	31014427	C	A		Reproduction	DOI:10.27158/d.cnki.ghznu.2019.000324.
SNPs from literature sources	QTL-2466	11	31014425	T	C		Reproduction	DOI:10.27158/d.cnki.ghznu.2019.000324.
SNPs from literature sources	QTL-2469	17	58215898	T	C	SMAD1	Reproduction	DOI:10.3864/j.issn.0578-1752.2019.04.015
SNPs from literature sources	QTL-2471	17	58194955	G	A	SMAD1	Reproduction	DOI:10.3864/j.issn.0578-1752.2019.04.015
SNPs from literature sources	QTL-2472	17	58215988	T	C	SMAD1	Reproduction	DOI:10.3864/j.issn.0578-1752.2019.04.015
SNPs from literature sources	QTL-2474	3	96839380	G	A	3BHSD	Reproduction	https://kns.cnki.net/kcms2/article/abstract?v=M9N_p6ifsvMnuKvJC_k1TWCSq9qIEUh-NKlcALpFZQQzan-w21vM1NxWAAOcuifqUcYUpdFnjRLjCnzk4XCwPd1uTmQyESOpdhZcQLFkembBXrfM-nW74ajU3kpC3WlXM-WpmeZZRGY=&uniplatform=NZKPT&language=CHS
SNPs from literature sources	QTL-2475	9	76195875	T	A	ESR1	Reproduction	https://kns.cnki.net/kcms2/article/abstract?v=M9N_p6ifsvMnuKvJC_k1TWCSq9qIEUh-NKlcALpFZQQzan-w21vM1NxWAAOcuifqUcYUpdFnjRLjCnzk4XCwPd1uTmQyESOpdhZcQLFkembBXrfM-nW74ajU3kpC3WlXM-WpmeZZRGY=&uniplatform=NZKPT&language=CHS
SNPs from literature sources	QTL-2477	15	74507608	G	C	PGR	Reproduction	https://kns.cnki.net/kcms2/article/abstract?v=M9N_p6ifsvMnuKvJC_k1TWCSq9qIEUh-NKlcALpFZQQzan-w21vM1NxWAAOcuifqUcYUpdFnjRLjCnzk4XCwPd1uTmQyESOpdhZcQLFkembBXrfM-nW74ajU3kpC3WlXM-WpmeZZRGY=&uniplatform=NZKPT&language=CHS
SNPs from literature sources	QTL-2478	15	74507582	G	A	PGR	Reproduction	https://kns.cnki.net/kcms2/article/abstract?v=M9N_p6ifsvMnuKvJC_k1TWCSq9qIEUh-NKlcALpFZQQzan-w21vM1NxWAAOcuifqUcYUpdFnjRLjCnzk4XCwPd1uTmQyESOpdhZcQLFkembBXrfM-nW74ajU3kpC3WlXM-WpmeZZRGY=&uniplatform=NZKPT&language=CHS
SNPs from literature sources	QTL-2482	10	44045424	C	T	CYP19A1	Reproduction	https://kns.cnki.net/kcms2/article/abstract?v=M9N_p6ifsvMnuKvJC_k1TWCSq9qIEUh-NKlcALpFZQQzan-w21vM1NxWAAOcuifqUcYUpdFnjRLjCnzk4XCwPd1uTmQyESOpdhZcQLFkembBXrfM-nW74ajU3kpC3WlXM-WpmeZZRGY=&uniplatform=NZKPT&language=CHS
SNPs from literature sources	QTL-2493	17	65830427	C	T	TMEM154	Disease resistance	DOI:10.3969/j.issn.1673-1182.2018.12.003
SNPs from literature sources	QTL-2494	13	65774418	A	T	GHRH	Growth	DOI:10.16003/j.cnki.issn1672-5190.2018.06.006
SNPs from literature sources	QTL-2495	13	65774306	G	T	GHRH	Growth	DOI:10.16003/j.cnki.issn1672-5190.2018.06.006
SNPs from literature sources	QTL-2496	6	29900067	G	A	BMPR1B	Reproduction	https://kns.cnki.net/kcms2/article/abstract?v=M9N_p6ifsvN-kKrQtK8JySXow8-UfGdSXRXPPDUUn1H1cI3giLEd6MZL9zCjjkdzch-g3ArkBbbX_AIWfmWsZp9PfQElVuG3hHReVNUPZmZhsFpnKSsSPHUrXlFY2DdAK4UOfTgsAXU=&uniplatform=NZKPT&language=CHS
SNPs from literature sources	QTL-2497	6	29903837	C	T	BMPR1B	Reproduction	https://kns.cnki.net/kcms2/article/abstract?v=M9N_p6ifsvN-kKrQtK8JySXow8-UfGdSXRXPPDUUn1H1cI3giLEd6MZL9zCjjkdzch-g3ArkBbbX_AIWfmWsZp9PfQElVuG3hHReVNUPZmZhsFpnKSsSPHUrXlFY2DdAK4UOfTgsAXU=&uniplatform=NZKPT&language=CHS
SNPs from literature sources	QTL-2498	6	29923102	G	A	BMPR1B	Reproduction	https://kns.cnki.net/kcms2/article/abstract?v=M9N_p6ifsvN-kKrQtK8JySXow8-UfGdSXRXPPDUUn1H1cI3giLEd6MZL9zCjjkdzch-g3ArkBbbX_AIWfmWsZp9PfQElVuG3hHReVNUPZmZhsFpnKSsSPHUrXlFY2DdAK4UOfTgsAXU=&uniplatform=NZKPT&language=CHS
SNPs from literature sources	QTL-2499	6	29915283	T	C	BMPR1B	Reproduction	https://kns.cnki.net/kcms2/article/abstract?v=M9N_p6ifsvN-kKrQtK8JySXow8-UfGdSXRXPPDUUn1H1cI3giLEd6MZL9zCjjkdzch-g3ArkBbbX_AIWfmWsZp9PfQElVuG3hHReVNUPZmZhsFpnKSsSPHUrXlFY2DdAK4UOfTgsAXU=&uniplatform=NZKPT&language=CHS
SNPs from literature sources	QTL-2503	LWLT01000021.1	15298988	T	C		Reproduction	https://kns.cnki.net/kcms2/article/abstract?v=M9N_p6ifsvN-kKrQtK8JySXow8-UfGdSXRXPPDUUn1H1cI3giLEd6MZL9zCjjkdzch-g3ArkBbbX_AIWfmWsZp9PfQElVuG3hHReVNUPZmZhsFpnKSsSPHUrXlFY2DdAK4UOfTgsAXU=&uniplatform=NZKPT&language=CHS
SNPs from literature sources	QTL-2504	LWLT01000021.1	15299129	A	T		Reproduction	https://kns.cnki.net/kcms2/article/abstract?v=M9N_p6ifsvN-kKrQtK8JySXow8-UfGdSXRXPPDUUn1H1cI3giLEd6MZL9zCjjkdzch-g3ArkBbbX_AIWfmWsZp9PfQElVuG3hHReVNUPZmZhsFpnKSsSPHUrXlFY2DdAK4UOfTgsAXU=&uniplatform=NZKPT&language=CHS
SNPs from literature sources	QTL-2505	LWLT01000021.1	15305141	C	T		Reproduction	https://kns.cnki.net/kcms2/article/abstract?v=M9N_p6ifsvN-kKrQtK8JySXow8-UfGdSXRXPPDUUn1H1cI3giLEd6MZL9zCjjkdzch-g3ArkBbbX_AIWfmWsZp9PfQElVuG3hHReVNUPZmZhsFpnKSsSPHUrXlFY2DdAK4UOfTgsAXU=&uniplatform=NZKPT&language=CHS
SNPs from literature sources	QTL-2506	11	30576383	C	T	LHCGR	Reproduction	https://kns.cnki.net/kcms2/article/abstract?v=M9N_p6ifsvN-kKrQtK8JySXow8-UfGdSXRXPPDUUn1H1cI3giLEd6MZL9zCjjkdzch-g3ArkBbbX_AIWfmWsZp9PfQElVuG3hHReVNUPZmZhsFpnKSsSPHUrXlFY2DdAK4UOfTgsAXU=&uniplatform=NZKPT&language=CHS
SNPs from literature sources	QTL-2507	11	30576343	A	T	LHCGR	Reproduction	https://kns.cnki.net/kcms2/article/abstract?v=M9N_p6ifsvN-kKrQtK8JySXow8-UfGdSXRXPPDUUn1H1cI3giLEd6MZL9zCjjkdzch-g3ArkBbbX_AIWfmWsZp9PfQElVuG3hHReVNUPZmZhsFpnKSsSPHUrXlFY2DdAK4UOfTgsAXU=&uniplatform=NZKPT&language=CHS
SNPs from literature sources	QTL-2508	11	30576224	G	A	LHCGR	Reproduction	https://kns.cnki.net/kcms2/article/abstract?v=M9N_p6ifsvN-kKrQtK8JySXow8-UfGdSXRXPPDUUn1H1cI3giLEd6MZL9zCjjkdzch-g3ArkBbbX_AIWfmWsZp9PfQElVuG3hHReVNUPZmZhsFpnKSsSPHUrXlFY2DdAK4UOfTgsAXU=&uniplatform=NZKPT&language=CHS
SNPs from literature sources	QTL-2509	11	30576212	C	T	LHCGR	Reproduction	https://kns.cnki.net/kcms2/article/abstract?v=M9N_p6ifsvN-kKrQtK8JySXow8-UfGdSXRXPPDUUn1H1cI3giLEd6MZL9zCjjkdzch-g3ArkBbbX_AIWfmWsZp9PfQElVuG3hHReVNUPZmZhsFpnKSsSPHUrXlFY2DdAK4UOfTgsAXU=&uniplatform=NZKPT&language=CHS
SNPs from literature sources	QTL-2510	11	30566056	G	A	LHCGR	Reproduction	https://kns.cnki.net/kcms2/article/abstract?v=M9N_p6ifsvN-kKrQtK8JySXow8-UfGdSXRXPPDUUn1H1cI3giLEd6MZL9zCjjkdzch-g3ArkBbbX_AIWfmWsZp9PfQElVuG3hHReVNUPZmZhsFpnKSsSPHUrXlFY2DdAK4UOfTgsAXU=&uniplatform=NZKPT&language=CHS
SNPs from literature sources	QTL-2511	11	30560373	C	T	LHCGR	Reproduction	https://kns.cnki.net/kcms2/article/abstract?v=M9N_p6ifsvN-kKrQtK8JySXow8-UfGdSXRXPPDUUn1H1cI3giLEd6MZL9zCjjkdzch-g3ArkBbbX_AIWfmWsZp9PfQElVuG3hHReVNUPZmZhsFpnKSsSPHUrXlFY2DdAK4UOfTgsAXU=&uniplatform=NZKPT&language=CHS
SNPs from literature sources	QTL-2513	11	30546413	A	C	LHCGR	Reproduction	https://kns.cnki.net/kcms2/article/abstract?v=M9N_p6ifsvN-kKrQtK8JySXow8-UfGdSXRXPPDUUn1H1cI3giLEd6MZL9zCjjkdzch-g3ArkBbbX_AIWfmWsZp9PfQElVuG3hHReVNUPZmZhsFpnKSsSPHUrXlFY2DdAK4UOfTgsAXU=&uniplatform=NZKPT&language=CHS
SNPs from literature sources	QTL-2516	11	30545951	G	A	LHCGR	Reproduction	https://kns.cnki.net/kcms2/article/abstract?v=M9N_p6ifsvN-kKrQtK8JySXow8-UfGdSXRXPPDUUn1H1cI3giLEd6MZL9zCjjkdzch-g3ArkBbbX_AIWfmWsZp9PfQElVuG3hHReVNUPZmZhsFpnKSsSPHUrXlFY2DdAK4UOfTgsAXU=&uniplatform=NZKPT&language=CHS
SNPs from literature sources	QTL-2521	9	76371108	G	A	ESR1	Reproduction	https://kns.cnki.net/kcms2/article/abstract?v=M9N_p6ifsvN-kKrQtK8JySXow8-UfGdSXRXPPDUUn1H1cI3giLEd6MZL9zCjjkdzch-g3ArkBbbX_AIWfmWsZp9PfQElVuG3hHReVNUPZmZhsFpnKSsSPHUrXlFY2DdAK4UOfTgsAXU=&uniplatform=NZKPT&language=CHS
SNPs from literature sources	QTL-2522	9	76375932	A	G	ESR1	Reproduction	https://kns.cnki.net/kcms2/article/abstract?v=M9N_p6ifsvN-kKrQtK8JySXow8-UfGdSXRXPPDUUn1H1cI3giLEd6MZL9zCjjkdzch-g3ArkBbbX_AIWfmWsZp9PfQElVuG3hHReVNUPZmZhsFpnKSsSPHUrXlFY2DdAK4UOfTgsAXU=&uniplatform=NZKPT&language=CHS
SNPs from literature sources	QTL-2523	10	26714290	C	G	ESR2	Reproduction	https://kns.cnki.net/kcms2/article/abstract?v=M9N_p6ifsvN-kKrQtK8JySXow8-UfGdSXRXPPDUUn1H1cI3giLEd6MZL9zCjjkdzch-g3ArkBbbX_AIWfmWsZp9PfQElVuG3hHReVNUPZmZhsFpnKSsSPHUrXlFY2DdAK4UOfTgsAXU=&uniplatform=NZKPT&language=CHS
SNPs from literature sources	QTL-2525	10	26711523	G	A	ESR2	Reproduction	https://kns.cnki.net/kcms2/article/abstract?v=M9N_p6ifsvN-kKrQtK8JySXow8-UfGdSXRXPPDUUn1H1cI3giLEd6MZL9zCjjkdzch-g3ArkBbbX_AIWfmWsZp9PfQElVuG3hHReVNUPZmZhsFpnKSsSPHUrXlFY2DdAK4UOfTgsAXU=&uniplatform=NZKPT&language=CHS
SNPs from literature sources	QTL-2526	10	26711475	C	T	ESR2	Reproduction	https://kns.cnki.net/kcms2/article/abstract?v=M9N_p6ifsvN-kKrQtK8JySXow8-UfGdSXRXPPDUUn1H1cI3giLEd6MZL9zCjjkdzch-g3ArkBbbX_AIWfmWsZp9PfQElVuG3hHReVNUPZmZhsFpnKSsSPHUrXlFY2DdAK4UOfTgsAXU=&uniplatform=NZKPT&language=CHS
SNPs from literature sources	QTL-2527	10	26685124	A	G	ESR2	Reproduction	https://kns.cnki.net/kcms2/article/abstract?v=M9N_p6ifsvN-kKrQtK8JySXow8-UfGdSXRXPPDUUn1H1cI3giLEd6MZL9zCjjkdzch-g3ArkBbbX_AIWfmWsZp9PfQElVuG3hHReVNUPZmZhsFpnKSsSPHUrXlFY2DdAK4UOfTgsAXU=&uniplatform=NZKPT&language=CHS
SNPs from literature sources	QTL-2529	10	26671072	C	T	ESR2	Reproduction	https://kns.cnki.net/kcms2/article/abstract?v=M9N_p6ifsvN-kKrQtK8JySXow8-UfGdSXRXPPDUUn1H1cI3giLEd6MZL9zCjjkdzch-g3ArkBbbX_AIWfmWsZp9PfQElVuG3hHReVNUPZmZhsFpnKSsSPHUrXlFY2DdAK4UOfTgsAXU=&uniplatform=NZKPT&language=CHS
SNPs from literature sources	QTL-2530	10	26669376	G	A	ESR2	Reproduction	https://kns.cnki.net/kcms2/article/abstract?v=M9N_p6ifsvN-kKrQtK8JySXow8-UfGdSXRXPPDUUn1H1cI3giLEd6MZL9zCjjkdzch-g3ArkBbbX_AIWfmWsZp9PfQElVuG3hHReVNUPZmZhsFpnKSsSPHUrXlFY2DdAK4UOfTgsAXU=&uniplatform=NZKPT&language=CHS
SNPs from literature sources	QTL-2531	10	26669361	T	C	ESR2	Reproduction	https://kns.cnki.net/kcms2/article/abstract?v=M9N_p6ifsvN-kKrQtK8JySXow8-UfGdSXRXPPDUUn1H1cI3giLEd6MZL9zCjjkdzch-g3ArkBbbX_AIWfmWsZp9PfQElVuG3hHReVNUPZmZhsFpnKSsSPHUrXlFY2DdAK4UOfTgsAXU=&uniplatform=NZKPT&language=CHS
SNPs from literature sources	QTL-2532	10	26669142	G	A	ESR2	Reproduction	https://kns.cnki.net/kcms2/article/abstract?v=M9N_p6ifsvN-kKrQtK8JySXow8-UfGdSXRXPPDUUn1H1cI3giLEd6MZL9zCjjkdzch-g3ArkBbbX_AIWfmWsZp9PfQElVuG3hHReVNUPZmZhsFpnKSsSPHUrXlFY2DdAK4UOfTgsAXU=&uniplatform=NZKPT&language=CHS
SNPs from literature sources	QTL-2533	11	30856695	G	A	FSHR	Reproduction	https://kns.cnki.net/kcms2/article/abstract?v=M9N_p6ifsvN-kKrQtK8JySXow8-UfGdSXRXPPDUUn1H1cI3giLEd6MZL9zCjjkdzch-g3ArkBbbX_AIWfmWsZp9PfQElVuG3hHReVNUPZmZhsFpnKSsSPHUrXlFY2DdAK4UOfTgsAXU=&uniplatform=NZKPT&language=CHS
SNPs from literature sources	QTL-2535	11	30831400	C	T	FSHR	Reproduction	https://kns.cnki.net/kcms2/article/abstract?v=M9N_p6ifsvN-kKrQtK8JySXow8-UfGdSXRXPPDUUn1H1cI3giLEd6MZL9zCjjkdzch-g3ArkBbbX_AIWfmWsZp9PfQElVuG3hHReVNUPZmZhsFpnKSsSPHUrXlFY2DdAK4UOfTgsAXU=&uniplatform=NZKPT&language=CHS
SNPs from literature sources	QTL-2539	11	30825714	A	T	FSHR	Reproduction	https://kns.cnki.net/kcms2/article/abstract?v=M9N_p6ifsvN-kKrQtK8JySXow8-UfGdSXRXPPDUUn1H1cI3giLEd6MZL9zCjjkdzch-g3ArkBbbX_AIWfmWsZp9PfQElVuG3hHReVNUPZmZhsFpnKSsSPHUrXlFY2DdAK4UOfTgsAXU=&uniplatform=NZKPT&language=CHS
SNPs from literature sources	QTL-2541	8	72493935	C	T	GNRH1	Reproduction	https://kns.cnki.net/kcms2/article/abstract?v=M9N_p6ifsvN-kKrQtK8JySXow8-UfGdSXRXPPDUUn1H1cI3giLEd6MZL9zCjjkdzch-g3ArkBbbX_AIWfmWsZp9PfQElVuG3hHReVNUPZmZhsFpnKSsSPHUrXlFY2DdAK4UOfTgsAXU=&uniplatform=NZKPT&language=CHS
SNPs from literature sources	QTL-2544	15	74507761	G	C	PGR	Reproduction	https://kns.cnki.net/kcms2/article/abstract?v=M9N_p6ifsvN-kKrQtK8JySXow8-UfGdSXRXPPDUUn1H1cI3giLEd6MZL9zCjjkdzch-g3ArkBbbX_AIWfmWsZp9PfQElVuG3hHReVNUPZmZhsFpnKSsSPHUrXlFY2DdAK4UOfTgsAXU=&uniplatform=NZKPT&language=CHS
SNPs from literature sources	QTL-2546	15	74481201	C	T	PGR	Reproduction	https://kns.cnki.net/kcms2/article/abstract?v=M9N_p6ifsvN-kKrQtK8JySXow8-UfGdSXRXPPDUUn1H1cI3giLEd6MZL9zCjjkdzch-g3ArkBbbX_AIWfmWsZp9PfQElVuG3hHReVNUPZmZhsFpnKSsSPHUrXlFY2DdAK4UOfTgsAXU=&uniplatform=NZKPT&language=CHS
SNPs from literature sources	QTL-2547	LWLT01000021.1	15299278	A	G		Reproduction	DOI:CNKI:CDMD:2.1018.711139
SNPs from literature sources	QTL-2549	1	64853791	G	A	FSTL1	Reproduction	DOI:10.3969/j.issn.1674-7968.2018.05.008
SNPs from literature sources	QTL-2550	1	64853397	C	T	FSTL1	Reproduction	DOI:10.3969/j.issn.1674-7968.2018.05.008
SNPs from literature sources	QTL-2551	1	64850012	C	T	FSTL1	Reproduction	DOI:10.3969/j.issn.1674-7968.2018.05.008
SNPs from literature sources	QTL-2552	1	64850037	G	T	FSTL1	Reproduction	DOI:10.3969/j.issn.1674-7968.2018.05.008
SNPs from literature sources	QTL-2553	4	27668492	C	T	LEP	Apparent	DOI:10.13881/j.cnki.hljxmsy.2017.2064
SNPs from literature sources	QTL-2558	7	64641479	A	G	PPP2CA	Apparent	DOI:CNKI:SUN:XMYS.0.2016-09-004
SNPs from literature sources	QTL-2559	7	64722788	G	T	TCF7	Apparent	DOI:CNKI:SUN:XMYS.0.2016-09-004
SNPs from literature sources	QTL-2561	10	10658322	A	C	TSHR	Reproduction	DOI:10.11843/j.issn.0366-6964.2016.07.006
SNPs from literature sources	QTL-2562	10	10658065	T	CA	TSHR	Reproduction	DOI:10.11843/j.issn.0366-6964.2016.07.006
SNPs from literature sources	QTL-2563	10	10657885	G	A	TSHR	Reproduction	DOI:10.11843/j.issn.0366-6964.2016.07.006
SNPs from literature sources	QTL-2565	10	10657276	G	A	TSHR	Reproduction	DOI:10.11843/j.issn.0366-6964.2016.07.006
SNPs from literature sources	QTL-2568	25	35362080	A	C	ZP3	Reproduction	DOI:CNKI:CDMD:2.1016.155187
SNPs from literature sources	QTL-2570	25	35363845	G	A	ZP3	Reproduction	DOI:CNKI:CDMD:2.1016.155187
SNPs from literature sources	QTL-2572	25	35364123	T	C	ZP3	Reproduction	DOI:CNKI:CDMD:2.1016.155187
SNPs from literature sources	QTL-2573	25	35364224	C	T	ZP3	Reproduction	DOI:CNKI:CDMD:2.1016.155187
SNPs from literature sources	QTL-2575	25	35369045	G	A	ZP3	Reproduction	DOI:CNKI:CDMD:2.1016.155187
SNPs from literature sources	QTL-2576	25	35369160	C	T	ZP3	Reproduction	DOI:CNKI:CDMD:2.1016.155187
SNPs from literature sources	QTL-2577	25	35369185	A	G	ZP3	Reproduction	DOI:CNKI:CDMD:2.1016.155187
SNPs from literature sources	QTL-2578	25	35369253	G	A	ZP3	Reproduction	DOI:CNKI:CDMD:2.1016.155187
SNPs from literature sources	QTL-2581	25	35371097	T	G		Reproduction	DOI:CNKI:CDMD:2.1016.155187
SNPs from literature sources	QTL-2582	25	35371136	C	T		Reproduction	DOI:CNKI:CDMD:2.1016.155187
SNPs from literature sources	QTL-2583	25	35371200	G	C		Reproduction	DOI:CNKI:CDMD:2.1016.155187
SNPs from literature sources	QTL-2584	25	35371350	G	A		Reproduction	DOI:CNKI:CDMD:2.1016.155187
SNPs from literature sources	QTL-2585	25	35371365	A	T		Reproduction	DOI:CNKI:CDMD:2.1016.155187
SNPs from literature sources	QTL-2586	14	81338671	G	T	DGAT1	Production	DOI:10.1111/j.1365-2052.2009.01909.x
SNPs from literature sources	QTL-2587	14	81333252	G	A	DGAT1	Production	DOI:10.1111/j.1365-2052.2009.01909.x
SNPs from literature sources	QTL-2588	14	81331310	G	A	DGAT1	Production	DOI:10.1111/j.1365-2052.2009.01909.x
SNPs from literature sources	QTL-2595	1	34251709	C	T	POU1F1	Production	DOI:10.1007/s11033-012-1525-z
SNPs from literature sources	QTL-2596	1	34238580	C	T	POU1F1	Production	DOI:10.1007/s11033-012-1525-z
SNPs from literature sources	QTL-2597	24	49628177	A	G	ACAA2	Production	DOI:10.3168/jds.2011-4732
SNPs from literature sources	QTL-2598	8	106725474	C	A	TLR4	Production	DOI:10.5713/ajas.19.0989
SNPs from literature sources	QTL-2599	2	14090230	T	C		Production	DOI:10.1111/jbg.12552
SNPs from literature sources	QTL-2600	2	8445861	C	T		Production	DOI:10.1111/jbg.12552
SNPs from literature sources	QTL-2601	2	11680481	T	C	PTPRU	Production	DOI:10.1111/jbg.12552
SNPs from literature sources	QTL-2602	5	27748508	G	A	SCN8A	Production	DOI:10.1111/jbg.12552
SNPs from literature sources	QTL-2604	5	30661188	G	A	LOC102182479	Production	DOI:10.1111/jbg.12552
SNPs from literature sources	QTL-2605	5	36087554	C	T	TMEM117	Production	DOI:10.1111/jbg.12552
SNPs from literature sources	QTL-2606	23	25826373	G	A		Production	DOI:10.1111/jbg.12552
SNPs from literature sources	QTL-2607	23	18753487	G	A	ZNF391	Production	DOI:10.1111/jbg.12552
SNPs from literature sources	QTL-2608	21	66394400	C	T	ZNF839	Meat quality	DOI:10.1111/jbg.12402
SNPs from literature sources	QTL-2609	1	21771055	A	G		Meat quality	DOI:10.1111/jbg.12402
SNPs from literature sources	QTL-2610	19	48363780	T	C	SMURF2	Meat quality	DOI:10.1111/jbg.12402
SNPs from literature sources	QTL-2611	19	54865677	C	T	EVPL	Meat quality	DOI:10.1111/jbg.12402
SNPs from literature sources	QTL-2612	21	15964848	G	A		Meat quality	DOI:10.1111/jbg.12402
SNPs from literature sources	QTL-2614	23	27456610	T	C		Meat quality	DOI:10.1111/jbg.12402
SNPs from literature sources	QTL-2615	11	76662135	A	G		Meat quality	DOI:10.1111/jbg.12402
SNPs from literature sources	QTL-2616	5	73855857	T	C		Meat quality	DOI:10.1111/jbg.12402
SNPs from literature sources	QTL-2617	9	74874901	A	G		Meat quality	DOI:10.1111/jbg.12402
SNPs from literature sources	QTL-2618	16	24613141	A	G	MIA3	Meat quality	DOI:10.1111/jbg.12402
SNPs from literature sources	QTL-2619	13	50660683	T	C	PANK2	Meat quality	DOI:10.1111/jbg.12402
SNPs from literature sources	QTL-2620	17	52761066	T	C		Meat quality	DOI:10.1111/jbg.12402
SNPs from literature sources	QTL-2621	23	8975290	T	C		Meat quality	DOI:10.1111/jbg.12402
SNPs from literature sources	QTL-2622	8	9861649	G	A	EXTL3	Meat quality	DOI:10.1111/jbg.12402
SNPs from literature sources	QTL-2623	11	85301725	G	A		Meat quality	DOI:10.1111/jbg.12402
SNPs from literature sources	QTL-2624	10	86552398	A	G		Meat quality	DOI:10.1111/jbg.12402
SNPs from literature sources	QTL-2625	15	24381472	T	C		Meat quality	DOI:10.1111/jbg.12402
SNPs from literature sources	QTL-2626	20	7333357	A	G		Meat quality	DOI:10.1111/jbg.12402
SNPs from literature sources	QTL-2629	LWLT01000035.1	331845	A	G		Reproduction	DOI:CNKI:SUN:JCST.0.2020-08-003
SNPs from literature sources	QTL-2630	29	31457144	C	T	FLI1	Reproduction	DOI:CNKI:SUN:JCST.0.2020-08-003
SNPs from literature sources	QTL-2633	16	44098413	G	A	PER3	Reproduction	DOI:CNKI:SUN:JCST.0.2020-08-003
SNPs from literature sources	QTL-2634	16	44104873	C	T	PER3	Reproduction	DOI:CNKI:SUN:JCST.0.2020-08-003
SNPs from literature sources	QTL-2635	16	44135356	G	A	PER3	Reproduction	DOI:CNKI:SUN:JCST.0.2020-08-003
SNPs from literature sources	QTL-2638	8	112655901	G	T		Production	DOI:10.19303/j.issn.1008-0384.2015.11.002
SNPs from literature sources	QTL-2639	8	112654587	C	A		Production	DOI:10.19303/j.issn.1008-0384.2015.11.002
SNPs from literature sources	QTL-2645	23	23514642	G	C	LOC102179937	Disease resistance	DOI:10.13207/j.cnki.jnwafu.2008.01.029
SNPs from literature sources	QTL-2647	23	23514737	G	C	LOC102179937	Disease resistance	DOI:10.13207/j.cnki.jnwafu.2008.01.029
SNPs from literature sources	QTL-2650	7	66028076	A	G	GDF9	Reproduction	https://kns.cnki.net/kcms2/article/abstract?v=M9N_p6ifsvOu6jFYNqLjc-hHwnbKE6apDOJUrEe18KFHMaSBogn-1e9s2DwjeZVm1d5MOMVAJWx8TU9-dVEXw9htCs_BhG1yo0hBIh34PStNNtnTTXhtRLxAh8eKDHKc1G7IHMjevrI=&uniplatform=NZKPT&language=CHS
SNPs from literature sources	QTL-2653	6	86196658	TAATC	T		Production	DOI:10.1111/jbg.12457
SNPs from literature sources	QTL-2654	4	54858316	C	T	GHRHR	Growth	DOI:10.1007/s11033-010-0138-7
SNPs from literature sources	QTL-2655	4	54860393	C	G	GHRHR	Growth	DOI:10.1007/s11033-010-0138-7
SNPs from literature sources	QTL-2656	4	54862669	G	A	GHRHR	Growth	DOI:10.1007/s11033-010-0138-7
SNPs from literature sources	QTL-2658	19	19216460	G	A	NOS2	Disease resistance	DOI:10.1186/s12864-019-6150-y
SNPs from literature sources	QTL-2662	19	41663095	G	A	NT5C3B	Disease resistance	DOI:10.1186/s12864-019-6150-y
SNPs from literature sources	QTL-2663	11	48789052	G	A	GNLY	Disease resistance	DOI:10.16431/j.cnki.1671-7236.2018.05.025
SNPs from literature sources	QTL-2664	11	48788795	T	C	GNLY	Disease resistance	DOI:10.16431/j.cnki.1671-7236.2018.05.025
SNPs from literature sources	QTL-2665	17	66865412	T	C	TLR2	Disease resistance	DOI:10.3969/j.issn.1008-0589.201710029
SNPs from literature sources	QTL-2666	17	66865302	G	A	TLR2	Disease resistance	DOI:10.3969/j.issn.1008-0589.201710029
SNPs from literature sources	QTL-2668	17	66864720	C	T	TLR2	Disease resistance	DOI:10.3969/j.issn.1008-0589.201710029
SNPs from literature sources	QTL-2670	17	66864667	T	C	TLR2	Disease resistance	DOI:10.3969/j.issn.1008-0589.201710029
SNPs from literature sources	QTL-2671	17	66864597	A	G	TLR2	Disease resistance	DOI:10.3969/j.issn.1008-0589.201710029
SNPs from literature sources	QTL-2672	17	66863895	G	A	TLR2	Disease resistance	DOI:10.3969/j.issn.1008-0589.201710029
SNPs from literature sources	QTL-2673	17	66863421	A	G	TLR2	Disease resistance	DOI:10.3969/j.issn.1008-0589.201710029
SNPs from literature sources	QTL-2674	17	66863295	T	C	TLR2	Disease resistance	DOI:10.3969/j.issn.1008-0589.201710029
SNPs from literature sources	QTL-2675	17	66863252	A	G	TLR2	Disease resistance	DOI:10.3969/j.issn.1008-0589.201710029
SNPs from literature sources	QTL-2676	25	2779012	G	A	NAA60	Apparent	DIO:10.1111/age.12670
SNPs from literature sources	QTL-2677	2	111804394	G	A	METAP1D	Meat quality	DOI:10.1038/s41598-020-70527-8
SNPs from literature sources	QTL-2678	6	115461000	G	A		Reproduction	DOI:10.1007/s10528-020-10006-x
SNPs from literature sources	QTL-2679	2	123177649	G	A		Production	DOI:10.1016/j.theriogenology.2018.02.013
SNPs from literature sources	QTL-2680	2	123479314	A	G		Production	DOI:10.1016/j.theriogenology.2018.02.013
SNPs from literature sources	QTL-2681	2	123450697	C	A		Production	DOI:10.1016/j.theriogenology.2018.02.013
SNPs from literature sources	QTL-1148	18	16086297	G	A	TCF25	Apparent	DOI:10.1371/journal.pone.0235426
SNPs from literature sources	QTL-1183	20	35859582	T	C	LIFR	Immunity	DIO:10.3390/ani9110958
SNPs from literature sources	QTL-1195	2	42593170	G	A	PARD3B	Immunity	DIO:10.3390/ani9110958
SNPs from literature sources	QTL-1232	18	10503724	G	A	CDH13	Immunity	DOI:10.1186/s12711-015-0119-3
SNPs from literature sources	QTL-1244	23	41510609	C	A		Immunity	DOI:10.1111/j.1365-2052.2011.02268.x
SNPs from literature sources	QTL-1294	23	23454524	T	C		Immunity	DOI:10.1111/j.1365-2052.2011.02268.x
[truncated: 36 more rows]

## Sheet: Statistics of SNP loci for each
Name of related trait	Number of SNP loci
Apparent	84
Reproduction	647
Production	881
Growth	104
Meat quality	199
disease resistance and immunity	449
Thermal stress	3
