# Supplementary material for: Development and verification of a 10K liquid chip for Hainan black goat based on genotyping by pinpoint sequencing of liquid captured targets
Source: BMC Genom Data. 2024 May 7;25:44. doi: 10.1186/s12863-024-01228-8 (PMC11075337; doi:10.1186/s12863-024-01228-8)
Supplement: Supplementary file 7 — Additional file 7: Table S7. Information table of SNP sites on the 10K cGPS liquid chip for Hainan black goat. [file 12863_2024_1228_MOESM7_ESM.xlsx]

## Sheet: Sheet1
catergory	Chromosome	Pos	SNP site	Distance	Ref	Alt	Whether it coincides with GGVD	GGVD-minAllele	GGVD-MAF	87-MAF	87_depth	87_missingrate	87-HET	FST
Highly polymorphic SNPs from resequencing data	1	316747	1:316747	156631	T	C	Yes	C	0.419	0.373333	3.33333	0.137931	0.213333
Highly polymorphic SNPs from resequencing data	1	473378	1:473378	416002	G	T	Yes	G	0.402	0.292857	3.72857	0.195402	0.214286
Highly polymorphic SNPs from resequencing data	1	3449343	1:3449343	262528	T	C	Yes	T	0.121	0.149351	3.23377	0.114943	0.168831
Highly polymorphic SNPs from resequencing data	1	6974528	1:6974528	315695	T	C	Yes	C	0.345	0.479452	3.35616	0.16092	0.191781
Highly polymorphic SNPs from resequencing data	1	10295607	1:10295607	469365	A	G	Yes	G	0.032	0.263514	3.02703	0.149425	0.121622
Highly polymorphic SNPs from resequencing data	1	11845866	1:11845866	232575	G	T	No			0.0571429	3.47143	0.195402	0.0571429
Highly polymorphic SNPs from resequencing data	1	12078441	1:12078441	520824	A	G	Yes	G	0.041	0.169014	3.1831	0.183908	0.084507
Highly polymorphic SNPs from resequencing data	1	12599265	1:12599265	303016	T	C	Yes	C	0.189	0.40411	3.19178	0.16092	0.260274
Highly polymorphic SNPs from resequencing data	1	15717700	1:15717700	137478	C	T	Yes	T	0.175	0.125	3.48529	0.218391	0.0735294
Highly polymorphic SNPs from resequencing data	1	19813061	1:19813061	212410	A	G	Yes	G	0.139	0.460317	3.33333	0.275862	0.126984
Highly polymorphic SNPs from resequencing data	1	20354107	1:20354107	385121	C	G	Yes	G	0.457	0.25	3.18919	0.149425	0.175676
Highly polymorphic SNPs from resequencing data	1	21148240	1:21148240	404405	A	C	No			0.376712	3.32877	0.16092	0.150685
Highly polymorphic SNPs from resequencing data	1	22172719	1:22172719	265627	A	G	Yes	G	0.207	0.193333	3.2	0.137931	0.173333
Highly polymorphic SNPs from resequencing data	1	22438346	1:22438346	392493	A	C	Yes	C	0.319	0.344595	3.52703	0.149425	0.202703
Highly polymorphic SNPs from resequencing data	1	22830839	1:22830839	341940	G	A	Yes	A	0.238	0.381944	3.30556	0.172414	0.208333
Highly polymorphic SNPs from resequencing data	1	23172779	1:23172779	228025	A	G	Yes	G	0.188	0.408451	3.15493	0.183908	0.197183
Highly polymorphic SNPs from resequencing data	1	23400804	1:23400804	361949	A	G	Yes	G	0.476	0.419118	3.63235	0.218391	0.25
Highly polymorphic SNPs from resequencing data	1	24173932	1:24173932	322991	C	T	Yes	T	0.155	0.239726	3.15068	0.16092	0.150685
Highly polymorphic SNPs from resequencing data	1	24909280	1:24909280	293577	A	G	Yes	G	0.418	0.22	3.21333	0.137931	0.146667
Highly polymorphic SNPs from resequencing data	1	25610466	1:25610466	346870	T	A	Yes	A	0.194	0.263889	3.54167	0.172414	0.166667
Highly polymorphic SNPs from resequencing data	1	26772941	1:26772941	310487	G	A	Yes	A	0.381	0.485714	3.11429	0.195402	0.171429
Highly polymorphic SNPs from resequencing data	1	27083428	1:27083428	400065	T	C	Yes	T	0.192	0.130137	3.39726	0.16092	0.0958904
Highly polymorphic SNPs from resequencing data	1	29359317	1:29359317	400407	C	T	Yes	T	0.4	0.368421	3.14474	0.126437	0.157895
Highly polymorphic SNPs from resequencing data	1	30118798	1:30118798	400167	C	A	Yes	A	0.357	0.246575	3.72603	0.16092	0.191781
Highly polymorphic SNPs from resequencing data	1	31823740	1:31823740	198687	G	C	Yes	C	0.452	0.431818	3.5	0.241379	0.227273
Highly polymorphic SNPs from resequencing data	1	32022427	1:32022427	303919	A	T	Yes	T	0.386	0.455128	2.96154	0.103448	0.166667
Highly polymorphic SNPs from resequencing data	1	32326346	1:32326346	431332	T	C	Yes	C	0.136	0.291045	2.8209	0.229885	0.134328
Highly polymorphic SNPs from resequencing data	1	33267044	1:33267044	333199	C	G	Yes	G	0.218	0.182432	3.2973	0.149425	0.0675676
Highly polymorphic SNPs from resequencing data	1	33774850	1:33774850	197657	T	C	Yes	C	0.422	0.205479	3.56164	0.16092	0.136986
Highly polymorphic SNPs from resequencing data	1	33972507	1:33972507	263460	A	G	Yes	A	0.485	0.408451	3.19718	0.183908	0.169014
Highly polymorphic SNPs from resequencing data	1	34836481	1:34836481	305434	C	A	Yes	A	0.019	0.101449	3.2029	0.206897	0.0289855
Highly polymorphic SNPs from resequencing data	1	35141915	1:35141915	299726	A	T	No			0.424658	3.46575	0.16092	0.219178
Highly polymorphic SNPs from resequencing data	1	36869136	1:36869136	339216	T	C	Yes	C	0.143	0.0857143	3.4	0.195402	0.0571429
Highly polymorphic SNPs from resequencing data	1	37208352	1:37208352	287122	T	C	Yes	C	0.353	0.280822	3.26027	0.16092	0.150685
Highly polymorphic SNPs from resequencing data	1	37782300	1:37782300	348386	A	T	No			0.217949	3.20513	0.103448	0.128205
Highly polymorphic SNPs from resequencing data	1	39312698	1:39312698	348355	A	C	Yes	C	0.472	0.333333	3.08333	0.172414	0.194444
Highly polymorphic SNPs from resequencing data	1	40032970	1:40032970	343684	A	T	Yes	T	0.017	0.0616438	3.34247	0.16092	0.0410959
Highly polymorphic SNPs from resequencing data	1	40800324	1:40800324	495207	A	T	Yes	A	0.116	0.253333	3.2	0.137931	0.186667
Highly polymorphic SNPs from resequencing data	1	43117343	1:43117343	533059	C	T	Yes	T	0.197	0.0625	3.3	0.0804598	0.05
Highly polymorphic SNPs from resequencing data	1	43906339	1:43906339	400830	G	A	Yes	A	0.261	0.458333	3.29167	0.172414	0.194444
Highly polymorphic SNPs from resequencing data	1	46445465	1:46445465	382754	C	G	Yes	G	0.034	0.223684	3.19737	0.126437	0.131579
Highly polymorphic SNPs from resequencing data	1	47925453	1:47925453	469434	C	T	Yes	T	0.308	0.385714	3.12857	0.195402	0.142857
Highly polymorphic SNPs from resequencing data	1	48394887	1:48394887	306632	C	T	Yes	T	0.162	0.342466	3.41096	0.16092	0.136986
Highly polymorphic SNPs from resequencing data	1	50312881	1:50312881	389638	G	A	Yes	A	0.28	0.413333	3.37333	0.137931	0.106667
Highly polymorphic SNPs from resequencing data	1	50702519	1:50702519	185382	T	C	Yes	T	0.385	0.258333	3.45	0.310345	0.05
Highly polymorphic SNPs from resequencing data	1	50887901	1:50887901	292275	C	T	Yes	T	0.065	0.143836	3.65753	0.16092	0.150685
Highly polymorphic SNPs from resequencing data	1	51180176	1:51180176	174407	C	T	Yes	C	0.402	0.373239	3.07042	0.183908	0.211268
Highly polymorphic SNPs from resequencing data	1	51354583	1:51354583	400009	T	C	Yes	C	0.489	0.30137	3.34247	0.16092	0.191781
Highly polymorphic SNPs from resequencing data	1	53992683	1:53992683	234678	T	C	Yes	T	0.358	0.410959	3.21918	0.16092	0.191781
Highly polymorphic SNPs from resequencing data	1	54227361	1:54227361	406028	C	G	Yes	G	0.141	0.242424	3.22727	0.241379	0.121212
Highly polymorphic SNPs from resequencing data	1	55969321	1:55969321	343840	C	T	Yes	T	0.461	0.467949	3.33333	0.103448	0.217949
Highly polymorphic SNPs from resequencing data	1	57062399	1:57062399	311562	G	A	Yes	G	0.392	0.333333	3.48	0.137931	0.133333
Highly polymorphic SNPs from resequencing data	1	57373961	1:57373961	213603	A	G	Yes	G	0.175	0.330882	3.5	0.218391	0.191176
Highly polymorphic SNPs from resequencing data	1	58007082	1:58007082	218278	T	C	Yes	C	0.493	0.368421	3.90789	0.126437	0.157895
Highly polymorphic SNPs from resequencing data	1	58225360	1:58225360	116674	A	G	Yes	G	0.157	0.25641	3.76923	0.103448	0.179487
Highly polymorphic SNPs from resequencing data	1	59569793	1:59569793	428990	C	T	Yes	T	0.135	0.261905	3.30159	0.275862	0.142857
Highly polymorphic SNPs from resequencing data	1	60187787	1:60187787	226547	A	G	Yes	G	0.328	0.144737	3.48684	0.126437	0.157895
Highly polymorphic SNPs from resequencing data	1	60620881	1:60620881	400143	C	T	Yes	T	0.28	0.316901	3.38028	0.183908	0.211268
Highly polymorphic SNPs from resequencing data	1	61618937	1:61618937	400116	G	T	Yes	T	0.457	0.466667	3.37333	0.137931	0.213333
Highly polymorphic SNPs from resequencing data	1	62423109	1:62423109	587243	A	G	Yes	G	0.316	0.457746	3.61972	0.183908	0.183099
Highly polymorphic SNPs from resequencing data	1	65447056	1:65447056	202255	A	G	Yes	G	0.239	0.425676	3.2027	0.149425	0.148649
Highly polymorphic SNPs from resequencing data	1	65649311	1:65649311	256832	G	A	Yes	A	0.118	0.224638	3.52174	0.206897	0.130435
Highly polymorphic SNPs from resequencing data	1	65906143	1:65906143	346089	A	C	Yes	A	0.325	0.445946	3.7027	0.149425	0.27027
Highly polymorphic SNPs from resequencing data	1	66638642	1:66638642	289297	C	T	Yes	T	0.147	0.398649	3.09459	0.149425	0.148649
Highly polymorphic SNPs from resequencing data	1	67202170	1:67202170	310316	T	C	Yes	C	0.196	0.32	3.52	0.137931	0.186667
Highly polymorphic SNPs from resequencing data	1	68423714	1:68423714	149313	G	A	Yes	A	0.267	0.337662	3.37662	0.114943	0.207792
Highly polymorphic SNPs from resequencing data	1	68881361	1:68881361	118088	C	T	Yes	C	0.422	0.451389	3.95833	0.172414	0.208333
Highly polymorphic SNPs from resequencing data	1	70198124	1:70198124	567109	G	C	Yes	G	0.188	0.383117	3.37662	0.114943	0.272727
Highly polymorphic SNPs from resequencing data	1	70765233	1:70765233	392948	A	C	Yes	C	0.225	0.425373	3.50746	0.229885	0.164179
Highly polymorphic SNPs from resequencing data	1	71158181	1:71158181	270963	A	T	No			0.232394	3.42254	0.183908	0.0704225
Highly polymorphic SNPs from resequencing data	1	71429144	1:71429144	328585	T	C	Yes	C	0.19	0.202899	3.28986	0.206897	0.115942
Highly polymorphic SNPs from resequencing data	1	72701260	1:72701260	113262	G	C	Yes	C	0.172	0.243243	3.5	0.149425	0.243243
Highly polymorphic SNPs from resequencing data	1	72814522	1:72814522	412883	T	A	Yes	A	0.195	0.430556	3.63889	0.172414	0.222222
Highly polymorphic SNPs from resequencing data	1	73227405	1:73227405	492332	T	C	Yes	C	0.076	0.204545	4.22727	0.241379	0.19697
Highly polymorphic SNPs from resequencing data	1	75194973	1:75194973	265169	G	C	Yes	C	0.039	0.176923	3.63077	0.252874	0.107692
Highly polymorphic SNPs from resequencing data	1	75920677	1:75920677	196079	A	G	Yes	G	0.314	0.439394	3.42424	0.241379	0.151515
Highly polymorphic SNPs from resequencing data	1	76116756	1:76116756	400059	T	C	Yes	C	0.192	0.286765	3.42647	0.218391	0.102941
Highly polymorphic SNPs from resequencing data	1	77538925	1:77538925	375404	T	C	No			0.256944	3.41667	0.172414	0.180556
Highly polymorphic SNPs from resequencing data	1	79615274	1:79615274	338010	A	G	No			0.307692	3.35897	0.103448	0.153846
Highly polymorphic SNPs from resequencing data	1	79953284	1:79953284	261325	G	A	Yes	A	0.18	0.0608108	4.02703	0.149425	0.0675676
Highly polymorphic SNPs from resequencing data	1	80351129	1:80351129	391983	C	G	Yes	G	0.103	0.0866667	3.82667	0.137931	0.0933333
Highly polymorphic SNPs from resequencing data	1	80743112	1:80743112	400018	C	T	Yes	T	0.148	0.229167	3.76389	0.172414	0.236111
Highly polymorphic SNPs from resequencing data	1	81607489	1:81607489	115013	C	T	Yes	C	0.167	0.416667	2.97297	0.172414	0.138889
Highly polymorphic SNPs from resequencing data	1	81936028	1:81936028	196935	T	C	Yes	T	0.309	0.378571	3.24286	0.195402	0.185714
Highly polymorphic SNPs from resequencing data	1	82132963	1:82132963	409894	A	C	Yes	C	0.283	0.275641	3.5641	0.103448	0.217949
Highly polymorphic SNPs from resequencing data	1	82846134	1:82846134	400678	A	G	Yes	A	0.424	0.442308	3.35897	0.103448	0.166667
Highly polymorphic SNPs from resequencing data	1	84121073	1:84121073	400063	G	A	Yes	A	0.304	0.485507	3.07246	0.206897	0.188406
Highly polymorphic SNPs from resequencing data	1	84688142	1:84688142	132769	A	G	Yes	G	0.351	0.393333	3.36	0.137931	0.146667
Highly polymorphic SNPs from resequencing data	1	85154139	1:85154139	416324	A	G	Yes	G	0.03	0.137681	3.43478	0.206897	0.101449
Highly polymorphic SNPs from resequencing data	1	85838963	1:85838963	388028	A	C	Yes	C	0.233	0.389706	3.95588	0.218391	0.279412
Highly polymorphic SNPs from resequencing data	1	86226991	1:86226991	400020	C	T	Yes	C	0.276	0.271429	3.14286	0.195402	0.114286
Highly polymorphic SNPs from resequencing data	1	86767797	1:86767797	197528	A	G	Yes	G	0.3	0.492754	3.15942	0.206897	0.173913
Highly polymorphic SNPs from resequencing data	1	88168978	1:88168978	242256	G	A	Yes	A	0.191	0.193333	3.38667	0.137931	0.146667
Highly polymorphic SNPs from resequencing data	1	88604738	1:88604738	234309	G	C	Yes	C	0.24	0.435714	3.01429	0.195402	0.271429
Highly polymorphic SNPs from resequencing data	1	89071245	1:89071245	400222	A	G	Yes	G	0.106	0.184211	3.61842	0.126437	0.105263
Highly polymorphic SNPs from resequencing data	1	89933537	1:89933537	897355	C	T	Yes	T	0.127	0.201299	3.5974	0.114943	0.142857
Highly polymorphic SNPs from resequencing data	1	90998032	1:90998032	453651	T	C	Yes	T	0.177	0.239437	3.6338	0.183908	0.140845
Highly polymorphic SNPs from resequencing data	1	93427199	1:93427199	400477	G	C	Yes	C	0.119	0.318841	3.4058	0.206897	0.173913
Highly polymorphic SNPs from resequencing data	1	94750996	1:94750996	313738	T	C	Yes	C	0.123	0.243243	3.12162	0.149425	0.135135
Highly polymorphic SNPs from resequencing data	1	99330029	1:99330029	191318	T	C	Yes	C	0.183	0.171233	3.42466	0.16092	0.123288
Highly polymorphic SNPs from resequencing data	1	99757767	1:99757767	610544	A	C	Yes	C	0.073	0.427632	3.23684	0.126437	0.197368
Highly polymorphic SNPs from resequencing data	1	100368311	1:100368311	355478	C	T	Yes	T	0.095	0.246154	3.87692	0.252874	0.153846
Highly polymorphic SNPs from resequencing data	1	100723789	1:100723789	504395	A	G	Yes	G	0.165	0.226667	3.24	0.137931	0.133333
Highly polymorphic SNPs from resequencing data	1	101332590	1:101332590	88028	G	C	Yes	G	0.276	0.294872	3.30769	0.103448	0.128205
Highly polymorphic SNPs from resequencing data	1	102616211	1:102616211	220849	A	G	Yes	G	0.071	0.194805	3.36364	0.114943	0.103896
Highly polymorphic SNPs from resequencing data	1	102837060	1:102837060	204823	A	G	Yes	A	0.226	0.171233	3.49315	0.16092	0.150685
Highly polymorphic SNPs from resequencing data	1	103041883	1:103041883	635571	A	G	Yes	A	0.433	0.404412	3.17647	0.218391	0.191176
Highly polymorphic SNPs from resequencing data	1	103677454	1:103677454	86131	G	C	Yes	C	0.045	0.121429	3.25714	0.195402	0.1
Highly polymorphic SNPs from resequencing data	1	105648394	1:105648394	249605	T	A	Yes	A	0.403	0.439189	3.54054	0.149425	0.202703
Highly polymorphic SNPs from resequencing data	1	108969265	1:108969265	342855	C	T	Yes	C	0.394	0.366197	3.4507	0.183908	0.169014
Highly polymorphic SNPs from resequencing data	1	109312120	1:109312120	277874	A	G	Yes	A	0.377	0.345588	3.30882	0.218391	0.191176
Highly polymorphic SNPs from resequencing data	1	109725254	1:109725254	344564	G	C	Yes	C	0.13	0.195946	3.51351	0.149425	0.0945946
Highly polymorphic SNPs from resequencing data	1	110167589	1:110167589	381122	T	G	Yes	G	0.435	0.236486	3.87838	0.149425	0.148649
Highly polymorphic SNPs from resequencing data	1	110548711	1:110548711	400088	T	G	Yes	T	0.318	0.416667	3.88462	0.103448	0.217949
Highly polymorphic SNPs from resequencing data	1	112780014	1:112780014	54335	C	T	Yes	T	0.162	0.313433	3.70149	0.229885	0.179104
Highly polymorphic SNPs from resequencing data	1	113216649	1:113216649	391203	G	T	Yes	T	0.106	0.111111	3.72222	0.172414	0.111111
Highly polymorphic SNPs from resequencing data	1	113607852	1:113607852	396602	C	T	Yes	T	0.18	0.328947	3.27632	0.126437	0.184211
Highly polymorphic SNPs from resequencing data	1	114004454	1:114004454	435910	T	C	Yes	T	0.348	0.396825	3.57143	0.275862	0.190476
Highly polymorphic SNPs from resequencing data	1	114440364	1:114440364	606718	A	G	No			0.339744	3.23077	0.103448	0.141026
Highly polymorphic SNPs from resequencing data	1	115047082	1:115047082	55496	T	A	Yes	A	0.048	0.275362	3.26087	0.206897	0.173913
Highly polymorphic SNPs from resequencing data	1	115345400	1:115345400	259353	T	C	Yes	T	0.448	0.256579	3.5	0.126437	0.223684
Highly polymorphic SNPs from resequencing data	1	118943828	1:118943828	131561	T	C	Yes	T	0.201	0.368056	3.15278	0.172414	0.152778
Highly polymorphic SNPs from resequencing data	1	119481917	1:119481917	125218	C	T	Yes	T	0.309	0.181818	3.62687	0.241379	0.121212
Highly polymorphic SNPs from resequencing data	1	119913469	1:119913469	413203	A	T	Yes	T	0.457	0.352113	3.47887	0.183908	0.225352
Highly polymorphic SNPs from resequencing data	1	121432426	1:121432426	294434	G	A	Yes	A	0.097	0.112676	3.52113	0.183908	0.084507
Highly polymorphic SNPs from resequencing data	1	122700599	1:122700599	519737	C	T	Yes	T	0.208	0.197368	3.05263	0.126437	0.131579
Highly polymorphic SNPs from resequencing data	1	123220336	1:123220336	304650	T	G	Yes	G	0.328	0.452703	3.44595	0.149425	0.256757
Highly polymorphic SNPs from resequencing data	1	125147379	1:125147379	139293	G	C	Yes	G	0.384	0.445946	3.14865	0.149425	0.216216
Highly polymorphic SNPs from resequencing data	1	125765196	1:125765196	199239	A	G	Yes	G	0.252	0.30137	3.26027	0.16092	0.164384
Highly polymorphic SNPs from resequencing data	1	125964435	1:125964435	400373	C	A	Yes	A	0.338	0.257143	3.44286	0.195402	0.0857143
Highly polymorphic SNPs from resequencing data	1	129555634	1:129555634	478655	A	G	Yes	G	0.34	0.361111	3.69444	0.172414	0.222222
Highly polymorphic SNPs from resequencing data	1	130034289	1:130034289	209528	C	T	Yes	C	0.233	0.209459	3.32432	0.149425	0.148649
Highly polymorphic SNPs from resequencing data	1	131201562	1:131201562	415409	A	C	Yes	C	0.394	0.382353	3.02941	0.218391	0.117647
Highly polymorphic SNPs from resequencing data	1	131616971	1:131616971	166761	C	A	Yes	A	0.491	0.4	4.24	0.137931	0.32
Highly polymorphic SNPs from resequencing data	1	132500097	1:132500097	260711	C	T	Yes	T	0.047	0.134615	3.16667	0.103448	0.0897436
Highly polymorphic SNPs from resequencing data	1	132760808	1:132760808	191687	T	C	Yes	C	0.42	0.439189	3.75676	0.149425	0.0945946
Highly polymorphic SNPs from resequencing data	1	133427820	1:133427820	295345	T	C	Yes	C	0.156	0.227273	3.7013	0.114943	0.168831
Highly polymorphic SNPs from resequencing data	1	134771996	1:134771996	108133	T	C	Yes	C	0.487	0.333333	3.58667	0.137931	0.186667
Highly polymorphic SNPs from resequencing data	1	136689474	1:136689474	320924	T	C	Yes	C	0.476	0.287671	3.38356	0.16092	0.219178
Highly polymorphic SNPs from resequencing data	1	138249027	1:138249027	317604	C	T	Yes	C	0.468	0.434211	3.48684	0.126437	0.289474
Highly polymorphic SNPs from resequencing data	1	143200199	1:143200199	181934	T	C	Yes	T	0.29	0.419118	4.32353	0.218391	0.25
Highly polymorphic SNPs from resequencing data	1	143608522	1:143608522	149693	C	T	Yes	T	0.239	0.315789	3.94737	0.126437	0.184211
Highly polymorphic SNPs from resequencing data	1	143903190	1:143903190	429496	G	C	Yes	C	0.226	0.236842	3.81579	0.126437	0.131579
Highly polymorphic SNPs from resequencing data	1	147461238	1:147461238	280881	G	T	Yes	G	0.407	0.375	3.42105	0.126437	0.171053
Highly polymorphic SNPs from resequencing data	1	148971512	1:148971512	106479	G	C	Yes	C	0.202	0.342105	3.60526	0.126437	0.157895
Highly polymorphic SNPs from resequencing data	1	153337565	1:153337565	241500	T	C	Yes	C	0.454	0.42	3.41333	0.137931	0.28
Highly polymorphic SNPs from resequencing data	1	154117880	1:154117880	201454	G	C	Yes	C	0.108	0.274648	3.59155	0.183908	0.15493
Highly polymorphic SNPs from resequencing data	2	3903461	2:3903461	400038	C	G	Yes	G	0.405	0.458333	3.73611	0.172414	0.222222
Highly polymorphic SNPs from resequencing data	2	7809197	2:7809197	316197	C	A	Yes	A	0.26	0.431507	3.52055	0.16092	0.205479
Highly polymorphic SNPs from resequencing data	2	10888045	2:10888045	402385	G	C	Yes	C	0.28	0.25	3.43056	0.172414	0.222222
Highly polymorphic SNPs from resequencing data	2	13414762	2:13414762	251732	T	C	Yes	C	0.164	0.25	3.52857	0.195402	0.157143
Highly polymorphic SNPs from resequencing data	2	14131188	2:14131188	400259	C	T	Yes	C	0.431	0.474026	3.02597	0.114943	0.194805
Highly polymorphic SNPs from resequencing data	2	19264476	2:19264476	188194	C	T	Yes	T	0.153	0.19863	3.53425	0.16092	0.178082
Highly polymorphic SNPs from resequencing data	2	21675221	2:21675221	278406	A	G	Yes	G	0.125	0.235714	3.41429	0.195402	0.128571
Highly polymorphic SNPs from resequencing data	2	21953627	2:21953627	424057	T	C	Yes	C	0.483	0.474359	3.41026	0.103448	0.179487
Highly polymorphic SNPs from resequencing data	2	22586119	2:22586119	591999	T	C	Yes	C	0.076	0.182432	3.21622	0.149425	0.121622
Highly polymorphic SNPs from resequencing data	2	25807281	2:25807281	400240	A	G	Yes	A	0.476	0.418919	3.41892	0.149425	0.243243
Highly polymorphic SNPs from resequencing data	2	26386441	2:26386441	204267	A	G	Yes	G	0.16	0.186567	3.37313	0.229885	0.0746269
Highly polymorphic SNPs from resequencing data	2	26660586	2:26660586	400295	A	G	Yes	G	0.319	0.197368	3.25	0.126437	0.131579
Highly polymorphic SNPs from resequencing data	2	28528981	2:28528981	400805	T	C	Yes	C	0.113	0.38961	2.96104	0.114943	0.12987
Highly polymorphic SNPs from resequencing data	2	33155071	2:33155071	497328	A	T	Yes	T	0.294	0.3125	3.13889	0.172414	0.208333
Highly polymorphic SNPs from resequencing data	2	33652399	2:33652399	408141	A	T	Yes	A	0.36	0.3125	3.15278	0.172414	0.125
Highly polymorphic SNPs from resequencing data	2	34603659	2:34603659	387669	T	C	Yes	C	0.215	0.164474	3.63158	0.126437	0.144737
Highly polymorphic SNPs from resequencing data	2	35114315	2:35114315	463055	T	C	Yes	C	0.349	0.373134	3.50746	0.229885	0.238806
Highly polymorphic SNPs from resequencing data	2	35577370	2:35577370	400173	G	A	Yes	A	0.281	0.353333	3.33333	0.137931	0.226667
Highly polymorphic SNPs from resequencing data	2	36800472	2:36800472	54307	C	G	Yes	G	0.483	0.460526	3.81818	0.126437	0.236842
Highly polymorphic SNPs from resequencing data	2	37639861	2:37639861	529093	G	A	Yes	A	0.189	0.229167	3.23611	0.172414	0.152778
Highly polymorphic SNPs from resequencing data	2	44570889	2:44570889	129966	G	A	Yes	A	0.215	0.176056	3.47887	0.183908	0.15493
Highly polymorphic SNPs from resequencing data	2	44908075	2:44908075	406872	C	T	Yes	T	0.214	0.349315	3.16438	0.16092	0.205479
Highly polymorphic SNPs from resequencing data	2	45526250	2:45526250	257740	A	G	Yes	G	0.446	0.398649	3.39189	0.149425	0.175676
Highly polymorphic SNPs from resequencing data	2	47371394	2:47371394	296611	A	G	Yes	G	0.306	0.243056	3.19444	0.172414	0.236111
Highly polymorphic SNPs from resequencing data	2	47788017	2:47788017	373131	A	G	Yes	G	0.44	0.423611	3.36111	0.172414	0.236111
Highly polymorphic SNPs from resequencing data	2	48297454	2:48297454	583007	A	G	Yes	G	0.054	0.15493	3.21127	0.183908	0.140845
Highly polymorphic SNPs from resequencing data	2	48880461	2:48880461	255513	C	G	Yes	G	0.239	0.335714	3.31429	0.195402	0.185714
Highly polymorphic SNPs from resequencing data	2	50886244	2:50886244	283186	G	A	Yes	A	0.374	0.333333	3.16	0.137931	0.186667
Highly polymorphic SNPs from resequencing data	2	53078299	2:53078299	122670	C	T	Yes	C	0.18	0.184615	3.47692	0.252874	0.123077
Highly polymorphic SNPs from resequencing data	2	57235243	2:57235243	106632	G	A	Yes	A	0.182	0.235294	3.57353	0.218391	0.147059
Highly polymorphic SNPs from resequencing data	2	57839484	2:57839484	400003	C	T	Yes	T	0.416	0.42	3.09333	0.137931	0.146667
Highly polymorphic SNPs from resequencing data	2	58902543	2:58902543	106524	G	A	Yes	A	0.061	0.294118	3.20588	0.218391	0.0882353
Highly polymorphic SNPs from resequencing data	2	60484091	2:60484091	164109	A	T	Yes	A	0.424	0.316901	3.35211	0.183908	0.15493
Highly polymorphic SNPs from resequencing data	2	60745801	2:60745801	531723	A	G	Yes	A	0.315	0.223684	3.11842	0.126437	0.184211
Highly polymorphic SNPs from resequencing data	2	62037465	2:62037465	184461	G	A	Yes	G	0.136	0.106667	3.64	0.137931	0.106667
Highly polymorphic SNPs from resequencing data	2	63400643	2:63400643	400050	G	A	Yes	G	0.408	0.322368	3.75	0.126437	0.197368
Highly polymorphic SNPs from resequencing data	2	64227192	2:64227192	402392	G	C	Yes	G	0.398	0.108108	3.7973	0.149425	0.0540541
Highly polymorphic SNPs from resequencing data	2	66888615	2:66888615	400210	G	C	Yes	C	0.155	0.168919	3.47297	0.149425	0.175676
Highly polymorphic SNPs from resequencing data	2	67322133	2:67322133	277237	A	G	Yes	G	0.14	0.0785714	3.47143	0.195402	0.0714286
Highly polymorphic SNPs from resequencing data	2	67599370	2:67599370	246732	C	T	Yes	T	0.11	0.168831	3.31169	0.114943	0.12987
Highly polymorphic SNPs from resequencing data	2	68381304	2:68381304	139023	T	C	Yes	C	0.11	0.0921053	3.48684	0.126437	0.0789474
Highly polymorphic SNPs from resequencing data	2	68520327	2:68520327	400284	T	C	Yes	C	0.155	0.213235	3.05882	0.218391	0.0735294
Highly polymorphic SNPs from resequencing data	2	69721001	2:69721001	273743	A	G	Yes	A	0.165	0.1875	3.375	0.172414	0.125
Highly polymorphic SNPs from resequencing data	2	69994744	2:69994744	299994	G	C	Yes	C	0.34	0.3	3.57143	0.195402	0.2
Highly polymorphic SNPs from resequencing data	2	72331167	2:72331167	338023	A	G	Yes	G	0.155	0.315068	3.19178	0.16092	0.191781
Highly polymorphic SNPs from resequencing data	2	73705884	2:73705884	400077	C	G	Yes	G	0.358	0.262821	3.58974	0.103448	0.141026
Highly polymorphic SNPs from resequencing data	2	74218677	2:74218677	290030	C	T	Yes	T	0.409	0.228571	3.95714	0.195402	0.171429
Highly polymorphic SNPs from resequencing data	2	75494977	2:75494977	368031	C	T	Yes	C	0.448	0.308219	3.27397	0.16092	0.150685
Highly polymorphic SNPs from resequencing data	2	76934000	2:76934000	654423	C	T	Yes	T	0.194	0.243243	3.35135	0.149425	0.135135
Highly polymorphic SNPs from resequencing data	2	77588423	2:77588423	116793	T	G	No			0.0958904	3.27397	0.16092	0.0547945
Highly polymorphic SNPs from resequencing data	2	77705216	2:77705216	508061	A	G	Yes	G	0.127	0.320513	3.12821	0.103448	0.128205
Highly polymorphic SNPs from resequencing data	2	79101086	2:79101086	670843	T	C	Yes	C	0.166	0.290541	3.51351	0.149425	0.175676
Highly polymorphic SNPs from resequencing data	2	79771929	2:79771929	381205	G	T	Yes	G	0.379	0.287879	3.43939	0.241379	0.242424
Highly polymorphic SNPs from resequencing data	2	80153134	2:80153134	193728	T	C	Yes	T	0.417	0.466667	3.33333	0.137931	0.24
Highly polymorphic SNPs from resequencing data	2	80346862	2:80346862	401951	C	T	Yes	T	0.149	0.1875	2.95833	0.172414	0.0694444
Highly polymorphic SNPs from resequencing data	2	81114195	2:81114195	334202	C	T	Yes	C	0.383	0.422078	3.49351	0.114943	0.220779
Highly polymorphic SNPs from resequencing data	2	81929594	2:81929594	400077	C	T	Yes	T	0.121	0.398551	3.53623	0.206897	0.101449
Highly polymorphic SNPs from resequencing data	2	83831747	2:83831747	261267	A	G	Yes	G	0.5	0.219178	3.41096	0.16092	0.164384
Highly polymorphic SNPs from resequencing data	2	84146457	2:84146457	382094	A	G	Yes	G	0.323	0.492537	3.46269	0.229885	0.179104
Highly polymorphic SNPs from resequencing data	2	84528551	2:84528551	232344	C	T	Yes	T	0.193	0.343284	3.58209	0.229885	0.208955
Highly polymorphic SNPs from resequencing data	2	84760895	2:84760895	394796	G	A	Yes	A	0.203	0.320312	3.3125	0.264368	0.203125
Highly polymorphic SNPs from resequencing data	2	85336046	2:85336046	124450	C	T	Yes	T	0.186	0.164384	3.26027	0.16092	0.164384
Highly polymorphic SNPs from resequencing data	2	85718937	2:85718937	400094	A	T	Yes	T	0.491	0.375	3.27778	0.172414	0.25
Highly polymorphic SNPs from resequencing data	2	88540439	2:88540439	387968	C	T	Yes	T	0.095	0.183099	3.49296	0.183908	0.140845
Highly polymorphic SNPs from resequencing data	2	91201854	2:91201854	217157	C	T	Yes	T	0.194	0.269231	3.46154	0.252874	0.169231
Highly polymorphic SNPs from resequencing data	2	92014451	2:92014451	346065	T	C	Yes	T	0.172	0.217105	3.07895	0.126437	0.118421
Highly polymorphic SNPs from resequencing data	2	93628832	2:93628832	408628	G	A	Yes	A	0.399	0.47973	3.22973	0.149425	0.22973
Highly polymorphic SNPs from resequencing data	2	94037460	2:94037460	380306	T	A	Yes	A	0.126	0.25	3.2973	0.149425	0.148649
Highly polymorphic SNPs from resequencing data	2	94811998	2:94811998	310872	G	C	Yes	C	0.168	0.363636	3.34848	0.241379	0.333333
Highly polymorphic SNPs from resequencing data	2	95122870	2:95122870	400148	G	A	Yes	A	0.112	0.169014	3.42254	0.183908	0.056338
Highly polymorphic SNPs from resequencing data	2	96226003	2:96226003	400092	G	C	Yes	C	0.134	0.138889	3.30556	0.172414	0.166667
Highly polymorphic SNPs from resequencing data	2	96949746	2:96949746	400194	C	T	Yes	T	0.209	0.422535	3.4507	0.183908	0.28169
Highly polymorphic SNPs from resequencing data	2	97957793	2:97957793	400115	C	T	Yes	T	0.426	0.479452	3.50685	0.16092	0.191781
Highly polymorphic SNPs from resequencing data	2	98829746	2:98829746	176351	T	C	Yes	T	0.163	0.186667	3.45333	0.137931	0.186667
Highly polymorphic SNPs from resequencing data	2	99006097	2:99006097	351304	A	G	Yes	G	0.136	0.214286	3.51948	0.114943	0.168831
Highly polymorphic SNPs from resequencing data	2	99357401	2:99357401	400055	C	T	Yes	T	0.167	0.175676	3.63514	0.149425	0.189189
Highly polymorphic SNPs from resequencing data	2	99865660	2:99865660	113891	C	T	Yes	T	0.325	0.480519	3.50649	0.114943	0.155844
Highly polymorphic SNPs from resequencing data	2	101450500	2:101450500	512774	A	G	Yes	G	0.112	0.214286	3.74286	0.195402	0.114286
Highly polymorphic SNPs from resequencing data	2	102506557	2:102506557	144615	A	C	Yes	C	0.185	0.181818	3.09091	0.241379	0.151515
Highly polymorphic SNPs from resequencing data	2	102651172	2:102651172	665967	C	T	No			0.181159	3.08696	0.206897	0.15942
Highly polymorphic SNPs from resequencing data	2	103317139	2:103317139	502419	G	T	Yes	G	0.243	0.357143	3.88571	0.195402	0.2
Highly polymorphic SNPs from resequencing data	2	103819558	2:103819558	227582	T	C	Yes	C	0.409	0.445946	3.60811	0.149425	0.162162
Highly polymorphic SNPs from resequencing data	2	104436210	2:104436210	176764	A	C	Yes	C	0.265	0.414286	3.52857	0.195402	0.228571
Highly polymorphic SNPs from resequencing data	2	105004541	2:105004541	330371	G	T	Yes	T	0.334	0.435065	3.5974	0.114943	0.142857
Highly polymorphic SNPs from resequencing data	2	105334912	2:105334912	520640	T	C	Yes	C	0.145	0.190141	3.33333	0.183908	0.0985915
Highly polymorphic SNPs from resequencing data	2	107169473	2:107169473	369928	A	C	Yes	C	0.476	0.46	3.25333	0.137931	0.12
Highly polymorphic SNPs from resequencing data	2	107539401	2:107539401	267325	T	G	Yes	G	0.448	0.380282	3.09859	0.183908	0.197183
Highly polymorphic SNPs from resequencing data	2	108081855	2:108081855	204665	C	T	Yes	T	0.248	0.219178	3.45205	0.16092	0.136986
Highly polymorphic SNPs from resequencing data	2	109222919	2:109222919	204147	A	C	Yes	C	0.116	0.326087	3.30435	0.206897	0.217391
Highly polymorphic SNPs from resequencing data	2	109955744	2:109955744	241363	C	T	Yes	T	0.45	0.440789	3.60526	0.126437	0.223684
Highly polymorphic SNPs from resequencing data	2	111050734	2:111050734	276207	A	C	Yes	C	0.043	0.216216	3.41892	0.149425	0.0810811
Highly polymorphic SNPs from resequencing data	2	111514170	2:111514170	290224	C	T	Yes	T	0.125	0.243056	3.16667	0.172414	0.152778
Highly polymorphic SNPs from resequencing data	2	113089428	2:113089428	202361	C	A	No			0.111842	3.81579	0.126437	0.0921053
Highly polymorphic SNPs from resequencing data	2	114471492	2:114471492	400427	G	T	Yes	G	0.267	0.256579	2.92105	0.126437	0.144737
Highly polymorphic SNPs from resequencing data	2	115628737	2:115628737	400559	T	C	Yes	C	0.344	0.444444	2.91667	0.172414	0.166667
Highly polymorphic SNPs from resequencing data	2	116686464	2:116686464	257744	C	T	Yes	C	0.306	0.217391	3.52174	0.206897	0.144928
Highly polymorphic SNPs from resequencing data	2	117246522	2:117246522	232481	A	C	Yes	A	0.438	0.452055	3.76712	0.16092	0.191781
Highly polymorphic SNPs from resequencing data	2	118859313	2:118859313	328150	A	G	Yes	A	0.453	0.418919	3.74324	0.149425	0.243243
Highly polymorphic SNPs from resequencing data	2	119870980	2:119870980	230559	G	A	Yes	A	0.308	0.337838	3.12162	0.149425	0.189189
Highly polymorphic SNPs from resequencing data	2	120101539	2:120101539	221787	C	T	Yes	C	0.364	0.432432	3.63514	0.149425	0.162162
Highly polymorphic SNPs from resequencing data	2	122426532	2:122426532	400239	G	A	Yes	A	0.128	0.267606	3.25352	0.183908	0.140845
Highly polymorphic SNPs from resequencing data	2	124737620	2:124737620	387768	T	C	Yes	C	0.176	0.171642	3.14706	0.229885	0.104478
Highly polymorphic SNPs from resequencing data	2	126885793	2:126885793	195688	G	A	Yes	G	0.476	0.435065	3.25974	0.114943	0.168831
Highly polymorphic SNPs from resequencing data	2	127436395	2:127436395	400646	T	G	Yes	G	0.108	0.253846	3.33333	0.252874	0.138462
Highly polymorphic SNPs from resequencing data	2	128777635	2:128777635	155148	T	C	Yes	T	0.491	0.226667	3.53333	0.137931	0.08
Highly polymorphic SNPs from resequencing data	2	130229304	2:130229304	22	T	G	Yes	G	0.445	0.35	3.1	0.310345	0.233333
Highly polymorphic SNPs from resequencing data	2	130229326	2:130229326	87	A	T	Yes	T	0.163	0.241667	3.16667	0.310345	0.216667
Highly polymorphic SNPs from resequencing data	2	130229413	2:130229413	256	A	G	No			0.196721	3	0.298851	0.131148
Highly polymorphic SNPs from resequencing data	2	130229669	2:130229669	368	A	C	No			0.230769	2.6	0.252874	0.215385
Highly polymorphic SNPs from resequencing data	2	130230037	2:130230037	109	A	G	Yes	A	0.17	0.266129	2.98387	0.287356	0.177419
Highly polymorphic SNPs from resequencing data	2	130230146	2:130230146	957	A	G	Yes	A	0.168	0.286667	2.86667	0.137931	0.146667
Highly polymorphic SNPs from resequencing data	2	130231103	2:130231103	20	T	C	Yes	T	0.315	0.317568	3.06757	0.149425	0.202703
Highly polymorphic SNPs from resequencing data	2	130231123	2:130231123	1145	A	G	Yes	G	0.455	0.346154	2.76923	0.103448	0.179487
Highly polymorphic SNPs from resequencing data	2	130233426	2:130233426	145516	G	A	Yes	A	0.039
Highly polymorphic SNPs from resequencing data	2	132050112	2:132050112	294110	T	C	Yes	C	0.29	0.443662	3.67606	0.183908	0.239437
Highly polymorphic SNPs from resequencing data	2	132873448	2:132873448	234878	G	C	Yes	C	0.354	0.228571	3.94286	0.195402	0.142857
Highly polymorphic SNPs from resequencing data	2	133204260	2:133204260	261963	T	C	Yes	T	0.48	0.433824	3.52941	0.218391	0.25
Highly polymorphic SNPs from resequencing data	2	133590573	2:133590573	582840	C	T	Yes	C	0.358	0.453333	3.32	0.137931	0.24
Highly polymorphic SNPs from resequencing data	3	808902	3:808902	369005	T	C	Yes	C	0.199	0.267123	3.35616	0.16092	0.178082
Highly polymorphic SNPs from resequencing data	3	19738183	3:19738183	213233	T	C	Yes	C	0.302	0.297297	3.2973	0.149425	0.189189
Highly polymorphic SNPs from resequencing data	3	20026326	3:20026326	373786	C	T	Yes	T	0.359	0.449275	3.14493	0.206897	0.144928
Highly polymorphic SNPs from resequencing data	3	20400112	3:20400112	327415	A	G	Yes	G	0.108	0.3	3.74286	0.195402	0.228571
Highly polymorphic SNPs from resequencing data	3	21255247	3:21255247	400070	G	A	Yes	G	0.361	0.208333	3.625	0.172414	0.166667
Highly polymorphic SNPs from resequencing data	3	22911430	3:22911430	240180	A	T	Yes	T	0.206	0.43662	3.52113	0.183908	0.169014
Highly polymorphic SNPs from resequencing data	3	23641124	3:23641124	359180	A	G	Yes	A	0.263	0.269737	3.30263	0.126437	0.171053
Highly polymorphic SNPs from resequencing data	3	24000304	3:24000304	348825	A	G	Yes	A	0.384	0.442029	3.43478	0.206897	0.15942
Highly polymorphic SNPs from resequencing data	3	24349129	3:24349129	363037	T	C	Yes	T	0.113	0.268116	3.05797	0.206897	0.15942
Highly polymorphic SNPs from resequencing data	3	24712166	3:24712166	487287	G	A	Yes	A	0.177	0.157895	3.26316	0.126437	0.105263
Highly polymorphic SNPs from resequencing data	3	25199453	3:25199453	213377	T	C	Yes	C	0.15	0.316176	3.08824	0.218391	0.220588
Highly polymorphic SNPs from resequencing data	3	26940095	3:26940095	124176	G	A	Yes	A	0.19	0.413333	3.26667	0.137931	0.24
Highly polymorphic SNPs from resequencing data	3	30337471	3:30337471	455593	A	G	Yes	G	0.385	0.246479	3.60563	0.183908	0.126761
Highly polymorphic SNPs from resequencing data	3	30793064	3:30793064	136926	T	G	Yes	T	0.332	0.326389	2.94444	0.172414	0.180556
Highly polymorphic SNPs from resequencing data	3	35963636	3:35963636	124014	T	C	Yes	C	0.239	0.486842	3.13158	0.126437	0.210526
Highly polymorphic SNPs from resequencing data	3	37331261	3:37331261	273219	A	G	Yes	G	0.228	0.428571	3.44286	0.195402	0.2
Highly polymorphic SNPs from resequencing data	3	37604480	3:37604480	142839	T	C	Yes	T	0.483	0.263514	3.95946	0.149425	0.256757
Highly polymorphic SNPs from resequencing data	3	43754679	3:43754679	400043	C	T	Yes	T	0.454	0.388158	3.10526	0.126437	0.197368
Highly polymorphic SNPs from resequencing data	3	44508169	3:44508169	223863	A	C	Yes	A	0.349	0.314286	3	0.195402	0.2
Highly polymorphic SNPs from resequencing data	3	44732032	3:44732032	405662	G	A	Yes	A	0.387	0.417808	3.32877	0.16092	0.178082
Highly polymorphic SNPs from resequencing data	3	45663866	3:45663866	296447	G	A	Yes	A	0.198	0.149351	3.32468	0.114943	0.0909091
Highly polymorphic SNPs from resequencing data	3	47177656	3:47177656	145354	C	A	Yes	A	0.099	0.358108	3.05333	0.149425	0.121622
Highly polymorphic SNPs from resequencing data	3	47323010	3:47323010	417903	A	G	Yes	G	0.186	0.192857	3.04286	0.195402	0.1
Highly polymorphic SNPs from resequencing data	3	47740913	3:47740913	267167	A	G	Yes	G	0.323	0.453947	3.53947	0.126437	0.144737
Highly polymorphic SNPs from resequencing data	3	48466790	3:48466790	189611	G	A	Yes	G	0.318	0.467213	3.27869	0.298851	0.180328
Highly polymorphic SNPs from resequencing data	3	49504355	3:49504355	238980	A	C	No			0.171233	3.06849	0.16092	0.0958904
Highly polymorphic SNPs from resequencing data	3	50251267	3:50251267	403348	G	A	Yes	A	0.329	0.394737	3.40789	0.126437	0.210526
Highly polymorphic SNPs from resequencing data	3	51190527	3:51190527	220048	C	T	Yes	C	0.461	0.492754	3.02899	0.206897	0.144928
Highly polymorphic SNPs from resequencing data	3	51937039	3:51937039	525366	G	A	Yes	A	0.147	0.30597	3.25373	0.229885	0.134328
Highly polymorphic SNPs from resequencing data	3	52462405	3:52462405	455998	T	C	Yes	C	0.226	0.197368	3.30263	0.126437	0.157895
Highly polymorphic SNPs from resequencing data	3	53289363	3:53289363	193100	T	C	Yes	T	0.433	0.460526	3.52632	0.126437	0.157895
Highly polymorphic SNPs from resequencing data	3	53741839	3:53741839	342145	C	A	Yes	C	0.465	0.410959	3.31507	0.16092	0.191781
Highly polymorphic SNPs from resequencing data	3	54905662	3:54905662	458671	C	T	Yes	C	0.323	0.459459	3.33784	0.149425	0.162162
Highly polymorphic SNPs from resequencing data	3	55756973	3:55756973	230266	G	A	Yes	G	0.299	0.323944	3.30986	0.183908	0.197183
Highly polymorphic SNPs from resequencing data	3	56211068	3:56211068	300584	C	T	Yes	C	0.281	0.228571	3.25714	0.195402	0.0571429
Highly polymorphic SNPs from resequencing data	3	56511652	3:56511652	400021	A	T	Yes	T	0.301	0.297101	3.01449	0.206897	0.101449
Highly polymorphic SNPs from resequencing data	3	57571450	3:57571450	57299	G	A	Yes	A	0.126	0.169118	3.25	0.218391	0.0735294
Highly polymorphic SNPs from resequencing data	3	58109387	3:58109387	185136	G	A	Yes	A	0.045	0.217391	3.57971	0.206897	0.144928
Highly polymorphic SNPs from resequencing data	3	59169462	3:59169462	328667	C	T	Yes	T	0.149	0.276316	3.48684	0.126437	0.131579
Highly polymorphic SNPs from resequencing data	3	59933145	3:59933145	149166	C	G	Yes	G	0.387	0.438462	3.47692	0.252874	0.230769
Highly polymorphic SNPs from resequencing data	3	61028634	3:61028634	400422	T	C	Yes	C	0.245	0.432432	3.18919	0.149425	0.189189
Highly polymorphic SNPs from resequencing data	3	61633574	3:61633574	319970	A	G	Yes	G	0.158	0.2	3.95385	0.252874	0.184615
Highly polymorphic SNPs from resequencing data	3	62979762	3:62979762	476433	G	A	Yes	A	0.149	0.25	3.35135	0.149425	0.202703
Highly polymorphic SNPs from resequencing data	3	63456195	3:63456195	236576	C	T	No			0.109589	3.56164	0.16092	0.0821918
Highly polymorphic SNPs from resequencing data	3	66126924	3:66126924	498919	C	T	Yes	C	0.351	0.3	3.37333	0.137931	0.2
Highly polymorphic SNPs from resequencing data	3	66824921	3:66824921	276589	C	T	Yes	T	0.319	0.38961	3.61039	0.114943	0.207792
Highly polymorphic SNPs from resequencing data	3	67101510	3:67101510	191471	A	C	Yes	C	0.489	0.390625	3.26562	0.264368	0.1875
Highly polymorphic SNPs from resequencing data	3	68487420	3:68487420	187638	A	G	Yes	A	0.322	0.417808	3.84932	0.16092	0.178082
Highly polymorphic SNPs from resequencing data	3	68764804	3:68764804	142508	A	T	Yes	T	0.314	0.425676	3.24324	0.149425	0.175676
Highly polymorphic SNPs from resequencing data	3	69989322	3:69989322	149852	A	G	Yes	G	0.362	0.439394	3.63636	0.241379	0.272727
Highly polymorphic SNPs from resequencing data	3	70252883	3:70252883	400137	A	C	Yes	C	0.328	0.271429	3.48571	0.195402	0.2
Highly polymorphic SNPs from resequencing data	3	72754406	3:72754406	233437	T	G	Yes	G	0.338	0.44	3.54667	0.137931	0.293333
Highly polymorphic SNPs from resequencing data	3	73205703	3:73205703	407310	A	G	Yes	G	0.114	0.2	2.97143	0.195402	0.114286
Highly polymorphic SNPs from resequencing data	3	73613013	3:73613013	393050	A	G	Yes	G	0.047	0.157895	3.18421	0.126437	0.131579
Highly polymorphic SNPs from resequencing data	3	75227250	3:75227250	441065	G	A	No			0.0526316	3.26316	0.126437	0.0263158
Highly polymorphic SNPs from resequencing data	3	76987187	3:76987187	354260	A	G	Yes	G	0.387	0.415493	3.14085	0.183908	0.211268
Highly polymorphic SNPs from resequencing data	3	77487093	3:77487093	126692	A	G	Yes	A	0.401	0.445946	3.39189	0.149425	0.216216
Highly polymorphic SNPs from resequencing data	3	78010838	3:78010838	359671	T	C	Yes	C	0.218	0.26	4.08	0.137931	0.146667
Highly polymorphic SNPs from resequencing data	3	79318844	3:79318844	565889	C	T	Yes	T	0.489	0.465278	3.33333	0.172414	0.180556
Highly polymorphic SNPs from resequencing data	3	81076123	3:81076123	341854	G	A	Yes	A	0.383	0.439189	2.93243	0.149425	0.175676
Highly polymorphic SNPs from resequencing data	3	81417977	3:81417977	400191	T	C	Yes	T	0.329	0.375	3.18421	0.126437	0.144737
Highly polymorphic SNPs from resequencing data	3	85947872	3:85947872	355728	C	T	Yes	T	0.026	0.173611	4.08333	0.172414	0.0972222
Highly polymorphic SNPs from resequencing data	3	86303600	3:86303600	122715	G	A	Yes	A	0.213	0.213333	3.36	0.137931	0.133333
Highly polymorphic SNPs from resequencing data	3	86619901	3:86619901	306302	G	A	Yes	A	0.213	0.5	4.40278	0.172414	0.25
Highly polymorphic SNPs from resequencing data	3	88075378	3:88075378	146520	T	C	Yes	C	0.388	0.467532	3.76623	0.114943	0.207792
Highly polymorphic SNPs from resequencing data	3	88221898	3:88221898	194432	T	C	Yes	C	0.127	0.236842	3.61842	0.126437	0.263158
Highly polymorphic SNPs from resequencing data	3	88907487	3:88907487	283950	A	G	Yes	G	0.171	0.220779	3.77922	0.114943	0.181818
Highly polymorphic SNPs from resequencing data	3	89461026	3:89461026	247947	A	G	Yes	G	0.24	0.256757	3.98649	0.149425	0.108108
Highly polymorphic SNPs from resequencing data	3	89708973	3:89708973	197024	A	G	Yes	G	0.17	0.203947	3.53947	0.126437	0.144737
Highly polymorphic SNPs from resequencing data	3	89905997	3:89905997	116738	G	A	Yes	G	0.427	0.441176	3.08824	0.218391	0.205882
Highly polymorphic SNPs from resequencing data	3	90727783	3:90727783	319744	T	G	Yes	T	0.442	0.455882	3.17647	0.218391	0.205882
Highly polymorphic SNPs from resequencing data	3	91047527	3:91047527	236012	C	T	Yes	C	0.305	0.211268	3.39437	0.183908	0.197183
Highly polymorphic SNPs from resequencing data	3	91391811	3:91391811	197861	G	A	Yes	A	0.125	0.145833	3.68056	0.172414	0.125
Highly polymorphic SNPs from resequencing data	3	92087782	3:92087782	184810	T	C	Yes	C	0.164	0.273973	3.21918	0.16092	0.136986
Highly polymorphic SNPs from resequencing data	3	94705796	3:94705796	290251	C	G	Yes	C	0.385	0.402597	3.35065	0.114943	0.155844
Highly polymorphic SNPs from resequencing data	3	95298776	3:95298776	254605	G	A	Yes	A	0.16	0.298701	3.24675	0.114943	0.233766
Highly polymorphic SNPs from resequencing data	3	96391426	3:96391426	447954	G	T	Yes	T	0.235	0.391892	4.05405	0.149425	0.27027
Highly polymorphic SNPs from resequencing data	3	98807773	3:98807773	92678	G	A	Yes	A	0.489	0.485714	3.31429	0.195402	0.171429
Highly polymorphic SNPs from resequencing data	3	100567945	3:100567945	142679	C	T	Yes	T	0.209	0.463768	3.53623	0.206897	0.173913
Highly polymorphic SNPs from resequencing data	3	102888709	3:102888709	187322	C	G	Yes	G	0.158	0.243056	3.34722	0.172414	0.180556
Highly polymorphic SNPs from resequencing data	3	103591319	3:103591319	112313	T	G	Yes	G	0.263	0.361842	3.05263	0.126437	0.171053
Highly polymorphic SNPs from resequencing data	3	104504508	3:104504508	303805	C	G	Yes	G	0.277	0.202703	3.53947	0.149425	0.162162
Highly polymorphic SNPs from resequencing data	3	105733864	3:105733864	115043	T	G	Yes	G	0.168	0.219178	3.86301	0.16092	0.164384
Highly polymorphic SNPs from resequencing data	3	107964435	3:107964435	337846	A	G	Yes	A	0.159	0.277027	3.24324	0.149425	0.121622
Highly polymorphic SNPs from resequencing data	3	108302281	3:108302281	410579	G	T	Yes	G	0.485	0.317568	3.08108	0.149425	0.175676
Highly polymorphic SNPs from resequencing data	3	108712860	3:108712860	401194	C	T	Yes	T	0.247	0.382353	3.29412	0.218391	0.176471
Highly polymorphic SNPs from resequencing data	3	109114054	3:109114054	288343	A	G	Yes	G	0.452	0.384058	3.24638	0.206897	0.130435
Highly polymorphic SNPs from resequencing data	3	109731997	3:109731997	179179	A	G	Yes	G	0.11	0.1875	3.36111	0.172414	0.125
Highly polymorphic SNPs from resequencing data	3	110884629	3:110884629	283989	T	C	Yes	C	0.377	0.467949	3.42308	0.103448	0.141026
Highly polymorphic SNPs from resequencing data	3	111168618	3:111168618	108642	G	A	Yes	A	0.354	0.176471	3.20588	0.218391	0.117647
Highly polymorphic SNPs from resequencing data	3	114611609	3:114611609	278246	A	G	Yes	G	0.493	0.322368	3.27632	0.126437	0.25
Highly polymorphic SNPs from resequencing data	3	114889855	3:114889855	488958	A	G	No			0.166667	3.58667	0.137931	0.146667
Highly polymorphic SNPs from resequencing data	3	119344847	3:119344847	413663	G	T	Yes	G	0.427	0.471831	4.02817	0.183908	0.211268
Highly polymorphic SNPs from resequencing data	4	1490749	4:1490749	169571	A	G	Yes	G	0.284	0.310811	3.43243	0.149425	0.162162
Highly polymorphic SNPs from resequencing data	4	8403891	4:8403891	423065	T	C	Yes	C	0.047	0.159722	3.38889	0.172414	0.125
Highly polymorphic SNPs from resequencing data	4	8826956	4:8826956	524118	A	G	Yes	G	0.129	0.205128	3.62821	0.103448	0.153846
Highly polymorphic SNPs from resequencing data	4	11241496	4:11241496	400026	A	G	Yes	G	0.1	0.128378	3.2973	0.149425	0.0675676
Highly polymorphic SNPs from resequencing data	4	12309686	4:12309686	400159	A	G	Yes	G	0.164	0.202703	3.45946	0.149425	0.162162
Highly polymorphic SNPs from resequencing data	4	17828878	4:17828878	149599	G	A	Yes	A	0.254	0.434783	4.27536	0.206897	0.231884
Highly polymorphic SNPs from resequencing data	4	18633219	4:18633219	110811	C	G	Yes	G	0.327	0.290541	3.52703	0.149425	0.202703
Highly polymorphic SNPs from resequencing data	4	18996738	4:18996738	275890	T	C	Yes	C	0.394	0.402778	3.15278	0.172414	0.166667
Highly polymorphic SNPs from resequencing data	4	20238556	4:20238556	205695	C	T	Yes	T	0.169	0.401408	3.53521	0.183908	0.239437
Highly polymorphic SNPs from resequencing data	4	20905643	4:20905643	400266	G	A	Yes	A	0.2	0.173077	3.24359	0.103448	0.115385
Highly polymorphic SNPs from resequencing data	4	23038350	4:23038350	217111	C	T	Yes	T	0.099	0.214286	3.57143	0.195402	0.0857143
Highly polymorphic SNPs from resequencing data	4	23610279	4:23610279	136191	A	G	Yes	G	0.102	0.171053	3.31579	0.126437	0.0789474
Highly polymorphic SNPs from resequencing data	4	25232241	4:25232241	363590	G	A	Yes	A	0.147	0.397436	3.20513	0.103448	0.153846
Highly polymorphic SNPs from resequencing data	4	26367447	4:26367447	127725	G	C	Yes	C	0.177	0.243421	3.59211	0.126437	0.0657895
Highly polymorphic SNPs from resequencing data	4	26576777	4:26576777	278019	T	C	Yes	C	0.194	0.10274	3.21918	0.16092	0.0684932
Highly polymorphic SNPs from resequencing data	4	26854796	4:26854796	370688	C	T	Yes	T	0.157	0.432836	3.25373	0.229885	0.149254
Highly polymorphic SNPs from resequencing data	4	30429003	4:30429003	462253	C	T	Yes	T	0.054	0.353846	3.4	0.252874	0.123077
Highly polymorphic SNPs from resequencing data	4	30891256	4:30891256	139860	T	A	Yes	A	0.037	0.179688	3.3125	0.264368	0.140625
Highly polymorphic SNPs from resequencing data	4	31745104	4:31745104	547872	T	C	Yes	T	0.457	0.470588	3.27941	0.218391	0.147059
Highly polymorphic SNPs from resequencing data	4	35405396	4:35405396	282555	T	C	Yes	C	0.411	0.421053	3.36842	0.126437	0.289474
Highly polymorphic SNPs from resequencing data	4	36416400	4:36416400	103730	T	A	Yes	A	0.427	0.409722	3.41667	0.172414	0.236111
Highly polymorphic SNPs from resequencing data	4	36520130	4:36520130	230676	T	G	Yes	G	0.379	0.448052	3.16883	0.114943	0.246753
Highly polymorphic SNPs from resequencing data	4	36750806	4:36750806	306590	G	A	Yes	A	0.493	0.35	3.4	0.195402	0.242857
Highly polymorphic SNPs from resequencing data	4	38479669	4:38479669	149909	G	A	Yes	G	0.298	0.428571	3.02857	0.195402	0.2
Highly polymorphic SNPs from resequencing data	4	39429241	4:39429241	370109	C	T	Yes	T	0.274	0.408451	3.91549	0.183908	0.225352
Highly polymorphic SNPs from resequencing data	4	41552008	4:41552008	400093	T	A	Yes	A	0.444	0.396104	3.51948	0.114943	0.194805
Highly polymorphic SNPs from resequencing data	4	42400745	4:42400745	136425	T	C	Yes	C	0.169	0.232877	3.41096	0.16092	0.164384
Highly polymorphic SNPs from resequencing data	4	42753048	4:42753048	214315	C	T	Yes	T	0.25	0.318841	3.27536	0.206897	0.144928
Highly polymorphic SNPs from resequencing data	4	43676896	4:43676896	384542	A	G	Yes	G	0.057	0.153333	4.06667	0.137931	0.146667
Highly polymorphic SNPs from resequencing data	4	44391568	4:44391568	255174	A	C	Yes	A	0.241	0.356164	3.53425	0.16092	0.136986
Highly polymorphic SNPs from resequencing data	4	44844834	4:44844834	400107	T	C	Yes	C	0.108	0.287879	3.90909	0.241379	0.181818
Highly polymorphic SNPs from resequencing data	4	46936313	4:46936313	190904	G	A	Yes	A	0.291	0.24	3.25333	0.137931	0.24
Highly polymorphic SNPs from resequencing data	4	47438439	4:47438439	352408	A	G	Yes	G	0.125	0.22	3.44	0.137931	0.0666667
Highly polymorphic SNPs from resequencing data	4	47980748	4:47980748	400032	T	C	Yes	T	0.175	0.307143	3.52857	0.195402	0.3
Highly polymorphic SNPs from resequencing data	4	50209397	4:50209397	139894	C	T	Yes	C	0.47	0.422078	3.46753	0.114943	0.246753
Highly polymorphic SNPs from resequencing data	4	51070770	4:51070770	251829	C	G	Yes	G	0.468	0.492754	3.49275	0.206897	0.202899
Highly polymorphic SNPs from resequencing data	4	52510123	4:52510123	400220	C	T	Yes	T	0.108	0.0945946	3.67568	0.149425	0.0810811
Highly polymorphic SNPs from resequencing data	4	54296378	4:54296378	263758	A	C	No			0.176923	3.53846	0.252874	0.107692
Highly polymorphic SNPs from resequencing data	4	55550665	4:55550665	400358	C	T	Yes	T	0.246	0.328947	3.71053	0.126437	0.157895
Highly polymorphic SNPs from resequencing data	4	56599506	4:56599506	146451	T	C	Yes	C	0.241	0.157534	3.24324	0.16092	0.178082
Highly polymorphic SNPs from resequencing data	4	56745957	4:56745957	528772	A	C	Yes	C	0.39	0.465753	3.50685	0.16092	0.273973
Highly polymorphic SNPs from resequencing data	4	58118657	4:58118657	306291	G	A	Yes	A	0.226	0.178082	3.35616	0.16092	0.0821918
Highly polymorphic SNPs from resequencing data	4	61551627	4:61551627	298026	T	C	No			0.453333	3.22667	0.137931	0.24
Highly polymorphic SNPs from resequencing data	4	63144148	4:63144148	252267	A	G	Yes	G	0.478	0.479167	3.34722	0.172414	0.208333
Highly polymorphic SNPs from resequencing data	4	64166077	4:64166077	119110	C	G	Yes	G	0.222	0.19863	2.93151	0.16092	0.0958904
Highly polymorphic SNPs from resequencing data	4	65436123	4:65436123	321011	C	T	Yes	C	0.289	0.274194	3.41935	0.287356	0.129032
Highly polymorphic SNPs from resequencing data	4	66127714	4:66127714	382220	T	C	Yes	T	0.328	0.467532	3.36364	0.114943	0.233766
Highly polymorphic SNPs from resequencing data	4	66509934	4:66509934	400466	C	G	Yes	G	0.108	0.0958904	3.21918	0.16092	0.0547945
Highly polymorphic SNPs from resequencing data	4	67874217	4:67874217	214256	A	G	Yes	G	0.368	0.46	3.61333	0.137931	0.253333
Highly polymorphic SNPs from resequencing data	4	68088473	4:68088473	307115	A	G	Yes	G	0.288	0.42	3.68	0.137931	0.253333
Highly polymorphic SNPs from resequencing data	4	68395588	4:68395588	388319	A	C	Yes	C	0.283	0.310811	3.58108	0.149425	0.27027
Highly polymorphic SNPs from resequencing data	4	70224516	4:70224516	160177	T	G	Yes	G	0.195	0.337838	3.86486	0.149425	0.189189
Highly polymorphic SNPs from resequencing data	4	70384693	4:70384693	240128	T	C	Yes	C	0.11	0.232877	3.58904	0.16092	0.219178
Highly polymorphic SNPs from resequencing data	4	70683876	4:70683876	337322	G	A	Yes	A	0.128	0.0763889	3.23611	0.172414	0.0694444
Highly polymorphic SNPs from resequencing data	4	72075429	4:72075429	465791	G	A	Yes	A	0.028	0.178082	3.15068	0.16092	0.109589
Highly polymorphic SNPs from resequencing data	4	73287545	4:73287545	306836	G	A	Yes	A	0.48	0.246667	3.62667	0.137931	0.2
Highly polymorphic SNPs from resequencing data	4	73916246	4:73916246	230271	C	A	Yes	A	0.138	0.226667	3.58667	0.137931	0.08
Highly polymorphic SNPs from resequencing data	4	74674118	4:74674118	428618	A	G	Yes	G	0.147	0.211268	3.29577	0.183908	0.140845
Highly polymorphic SNPs from resequencing data	4	75102736	4:75102736	99806	G	C	Yes	G	0.498	0.397059	3.36765	0.218391	0.235294
Highly polymorphic SNPs from resequencing data	4	75426446	4:75426446	254069	T	G	Yes	G	0.476	0.371622	3.12162	0.149425	0.256757
Highly polymorphic SNPs from resequencing data	4	76501599	4:76501599	191520	T	G	Yes	G	0.45	0.232877	3.38356	0.16092	0.164384
Highly polymorphic SNPs from resequencing data	4	76693119	4:76693119	400058	A	G	Yes	G	0.241	0.277027	3.35135	0.149425	0.202703
Highly polymorphic SNPs from resequencing data	4	77474298	4:77474298	278716	T	C	Yes	T	0.186	0.121212	3.39394	0.241379	0.121212
Highly polymorphic SNPs from resequencing data	4	78221242	4:78221242	225124	C	T	Yes	T	0.375	0.467105	3.17105	0.126437	0.171053
Highly polymorphic SNPs from resequencing data	4	79057148	4:79057148	64230	G	T	Yes	G	0.45	0.37013	3.42857	0.114943	0.168831
Highly polymorphic SNPs from resequencing data	4	79121378	4:79121378	273884	G	A	Yes	A	0.138	0.189189	3.45946	0.149425	0.135135
Highly polymorphic SNPs from resequencing data	4	79681603	4:79681603	306852	G	A	Yes	G	0.39	0.212329	3.57534	0.16092	0.123288
Highly polymorphic SNPs from resequencing data	4	79988455	4:79988455	229086	A	T	Yes	T	0.17	0.235294	3.54412	0.218391	0.176471
Highly polymorphic SNPs from resequencing data	4	80217541	4:80217541	505262	A	G	Yes	G	0.3	0.493421	3.5	0.126437	0.223684
Highly polymorphic SNPs from resequencing data	4	80722803	4:80722803	480971	G	A	No			0.314516	3.46774	0.287356	0.145161
Highly polymorphic SNPs from resequencing data	4	81203774	4:81203774	441464	G	A	Yes	A	0.247	0.313433	3.16418	0.229885	0.179104
Highly polymorphic SNPs from resequencing data	4	81645238	4:81645238	400490	C	T	Yes	C	0.372	0.466667	3.56	0.137931	0.213333
Highly polymorphic SNPs from resequencing data	4	85589491	4:85589491	389751	G	T	Yes	T	0.145	0.213235	3.30882	0.218391	0.220588
Highly polymorphic SNPs from resequencing data	4	86728481	4:86728481	106760	C	T	Yes	C	0.373	0.446667	3.45333	0.137931	0.226667
Highly polymorphic SNPs from resequencing data	4	87504658	4:87504658	800393	C	G	Yes	G	0.33	0.397436	3.33333	0.103448	0.205128
Highly polymorphic SNPs from resequencing data	4	88591660	4:88591660	124828	C	T	Yes	T	0.121	0.394737	3.43421	0.126437	0.210526
Highly polymorphic SNPs from resequencing data	4	89146340	4:89146340	400075	A	G	Yes	G	0.482	0.476562	3.1875	0.264368	0.171875
Highly polymorphic SNPs from resequencing data	4	90190959	4:90190959	301091	C	T	Yes	T	0.478	0.359155	3.39437	0.183908	0.15493
Highly polymorphic SNPs from resequencing data	4	90556538	4:90556538	335899	A	T	Yes	T	0.203	0.483871	3.64516	0.287356	0.16129
Highly polymorphic SNPs from resequencing data	4	90892437	4:90892437	302982	T	A	Yes	T	0.2	0.25974	3.01299	0.114943	0.155844
Highly polymorphic SNPs from resequencing data	4	91359438	4:91359438	246378	G	A	Yes	A	0.322	0.409722	3.76389	0.172414	0.180556
Highly polymorphic SNPs from resequencing data	4	92534345	4:92534345	400046	C	T	Yes	T	0.431	0.40411	3.15068	0.16092	0.178082
Highly polymorphic SNPs from resequencing data	4	93485516	4:93485516	252417	T	A	Yes	A	0.147	0.147887	3.73239	0.183908	0.126761
Highly polymorphic SNPs from resequencing data	4	94067463	4:94067463	575954	T	C	Yes	C	0.103	0.202703	3.43243	0.149425	0.216216
Highly polymorphic SNPs from resequencing data	4	96010580	4:96010580	208217	A	G	Yes	A	0.459	0.425676	3.72973	0.149425	0.256757
Highly polymorphic SNPs from resequencing data	4	96836303	4:96836303	69403	A	G	Yes	G	0.328	0.286765	3.30882	0.218391	0.191176
Highly polymorphic SNPs from resequencing data	4	97253130	4:97253130	400026	C	T	Yes	T	0.385	0.285714	3.46753	0.114943	0.207792
Highly polymorphic SNPs from resequencing data	4	98196397	4:98196397	129559	C	T	Yes	T	0.145	0.277027	3.75676	0.149425	0.256757
Highly polymorphic SNPs from resequencing data	4	98382679	4:98382679	676169	C	T	Yes	T	0.179	0.368421	3.46053	0.126437	0.131579
Highly polymorphic SNPs from resequencing data	4	100024701	4:100024701	329340	C	A	Yes	A	0.441	0.322368	3.07895	0.126437	0.0921053
Highly polymorphic SNPs from resequencing data	4	100681244	4:100681244	400027	T	C	Yes	C	0.313	0.384615	3.35897	0.103448	0.205128
Highly polymorphic SNPs from resequencing data	4	101598329	4:101598329	371178	A	G	Yes	G	0.483	0.415584	3.46753	0.114943	0.285714
Highly polymorphic SNPs from resequencing data	4	101969507	4:101969507	353552	T	G	Yes	T	0.384	0.432432	3.22973	0.149425	0.135135
Highly polymorphic SNPs from resequencing data	4	102323059	4:102323059	280146	C	A	Yes	A	0.39	0.183824	3.30882	0.218391	0.102941
Highly polymorphic SNPs from resequencing data	4	102603205	4:102603205	400030	A	G	Yes	G	0.344	0.316176	3.10294	0.218391	0.191176
Highly polymorphic SNPs from resequencing data	4	103605436	4:103605436	295829	C	T	Yes	T	0.234	0.313433	3.59701	0.229885	0.238806
Highly polymorphic SNPs from resequencing data	4	103901265	4:103901265	218729	T	C	Yes	T	0.461	0.362319	2.98551	0.206897	0.202899
Highly polymorphic SNPs from resequencing data	4	104119994	4:104119994	59589	C	T	Yes	T	0.236	0.413333	3.50667	0.137931	0.133333
Highly polymorphic SNPs from resequencing data	4	105158860	4:105158860	400088	T	G	Yes	G	0.368	0.253247	3.53247	0.114943	0.142857
Highly polymorphic SNPs from resequencing data	4	107096179	4:107096179	171091	G	A	Yes	A	0.147	0.242857	3.7	0.195402	0.171429
Highly polymorphic SNPs from resequencing data	4	108197955	4:108197955	261209	G	A	Yes	A	0.37	0.283784	3.48	0.149425	0.162162
Highly polymorphic SNPs from resequencing data	4	108789915	4:108789915	400000	T	C	Yes	C	0.498	0.439394	3.63636	0.241379	0.151515
Highly polymorphic SNPs from resequencing data	4	109969159	4:109969159	350878	C	G	Yes	G	0.241	0.226027	3.50685	0.16092	0.123288
Highly polymorphic SNPs from resequencing data	4	110867344	4:110867344	197466	C	G	Yes	G	0.392	0.3	3.86567	0.252874	0.169231
Highly polymorphic SNPs from resequencing data	4	114812056	4:114812056	400033	C	A	Yes	A	0.164	0.243421	3.38158	0.126437	0.144737
Highly polymorphic SNPs from resequencing data	4	116653009	4:116653009	252543	T	C	Yes	C	0.196	0.195652	3.42029	0.206897	0.15942
Highly polymorphic SNPs from resequencing data	4	118149330	4:118149330	439795	C	A	Yes	A	0.481	0.442308	3.55128	0.103448	0.166667
Highly polymorphic SNPs from resequencing data	4	119043641	4:119043641	635592	C	T	Yes	T	0.128	0.148649	3.22973	0.149425	0.135135
Highly polymorphic SNPs from resequencing data	4	119679233	4:119679233	223640	A	G	Yes	G	0.346	0.363636	3.62121	0.241379	0.212121
Highly polymorphic SNPs from resequencing data	5	2126181	5:2126181	400019	G	A	Yes	G	0.457	0.269737	2.94737	0.126437	0.0921053
Highly polymorphic SNPs from resequencing data	5	2856201	5:2856201	199215	C	T	Yes	T	0.364	0.48	3.34667	0.137931	0.266667
Highly polymorphic SNPs from resequencing data	5	3432549	5:3432549	401369	T	C	Yes	C	0.185	0.171642	3.67164	0.229885	0.134328
Highly polymorphic SNPs from resequencing data	5	3869463	5:3869463	265774	T	G	Yes	G	0.168	0.145833	3.23611	0.172414	0.0416667
Highly polymorphic SNPs from resequencing data	5	4502859	5:4502859	370781	C	T	Yes	T	0.069	0.239437	3.1831	0.183908	0.169014
Highly polymorphic SNPs from resequencing data	5	7998758	5:7998758	148908	C	T	Yes	T	0.22	0.294521	3.52055	0.16092	0.150685
Highly polymorphic SNPs from resequencing data	5	8147666	5:8147666	292924	T	C	Yes	C	0.344	0.319444	3.11111	0.172414	0.194444
Highly polymorphic SNPs from resequencing data	5	8440590	5:8440590	299900	C	T	Yes	T	0.117	0.230263	3.05263	0.126437	0.197368
Highly polymorphic SNPs from resequencing data	5	8740490	5:8740490	120232	C	T	Yes	C	0.243	0.356164	3.39726	0.16092	0.191781
Highly polymorphic SNPs from resequencing data	5	9737135	5:9737135	323636	T	C	Yes	T	0.276	0.184211	3.25	0.126437	0.184211
Highly polymorphic SNPs from resequencing data	5	10511921	5:10511921	140600	T	C	Yes	T	0.446	0.30597	3.19403	0.229885	0.223881
Highly polymorphic SNPs from resequencing data	5	12671945	5:12671945	424382	C	T	Yes	T	0.344	0.5	3.33803	0.183908	0.211268
Highly polymorphic SNPs from resequencing data	5	13096327	5:13096327	266215	A	G	Yes	G	0.134	0.22	3.12	0.137931	0.2
Highly polymorphic SNPs from resequencing data	5	15084202	5:15084202	507263	G	A	Yes	G	0.485	0.386667	3.22667	0.137931	0.186667
Highly polymorphic SNPs from resequencing data	5	15881532	5:15881532	188355	G	A	Yes	G	0.265	0.150685	2.94521	0.16092	0.136986
Highly polymorphic SNPs from resequencing data	5	16069887	5:16069887	219752	C	T	Yes	T	0.364	0.321429	2.97143	0.195402	0.185714
Highly polymorphic SNPs from resequencing data	5	16289639	5:16289639	185089	G	C	Yes	G	0.122	0.226027	3.60274	0.16092	0.150685
Highly polymorphic SNPs from resequencing data	5	16474728	5:16474728	204490	T	C	Yes	C	0.275	0.486667	3.65333	0.137931	0.2
Highly polymorphic SNPs from resequencing data	5	16679218	5:16679218	400171	C	T	Yes	T	0.136	0.223684	3.23684	0.126437	0.0789474
Highly polymorphic SNPs from resequencing data	5	17392455	5:17392455	409287	G	A	Yes	A	0.417	0.279412	3.58824	0.218391	0.235294
Highly polymorphic SNPs from resequencing data	5	18480559	5:18480559	400026	G	A	Yes	G	0.489	0.310606	3.63636	0.241379	0.136364
Highly polymorphic SNPs from resequencing data	5	20334222	5:20334222	400019	G	A	Yes	G	0.487	0.469697	3.56061	0.241379	0.181818
Highly polymorphic SNPs from resequencing data	5	21090403	5:21090403	397589	T	C	Yes	C	0.472	0.5	3.6	0.195402	0.2
Highly polymorphic SNPs from resequencing data	5	21699075	5:21699075	345745	C	A	Yes	A	0.251	0.210526	3.57895	0.126437	0.236842
Highly polymorphic SNPs from resequencing data	5	24307136	5:24307136	330580	G	A	Yes	G	0.485	0.368056	3.68056	0.172414	0.152778
Highly polymorphic SNPs from resequencing data	5	28689310	5:28689310	400187	T	A	Yes	A	0.316	0.431507	3.46575	0.16092	0.178082
Highly polymorphic SNPs from resequencing data	5	30073666	5:30073666	367046	T	C	Yes	C	0.223	0.354167	3.26389	0.172414	0.208333
Highly polymorphic SNPs from resequencing data	5	31012193	5:31012193	192547	T	C	Yes	C	0.353	0.373333	3.82667	0.137931	0.16
Highly polymorphic SNPs from resequencing data	5	31204740	5:31204740	401354	A	G	Yes	G	0.153	0.330986	3.46479	0.183908	0.239437
Highly polymorphic SNPs from resequencing data	5	31685943	5:31685943	362835	A	G	Yes	A	0.385	0.34	3.69333	0.137931	0.146667
Highly polymorphic SNPs from resequencing data	5	32477831	5:32477831	153677	A	C	Yes	C	0.156	0.260563	3.30986	0.183908	0.15493
Highly polymorphic SNPs from resequencing data	5	32631508	5:32631508	237323	A	G	Yes	A	0.414	0.487013	3.35065	0.114943	0.194805
Highly polymorphic SNPs from resequencing data	5	33386065	5:33386065	400154	C	A	Yes	A	0.299	0.493333	3.62667	0.137931	0.24
Highly polymorphic SNPs from resequencing data	5	34312440	5:34312440	344780	A	G	Yes	G	0.265	0.266667	3.61333	0.137931	0.213333
Highly polymorphic SNPs from resequencing data	5	35694260	5:35694260	393294	A	G	Yes	A	0.459	0.4	3.57333	0.137931	0.24
Highly polymorphic SNPs from resequencing data	5	36442130	5:36442130	400203	C	T	Yes	T	0.182	0.118056	3.34722	0.172414	0.0972222
Highly polymorphic SNPs from resequencing data	5	37304866	5:37304866	258422	C	T	Yes	C	0.467	0.393939	3.31343	0.241379	0.212121
Highly polymorphic SNPs from resequencing data	5	38325911	5:38325911	128339	G	A	Yes	A	0.21	0.285714	3.36364	0.114943	0.181818
Highly polymorphic SNPs from resequencing data	5	39506975	5:39506975	478007	A	G	Yes	G	0.266	0.25	3.18571	0.195402	0.128571
Highly polymorphic SNPs from resequencing data	5	39984982	5:39984982	727870	A	G	Yes	A	0.382	0.471831	3.4507	0.183908	0.183099
Highly polymorphic SNPs from resequencing data	5	44474060	5:44474060	457424	G	T	Yes	T	0.375	0.448529	2.94118	0.218391	0.132353
Highly polymorphic SNPs from resequencing data	5	50318296	5:50318296	233888	T	C	Yes	C	0.288	0.355072	3.6087	0.206897	0.15942
Highly polymorphic SNPs from resequencing data	5	50826596	5:50826596	252411	T	C	Yes	C	0.172	0.371622	3.22973	0.149425	0.148649
Highly polymorphic SNPs from resequencing data	5	51895004	5:51895004	103007	C	T	Yes	T	0.103	0.301471	2.98529	0.218391	0.102941
Highly polymorphic SNPs from resequencing data	5	52142521	5:52142521	134424	A	G	Yes	G	0.272	0.275362	3.78261	0.206897	0.144928
Highly polymorphic SNPs from resequencing data	5	52276945	5:52276945	400034	G	A	Yes	G	0.409	0.371622	3	0.149425	0.121622
Highly polymorphic SNPs from resequencing data	5	53179212	5:53179212	341117	T	C	Yes	C	0.17	0.227273	3.7013	0.114943	0.142857
Highly polymorphic SNPs from resequencing data	5	54933901	5:54933901	352196	G	C	Yes	C	0.284	0.448529	3.67647	0.218391	0.191176
Highly polymorphic SNPs from resequencing data	5	56974173	5:56974173	314012	T	G	Yes	G	0.359	0.42	3.36	0.137931	0.28
Highly polymorphic SNPs from resequencing data	5	57353553	5:57353553	384276	A	G	Yes	A	0.455	0.335821	3.62687	0.229885	0.223881
Highly polymorphic SNPs from resequencing data	5	58917097	5:58917097	94528	C	A	Yes	A	0.147	0.207792	3.05195	0.114943	0.181818
Highly polymorphic SNPs from resequencing data	5	61072628	5:61072628	374273	G	A	Yes	A	0.483	0.311594	3.68116	0.206897	0.275362
Highly polymorphic SNPs from resequencing data	5	61999163	5:61999163	130884	C	T	Yes	T	0.118	0.14	3.16	0.137931	0.0666667
Highly polymorphic SNPs from resequencing data	5	62787176	5:62787176	218880	T	C	Yes	C	0.188	0.226027	3.23288	0.16092	0.178082
Highly polymorphic SNPs from resequencing data	5	63006056	5:63006056	444090	G	A	Yes	A	0.224	0.415584	3.44156	0.114943	0.207792
Highly polymorphic SNPs from resequencing data	5	64656397	5:64656397	226830	G	A	Yes	G	0.422	0.390411	3.16438	0.16092	0.150685
Highly polymorphic SNPs from resequencing data	5	65738607	5:65738607	219634	C	T	Yes	T	0.084	0.142857	3.53247	0.114943	0.0779221
Highly polymorphic SNPs from resequencing data	5	66418677	5:66418677	400248	A	T	Yes	A	0.379	0.46	3.22667	0.137931	0.146667
Highly polymorphic SNPs from resequencing data	5	69745761	5:69745761	385727	T	C	Yes	C	0.285	0.407895	3.69737	0.126437	0.289474
Highly polymorphic SNPs from resequencing data	5	71352779	5:71352779	145238	A	G	Yes	G	0.401	0.304348	3.2029	0.206897	0.173913
Highly polymorphic SNPs from resequencing data	5	73293262	5:73293262	128562	A	T	Yes	A	0.489	0.358108	3.32432	0.149425	0.121622
Highly polymorphic SNPs from resequencing data	5	74422093	5:74422093	206342	G	T	Yes	T	0.433	0.344156	3.53247	0.114943	0.194805
Highly polymorphic SNPs from resequencing data	5	75729488	5:75729488	400373	A	G	Yes	A	0.235	0.219178	3.17808	0.16092	0.136986
Highly polymorphic SNPs from resequencing data	5	77123675	5:77123675	411464	G	T	Yes	T	0.374	0.388889	3.91667	0.172414	0.222222
Highly polymorphic SNPs from resequencing data	5	80835050	5:80835050	400309	T	C	Yes	C	0.213	0.319444	3.30556	0.172414	0.0833333
Highly polymorphic SNPs from resequencing data	5	82467990	5:82467990	324194	T	C	Yes	C	0.054	0.116438	3.45205	0.16092	0.0958904
Highly polymorphic SNPs from resequencing data	5	83418180	5:83418180	106769	G	A	Yes	A	0.242	0.433333	3.50667	0.137931	0.226667
Highly polymorphic SNPs from resequencing data	5	84791474	5:84791474	400202	C	T	Yes	C	0.493	0.480769	3.21795	0.103448	0.192308
Highly polymorphic SNPs from resequencing data	5	85535400	5:85535400	422197	G	A	Yes	G	0.438	0.330882	3.41176	0.218391	0.191176
Highly polymorphic SNPs from resequencing data	5	87912229	5:87912229	230819	A	G	Yes	G	0.104	0.138158	3.63158	0.126437	0.118421
Highly polymorphic SNPs from resequencing data	5	88218239	5:88218239	397889	T	C	Yes	T	0.468	0.430556	3.68056	0.172414	0.222222
Highly polymorphic SNPs from resequencing data	5	88616128	5:88616128	200873	C	T	Yes	C	0.154	0.222973	3.13514	0.149425	0.148649
Highly polymorphic SNPs from resequencing data	5	88817001	5:88817001	247716	G	A	Yes	A	0.483	0.477612	3.80597	0.229885	0.149254
Highly polymorphic SNPs from resequencing data	5	89169646	5:89169646	512154	G	A	Yes	A	0.121	0.360656	3.39344	0.298851	0.163934
Highly polymorphic SNPs from resequencing data	5	90414244	5:90414244	125539	A	G	Yes	G	0.312	0.279412	3.60294	0.218391	0.205882
Highly polymorphic SNPs from resequencing data	5	90539783	5:90539783	464972	G	A	Yes	G	0.116	0.173611	3.38889	0.172414	0.0972222
Highly polymorphic SNPs from resequencing data	5	91328149	5:91328149	252353	T	C	Yes	C	0.356	0.314103	3.41026	0.103448	0.141026
Highly polymorphic SNPs from resequencing data	5	91868290	5:91868290	266163	G	C	Yes	C	0.039	0.078125	3.17188	0.264368	0.0625
Highly polymorphic SNPs from resequencing data	5	95372157	5:95372157	400370	A	C	Yes	C	0.422	0.34	3.72	0.137931	0.2
Highly polymorphic SNPs from resequencing data	5	99409460	5:99409460	174906	G	A	Yes	G	0.414	0.383562	3.36986	0.16092	0.191781
Highly polymorphic SNPs from resequencing data	5	101404982	5:101404982	777855	C	T	Yes	C	0.441	0.273973	3.13699	0.16092	0.191781
Highly polymorphic SNPs from resequencing data	5	104881599	5:104881599	156391	C	G	Yes	G	0.446	0.233333	3.97333	0.137931	0.146667
Highly polymorphic SNPs from resequencing data	5	105159146	5:105159146	319424	A	G	Yes	A	0.48	0.415385	3.76923	0.252874	0.246154
Highly polymorphic SNPs from resequencing data	5	105870106	5:105870106	352026	T	C	Yes	C	0.476	0.25	3.95946	0.149425	0.121622
Highly polymorphic SNPs from resequencing data	5	108312893	5:108312893	304551	C	T	No			0.108108	3.64865	0.149425	0.135135
Highly polymorphic SNPs from resequencing data	5	109807614	5:109807614	267234	T	G	Yes	T	0.327	0.458904	3.84932	0.16092	0.178082
Highly polymorphic SNPs from resequencing data	5	110074848	5:110074848	400251	G	A	Yes	A	0.243	0.394737	4.27632	0.126437	0.157895
Highly polymorphic SNPs from resequencing data	5	110606446	5:110606446	296149	C	T	Yes	T	0.166	0.142857	3.50649	0.114943	0.181818
Highly polymorphic SNPs from resequencing data	5	118592779	5:118592779		A	G	Yes	G	0.103	0.084507	4.49296	0.183908	0.084507
Highly polymorphic SNPs from resequencing data	6	177656	6:177656	333162	C	T	Yes	T	0.226	0.388889	3.63889	0.172414	0.222222
Highly polymorphic SNPs from resequencing data	6	510818	6:510818	312887	A	C	Yes	C	0.5	0.375	2.97059	0.218391	0.161765
Highly polymorphic SNPs from resequencing data	6	823705	6:823705	400245	G	A	Yes	G	0.39	0.465753	3.42466	0.16092	0.219178
Highly polymorphic SNPs from resequencing data	6	7116021	6:7116021	400156	A	C	Yes	A	0.17	0.260563	3.46479	0.183908	0.211268
Highly polymorphic SNPs from resequencing data	6	8000054	6:8000054	375818	T	A	Yes	A	0.223	0.304054	3.28378	0.149425	0.121622
Highly polymorphic SNPs from resequencing data	6	9878681	6:9878681	501702	A	T	Yes	T	0.437	0.5	3.41892	0.149425	0.135135
Highly polymorphic SNPs from resequencing data	6	10458176	6:10458176	649397	T	G	No			0.181159	3.36232	0.206897	0.130435
Highly polymorphic SNPs from resequencing data	6	11480295	6:11480295	329063	T	A	Yes	A	0.121	0.104167	3.16667	0.172414	0.0972222
Highly polymorphic SNPs from resequencing data	6	13853226	6:13853226	308306	C	T	Yes	T	0.429	0.361111	3.27778	0.172414	0.222222
Highly polymorphic SNPs from resequencing data	6	14161532	6:14161532	314050	A	G	Yes	G	0.128	0.138889	3.25	0.172414	0.111111
Highly polymorphic SNPs from resequencing data	6	14475582	6:14475582	302140	C	T	Yes	T	0.459	0.493151	3.39726	0.16092	0.136986
Highly polymorphic SNPs from resequencing data	6	14913770	6:14913770	242677	C	T	Yes	T	0.333	0.480769	3.4359	0.103448	0.192308
Highly polymorphic SNPs from resequencing data	6	16123666	6:16123666	231487	C	T	Yes	C	0.284	0.371212	3.77273	0.241379	0.227273
Highly polymorphic SNPs from resequencing data	6	16406930	6:16406930	227576	G	A	Yes	A	0.345	0.324675	3.36364	0.114943	0.12987
Highly polymorphic SNPs from resequencing data	6	20800037	6:20800037	283805	C	T	Yes	T	0.118	0.24	3.56	0.137931	0.133333
Highly polymorphic SNPs from resequencing data	6	22160813	6:22160813	400045	A	C	Yes	C	0.113	0.16	2.90667	0.137931	0.133333
Highly polymorphic SNPs from resequencing data	6	23124971	6:23124971	435565	A	T	Yes	T	0.426	0.444444	3.33333	0.172414	0.138889
Highly polymorphic SNPs from resequencing data	6	23560536	6:23560536	183676	C	T	Yes	T	0.022	0.135714	2.91429	0.195402	0.0714286
Highly polymorphic SNPs from resequencing data	6	23744212	6:23744212	334687	A	G	Yes	G	0.058	0.151316	3.68421	0.126437	0.0921053
Highly polymorphic SNPs from resequencing data	6	26906711	6:26906711	400026	C	T	Yes	T	0.422	0.34507	3.85915	0.183908	0.211268
Highly polymorphic SNPs from resequencing data	6	28027499	6:28027499	460034	T	C	Yes	C	0.108	0.338235	3.55882	0.218391	0.117647
Highly polymorphic SNPs from resequencing data	6	31014985	6:31014985	156163	T	C	Yes	C	0.126	0.198529	3.22059	0.218391	0.132353
Highly polymorphic SNPs from resequencing data	6	31279833	6:31279833	400072	G	A	Yes	A	0.296	0.40411	3.67123	0.16092	0.205479
Highly polymorphic SNPs from resequencing data	6	33471140	6:33471140	255797	C	T	Yes	C	0.151	0.105263	3.53947	0.126437	0.0526316
Highly polymorphic SNPs from resequencing data	6	34059703	6:34059703	320004	C	T	Yes	T	0.328	0.125	3.35294	0.218391	0.132353
Highly polymorphic SNPs from resequencing data	6	34379707	6:34379707	336037	A	C	Yes	C	0.11	0.21831	3.05634	0.183908	0.15493
Highly polymorphic SNPs from resequencing data	6	34715744	6:34715744	386936	T	C	Yes	C	0.483	0.421429	3.14286	0.195402	0.157143
Highly polymorphic SNPs from resequencing data	6	35102680	6:35102680	397930	A	G	Yes	G	0.213	0.368056	3.34722	0.172414	0.180556
Highly polymorphic SNPs from resequencing data	6	35960457	6:35960457	144081	C	T	Yes	T	0.359	0.473333	3.17333	0.137931	0.173333
Highly polymorphic SNPs from resequencing data	6	38108406	6:38108406	331336	T	C	Yes	T	0.461	0.5	3.26471	0.218391	0.264706
Highly polymorphic SNPs from resequencing data	6	38439742	6:38439742	352700	G	A	No			0.347222	3.41667	0.172414	0.166667
Highly polymorphic SNPs from resequencing data	6	39036967	6:39036967	400096	A	C	Yes	C	0.293	0.445205	3.36986	0.16092	0.232877
Highly polymorphic SNPs from resequencing data	6	40067202	6:40067202	368664	G	A	Yes	A	0.409	0.397059	3.44118	0.218391	0.147059
Highly polymorphic SNPs from resequencing data	6	40850902	6:40850902	301171	G	C	Yes	C	0.142	0.164474	3.65789	0.126437	0.118421
Highly polymorphic SNPs from resequencing data	6	41743424	6:41743424	400010	T	C	Yes	C	0.272	0.441558	3.42857	0.114943	0.155844
Highly polymorphic SNPs from resequencing data	6	42971425	6:42971425	400044	T	G	Yes	T	0.224	0.3125	3.375	0.172414	0.208333
Highly polymorphic SNPs from resequencing data	6	46576159	6:46576159	400028	A	G	Yes	G	0.17	0.138158	3.10526	0.126437	0.171053
Highly polymorphic SNPs from resequencing data	6	47428196	6:47428196	302649	T	C	Yes	C	0.18	0.285714	3.25974	0.114943	0.12987
Highly polymorphic SNPs from resequencing data	6	49944841	6:49944841	252653	C	T	Yes	C	0.291	0.369565	3.47826	0.206897	0.217391
Highly polymorphic SNPs from resequencing data	6	50197494	6:50197494	312826	T	A	Yes	A	0.5	0.246377	3.3913	0.206897	0.144928
Highly polymorphic SNPs from resequencing data	6	50510320	6:50510320	412125	C	G	Yes	C	0.255	0.309859	3.57746	0.183908	0.140845
Highly polymorphic SNPs from resequencing data	6	50922445	6:50922445	225628	C	A	Yes	A	0.019	0.201389	3.04167	0.172414	0.0416667
Highly polymorphic SNPs from resequencing data	6	51148073	6:51148073	268179	G	A	Yes	A	0.249	0.188525	3.29508	0.298851	0.114754
Highly polymorphic SNPs from resequencing data	6	52060737	6:52060737	482133	C	T	Yes	T	0.26	0.288462	3.48718	0.103448	0.141026
Highly polymorphic SNPs from resequencing data	6	53402161	6:53402161	220027	T	G	Yes	T	0.358	0.394737	3.46053	0.126437	0.263158
Highly polymorphic SNPs from resequencing data	6	53622188	6:53622188	393428	T	C	Yes	T	0.095	0.18	3.42667	0.137931	0.12
Highly polymorphic SNPs from resequencing data	6	54015616	6:54015616	186611	A	C	Yes	A	0.416	0.347222	3.24658	0.172414	0.166667
Highly polymorphic SNPs from resequencing data	6	54391471	6:54391471	547046	A	G	Yes	G	0.487	0.273973	3.31507	0.16092	0.219178
Highly polymorphic SNPs from resequencing data	6	54938517	6:54938517	172349	C	T	Yes	C	0.424	0.319444	3.34722	0.172414	0.222222
Highly polymorphic SNPs from resequencing data	6	55110866	6:55110866	116455	T	A	Yes	A	0.404	0.434211	3.21053	0.126437	0.210526
Highly polymorphic SNPs from resequencing data	6	55731007	6:55731007	393066	T	G	Yes	G	0.496	0.390411	3.69863	0.16092	0.178082
Highly polymorphic SNPs from resequencing data	6	56226477	6:56226477	585285	T	C	Yes	T	0.148	0.285714	3.58442	0.114943	0.181818
Highly polymorphic SNPs from resequencing data	6	59279248	6:59279248	400223	G	T	Yes	T	0.39	0.474026	3.80519	0.114943	0.168831
Highly polymorphic SNPs from resequencing data	6	60623547	6:60623547	204868	T	C	Yes	C	0.272	0.366197	3.50704	0.183908	0.169014
Highly polymorphic SNPs from resequencing data	6	60828415	6:60828415	281690	A	G	Yes	G	0.418	0.190141	3.5493	0.183908	0.183099
Highly polymorphic SNPs from resequencing data	6	62717734	6:62717734	215404	C	A	Yes	A	0.215	0.15	3.38571	0.195402	0.157143
Highly polymorphic SNPs from resequencing data	6	63493692	6:63493692	206979	A	G	Yes	G	0.352	0.467949	3.5	0.103448	0.24359
Highly polymorphic SNPs from resequencing data	6	63787634	6:63787634	400113	T	C	Yes	C	0.323	0.246575	2.9863	0.16092	0.191781
Highly polymorphic SNPs from resequencing data	6	64358438	6:64358438	533254	G	A	Yes	A	0.216	0.298701	3.36364	0.114943	0.207792
Highly polymorphic SNPs from resequencing data	6	64891692	6:64891692	324277	T	A	Yes	A	0.128	0.225352	3.25352	0.183908	0.084507
Highly polymorphic SNPs from resequencing data	6	66381375	6:66381375	132216	T	C	Yes	C	0.207	0.335616	3.42466	0.16092	0.150685
Highly polymorphic SNPs from resequencing data	6	67119076	6:67119076	328445	T	G	Yes	G	0.218	0.469697	3.57576	0.241379	0.0909091
Highly polymorphic SNPs from resequencing data	6	72445121	6:72445121	222655	T	C	Yes	C	0.293	0.307143	3.55714	0.195402	0.242857
Highly polymorphic SNPs from resequencing data	6	75228563	6:75228563	253273	T	C	Yes	C	0.03	0.0985915	3.30986	0.183908	0.028169
Highly polymorphic SNPs from resequencing data	6	76811100	6:76811100	400005	G	A	Yes	G	0.312	0.295775	3.28169	0.183908	0.169014
Highly polymorphic SNPs from resequencing data	6	77580910	6:77580910	192407	A	G	Yes	G	0.127	0.183099	3.73239	0.183908	0.140845
Highly polymorphic SNPs from resequencing data	6	77773317	6:77773317	302708	C	G	Yes	G	0.375	0.368421	3.25	0.126437	0.236842
Highly polymorphic SNPs from resequencing data	6	78076025	6:78076025	333911	G	A	Yes	G	0.242	0.345588	3.97059	0.218391	0.220588
Highly polymorphic SNPs from resequencing data	6	78409936	6:78409936	400187	G	A	Yes	A	0.134	0.203947	3.13158	0.126437	0.0657895
Highly polymorphic SNPs from resequencing data	6	78845303	6:78845303	400044	T	C	Yes	T	0.351	0.427536	3.08696	0.206897	0.15942
Highly polymorphic SNPs from resequencing data	6	79632528	6:79632528	353501	C	T	Yes	T	0.024	0.136986	3.19178	0.16092	0.109589
Highly polymorphic SNPs from resequencing data	6	80380810	6:80380810	665800	G	T	Yes	G	0.155	0.128378	3.35135	0.149425	0.121622
Highly polymorphic SNPs from resequencing data	6	81046610	6:81046610	192863	T	C	No			0.3	3.44	0.137931	0.173333
Highly polymorphic SNPs from resequencing data	6	81542525	6:81542525	266354	C	T	Yes	T	0.414	0.277027	3.62162	0.149425	0.175676
Highly polymorphic SNPs from resequencing data	6	81808879	6:81808879	310417	G	A	Yes	A	0.377	0.390411	3.26027	0.16092	0.178082
Highly polymorphic SNPs from resequencing data	6	82119296	6:82119296	705024	A	G	Yes	A	0.454	0.5	3.52	0.137931	0.2
Highly polymorphic SNPs from resequencing data	6	83273838	6:83273838	350572	G	A	Yes	A	0.065	0.231884	3.42029	0.206897	0.144928
Highly polymorphic SNPs from resequencing data	6	84333659	6:84333659	281904	A	C	Yes	A	0.386	0.463768	3.33333	0.206897	0.144928
Highly polymorphic SNPs from resequencing data	6	84867248	6:84867248	274601	C	T	Yes	T	0.047	0.205128	3.35897	0.103448	0.153846
Highly polymorphic SNPs from resequencing data	6	85141849	6:85141849	170611	C	T	Yes	T	0.075	0.130435	3.5942	0.206897	0.0869565
Highly polymorphic SNPs from resequencing data	6	86704931	6:86704931	400622	G	A	Yes	G	0.262	0.357143	3.14286	0.195402	0.171429
Highly polymorphic SNPs from resequencing data	6	88952855	6:88952855	192192	C	T	Yes	T	0.412	0.457143	3.21429	0.195402	0.228571
Highly polymorphic SNPs from resequencing data	6	89145047	6:89145047	190489	A	T	Yes	T	0.289	0.183099	3.35211	0.183908	0.056338
Highly polymorphic SNPs from resequencing data	6	89628131	6:89628131	273348	A	T	Yes	T	0.203	0.181159	3.34783	0.206897	0.130435
Highly polymorphic SNPs from resequencing data	6	90110528	6:90110528	362529	C	T	Yes	T	0.102	0.285714	3.37662	0.114943	0.12987
Highly polymorphic SNPs from resequencing data	6	92826818	6:92826818	366546	C	T	Yes	T	0.212	0.38961	3.49351	0.114943	0.233766
Highly polymorphic SNPs from resequencing data	6	95242551	6:95242551	197441	G	A	Yes	A	0.235	0.256579	3.42105	0.126437	0.144737
Highly polymorphic SNPs from resequencing data	6	95478360	6:95478360	446087	A	C	Yes	C	0.431	0.304054	3.75676	0.149425	0.121622
Highly polymorphic SNPs from resequencing data	6	97465546	6:97465546	376447	C	T	Yes	T	0.239	0.264286	3.07143	0.195402	0.157143
Highly polymorphic SNPs from resequencing data	6	99086858	6:99086858	387393	C	T	Yes	T	0.233	0.390411	3.26027	0.16092	0.178082
Highly polymorphic SNPs from resequencing data	6	99922281	6:99922281	430828	T	G	Yes	T	0.45	0.451389	3.83333	0.172414	0.208333
Highly polymorphic SNPs from resequencing data	6	100494679	6:100494679	400235	C	G	Yes	G	0.136	0.253623	3.75362	0.206897	0.188406
Highly polymorphic SNPs from resequencing data	6	102058388	6:102058388	321221	A	G	Yes	G	0.34	0.43662	3.23944	0.183908	0.169014
Highly polymorphic SNPs from resequencing data	6	102508729	6:102508729	79791	G	A	Yes	A	0.132	0.323529	3.11765	0.218391	0.176471
Highly polymorphic SNPs from resequencing data	6	104753665	6:104753665	248706	G	T	Yes	T	0.242	0.236111	3.84722	0.172414	0.166667
Highly polymorphic SNPs from resequencing data	6	108901836	6:108901836	276019	G	A	Yes	A	0.136	0.432432	2.94595	0.149425	0.189189
Highly polymorphic SNPs from resequencing data	6	109530201	6:109530201	521539	A	G	Yes	A	0.4	0.256944	3.54167	0.172414	0.208333
Highly polymorphic SNPs from resequencing data	6	114346448	6:114346448	400008	C	A	Yes	A	0.296	0.409091	3.48052	0.114943	0.168831
Highly polymorphic SNPs from resequencing data	7	2860193	7:2860193	273128	C	T	Yes	T	0.261	0.175676	3.37838	0.149425	0.135135
Highly polymorphic SNPs from resequencing data	7	3548959	7:3548959	137513	G	A	Yes	A	0.229	0.21831	3.95775	0.183908	0.126761
Highly polymorphic SNPs from resequencing data	7	4614028	7:4614028	370520	A	T	Yes	T	0.351	0.382812	3.28125	0.264368	0.171875
Highly polymorphic SNPs from resequencing data	7	6611874	7:6611874	400232	C	A	Yes	A	0.235	0.419118	3.44118	0.218391	0.191176
Highly polymorphic SNPs from resequencing data	7	7407832	7:7407832	132041	A	G	Yes	G	0.355	0.485294	3.66176	0.218391	0.176471
Highly polymorphic SNPs from resequencing data	7	8463870	7:8463870	199733	C	T	Yes	T	0.125	0.273973	3.06849	0.16092	0.136986
Highly polymorphic SNPs from resequencing data	7	9150031	7:9150031	433854	T	C	Yes	C	0.124	0.265625	4.01562	0.264368	0.1875
Highly polymorphic SNPs from resequencing data	7	12660206	7:12660206	102597	A	G	Yes	G	0.204	0.210145	3.43478	0.206897	0.188406
Highly polymorphic SNPs from resequencing data	7	14180897	7:14180897	273880	C	T	Yes	T	0.283	0.421053	3.88158	0.126437	0.210526
Highly polymorphic SNPs from resequencing data	7	15949751	7:15949751	400240	A	T	Yes	T	0.25	0.440789	3.63158	0.126437	0.197368
Highly polymorphic SNPs from resequencing data	7	16395840	7:16395840	400029	T	C	Yes	C	0.247	0.239437	3.35211	0.183908	0.253521
Highly polymorphic SNPs from resequencing data	7	16897132	7:16897132	227584	T	C	Yes	C	0.254	0.340278	3.02778	0.172414	0.152778
Highly polymorphic SNPs from resequencing data	7	18101181	7:18101181	348675	T	C	Yes	C	0.196	0.305556	3.16667	0.172414	0.25
Highly polymorphic SNPs from resequencing data	7	18449856	7:18449856	400069	G	A	Yes	A	0.201	0.25	3.43333	0.310345	0.233333
Highly polymorphic SNPs from resequencing data	7	19046664	7:19046664	445135	C	T	Yes	T	0.234	0.236486	3.31081	0.149425	0.148649
Highly polymorphic SNPs from resequencing data	7	19491799	7:19491799	356065	T	G	Yes	G	0.353	0.480263	3.34211	0.126437	0.197368
Highly polymorphic SNPs from resequencing data	7	19878562	7:19878562	67600	C	T	Yes	T	0.18	0.221429	3.44286	0.195402	0.1
Highly polymorphic SNPs from resequencing data	7	20712400	7:20712400	192811	C	G	Yes	G	0.112	0.186667	3.33333	0.137931	0.133333
Highly polymorphic SNPs from resequencing data	7	21298467	7:21298467	377835	A	T	Yes	T	0.284	0.22973	3.41892	0.149425	0.108108
Highly polymorphic SNPs from resequencing data	7	21676302	7:21676302	362617	G	A	Yes	G	0.392	0.212329	3.78082	0.16092	0.123288
Highly polymorphic SNPs from resequencing data	7	22437229	7:22437229	259172	G	A	Yes	A	0.002	0.0443038	3.50633	0.091954	0.0379747
Highly polymorphic SNPs from resequencing data	7	22696401	7:22696401	123732	A	G	Yes	G	0.22	0.283784	3.5	0.149425	0.216216
Highly polymorphic SNPs from resequencing data	7	23118216	7:23118216	481653	T	G	Yes	G	0.453	0.433333	3.48	0.137931	0.253333
Highly polymorphic SNPs from resequencing data	7	23599869	7:23599869	344960	T	G	Yes	T	0.192	0.232877	3.42466	0.16092	0.191781
Highly polymorphic SNPs from resequencing data	7	23944829	7:23944829	261956	A	C	Yes	C	0.157	0.194444	3.29167	0.172414	0.111111
Highly polymorphic SNPs from resequencing data	7	24759847	7:24759847	400109	G	A	Yes	A	0.372	0.453333	3.16	0.137931	0.213333
Highly polymorphic SNPs from resequencing data	7	25462708	7:25462708	439601	C	A	Yes	A	0.084	0.30137	3.31507	0.16092	0.109589
Highly polymorphic SNPs from resequencing data	7	25902309	7:25902309	350988	G	A	Yes	A	0.338	0.264706	3.32353	0.218391	0.205882
Highly polymorphic SNPs from resequencing data	7	26742349	7:26742349	400197	T	C	Yes	C	0.376	0.405405	3.13514	0.149425	0.108108
Highly polymorphic SNPs from resequencing data	7	27312830	7:27312830	420072	A	G	Yes	G	0.172	0.282895	3.67105	0.126437	0.25
Highly polymorphic SNPs from resequencing data	7	27732902	7:27732902	400051	T	G	Yes	T	0.425	0.260563	3.26761	0.183908	0.183099
Highly polymorphic SNPs from resequencing data	7	29001588	7:29001588	56445	C	T	Yes	T	0.333	0.388889	3.68056	0.172414	0.194444
Highly polymorphic SNPs from resequencing data	7	29058033	7:29058033	136899	T	C	Yes	C	0.334	0.265152	3.13636	0.241379	0.136364
Highly polymorphic SNPs from resequencing data	7	32252270	7:32252270	193364	T	C	Yes	C	0.14	0.2	3.65333	0.137931	0.186667
Highly polymorphic SNPs from resequencing data	7	32445634	7:32445634	361653	C	T	Yes	T	0.175	0.155405	3.22973	0.149425	0.121622
Highly polymorphic SNPs from resequencing data	7	33569694	7:33569694	200880	A	G	Yes	A	0.459	0.375	3.36111	0.172414	0.194444
Highly polymorphic SNPs from resequencing data	7	34566960	7:34566960	400156	G	A	Yes	A	0.172	0.283784	3.18919	0.149425	0.0810811
Highly polymorphic SNPs from resequencing data	7	36045098	7:36045098	265491	G	T	Yes	T	0.392	0.478873	3.90141	0.183908	0.197183
Highly polymorphic SNPs from resequencing data	7	36310589	7:36310589	209604	G	T	Yes	T	0.262	0.464789	3.71831	0.183908	0.253521
Highly polymorphic SNPs from resequencing data	7	36801180	7:36801180	400177	G	A	Yes	A	0.215	0.313333	3.26667	0.137931	0.146667
Highly polymorphic SNPs from resequencing data	7	37750603	7:37750603	366211	A	G	Yes	G	0.175	0.297297	3.58108	0.149425	0.108108
Highly polymorphic SNPs from resequencing data	7	41526843	7:41526843	101500	C	T	Yes	T	0.147	0.337838	3.14865	0.149425	0.189189
Highly polymorphic SNPs from resequencing data	7	43873240	7:43873240	120894	T	C	Yes	C	0.093	0.203947	3.19737	0.126437	0.118421
Highly polymorphic SNPs from resequencing data	7	46804424	7:46804424	97087	A	G	Yes	A	0.312	0.410959	3.24658	0.16092	0.164384
Highly polymorphic SNPs from resequencing data	7	47675574	7:47675574	320960	C	T	Yes	C	0.318	0.467105	3.03947	0.126437	0.197368
Highly polymorphic SNPs from resequencing data	7	48847847	7:48847847	96068	G	A	Yes	A	0.409	0.288462	3.83333	0.103448	0.217949
Highly polymorphic SNPs from resequencing data	7	50615174	7:50615174	373024	G	A	Yes	A	0.054	0.242188	3.5	0.264368	0.109375
Highly polymorphic SNPs from resequencing data	7	50988198	7:50988198	392300	A	C	Yes	A	0.289	0.265152	3.54545	0.241379	0.166667
Highly polymorphic SNPs from resequencing data	7	51380498	7:51380498	102831	T	C	Yes	T	0.304	0.493333	3.8	0.137931	0.24
Highly polymorphic SNPs from resequencing data	7	55429573	7:55429573	303850	A	G	Yes	G	0.177	0.232877	3.67123	0.16092	0.191781
Highly polymorphic SNPs from resequencing data	7	55733423	7:55733423	400730	A	G	Yes	A	0.13	0.355263	3.25	0.126437	0.184211
Highly polymorphic SNPs from resequencing data	7	57993709	7:57993709	343368	T	A	Yes	A	0.052	0.12	3.4	0.137931	0.106667
Highly polymorphic SNPs from resequencing data	7	59134275	7:59134275	308383	C	G	Yes	G	0.432	0.3	3.93333	0.137931	0.146667
Highly polymorphic SNPs from resequencing data	7	60514096	7:60514096	400278	C	T	Yes	T	0.136	0.155844	3.63636	0.114943	0.103896
Highly polymorphic SNPs from resequencing data	7	64114577	7:64114577	310892	T	C	Yes	C	0.06	0.149351	3.31169	0.114943	0.0909091
Highly polymorphic SNPs from resequencing data	7	67409220	7:67409220	102972	A	G	Yes	A	0.417	0.473333	3.65333	0.137931	0.226667
Highly polymorphic SNPs from resequencing data	7	70657585	7:70657585	297425	C	T	Yes	T	0.144	0.26	3.49333	0.137931	0.173333
Highly polymorphic SNPs from resequencing data	7	74929377	7:74929377	400329	A	G	Yes	G	0.344	0.478873	3.22535	0.183908	0.140845
Highly polymorphic SNPs from resequencing data	7	75654405	7:75654405	190138	A	G	Yes	A	0.309	0.487013	3.16883	0.114943	0.194805
Highly polymorphic SNPs from resequencing data	7	77504223	7:77504223	460666	A	G	Yes	A	0.242	0.24	3.06667	0.137931	0.106667
Highly polymorphic SNPs from resequencing data	7	78061486	7:78061486	167302	G	A	Yes	G	0.32	0.401408	3.25352	0.183908	0.211268
Highly polymorphic SNPs from resequencing data	7	81530412	7:81530412	242915	C	T	Yes	T	0.299	0.324675	3.25974	0.114943	0.181818
Highly polymorphic SNPs from resequencing data	7	83410481	7:83410481	348880	A	G	Yes	G	0.215	0.202703	3.68919	0.149425	0.135135
Highly polymorphic SNPs from resequencing data	7	84289675	7:84289675	145196	A	G	Yes	A	0.412	0.224638	3.26087	0.206897	0.130435
Highly polymorphic SNPs from resequencing data	7	86627157	7:86627157	444020	T	C	Yes	T	0.455	0.458904	3.10959	0.16092	0.123288
Highly polymorphic SNPs from resequencing data	7	87821211	7:87821211	370226	T	C	Yes	C	0.284	0.102564	3.32051	0.103448	0.0512821
Highly polymorphic SNPs from resequencing data	7	90349226	7:90349226	153530	C	T	Yes	C	0.371	0.4	4.05333	0.137931	0.133333
Highly polymorphic SNPs from resequencing data	7	93900711	7:93900711	342607	C	T	Yes	T	0.119	0.376712	3.26027	0.16092	0.205479
Highly polymorphic SNPs from resequencing data	7	97022536	7:97022536	341982	C	T	Yes	C	0.266	0.416667	3.71795	0.103448	0.217949
Highly polymorphic SNPs from resequencing data	7	100372346	7:100372346	124769	T	C	Yes	C	0.461	0.478261	3.3913	0.206897	0.289855
Highly polymorphic SNPs from resequencing data	8	7071256	8:7071256	459631	C	T	Yes	T	0.067	0.131579	3.40789	0.126437	0.131579
Highly polymorphic SNPs from resequencing data	8	9496318	8:9496318	365331	T	C	Yes	C	0.297	0.405405	3.7973	0.149425	0.243243
Highly polymorphic SNPs from resequencing data	8	11538336	8:11538336	386434	A	C	Yes	C	0.274	0.428571	3.42857	0.195402	0.257143
Highly polymorphic SNPs from resequencing data	8	11924770	8:11924770	225027	A	G	Yes	G	0.188	0.235294	3.42647	0.218391	0.117647
Highly polymorphic SNPs from resequencing data	8	14009795	8:14009795	400065	T	A	Yes	T	0.394	0.209459	3.48649	0.149425	0.0945946
Highly polymorphic SNPs from resequencing data	8	15031011	8:15031011	171761	T	G	Yes	G	0.116	0.289855	3.76812	0.206897	0.202899
Highly polymorphic SNPs from resequencing data	8	19464058	8:19464058	914620	C	T	Yes	T	0.346	0.253521	3.15493	0.183908	0.169014
Highly polymorphic SNPs from resequencing data	8	20378678	8:20378678	141874	T	C	Yes	C	0.286	0.485075	3.25373	0.229885	0.253731
Highly polymorphic SNPs from resequencing data	8	20909213	8:20909213	400015	C	T	Yes	T	0.106	0.2	3.42667	0.137931	0.133333
Highly polymorphic SNPs from resequencing data	8	21436957	8:21436957	142622	T	C	Yes	C	0.461	0.493506	3.27273	0.114943	0.207792
Highly polymorphic SNPs from resequencing data	8	22085605	8:22085605	336209	C	T	Yes	C	0.223	0.22973	3.16216	0.149425	0.135135
Highly polymorphic SNPs from resequencing data	8	23322455	8:23322455	215616	G	A	Yes	A	0.14	0.0933333	3.73333	0.137931	0.0533333
Highly polymorphic SNPs from resequencing data	8	24985709	8:24985709	625456	C	T	Yes	C	0.289	0.432432	3.45946	0.149425	0.243243
Highly polymorphic SNPs from resequencing data	8	25611165	8:25611165	400043	G	A	Yes	A	0.185	0.176056	3.15493	0.183908	0.0985915
Highly polymorphic SNPs from resequencing data	8	26222434	8:26222434	143681	C	T	Yes	T	0.307	0.307692	4.05128	0.103448	0.179487
Highly polymorphic SNPs from resequencing data	8	29356564	8:29356564	138084	C	T	Yes	T	0.378	0.266667	3.41333	0.137931	0.213333
Highly polymorphic SNPs from resequencing data	8	30280536	8:30280536	442178	A	G	Yes	G	0.214	0.239726	3.35616	0.16092	0.150685
Highly polymorphic SNPs from resequencing data	8	31048793	8:31048793	331226	T	C	Yes	C	0.045	0.113333	3.05333	0.137931	0.0933333
Highly polymorphic SNPs from resequencing data	8	33879879	8:33879879	495020	T	G	Yes	G	0.184	0.268116	3.14085	0.206897	0.130435
Highly polymorphic SNPs from resequencing data	8	34374899	8:34374899	192657	A	G	Yes	A	0.489	0.452381	3.44444	0.275862	0.238095
Highly polymorphic SNPs from resequencing data	8	35809402	8:35809402	400752	G	A	Yes	A	0.243	0.36	3.42667	0.137931	0.213333
Highly polymorphic SNPs from resequencing data	8	36298745	8:36298745	208986	A	G	Yes	G	0.132	0.314286	3.35714	0.195402	0.228571
Highly polymorphic SNPs from resequencing data	8	36507731	8:36507731	241286	T	C	Yes	C	0.241	0.25	3.41667	0.172414	0.194444
Highly polymorphic SNPs from resequencing data	8	37289713	8:37289713	400153	G	A	Yes	A	0.227	0.396104	3.57143	0.114943	0.168831
Highly polymorphic SNPs from resequencing data	8	38753292	8:38753292	201887	G	A	Yes	A	0.433	0.421053	3.28947	0.126437	0.157895
Highly polymorphic SNPs from resequencing data	8	40317414	8:40317414	456413	T	G	Yes	G	0.403	0.474026	3.46753	0.114943	0.168831
Highly polymorphic SNPs from resequencing data	8	41699170	8:41699170	422781	T	C	Yes	C	0.151	0.302817	3.01408	0.183908	0.239437
Highly polymorphic SNPs from resequencing data	8	43318285	8:43318285	283696	C	T	Yes	T	0.418	0.175325	3.37662	0.114943	0.116883
Highly polymorphic SNPs from resequencing data	8	46550784	8:46550784	289575	T	G	Yes	G	0.043	0.128378	3.55405	0.149425	0.121622
Highly polymorphic SNPs from resequencing data	8	46840359	8:46840359	311182	G	A	Yes	A	0.16	0.220779	3.51948	0.114943	0.103896
Highly polymorphic SNPs from resequencing data	8	49504534	8:49504534	400628	C	T	Yes	T	0.138	0.242857	3.25714	0.195402	0.142857
Highly polymorphic SNPs from resequencing data	8	51099051	8:51099051	510349	C	T	Yes	T	0.478	0.486486	3.43243	0.149425	0.216216
Highly polymorphic SNPs from resequencing data	8	51609400	8:51609400	400213	A	G	Yes	A	0.328	0.337838	3.44595	0.149425	0.216216
Highly polymorphic SNPs from resequencing data	8	54806859	8:54806859	189965	A	G	Yes	G	0.308	0.27027	3.44595	0.149425	0.135135
Highly polymorphic SNPs from resequencing data	8	54996824	8:54996824	291585	A	G	Yes	A	0.427	0.371795	3.58974	0.103448	0.25641
Highly polymorphic SNPs from resequencing data	8	55487814	8:55487814	221618	A	G	Yes	G	0.26	0.26	3.8	0.137931	0.2
Highly polymorphic SNPs from resequencing data	8	56300066	8:56300066	193736	C	T	Yes	T	0.249	0.258065	3.12903	0.287356	0.129032
Highly polymorphic SNPs from resequencing data	8	58607082	8:58607082	136995	C	T	Yes	C	0.207	0.347222	3.48611	0.172414	0.166667
Highly polymorphic SNPs from resequencing data	8	59919979	8:59919979	495709	C	T	Yes	T	0.17	0.394366	3.29577	0.183908	0.169014
Highly polymorphic SNPs from resequencing data	8	61023716	8:61023716	350704	A	G	Yes	G	0.164	0.298611	3.68056	0.172414	0.180556
Highly polymorphic SNPs from resequencing data	8	65716163	8:65716163	290497	C	T	Yes	T	0.41	0.305556	3.79167	0.172414	0.166667
Highly polymorphic SNPs from resequencing data	8	66458494	8:66458494	151749	T	C	Yes	T	0.252	0.114865	3.25676	0.149425	0.0675676
Highly polymorphic SNPs from resequencing data	8	67423853	8:67423853	358840	T	G	Yes	G	0.269	0.292308	3.55385	0.252874	0.184615
Highly polymorphic SNPs from resequencing data	8	69409884	8:69409884	299031	T	C	Yes	T	0.3	0.305195	3.11688	0.114943	0.194805
Highly polymorphic SNPs from resequencing data	8	70345043	8:70345043	258166	T	C	Yes	C	0.175	0.162162	3.75676	0.149425	0.108108
Highly polymorphic SNPs from resequencing data	8	71217873	8:71217873	358851	C	T	Yes	T	0.074	0.108108	3.47297	0.149425	0.0810811
Highly polymorphic SNPs from resequencing data	8	71943861	8:71943861	267669	T	G	Yes	G	0.009	0.138889	3.43056	0.172414	0.138889
Highly polymorphic SNPs from resequencing data	8	73984858	8:73984858	147600	T	C	Yes	C	0.186	0.275362	3.17391	0.206897	0.144928
Highly polymorphic SNPs from resequencing data	8	74873675	8:74873675	426939	C	G	Yes	C	0.2	0.269737	3.56579	0.126437	0.144737
Highly polymorphic SNPs from resequencing data	8	75300614	8:75300614	298473	G	C	Yes	G	0.32	0.38	3.18667	0.137931	0.173333
Highly polymorphic SNPs from resequencing data	8	77236513	8:77236513	350677	C	T	Yes	T	0.088	0.123377	3.23377	0.114943	0.0909091
Highly polymorphic SNPs from resequencing data	8	77884798	8:77884798	138898	A	C	Yes	A	0.292	0.333333	3.53968	0.275862	0.190476
Highly polymorphic SNPs from resequencing data	8	81021487	8:81021487	370548	G	A	Yes	A	0.19	0.256579	3.13158	0.126437	0.171053
Highly polymorphic SNPs from resequencing data	8	83957022	8:83957022	221496	C	T	Yes	T	0.195	0.478261	3.78261	0.206897	0.202899
Highly polymorphic SNPs from resequencing data	8	86496045	8:86496045	314408	T	C	Yes	T	0.12	0.2	4.36	0.137931	0.186667
Highly polymorphic SNPs from resequencing data	8	87098592	8:87098592	512305	A	G	Yes	G	0.08	0.14	3.69333	0.137931	0.146667
Highly polymorphic SNPs from resequencing data	8	87732105	8:87732105	217407	C	T	Yes	T	0.219	0.24359	3.44872	0.103448	0.153846
Highly polymorphic SNPs from resequencing data	8	90949714	8:90949714	400000	C	T	Yes	T	0.42	0.429487	3.51282	0.103448	0.217949
Highly polymorphic SNPs from resequencing data	8	96256524	8:96256524	172278	C	T	Yes	C	0.418	0.378378	3.75676	0.149425	0.162162
Highly polymorphic SNPs from resequencing data	8	96428802	8:96428802	236607	C	G	Yes	G	0.205	0.164179	3.43284	0.229885	0.149254
Highly polymorphic SNPs from resequencing data	8	98129846	8:98129846	318815	G	A	Yes	G	0.381	0.260274	3.38356	0.16092	0.273973
Highly polymorphic SNPs from resequencing data	8	99859029	8:99859029	314250	C	T	Yes	T	0.353	0.395833	3.15278	0.172414	0.152778
Highly polymorphic SNPs from resequencing data	8	101099935	8:101099935	110635	A	C	Yes	C	0.265	0.472973	3.16216	0.149425	0.243243
Highly polymorphic SNPs from resequencing data	8	101210570	8:101210570	450493	A	G	Yes	G	0.06	0.232877	3.08219	0.16092	0.136986
Highly polymorphic SNPs from resequencing data	8	101661063	8:101661063	130717	A	G	Yes	G	0.226	0.22973	3.41892	0.149425	0.162162
Highly polymorphic SNPs from resequencing data	8	101955918	8:101955918	283971	G	A	Yes	G	0.467	0.260274	3.42466	0.16092	0.0821918
Highly polymorphic SNPs from resequencing data	8	103178415	8:103178415	141677	A	G	Yes	G	0.175	0.319444	3.93056	0.172414	0.25
Highly polymorphic SNPs from resequencing data	8	104829865	8:104829865	400069	A	G	Yes	G	0.142	0.422078	3.12987	0.114943	0.168831
Highly polymorphic SNPs from resequencing data	8	108279610	8:108279610	125611	A	C	Yes	A	0.443	0.479452	3.52055	0.16092	0.191781
Highly polymorphic SNPs from resequencing data	9	440336	9:440336	365400	C	T	Yes	C	0.403	0.268116	3.75362	0.206897	0.188406
Highly polymorphic SNPs from resequencing data	9	3093460	9:3093460	400038	A	G	Yes	G	0.297	0.193333	3.56	0.137931	0.12
Highly polymorphic SNPs from resequencing data	9	5317616	9:5317616	101772	A	G	Yes	G	0.162	0.101351	3.16216	0.149425	0.0945946
Highly polymorphic SNPs from resequencing data	9	7705212	9:7705212	632074	C	T	Yes	T	0.156	0.205128	3.20513	0.103448	0.153846
Highly polymorphic SNPs from resequencing data	9	8984991	9:8984991	134985	C	T	Yes	T	0.237	0.311594	3.55072	0.206897	0.217391
Highly polymorphic SNPs from resequencing data	9	10388604	9:10388604	241466	C	T	Yes	C	0.483	0.290541	3.82432	0.149425	0.202703
Highly polymorphic SNPs from resequencing data	9	10630070	9:10630070	149455	G	C	Yes	C	0.158	0.222973	3.31081	0.149425	0.148649
Highly polymorphic SNPs from resequencing data	9	11852538	9:11852538	400044	T	G	Yes	G	0.14	0.321429	3.2	0.195402	0.157143
Highly polymorphic SNPs from resequencing data	9	14985091	9:14985091	400038	G	A	Yes	A	0.302	0.311688	3.41558	0.114943	0.181818
Highly polymorphic SNPs from resequencing data	9	15686183	9:15686183	133156	G	A	Yes	A	0.485	0.422535	4.40845	0.183908	0.140845
Highly polymorphic SNPs from resequencing data	9	16333982	9:16333982	415502	C	T	Yes	T	0.142	0.486486	3.58108	0.149425	0.189189
Highly polymorphic SNPs from resequencing data	9	18783821	9:18783821	279234	T	C	Yes	C	0.147	0.115385	3.41026	0.103448	0.0769231
Highly polymorphic SNPs from resequencing data	9	19197081	9:19197081	103347	G	A	Yes	A	0.42	0.471014	3.69565	0.206897	0.246377
Highly polymorphic SNPs from resequencing data	9	20658193	9:20658193	400041	G	T	Yes	T	0.115	0.318841	3.46377	0.206897	0.202899
Highly polymorphic SNPs from resequencing data	9	21135265	9:21135265	426779	T	G	Yes	G	0.226	0.362319	3.89855	0.206897	0.173913
Highly polymorphic SNPs from resequencing data	9	22674607	9:22674607	400217	C	T	Yes	T	0.132	0.138889	3.23611	0.172414	0.0833333
Highly polymorphic SNPs from resequencing data	9	23758150	9:23758150	400079	C	T	Yes	T	0.366	0.448052	3.72727	0.114943	0.194805
Highly polymorphic SNPs from resequencing data	9	24379818	9:24379818	108938	A	C	Yes	C	0.205	0.22973	3.45946	0.149425	0.135135
Highly polymorphic SNPs from resequencing data	9	24551160	9:24551160	426263	G	A	Yes	A	0.345	0.274648	3.15493	0.183908	0.126761
Highly polymorphic SNPs from resequencing data	9	24977423	9:24977423	264848	C	A	Yes	C	0.288	0.464286	3.44286	0.195402	0.157143
Highly polymorphic SNPs from resequencing data	9	25524074	9:25524074	221830	G	A	Yes	G	0.219	0.409091	3.27273	0.114943	0.194805
Highly polymorphic SNPs from resequencing data	9	26417196	9:26417196	400103	A	G	Yes	A	0.241	0.25	3.38889	0.172414	0.111111
Highly polymorphic SNPs from resequencing data	9	27181620	9:27181620	450342	G	A	Yes	A	0.208	0.338235	3.42647	0.218391	0.117647
Highly polymorphic SNPs from resequencing data	9	28058908	9:28058908	177972	G	A	Yes	A	0.419	0.280822	3.72603	0.16092	0.178082
Highly polymorphic SNPs from resequencing data	9	28236880	9:28236880	266813	C	T	Yes	T	0.147	0.287879	3.28788	0.241379	0.121212
Highly polymorphic SNPs from resequencing data	9	28611542	9:28611542	351784	C	T	Yes	T	0.2	0.233333	3.86667	0.137931	0.253333
Highly polymorphic SNPs from resequencing data	9	28963326	9:28963326	221647	G	A	Yes	A	0.116	0.296053	3.30263	0.126437	0.144737
Highly polymorphic SNPs from resequencing data	9	29404956	9:29404956	400832	A	G	Yes	G	0.257	0.445946	3.51351	0.149425	0.243243
Highly polymorphic SNPs from resequencing data	9	33662132	9:33662132	266834	A	G	Yes	G	0.485	0.335821	3.08955	0.229885	0.134328
Highly polymorphic SNPs from resequencing data	9	33928966	9:33928966	334455	C	A	Yes	A	0.184	0.45	3.58571	0.195402	0.271429
Highly polymorphic SNPs from resequencing data	9	34578665	9:34578665	298821	G	A	Yes	A	0.362	0.324675	3.35065	0.114943	0.285714
Highly polymorphic SNPs from resequencing data	9	35583228	9:35583228	338069	T	C	Yes	C	0.106	0.368056	3.29167	0.172414	0.208333
Highly polymorphic SNPs from resequencing data	9	35921297	9:35921297	464281	C	T	Yes	T	0.201	0.15493	3.60563	0.183908	0.169014
Highly polymorphic SNPs from resequencing data	9	36385578	9:36385578	240039	A	T	Yes	T	0.03	0.157895	3.56579	0.126437	0.105263
Highly polymorphic SNPs from resequencing data	9	36625617	9:36625617	388091	G	A	Yes	A	0.39	0.448052	3.54545	0.114943	0.194805
Highly polymorphic SNPs from resequencing data	9	37500934	9:37500934	284025	A	G	Yes	G	0.412	0.412162	3.25676	0.149425	0.202703
Highly polymorphic SNPs from resequencing data	9	38406957	9:38406957	311368	G	A	Yes	A	0.168	0.36	3.30667	0.137931	0.24
Highly polymorphic SNPs from resequencing data	9	38866735	9:38866735	487150	C	T	Yes	T	0.281	0.30303	3.5	0.241379	0.242424
Highly polymorphic SNPs from resequencing data	9	39582084	9:39582084	217806	C	T	Yes	T	0.422	0.328571	3.18571	0.195402	0.0857143
Highly polymorphic SNPs from resequencing data	9	40583847	9:40583847	356306	T	A	Yes	A	0.472	0.318841	3.37681	0.206897	0.0869565
Highly polymorphic SNPs from resequencing data	9	40940153	9:40940153	502044	G	C	No			0.293333	3.45333	0.137931	0.16
Highly polymorphic SNPs from resequencing data	9	41700873	9:41700873	343905	C	G	Yes	C	0.309	0.3	3.34286	0.195402	0.2
Highly polymorphic SNPs from resequencing data	9	42815564	9:42815564	114446	T	C	Yes	T	0.457	0.365672	3.53731	0.229885	0.104478
Highly polymorphic SNPs from resequencing data	9	42930010	9:42930010	417435	G	A	Yes	G	0.222	0.464789	3.4507	0.183908	0.169014
Highly polymorphic SNPs from resequencing data	9	43769910	9:43769910	401454	T	C	Yes	T	0.218	0.263514	3.56757	0.149425	0.202703
Highly polymorphic SNPs from resequencing data	9	45026169	9:45026169	400019	G	A	Yes	A	0.326	0.309524	2.85714	0.275862	0.142857
Highly polymorphic SNPs from resequencing data	9	46029563	9:46029563	271147	A	C	Yes	C	0.135	0.178082	3.21918	0.16092	0.0821918
Highly polymorphic SNPs from resequencing data	9	46836900	9:46836900	232233	C	A	Yes	A	0.264	0.368421	4.02632	0.126437	0.315789
Highly polymorphic SNPs from resequencing data	9	47069133	9:47069133	143507	T	C	Yes	C	0.262	0.486842	3.67105	0.126437	0.236842
Highly polymorphic SNPs from resequencing data	9	47394414	9:47394414	338769	T	C	Yes	C	0.338	0.280822	3.27397	0.16092	0.178082
Highly polymorphic SNPs from resequencing data	9	48911529	9:48911529	539455	T	C	Yes	T	0.472	0.283784	3.47297	0.149425	0.189189
Highly polymorphic SNPs from resequencing data	9	50734577	9:50734577	224299	A	G	Yes	A	0.346	0.361842	3.28947	0.126437	0.171053
Highly polymorphic SNPs from resequencing data	9	50958876	9:50958876	288396	A	G	Yes	A	0.366	0.453125	3.45312	0.264368	0.15625
Highly polymorphic SNPs from resequencing data	9	51917433	9:51917433	326867	G	C	Yes	C	0.212	0.276923	3.4	0.252874	0.215385
Highly polymorphic SNPs from resequencing data	9	53006019	9:53006019	466731	C	A	Yes	A	0.085	0.232877	3.73973	0.16092	0.191781
Highly polymorphic SNPs from resequencing data	9	53472750	9:53472750	145849	C	T	Yes	C	0.281	0.25974	3.41558	0.114943	0.12987
Highly polymorphic SNPs from resequencing data	9	54155055	9:54155055	374795	G	A	Yes	A	0.278	0.125	3.61842	0.126437	0.0921053
Highly polymorphic SNPs from resequencing data	9	55051783	9:55051783	171607	G	C	Yes	C	0.452	0.404412	3.30882	0.218391	0.191176
Highly polymorphic SNPs from resequencing data	9	55548310	9:55548310	191688	A	T	Yes	T	0.408	0.492754	3.34783	0.206897	0.289855
Highly polymorphic SNPs from resequencing data	9	56051878	9:56051878	326826	A	G	Yes	G	0.397	0.141026	3.38462	0.103448	0.0769231
Highly polymorphic SNPs from resequencing data	9	56378704	9:56378704	251764	A	T	Yes	A	0.485	0.328767	3.50685	0.16092	0.219178
Highly polymorphic SNPs from resequencing data	9	57236680	9:57236680	322092	C	A	Yes	A	0.394	0.3	3.74667	0.137931	0.146667
Highly polymorphic SNPs from resequencing data	9	57558772	9:57558772	307454	A	C	Yes	A	0.375	0.294872	3.74359	0.103448	0.205128
Highly polymorphic SNPs from resequencing data	9	57922270	9:57922270	197783	G	A	Yes	A	0.143	0.162338	3.33766	0.114943	0.0649351
Highly polymorphic SNPs from resequencing data	9	58120053	9:58120053	364077	G	A	Yes	A	0.144	0.364865	3.17568	0.149425	0.189189
Highly polymorphic SNPs from resequencing data	9	58484130	9:58484130	371325	G	A	Yes	G	0.472	0.464286	3.31429	0.195402	0.214286
Highly polymorphic SNPs from resequencing data	9	58855455	9:58855455	400041	G	A	Yes	G	0.136	0.37013	3.57143	0.114943	0.116883
Highly polymorphic SNPs from resequencing data	9	61090463	9:61090463	151551	C	T	Yes	T	0.433	0.25	3.4	0.195402	0.128571
Highly polymorphic SNPs from resequencing data	9	61242014	9:61242014	284240	G	A	Yes	G	0.31	0.147887	3.61972	0.183908	0.126761
Highly polymorphic SNPs from resequencing data	9	62178124	9:62178124	288932	C	A	Yes	A	0.225	0.418919	3.89189	0.149425	0.216216
Highly polymorphic SNPs from resequencing data	9	63400097	9:63400097	202349	C	T	Yes	T	0.168	0.267123	3.10959	0.16092	0.150685
Highly polymorphic SNPs from resequencing data	9	63602446	9:63602446	400276	C	T	Yes	T	0.223	0.392857	3.28571	0.195402	0.185714
Highly polymorphic SNPs from resequencing data	9	64312253	9:64312253	315472	C	T	Yes	T	0.062	0.146667	3.45333	0.137931	0.08
Highly polymorphic SNPs from resequencing data	9	64627725	9:64627725	268949	C	T	Yes	C	0.283	0.226027	3.57534	0.16092	0.123288
Highly polymorphic SNPs from resequencing data	9	65046532	9:65046532	157410	T	G	Yes	G	0.333	0.469697	3.43939	0.241379	0.181818
Highly polymorphic SNPs from resequencing data	9	65321003	9:65321003	400308	A	G	Yes	G	0.319	0.395161	3.5	0.287356	0.209677
Highly polymorphic SNPs from resequencing data	9	66326656	9:66326656	526010	T	C	Yes	C	0.224	0.491803	3.03279	0.298851	0.229508
Highly polymorphic SNPs from resequencing data	9	66852666	9:66852666	384860	A	G	Yes	G	0.45	0.486667	3.13333	0.137931	0.173333
Highly polymorphic SNPs from resequencing data	9	69298085	9:69298085	416581	C	T	Yes	T	0.11	0.0649351	3.33766	0.114943	0.0519481
Highly polymorphic SNPs from resequencing data	9	70678575	9:70678575	334799	C	T	Yes	T	0.224	0.25	3.21795	0.103448	0.166667
Highly polymorphic SNPs from resequencing data	9	71013374	9:71013374	259259	C	T	Yes	T	0.209	0.121622	3.59459	0.149425	0.0540541
Highly polymorphic SNPs from resequencing data	9	73958843	9:73958843	639509	C	G	No			0.389706	3.45588	0.218391	0.25
Highly polymorphic SNPs from resequencing data	9	77043779	9:77043779	211817	A	G	Yes	G	0.178	0.212329	2.89041	0.16092	0.123288
Highly polymorphic SNPs from resequencing data	9	77365911	9:77365911	403557	C	T	Yes	T	0.134	0.125	3.65789	0.126437	0.0921053
Highly polymorphic SNPs from resequencing data	9	79198232	9:79198232	251807	C	T	Yes	T	0.207	0.224638	3.34783	0.206897	0.15942
Highly polymorphic SNPs from resequencing data	9	79488540	9:79488540	255358	T	G	Yes	G	0.345	0.230769	3.29487	0.103448	0.128205
Highly polymorphic SNPs from resequencing data	9	79743898	9:79743898	304641	T	C	Yes	T	0.251	0.253521	3.14085	0.183908	0.112676
Highly polymorphic SNPs from resequencing data	9	80048539	9:80048539	130818	A	G	Yes	G	0.4	0.288462	3.70513	0.103448	0.217949
Highly polymorphic SNPs from resequencing data	9	82925522	9:82925522	359499	C	G	Yes	G	0.36	0.486111	3.13889	0.172414	0.166667
Highly polymorphic SNPs from resequencing data	9	85307873	9:85307873	400602	T	C	Yes	T	0.231	0.446667	3.21333	0.137931	0.146667
Highly polymorphic SNPs from resequencing data	9	91321457	9:91321457	128127	G	T	Yes	T	0.137	0.304054	3.7973	0.149425	0.175676
Highly polymorphic SNPs from resequencing data	10	4747105	10:4747105	271431	G	A	Yes	A	0.238	0.22973	3.39189	0.149425	0.162162
Highly polymorphic SNPs from resequencing data	10	5018536	10:5018536	150788	A	G	Yes	G	0.425	0.369565	3.31884	0.206897	0.188406
Highly polymorphic SNPs from resequencing data	10	6005528	10:6005528	558114	G	T	Yes	T	0.42	0.486111	3.40278	0.172414	0.194444
Highly polymorphic SNPs from resequencing data	10	7376989	10:7376989	321303	C	T	Yes	T	0.115	0.173077	3.32051	0.103448	0.115385
Highly polymorphic SNPs from resequencing data	10	11394985	10:11394985	222647	A	G	Yes	G	0.088	0.0785714	3.35714	0.195402	0.0714286
Highly polymorphic SNPs from resequencing data	10	11904534	10:11904534	516652	C	T	Yes	C	0.498	0.479452	3.34247	0.16092	0.191781
Highly polymorphic SNPs from resequencing data	10	13520023	10:13520023	332259	C	G	Yes	G	0.103	0.12	3.36	0.137931	0.08
Highly polymorphic SNPs from resequencing data	10	19879212	10:19879212	212575	A	G	Yes	A	0.487	0.25	3.78205	0.103448	0.141026
Highly polymorphic SNPs from resequencing data	10	23323204	10:23323204	199408	T	C	Yes	C	0.132	0.229167	3.19444	0.172414	0.152778
Highly polymorphic SNPs from resequencing data	10	24632160	10:24632160	173349	T	A	Yes	A	0.121	0.284722	3.34722	0.172414	0.152778
Highly polymorphic SNPs from resequencing data	10	24805509	10:24805509	423112	T	C	Yes	T	0.465	0.409722	3.06944	0.172414	0.263889
Highly polymorphic SNPs from resequencing data	10	25913515	10:25913515	210645	T	G	Yes	T	0.292	0.25974	3.55844	0.114943	0.12987
Highly polymorphic SNPs from resequencing data	10	29766281	10:29766281	260047	T	C	Yes	C	0.131	0.171429	3.37143	0.195402	0.171429
Highly polymorphic SNPs from resequencing data	10	30026328	10:30026328	346083	A	G	Yes	G	0.2	0.478873	3.57746	0.183908	0.140845
Highly polymorphic SNPs from resequencing data	10	30519750	10:30519750	400287	C	T	Yes	C	0.461	0.414286	3.42857	0.195402	0.171429
Highly polymorphic SNPs from resequencing data	10	32607401	10:32607401	328346	A	G	Yes	G	0.215	0.243056	3.13889	0.172414	0.180556
Highly polymorphic SNPs from resequencing data	10	33003731	10:33003731	118103	T	A	Yes	A	0.242	0.423611	3.40278	0.172414	0.180556
Highly polymorphic SNPs from resequencing data	10	34826017	10:34826017	407446	C	T	Yes	T	0.112	0.318841	3.26087	0.206897	0.0869565
Highly polymorphic SNPs from resequencing data	10	35670899	10:35670899	417753	A	C	Yes	C	0.323	0.34	3.25333	0.137931	0.173333
Highly polymorphic SNPs from resequencing data	10	37131232	10:37131232	400172	A	C	Yes	C	0.258	0.182432	3.18919	0.149425	0.175676
Highly polymorphic SNPs from resequencing data	10	39581071	10:39581071	198396	A	C	Yes	C	0.132	0.492958	3.43662	0.183908	0.169014
Highly polymorphic SNPs from resequencing data	10	39779467	10:39779467	236816	A	G	Yes	G	0.248	0.319444	3.23611	0.172414	0.194444
Highly polymorphic SNPs from resequencing data	10	41616370	10:41616370	137332	C	T	Yes	C	0.218	0.217105	3.28947	0.126437	0.223684
Highly polymorphic SNPs from resequencing data	10	42910876	10:42910876	392734	T	C	Yes	T	0.218	0.292208	3.53247	0.114943	0.0909091
Highly polymorphic SNPs from resequencing data	10	43303610	10:43303610	271593	T	C	Yes	T	0.265	0.356061	3.40909	0.241379	0.136364
Highly polymorphic SNPs from resequencing data	10	45618902	10:45618902	380845	G	A	Yes	A	0.125	0.289474	3.43421	0.126437	0.210526
Highly polymorphic SNPs from resequencing data	10	46304081	10:46304081	135465	T	C	Yes	T	0.244	0.423611	3.33333	0.172414	0.180556
Highly polymorphic SNPs from resequencing data	10	46576408	10:46576408	418162	A	G	Yes	G	0.144	0.288732	3.65278	0.183908	0.183099
Highly polymorphic SNPs from resequencing data	10	46994570	10:46994570	382547	A	G	Yes	G	0.062	0.136986	3.34247	0.16092	0.109589
Highly polymorphic SNPs from resequencing data	10	49324459	10:49324459	364978	T	G	Yes	G	0.373	0.351351	2.89189	0.149425	0.135135
Highly polymorphic SNPs from resequencing data	10	49689437	10:49689437	401010	G	T	Yes	T	0.457	0.333333	3.47826	0.206897	0.144928
Highly polymorphic SNPs from resequencing data	10	50230432	10:50230432	426268	G	A	Yes	G	0.402	0.266667	3.10667	0.137931	0.133333
Highly polymorphic SNPs from resequencing data	10	50952143	10:50952143	508363	T	C	Yes	C	0.022	0.152778	3.13889	0.172414	0.111111
Highly polymorphic SNPs from resequencing data	10	51614620	10:51614620	392067	G	A	Yes	A	0.107	0.421053	3.5	0.126437	0.210526
Highly polymorphic SNPs from resequencing data	10	52564522	10:52564522	285386	C	G	Yes	G	0.218	0.207143	3.68571	0.195402	0.185714
Highly polymorphic SNPs from resequencing data	10	53533384	10:53533384	381257	A	G	Yes	G	0.228	0.354167	3.36111	0.172414	0.208333
Highly polymorphic SNPs from resequencing data	10	55674134	10:55674134	144457	G	T	Yes	T	0.108	0.282895	3.44737	0.126437	0.197368
Highly polymorphic SNPs from resequencing data	10	58487600	10:58487600	216690	G	C	Yes	G	0.446	0.279221	3.2987	0.114943	0.168831
Highly polymorphic SNPs from resequencing data	10	58704290	10:58704290	203189	C	T	Yes	T	0.304	0.263889	3.375	0.172414	0.166667
Highly polymorphic SNPs from resequencing data	10	59329459	10:59329459	472593	T	A	Yes	A	0.088	0.273333	3.38667	0.137931	0.2
Highly polymorphic SNPs from resequencing data	10	60418044	10:60418044	427316	A	C	Yes	C	0.058	0.263514	3.45946	0.149425	0.175676
Highly polymorphic SNPs from resequencing data	10	61280329	10:61280329	311612	C	T	Yes	T	0.1	0.186667	3.13333	0.137931	0.106667
Highly polymorphic SNPs from resequencing data	10	63173158	10:63173158	69761	A	G	Yes	G	0.019	0.153333	3.48	0.137931	0.0666667
Highly polymorphic SNPs from resequencing data	10	64275585	10:64275585	425292	A	G	Yes	G	0.177	0.236842	3.47368	0.126437	0.157895
Highly polymorphic SNPs from resequencing data	10	64816927	10:64816927	400097	C	T	Yes	T	0.45	0.423611	3.41667	0.172414	0.208333
Highly polymorphic SNPs from resequencing data	10	66009032	10:66009032	321523	T	C	Yes	C	0.153	0.385135	3.51351	0.149425	0.202703
Highly polymorphic SNPs from resequencing data	10	66330555	10:66330555	320306	A	G	Yes	A	0.242	0.321918	3.43836	0.16092	0.123288
Highly polymorphic SNPs from resequencing data	10	67600977	10:67600977	400108	G	A	Yes	G	0.134	0.08	3.58667	0.137931	0.08
Highly polymorphic SNPs from resequencing data	10	68871733	10:68871733	187696	G	C	Yes	C	0.197	0.173077	3.4359	0.103448	0.166667
Highly polymorphic SNPs from resequencing data	10	69059429	10:69059429	326029	C	T	Yes	T	0.251	0.473684	3.73684	0.126437	0.263158
Highly polymorphic SNPs from resequencing data	10	69991230	10:69991230	426652	T	C	Yes	C	0.113	0.138158	3.34211	0.126437	0.0657895
Highly polymorphic SNPs from resequencing data	10	70417882	10:70417882	397155	T	G	No			0.144928	3.22857	0.206897	0.115942
Highly polymorphic SNPs from resequencing data	10	71078497	10:71078497	686443	C	T	Yes	T	0.128	0.222222	3.52055	0.172414	0.138889
Highly polymorphic SNPs from resequencing data	10	71764940	10:71764940	136237	G	A	Yes	A	0.198	0.465278	3.5	0.172414	0.236111
Highly polymorphic SNPs from resequencing data	10	72089670	10:72089670	400228	C	A	Yes	A	0.199	0.356164	3.0411	0.16092	0.109589
Highly polymorphic SNPs from resequencing data	10	73263500	10:73263500	400008	A	T	Yes	T	0.254	0.385135	3.40541	0.149425	0.202703
Highly polymorphic SNPs from resequencing data	10	75046965	10:75046965	455935	C	A	Yes	A	0.132	0.212329	4.06849	0.16092	0.150685
Highly polymorphic SNPs from resequencing data	10	78775683	10:78775683	276127	A	C	Yes	C	0.166	0.215278	3.19444	0.172414	0.0694444
Highly polymorphic SNPs from resequencing data	10	80867554	10:80867554	232015	T	C	Yes	C	0.44	0.393333	3.56	0.137931	0.226667
Highly polymorphic SNPs from resequencing data	10	81825476	10:81825476	384710	G	A	Yes	G	0.439	0.356164	3.49315	0.16092	0.164384
Highly polymorphic SNPs from resequencing data	10	88793673	10:88793673	179329	C	T	Yes	T	0.104	0.204225	3.08451	0.183908	0.0985915
Highly polymorphic SNPs from resequencing data	10	90865077	10:90865077	187478	A	T	Yes	T	0.274	0.246667	3.94667	0.137931	0.173333
Highly polymorphic SNPs from resequencing data	10	93886730	10:93886730	400089	C	T	Yes	C	0.413	0.413333	3.14667	0.137931	0.213333
Highly polymorphic SNPs from resequencing data	10	97523884	10:97523884	516909	C	T	Yes	T	0.06	0.101351	3.62162	0.149425	0.0675676
Highly polymorphic SNPs from resequencing data	10	98602187	10:98602187	425067	C	T	Yes	C	0.307	0.477273	3.66667	0.241379	0.227273
Highly polymorphic SNPs from resequencing data	10	100612095	10:100612095		T	C	Yes	C	0.235	0.5	3.73333	0.137931	0.306667
Highly polymorphic SNPs from resequencing data	11	1246006	11:1246006	331829	C	T	Yes	T	0.431	0.376623	3.67532	0.114943	0.181818
Highly polymorphic SNPs from resequencing data	11	2213454	11:2213454	88179	T	C	Yes	C	0.205	0.466667	3.69333	0.137931	0.24
Highly polymorphic SNPs from resequencing data	11	2677987	11:2677987	225097	T	C	Yes	C	0.227	0.183824	3.92647	0.218391	0.132353
Highly polymorphic SNPs from resequencing data	11	7861754	11:7861754	210595	T	C	Yes	C	0.319	0.141026	3.26923	0.103448	0.0512821
Highly polymorphic SNPs from resequencing data	11	8072349	11:8072349	423817	C	G	Yes	G	0.153	0.229167	3.19444	0.172414	0.180556
Highly polymorphic SNPs from resequencing data	11	12437411	11:12437411	319915	A	G	Yes	A	0.351	0.263514	3.83784	0.149425	0.202703
Highly polymorphic SNPs from resequencing data	11	14948992	11:14948992	508096	T	C	Yes	C	0.127	0.202899	3.27536	0.206897	0.144928
Highly polymorphic SNPs from resequencing data	11	16328797	11:16328797	182709	C	T	Yes	T	0.289	0.338235	3.41176	0.218391	0.147059
Highly polymorphic SNPs from resequencing data	11	17545795	11:17545795	400169	C	T	Yes	T	0.245	0.5	3.25	0.172414	0.222222
Highly polymorphic SNPs from resequencing data	11	21071990	11:21071990	285244	T	C	Yes	C	0.118	0.171053	3.39474	0.126437	0.131579
Highly polymorphic SNPs from resequencing data	11	22464510	11:22464510	400157	C	T	Yes	T	0.359	0.25	3.11111	0.172414	0.194444
Highly polymorphic SNPs from resequencing data	11	23279568	11:23279568	292407	G	T	Yes	T	0.4	0.263514	3.81081	0.149425	0.121622
Highly polymorphic SNPs from resequencing data	11	23571975	11:23571975	329438	C	T	Yes	T	0.332	0.5	3.09589	0.16092	0.205479
Highly polymorphic SNPs from resequencing data	11	23901413	11:23901413	400092	A	G	Yes	G	0.366	0.342105	3.13158	0.126437	0.105263
Highly polymorphic SNPs from resequencing data	11	26961135	11:26961135	197596	G	A	Yes	A	0.157	0.331081	3.43243	0.149425	0.22973
Highly polymorphic SNPs from resequencing data	11	29706101	11:29706101	248835	C	A	Yes	A	0.317	0.417808	3.38356	0.16092	0.123288
Highly polymorphic SNPs from resequencing data	11	29954936	11:29954936	191003	G	A	Yes	A	0.147	0.155405	3.87838	0.149425	0.202703
Highly polymorphic SNPs from resequencing data	11	30439460	11:30439460	105874	T	C	Yes	C	0.147	0.36	3.44	0.137931	0.213333
Highly polymorphic SNPs from resequencing data	11	31374011	11:31374011	440543	A	G	Yes	G	0.185	0.393443	3.39344	0.298851	0.196721
Highly polymorphic SNPs from resequencing data	11	32023190	11:32023190	143651	A	G	Yes	A	0.33	0.314103	3.37179	0.103448	0.166667
Highly polymorphic SNPs from resequencing data	11	32338959	11:32338959	400268	T	C	Yes	C	0.376	0.492537	2.98507	0.229885	0.208955
Highly polymorphic SNPs from resequencing data	11	32861230	11:32861230	400276	G	C	Yes	C	0.162	0.126866	3.47761	0.229885	0.0746269
Highly polymorphic SNPs from resequencing data	11	33616561	11:33616561	489562	G	A	Yes	A	0.469	0.466216	3.17568	0.149425	0.22973
Highly polymorphic SNPs from resequencing data	11	34380528	11:34380528	225706	G	T	Yes	G	0.433	0.213333	3.46667	0.137931	0.133333
Highly polymorphic SNPs from resequencing data	11	34606234	11:34606234	348749	T	C	Yes	C	0.454	0.407692	3.15385	0.252874	0.2
Highly polymorphic SNPs from resequencing data	11	34954983	11:34954983	171627	T	G	Yes	G	0.12	0.323944	3.61972	0.183908	0.169014
Highly polymorphic SNPs from resequencing data	11	35126610	11:35126610	115199	A	T	Yes	T	0.279	0.48	3.84	0.137931	0.24
Highly polymorphic SNPs from resequencing data	11	36276715	11:36276715	298464	T	G	Yes	G	0.177	0.18	3.38667	0.137931	0.0933333
Highly polymorphic SNPs from resequencing data	11	37645020	11:37645020	300542	G	A	Yes	A	0.248	0.356061	3.57576	0.241379	0.227273
Highly polymorphic SNPs from resequencing data	11	37945562	11:37945562	400310	T	G	Yes	G	0.164	0.265625	3.40625	0.264368	0.15625
Highly polymorphic SNPs from resequencing data	11	40460853	11:40460853	400215	G	A	Yes	A	0.308	0.42029	3.10145	0.206897	0.231884
Highly polymorphic SNPs from resequencing data	11	41365125	11:41365125	154974	A	G	Yes	G	0.308	0.461538	3.5	0.103448	0.179487
Highly polymorphic SNPs from resequencing data	11	41520099	11:41520099	282762	T	G	Yes	G	0.235	0.291045	3.26866	0.229885	0.19403
Highly polymorphic SNPs from resequencing data	11	42801782	11:42801782	196845	T	G	Yes	G	0.14	0.353333	3.66667	0.137931	0.253333
Highly polymorphic SNPs from resequencing data	11	44331464	11:44331464	338458	T	C	Yes	C	0.144	0.315068	3.53425	0.16092	0.191781
Highly polymorphic SNPs from resequencing data	11	44784810	11:44784810	213768	G	A	Yes	A	0.123	0.191176	3.20588	0.218391	0.205882
Highly polymorphic SNPs from resequencing data	11	47865457	11:47865457	378026	T	C	Yes	T	0.427	0.298701	3.68831	0.114943	0.12987
Highly polymorphic SNPs from resequencing data	11	48549386	11:48549386	238809	G	A	Yes	G	0.36	0.37013	3.37662	0.114943	0.220779
Highly polymorphic SNPs from resequencing data	11	52331794	11:52331794	320127	G	A	Yes	A	0.489	0.235294	3.27941	0.218391	0.176471
Highly polymorphic SNPs from resequencing data	11	52651921	11:52651921	502849	G	A	No			0.211268	3.69014	0.183908	0.112676
Highly polymorphic SNPs from resequencing data	11	53277817	11:53277817	225424	C	T	Yes	T	0.315	0.493056	3.02778	0.172414	0.180556
Highly polymorphic SNPs from resequencing data	11	53503241	11:53503241	400185	T	G	Yes	G	0.1	0.213235	3.25	0.218391	0.191176
Highly polymorphic SNPs from resequencing data	11	55124752	11:55124752	223692	T	C	Yes	C	0.294	0.478261	3.6087	0.206897	0.202899
Highly polymorphic SNPs from resequencing data	11	56066042	11:56066042	400021	G	A	Yes	G	0.402	0.208333	3.625	0.172414	0.138889
Highly polymorphic SNPs from resequencing data	11	57239455	11:57239455	400059	T	C	Yes	C	0.435	0.236486	2.83784	0.149425	0.121622
Highly polymorphic SNPs from resequencing data	11	60315224	11:60315224	338367	A	G	Yes	G	0.309	0.220779	3.28571	0.114943	0.155844
Highly polymorphic SNPs from resequencing data	11	61040149	11:61040149	607775	A	G	Yes	G	0.365	0.391892	3.39189	0.149425	0.162162
Highly polymorphic SNPs from resequencing data	11	61885105	11:61885105	209817	C	T	Yes	C	0.32	0.34	3.56	0.137931	0.226667
Highly polymorphic SNPs from resequencing data	11	62094922	11:62094922	133156	T	C	Yes	C	0.264	0.136986	3.36986	0.16092	0.109589
Highly polymorphic SNPs from resequencing data	11	65525766	11:65525766	400122	T	C	Yes	C	0.184	0.25974	3.20779	0.114943	0.155844
Highly polymorphic SNPs from resequencing data	11	67238407	11:67238407	400236	C	T	Yes	C	0.406	0.435065	3.55844	0.114943	0.220779
Highly polymorphic SNPs from resequencing data	11	69429272	11:69429272	386028	C	T	Yes	T	0.189	0.297297	3.66216	0.149425	0.243243
Highly polymorphic SNPs from resequencing data	11	71439534	11:71439534	230227	A	G	Yes	G	0.353	0.292208	3.14286	0.114943	0.194805
Highly polymorphic SNPs from resequencing data	11	74388740	11:74388740	120128	G	A	Yes	A	0.149	0.222222	3.40278	0.172414	0.138889
Highly polymorphic SNPs from resequencing data	11	75455997	11:75455997	165984	C	T	Yes	T	0.257	0.467949	3.33333	0.103448	0.217949
Highly polymorphic SNPs from resequencing data	11	76256349	11:76256349	207785	G	A	Yes	G	0.478	0.410448	3.22388	0.229885	0.164179
Highly polymorphic SNPs from resequencing data	11	77390980	11:77390980	323661	C	T	Yes	T	0.247	0.233766	3.35065	0.114943	0.155844
Highly polymorphic SNPs from resequencing data	11	79404858	11:79404858	359586	C	T	Yes	T	0.498	0.455128	3.76923	0.103448	0.320513
Highly polymorphic SNPs from resequencing data	11	79764444	11:79764444	335990	A	G	Yes	G	0.089	0.119718	3.32394	0.183908	0.0704225
Highly polymorphic SNPs from resequencing data	11	82303221	11:82303221	363972	G	A	Yes	A	0.191	0.138158	3.84211	0.126437	0.118421
Highly polymorphic SNPs from resequencing data	11	83126700	11:83126700	229515	G	A	Yes	A	0.126	0.151316	3.22368	0.126437	0.144737
Highly polymorphic SNPs from resequencing data	11	90659890	11:90659890	290088	T	C	Yes	C	0.384	0.354167	3.5	0.172414	0.208333
Highly polymorphic SNPs from resequencing data	11	92965699	11:92965699	115477	C	G	Yes	G	0.478	0.409722	3.19444	0.172414	0.208333
Highly polymorphic SNPs from resequencing data	11	93261844	11:93261844	400314	G	A	Yes	A	0.196	0.361842	3.69737	0.126437	0.171053
Highly polymorphic SNPs from resequencing data	12	1946375	12:1946375	263447	T	C	Yes	C	0.203	0.267606	3.66197	0.183908	0.225352
Highly polymorphic SNPs from resequencing data	12	2460385	12:2460385	194387	T	C	Yes	T	0.381	0.451389	3.44444	0.172414	0.208333
Highly polymorphic SNPs from resequencing data	12	2786802	12:2786802	374778	G	A	Yes	A	0.162	0.263889	3.54167	0.172414	0.194444
Highly polymorphic SNPs from resequencing data	12	5230872	12:5230872	378906	C	T	Yes	T	0.119	0.1875	3.625	0.172414	0.152778
Highly polymorphic SNPs from resequencing data	12	5609778	12:5609778	421378	C	T	Yes	T	0.05	0.236842	3.27632	0.126437	0.131579
Highly polymorphic SNPs from resequencing data	12	6088548	12:6088548	185547	C	T	Yes	T	0.197	0.323529	3.64706	0.218391	0.176471
Highly polymorphic SNPs from resequencing data	12	6274095	12:6274095	400049	C	T	Yes	T	0.129	0.260563	3.40845	0.183908	0.15493
Highly polymorphic SNPs from resequencing data	12	7266678	12:7266678	132739	C	T	Yes	C	0.397	0.333333	3.68	0.137931	0.24
Highly polymorphic SNPs from resequencing data	12	7606450	12:7606450	310555	C	T	Yes	T	0.468	0.425676	3.77027	0.149425	0.256757
Highly polymorphic SNPs from resequencing data	12	9273810	12:9273810	161045	T	C	Yes	C	0.266	0.479167	3.80556	0.172414	0.236111
Highly polymorphic SNPs from resequencing data	12	9878408	12:9878408	400351	A	G	Yes	G	0.351	0.347826	3.68116	0.206897	0.173913
Highly polymorphic SNPs from resequencing data	12	12723471	12:12723471	494275	G	T	Yes	G	0.292	0.335714	3.54286	0.195402	0.185714
Highly polymorphic SNPs from resequencing data	12	16197357	12:16197357	390567	T	C	Yes	C	0.476	0.239437	3.32394	0.183908	0.140845
Highly polymorphic SNPs from resequencing data	12	16907999	12:16907999	102614	G	A	Yes	A	0.166	0.26	3.77333	0.137931	0.226667
Highly polymorphic SNPs from resequencing data	12	19410179	12:19410179	117106	G	A	Yes	A	0.397	0.335526	3.35526	0.126437	0.197368
Highly polymorphic SNPs from resequencing data	12	19527285	12:19527285	400135	C	T	Yes	T	0.235	0.153846	3.24615	0.252874	0.0923077
Highly polymorphic SNPs from resequencing data	12	19988880	12:19988880	142523	C	A	Yes	A	0.257	0.174242	3	0.241379	0.136364
Highly polymorphic SNPs from resequencing data	12	20131403	12:20131403	259697	G	A	Yes	A	0.338	0.264706	3.35294	0.218391	0.117647
Highly polymorphic SNPs from resequencing data	12	21631696	12:21631696	400427	A	G	Yes	G	0.186	0.455882	3.91176	0.218391	0.264706
Highly polymorphic SNPs from resequencing data	12	22413079	12:22413079	99540	A	G	Yes	G	0.186	0.217391	3.05797	0.206897	0.144928
Highly polymorphic SNPs from resequencing data	12	22512619	12:22512619	241447	C	T	Yes	T	0.256	0.347222	3.09722	0.172414	0.222222
Highly polymorphic SNPs from resequencing data	12	22754066	12:22754066	343872	G	A	Yes	A	0.124	0.266667	3.61333	0.137931	0.16
Highly polymorphic SNPs from resequencing data	12	23097938	12:23097938	442358	T	C	Yes	C	0.476	0.427536	3.01449	0.206897	0.15942
Highly polymorphic SNPs from resequencing data	12	24063039	12:24063039	151566	G	A	Yes	A	0.291	0.366667	3.46667	0.137931	0.2
Highly polymorphic SNPs from resequencing data	12	24214605	12:24214605	400078	C	T	Yes	T	0.345	0.34	3.30667	0.137931	0.146667
Highly polymorphic SNPs from resequencing data	12	25581322	12:25581322	400060	T	C	Yes	C	0.293	0.253623	3.23188	0.206897	0.188406
Highly polymorphic SNPs from resequencing data	12	26260653	12:26260653	198928	C	T	Yes	T	0.375	0.486301	3.71233	0.16092	0.178082
Highly polymorphic SNPs from resequencing data	12	26459581	12:26459581	267429	T	C	Yes	C	0.276	0.429577	3.23944	0.183908	0.239437
Highly polymorphic SNPs from resequencing data	12	26727010	12:26727010	400015	A	C	Yes	C	0.498	0.458333	3.25	0.172414	0.138889
Highly polymorphic SNPs from resequencing data	12	28216256	12:28216256	361917	C	T	Yes	C	0.374	0.25974	3.01299	0.114943	0.181818
Highly polymorphic SNPs from resequencing data	12	28578173	12:28578173	274218	T	C	Yes	C	0.353	0.446667	3.8	0.137931	0.2
Highly polymorphic SNPs from resequencing data	12	29041297	12:29041297	400029	A	C	Yes	C	0.2	0.42	3.46667	0.137931	0.173333
Highly polymorphic SNPs from resequencing data	12	29895476	12:29895476	267844	G	A	Yes	A	0.16	0.26	2.74667	0.137931	0.12
Highly polymorphic SNPs from resequencing data	12	30388627	12:30388627	346887	C	T	Yes	T	0.188	0.376623	2.9359	0.114943	0.207792
Highly polymorphic SNPs from resequencing data	12	30735514	12:30735514	187204	A	G	Yes	G	0.121	0.0759494	3.07595	0.091954	0.0506329
Highly polymorphic SNPs from resequencing data	12	31339660	12:31339660	313436	G	A	Yes	G	0.406	0.477941	3.35294	0.218391	0.191176
Highly polymorphic SNPs from resequencing data	12	31653096	12:31653096	184050	T	C	Yes	C	0.405	0.280822	3.89041	0.16092	0.205479
Highly polymorphic SNPs from resequencing data	12	32758398	12:32758398	362701	C	T	Yes	T	0.336	0.34	3.70667	0.137931	0.173333
Highly polymorphic SNPs from resequencing data	12	35167131	12:35167131	412952	G	A	Yes	A	0.338	0.40625	4.03125	0.264368	0.28125
Highly polymorphic SNPs from resequencing data	12	36443980	12:36443980	400346	G	A	Yes	A	0.224	0.227941	3.33824	0.218391	0.102941
Highly polymorphic SNPs from resequencing data	12	36995042	12:36995042	400171	T	C	Yes	C	0.159	0.365672	3.34328	0.229885	0.253731
Highly polymorphic SNPs from resequencing data	12	37674547	12:37674547	469205	A	C	Yes	C	0.351	0.242857	3.61429	0.195402	0.171429
Highly polymorphic SNPs from resequencing data	12	38704306	12:38704306	259729	T	G	Yes	G	0.442	0.394366	3.29577	0.183908	0.225352
Highly polymorphic SNPs from resequencing data	12	39336688	12:39336688	479776	G	T	Yes	T	0.337	0.387324	3.28169	0.183908	0.183099
Highly polymorphic SNPs from resequencing data	12	39816464	12:39816464	235323	A	C	Yes	C	0.114	0.212329	3.05479	0.16092	0.0958904
Highly polymorphic SNPs from resequencing data	12	40051787	12:40051787	400021	A	G	Yes	G	0.114	0.114865	3.28378	0.149425	0.0675676
Highly polymorphic SNPs from resequencing data	12	40677979	12:40677979	522736	C	A	Yes	A	0.034	0.0986842	3.38158	0.126437	0.0657895
Highly polymorphic SNPs from resequencing data	12	41200715	12:41200715	400266	G	T	Yes	G	0.113	0.164062	3.42188	0.264368	0.046875
Highly polymorphic SNPs from resequencing data	12	42289654	12:42289654	400193	C	T	Yes	T	0.165	0.38	3.33333	0.137931	0.146667
Highly polymorphic SNPs from resequencing data	12	43952348	12:43952348	266473	G	A	Yes	A	0.482	0.391892	3.31081	0.149425	0.189189
Highly polymorphic SNPs from resequencing data	12	44218821	12:44218821	400047	C	T	Yes	T	0.13	0.147059	3.14706	0.218391	0.117647
Highly polymorphic SNPs from resequencing data	12	45284593	12:45284593	344006	C	A	Yes	A	0.015	0.105263	3.14474	0.126437	0.0789474
Highly polymorphic SNPs from resequencing data	12	45628599	12:45628599	376682	T	C	Yes	C	0.056	0.109589	3.52055	0.16092	0.0821918
Highly polymorphic SNPs from resequencing data	12	46408801	12:46408801	171926	G	A	Yes	A	0.157	0.305556	3.125	0.172414	0.111111
Highly polymorphic SNPs from resequencing data	12	46580727	12:46580727	417580	T	C	Yes	T	0.446	0.368056	3.48611	0.172414	0.180556
Highly polymorphic SNPs from resequencing data	12	47427295	12:47427295	811009	A	C	Yes	A	0.43	0.471831	3.23944	0.183908	0.0985915
Highly polymorphic SNPs from resequencing data	12	50319503	12:50319503	298466	G	A	Yes	A	0.182	0.441176	3.63235	0.218391	0.147059
Highly polymorphic SNPs from resequencing data	12	50803321	12:50803321	291269	A	G	Yes	G	0.183	0.207792	3.44156	0.114943	0.181818
Highly polymorphic SNPs from resequencing data	12	54561097	12:54561097	200058	T	C	Yes	C	0.498	0.4	3.54286	0.195402	0.2
Highly polymorphic SNPs from resequencing data	12	55886878	12:55886878	460990	T	C	Yes	C	0.328	0.353333	3.4	0.137931	0.28
Highly polymorphic SNPs from resequencing data	12	58426140	12:58426140	309979	C	T	Yes	T	0.082	0.224359	3.69231	0.103448	0.115385
Highly polymorphic SNPs from resequencing data	12	60451573	12:60451573	159667	A	G	No			0.409091	3.22727	0.241379	0.121212
Highly polymorphic SNPs from resequencing data	12	60611240	12:60611240	400174	A	G	Yes	G	0.291	0.465278	2.93056	0.172414	0.0972222
Highly polymorphic SNPs from resequencing data	12	61475262	12:61475262	371527	C	T	Yes	C	0.182	0.337838	3.06757	0.149425	0.135135
Highly polymorphic SNPs from resequencing data	12	62454199	12:62454199	134086	G	A	Yes	A	0.349	0.30137	3.64384	0.16092	0.219178
Highly polymorphic SNPs from resequencing data	12	64660203	12:64660203	207029	G	C	Yes	C	0.224	0.276316	3.25	0.126437	0.184211
Highly polymorphic SNPs from resequencing data	12	71680330	12:71680330	187391	A	C	Yes	C	0.297	0.493333	3.48	0.137931	0.24
Highly polymorphic SNPs from resequencing data	12	72469080	12:72469080	325630	C	G	Yes	C	0.443	0.177419	3.67742	0.287356	0.129032
Highly polymorphic SNPs from resequencing data	12	74992234	12:74992234	358555	G	A	Yes	A	0.296	0.5	3.75641	0.103448	0.205128
Highly polymorphic SNPs from resequencing data	12	76843056	12:76843056	274358	C	G	Yes	G	0.132	0.164286	3.1	0.195402	0.157143
Highly polymorphic SNPs from resequencing data	12	77117414	12:77117414	215711	A	G	Yes	A	0.346	0.231343	3.44776	0.229885	0.104478
Highly polymorphic SNPs from resequencing data	12	77780400	12:77780400	274421	A	G	Yes	G	0.293	0.285714	3.19481	0.114943	0.181818
Highly polymorphic SNPs from resequencing data	12	78054821	12:78054821	315823	T	C	Yes	C	0.204	0.166667	3.50667	0.137931	0.0933333
Highly polymorphic SNPs from resequencing data	12	79338619	12:79338619	259284	G	C	Yes	C	0.392	0.366197	3.42254	0.183908	0.28169
Highly polymorphic SNPs from resequencing data	12	80678571	12:80678571	32230	A	G	Yes	G	0.028	0.119718	3.46479	0.183908	0.0704225
Highly polymorphic SNPs from resequencing data	12	80848418	12:80848418	383743	G	A	Yes	G	0.396	0.373333	3.46667	0.137931	0.133333
Highly polymorphic SNPs from resequencing data	12	82351026	12:82351026	380442	C	G	Yes	G	0.13	0.144928	3.34783	0.206897	0.0869565
Highly polymorphic SNPs from resequencing data	12	83047393	12:83047393	303711	T	C	Yes	C	0.11	0.285714	3.35065	0.114943	0.207792
Highly polymorphic SNPs from resequencing data	12	83458410	12:83458410	296410	G	A	Yes	A	0.358	0.347222	3.18056	0.172414	0.194444
Highly polymorphic SNPs from resequencing data	12	83960858	12:83960858	216258	C	A	Yes	A	0.139	0.149351	3.57143	0.114943	0.168831
Highly polymorphic SNPs from resequencing data	12	85544725	12:85544725	367981	C	T	Yes	T	0.172	0.257143	3.2	0.195402	0.142857
Highly polymorphic SNPs from resequencing data	12	85912706	12:85912706	400147	G	A	Yes	A	0.167	0.386667	3.48	0.137931	0.133333
Highly polymorphic SNPs from resequencing data	13	4409681	13:4409681	404564	A	C	Yes	C	0.127	0.136364	3.5974	0.114943	0.116883
Highly polymorphic SNPs from resequencing data	13	14329570	13:14329570	210870	T	C	Yes	C	0.342	0.305556	3.29167	0.172414	0.138889
Highly polymorphic SNPs from resequencing data	13	15312596	13:15312596	141667	C	T	Yes	C	0.491	0.487013	3.65385	0.114943	0.220779
Highly polymorphic SNPs from resequencing data	13	18041107	13:18041107	224052	G	C	Yes	C	0.358	0.443662	3.07042	0.183908	0.183099
Highly polymorphic SNPs from resequencing data	13	20279146	13:20279146	183353	T	C	Yes	C	0.498	0.424658	3.64384	0.16092	0.246575
Highly polymorphic SNPs from resequencing data	13	20462499	13:20462499	308387	G	T	Yes	T	0.361	0.445312	3.48438	0.264368	0.171875
Highly polymorphic SNPs from resequencing data	13	21103889	13:21103889	146471	C	A	Yes	A	0.1	0.205882	3.5	0.218391	0.117647
Highly polymorphic SNPs from resequencing data	13	22766506	13:22766506	280310	G	A	Yes	A	0.052	0.155405	3.33784	0.149425	0.0675676
Highly polymorphic SNPs from resequencing data	13	23046816	13:23046816	138169	A	G	Yes	A	0.396	0.447368	3.47368	0.126437	0.157895
Highly polymorphic SNPs from resequencing data	13	25278139	13:25278139	229594	G	A	Yes	A	0.345	0.442857	3.14286	0.195402	0.171429
Highly polymorphic SNPs from resequencing data	13	26779556	13:26779556	272419	G	T	Yes	T	0.339	0.152778	3.54167	0.172414	0.166667
Highly polymorphic SNPs from resequencing data	13	31143077	13:31143077	259331	C	T	Yes	T	0.242	0.371622	3.02703	0.149425	0.175676
Highly polymorphic SNPs from resequencing data	13	31402408	13:31402408	203701	A	C	Yes	C	0.181	0.269737	3.13158	0.126437	0.197368
Highly polymorphic SNPs from resequencing data	13	33460526	13:33460526	219551	T	C	Yes	C	0.463	0.479452	3.19178	0.16092	0.136986
Highly polymorphic SNPs from resequencing data	13	33812382	13:33812382	361833	C	T	Yes	T	0.356	0.371622	2.95946	0.149425	0.148649
Highly polymorphic SNPs from resequencing data	13	36034360	13:36034360	116738	G	A	Yes	A	0.198	0.457746	3.59155	0.183908	0.183099
Highly polymorphic SNPs from resequencing data	13	38483248	13:38483248	400093	T	A	Yes	A	0.118	0.164286	3.26761	0.195402	0.1
Highly polymorphic SNPs from resequencing data	13	40063958	13:40063958	261540	T	C	Yes	C	0.278	0.343284	3.38806	0.229885	0.119403
Highly polymorphic SNPs from resequencing data	13	41589027	13:41589027	341170	C	T	Yes	T	0.14	0.114865	3.66216	0.149425	0.0945946
Highly polymorphic SNPs from resequencing data	13	42626012	13:42626012	321317	G	A	Yes	A	0.212	0.297297	3.43243	0.149425	0.135135
Highly polymorphic SNPs from resequencing data	13	43353801	13:43353801	110782	C	T	Yes	T	0.199	0.381944	3.73611	0.172414	0.208333
Highly polymorphic SNPs from resequencing data	13	44540392	13:44540392	400209	T	C	Yes	C	0.194	0.352564	3.65385	0.103448	0.217949
Highly polymorphic SNPs from resequencing data	13	49217489	13:49217489	191514	C	T	Yes	C	0.374	0.42	3.73333	0.137931	0.226667
Highly polymorphic SNPs from resequencing data	13	49409003	13:49409003	191171	G	A	Yes	A	0.106	0.395522	2.97015	0.229885	0.134328
Highly polymorphic SNPs from resequencing data	13	49600174	13:49600174	717263	G	A	Yes	G	0.134	0.384615	3.4	0.252874	0.0923077
Highly polymorphic SNPs from resequencing data	13	50949777	13:50949777	201300	C	T	Yes	T	0.222	0.229167	3.86111	0.172414	0.180556
Highly polymorphic SNPs from resequencing data	13	51151077	13:51151077	314228	G	C	Yes	C	0.377	0.421429	3.17143	0.195402	0.185714
Highly polymorphic SNPs from resequencing data	13	53487936	13:53487936	310965	A	G	Yes	G	0.137	0.195946	3.22973	0.149425	0.175676
Highly polymorphic SNPs from resequencing data	13	53993350	13:53993350	148101	A	G	Yes	A	0.496	0.487179	3.66667	0.103448	0.179487
Highly polymorphic SNPs from resequencing data	13	55192850	13:55192850	127725	G	A	Yes	A	0.102	0.151316	3.34211	0.126437	0.0921053
Highly polymorphic SNPs from resequencing data	13	57047407	13:57047407	271780	T	C	No			0.186667	3.57333	0.137931	0.08
Highly polymorphic SNPs from resequencing data	13	59286702	13:59286702	361734	G	A	Yes	A	0.237	0.253521	3.60563	0.183908	0.169014
Highly polymorphic SNPs from resequencing data	13	62252447	13:62252447	110369	G	A	Yes	G	0.366	0.339744	3.73077	0.103448	0.192308
Highly polymorphic SNPs from resequencing data	13	63903436	13:63903436	400073	C	A	Yes	C	0.377	0.348684	3.17105	0.126437	0.223684
Highly polymorphic SNPs from resequencing data	13	64425555	13:64425555	307633	T	C	Yes	C	0.119	0.101351	3.77027	0.149425	0.0405405
Highly polymorphic SNPs from resequencing data	13	70750122	13:70750122	109679	T	A	Yes	A	0.491	0.479167	3.68056	0.172414	0.152778
Highly polymorphic SNPs from resequencing data	13	76520219	13:76520219	310450	A	G	Yes	G	0.384	0.302817	3.52113	0.183908	0.15493
Highly polymorphic SNPs from resequencing data	13	76830669	13:76830669	124235	A	T	Yes	A	0.265	0.467949	3.41026	0.103448	0.24359
Highly polymorphic SNPs from resequencing data	13	77996024	13:77996024	235713	A	G	Yes	G	0.353	0.229167	3.29167	0.172414	0.125
Highly polymorphic SNPs from resequencing data	14	3217138	14:3217138	400008	T	C	Yes	T	0.334	0.263514	3.43243	0.149425	0.148649
Highly polymorphic SNPs from resequencing data	14	3863625	14:3863625	319245	A	G	Yes	G	0.185	0.162162	3.27027	0.149425	0.108108
Highly polymorphic SNPs from resequencing data	14	6803420	14:6803420	255685	A	G	Yes	G	0.176	0.291667	3.45833	0.172414	0.166667
Highly polymorphic SNPs from resequencing data	14	7059105	14:7059105	249510	A	G	Yes	G	0.22	0.161765	3.58824	0.218391	0.117647
Highly polymorphic SNPs from resequencing data	14	8792204	14:8792204	400088	C	A	Yes	C	0.439	0.485714	3.58571	0.195402	0.228571
Highly polymorphic SNPs from resequencing data	14	9549201	14:9549201	388159	T	A	Yes	T	0.498	0.442857	3.65714	0.195402	0.228571
Highly polymorphic SNPs from resequencing data	14	10268519	14:10268519	400607	A	G	Yes	G	0.218	0.4	3.54667	0.137931	0.266667
Highly polymorphic SNPs from resequencing data	14	12575656	14:12575656	487840	G	A	Yes	A	0.42	0.201493	3.22388	0.229885	0.134328
Highly polymorphic SNPs from resequencing data	14	13063496	14:13063496	209750	T	C	Yes	C	0.347	0.37013	3.96104	0.114943	0.220779
Highly polymorphic SNPs from resequencing data	14	13605080	14:13605080	209838	A	G	Yes	G	0.167	0.346667	3.38667	0.137931	0.16
Highly polymorphic SNPs from resequencing data	14	16426616	14:16426616	327342	A	G	Yes	A	0.288	0.210526	3.78947	0.126437	0.157895
Highly polymorphic SNPs from resequencing data	14	17212706	14:17212706	221352	C	G	Yes	C	0.314	0.32	3.12	0.137931	0.16
Highly polymorphic SNPs from resequencing data	14	17434058	14:17434058	400021	T	C	Yes	C	0.121	0.121622	3.2973	0.149425	0.135135
Highly polymorphic SNPs from resequencing data	14	19498822	14:19498822	369427	A	G	Yes	G	0.213	0.424658	3.36986	0.16092	0.219178
Highly polymorphic SNPs from resequencing data	14	19868249	14:19868249	330046	G	A	Yes	G	0.213	0.269737	3.28947	0.126437	0.0921053
Highly polymorphic SNPs from resequencing data	14	21602358	14:21602358	400031	A	G	Yes	G	0.101	0.392857	3.77143	0.195402	0.214286
Highly polymorphic SNPs from resequencing data	14	22744086	14:22744086	400179	C	T	Yes	T	0.465	0.25974	3.25974	0.114943	0.207792
Highly polymorphic SNPs from resequencing data	14	23179230	14:23179230	335813	A	G	Yes	G	0.183	0.333333	3.20513	0.103448	0.230769
Highly polymorphic SNPs from resequencing data	14	23559526	14:23559526	174974	C	T	Yes	T	0.186	0.233766	3.51948	0.114943	0.12987
Highly polymorphic SNPs from resequencing data	14	26043167	14:26043167	333194	T	C	Yes	C	0.111	0.144928	3.42029	0.206897	0.0869565
Highly polymorphic SNPs from resequencing data	14	26376361	14:26376361	259766	G	A	Yes	A	0.191	0.176056	3.56338	0.183908	0.126761
Highly polymorphic SNPs from resequencing data	14	26636127	14:26636127	532197	G	A	Yes	A	0.42	0.28169	3.6338	0.183908	0.140845
Highly polymorphic SNPs from resequencing data	14	27857003	14:27857003	347552	A	G	Yes	G	0.043	0.125	3.59211	0.126437	0.118421
Highly polymorphic SNPs from resequencing data	14	28204555	14:28204555	303748	G	A	Yes	A	0.127	0.216216	3.60811	0.149425	0.108108
Highly polymorphic SNPs from resequencing data	14	28702112	14:28702112	125225	A	G	Yes	G	0.366	0.270833	3.34722	0.172414	0.208333
Highly polymorphic SNPs from resequencing data	14	28913775	14:28913775	281821	A	G	Yes	G	0.365	0.440299	3.46269	0.229885	0.223881
Highly polymorphic SNPs from resequencing data	14	31298952	14:31298952	281131	A	G	Yes	A	0.336	0.354167	3.72603	0.172414	0.319444
Highly polymorphic SNPs from resequencing data	14	31836524	14:31836524	396201	G	A	Yes	A	0.253	0.169118	3.3913	0.218391	0.132353
Highly polymorphic SNPs from resequencing data	14	32596867	14:32596867	285528	G	A	Yes	A	0.141	0.164384	2.91781	0.16092	0.164384
Highly polymorphic SNPs from resequencing data	14	32882395	14:32882395	400134	C	T	Yes	C	0.111	0.267123	3.72603	0.16092	0.150685
Highly polymorphic SNPs from resequencing data	14	33313889	14:33313889	199820	A	G	Yes	A	0.261	0.195946	2.81081	0.149425	0.0675676
Highly polymorphic SNPs from resequencing data	14	33513709	14:33513709	400143	A	G	Yes	A	0.126	0.274648	3.14085	0.183908	0.126761
Highly polymorphic SNPs from resequencing data	14	34580780	14:34580780	335993	C	T	Yes	T	0.151	0.429577	3.32394	0.183908	0.211268
Highly polymorphic SNPs from resequencing data	14	34916773	14:34916773	114112	C	T	Yes	T	0.238	0.407143	3.67143	0.195402	0.242857
Highly polymorphic SNPs from resequencing data	14	36751930	14:36751930	430847	T	C	Yes	C	0.153	0.283784	3.39189	0.149425	0.189189
Highly polymorphic SNPs from resequencing data	14	37597355	14:37597355	240357	A	C	Yes	C	0.346	0.418919	3.60811	0.149425	0.297297
Highly polymorphic SNPs from resequencing data	14	38045115	14:38045115	144865	A	G	Yes	A	0.165	0.166667	2.98611	0.172414	0.0277778
Highly polymorphic SNPs from resequencing data	14	38706096	14:38706096	350668	C	T	Yes	T	0.252	0.133333	3.65333	0.137931	0.106667
Highly polymorphic SNPs from resequencing data	14	39056764	14:39056764	142804	A	G	Yes	A	0.489	0.391892	3.39189	0.149425	0.162162
Highly polymorphic SNPs from resequencing data	14	39627028	14:39627028	387717	A	G	Yes	G	0.05	0.116883	3.05128	0.114943	0.025974
Highly polymorphic SNPs from resequencing data	14	40014745	14:40014745	288161	A	G	Yes	G	0.1	0.159722	3.125	0.172414	0.125
Highly polymorphic SNPs from resequencing data	14	40302906	14:40302906	337997	A	G	Yes	G	0.288	0.286667	3.41333	0.137931	0.12
Highly polymorphic SNPs from resequencing data	14	40640903	14:40640903	403395	G	A	Yes	G	0.47	0.417808	3.20548	0.16092	0.178082
Highly polymorphic SNPs from resequencing data	14	41575325	14:41575325	127445	T	A	Yes	T	0.103	0.179104	3.53731	0.229885	0.149254
Highly polymorphic SNPs from resequencing data	14	41702770	14:41702770	475384	G	A	Yes	A	0.107	0.183824	3.35294	0.218391	0.132353
Highly polymorphic SNPs from resequencing data	14	43789908	14:43789908	398691	G	A	Yes	A	0.265	0.342466	3.58904	0.16092	0.273973
Highly polymorphic SNPs from resequencing data	14	44188599	14:44188599	400062	A	G	Yes	G	0.45	0.487013	3.19481	0.114943	0.194805
Highly polymorphic SNPs from resequencing data	14	45109818	14:45109818	310113	A	G	Yes	G	0.394	0.486301	3.26027	0.16092	0.150685
Highly polymorphic SNPs from resequencing data	14	47402642	14:47402642	306127	A	G	Yes	G	0.22	0.230263	3.23684	0.126437	0.171053
Highly polymorphic SNPs from resequencing data	14	48170560	14:48170560	338633	T	C	Yes	C	0.189	0.338028	3.23944	0.183908	0.169014
Highly polymorphic SNPs from resequencing data	14	49742798	14:49742798	243801	C	T	Yes	T	0.16	0.164384	3.26027	0.16092	0.164384
Highly polymorphic SNPs from resequencing data	14	50410776	14:50410776	177532	A	C	Yes	C	0.123	0.371622	3.52703	0.149425	0.175676
Highly polymorphic SNPs from resequencing data	14	53768977	14:53768977	120051	T	C	Yes	C	0.249	0.378788	3.59091	0.241379	0.212121
Highly polymorphic SNPs from resequencing data	14	54025939	14:54025939	143914	G	A	Yes	A	0.224	0.401515	3.31818	0.241379	0.136364
Highly polymorphic SNPs from resequencing data	14	56512026	14:56512026	360729	G	T	Yes	G	0.222	0.208333	3.45833	0.172414	0.166667
Highly polymorphic SNPs from resequencing data	14	58548880	14:58548880	298764	G	A	Yes	G	0.285	0.480769	3.37179	0.103448	0.269231
Highly polymorphic SNPs from resequencing data	14	59127990	14:59127990	297706	A	G	Yes	A	0.293	0.25	3.55263	0.126437	0.105263
Highly polymorphic SNPs from resequencing data	14	63422851	14:63422851	263967	A	G	Yes	G	0.149	0.263889	3.18056	0.172414	0.166667
Highly polymorphic SNPs from resequencing data	14	64009883	14:64009883	400068	C	A	Yes	A	0.136	0.263158	3.32895	0.126437	0.210526
Highly polymorphic SNPs from resequencing data	14	67727509	14:67727509	134017	T	C	Yes	T	0.431	0.337838	3.41892	0.149425	0.162162
Highly polymorphic SNPs from resequencing data	14	70137367	14:70137367	423213	A	G	Yes	A	0.23	0.464789	3.16901	0.183908	0.225352
Highly polymorphic SNPs from resequencing data	14	70613695	14:70613695	343580	T	C	Yes	T	0.242	0.465753	3.17808	0.16092	0.219178
Highly polymorphic SNPs from resequencing data	14	76633161	14:76633161	400063	G	A	Yes	A	0.209	0.357143	3.46032	0.275862	0.269841
Highly polymorphic SNPs from resequencing data	14	78241175	14:78241175	371470	G	A	Yes	A	0.142	0.454545	3.30769	0.114943	0.155844
Highly polymorphic SNPs from resequencing data	14	79243687	14:79243687	114487	G	A	Yes	A	0.276	0.269737	3.43421	0.126437	0.171053
Highly polymorphic SNPs from resequencing data	14	81154318	14:81154318	156588	C	T	Yes	C	0.366	0.409091	3.85714	0.114943	0.220779
Highly polymorphic SNPs from resequencing data	14	82864557	14:82864557	394631	C	T	Yes	T	0.274	0.460526	2.94737	0.126437	0.157895
Highly polymorphic SNPs from resequencing data	14	83449324	14:83449324	484460	G	A	Yes	A	0.261	0.149254	3.31343	0.229885	0.119403
Highly polymorphic SNPs from resequencing data	14	83933784	14:83933784	299595	G	C	Yes	G	0.224	0.333333	3.84722	0.172414	0.194444
Highly polymorphic SNPs from resequencing data	14	84639770	14:84639770	424860	C	T	Yes	T	0.322	0.257353	3.05882	0.218391	0.132353
Highly polymorphic SNPs from resequencing data	14	85064630	14:85064630	442384	A	T	Yes	A	0.349	0.282895	3.28947	0.126437	0.118421
Highly polymorphic SNPs from resequencing data	14	85507014	14:85507014	547659	A	T	Yes	T	0.246	0.369863	3.73973	0.16092	0.191781
Highly polymorphic SNPs from resequencing data	14	86633486	14:86633486	222420	A	G	Yes	G	0.174	0.222222	3.57143	0.275862	0.126984
Highly polymorphic SNPs from resequencing data	14	87720002	14:87720002	400003	T	C	Yes	C	0.308	0.282609	3.49275	0.206897	0.217391
Highly polymorphic SNPs from resequencing data	14	88264801	14:88264801	400450	C	T	Yes	C	0.454	0.347222	3.55556	0.172414	0.166667
Highly polymorphic SNPs from resequencing data	14	91391562	14:91391562	187778	C	T	Yes	T	0.11	0.183099	3.55556	0.183908	0.197183
Highly polymorphic SNPs from resequencing data	14	93203265	14:93203265	354588	T	G	Yes	G	0.167	0.148649	3.44595	0.149425	0.108108
Highly polymorphic SNPs from resequencing data	15	1830492	15:1830492	125168	T	C	Yes	C	0.461	0.465753	3.35616	0.16092	0.191781
Highly polymorphic SNPs from resequencing data	15	3474303	15:3474303	349016	A	G	Yes	G	0.136	0.195946	3.41892	0.149425	0.121622
Highly polymorphic SNPs from resequencing data	15	4103318	15:4103318	527734	G	A	Yes	A	0.063	0.24026	3.31169	0.114943	0.168831
Highly polymorphic SNPs from resequencing data	15	6924389	15:6924389	434587	G	A	No			0.1	3.5875	0.0804598	0.075
Highly polymorphic SNPs from resequencing data	15	9133794	15:9133794	400514	G	T	Yes	T	0.184	0.236486	3.44595	0.149425	0.22973
Highly polymorphic SNPs from resequencing data	15	11753494	15:11753494	268763	C	T	Yes	T	0.034	0.0821918	3.21918	0.16092	0.0547945
Highly polymorphic SNPs from resequencing data	15	13827988	15:13827988	112482	G	A	Yes	A	0.201	0.261194	3.46269	0.229885	0.164179
Highly polymorphic SNPs from resequencing data	15	13940470	15:13940470	400973	T	C	Yes	C	0.319	0.201299	3.88312	0.114943	0.0649351
Highly polymorphic SNPs from resequencing data	15	14566008	15:14566008	249493	G	A	Yes	A	0.182	0.294521	3.36986	0.16092	0.150685
Highly polymorphic SNPs from resequencing data	15	15363873	15:15363873	191368	G	A	Yes	A	0.32	0.0808824	3.76471	0.218391	0.0441176
Highly polymorphic SNPs from resequencing data	15	23219005	15:23219005	280912	A	C	Yes	C	0.222	0.28	3.16	0.137931	0.133333
Highly polymorphic SNPs from resequencing data	15	23616986	15:23616986	134586	G	A	Yes	A	0.316	0.471014	3.37681	0.206897	0.217391
Highly polymorphic SNPs from resequencing data	15	24116825	15:24116825	126523	G	A	Yes	G	0.292	0.385135	3.02703	0.149425	0.202703
Highly polymorphic SNPs from resequencing data	15	25338786	15:25338786	386800	G	A	Yes	A	0.289	0.260274	3.49315	0.16092	0.191781
Highly polymorphic SNPs from resequencing data	15	25725586	15:25725586	400069	A	C	Yes	C	0.368	0.321918	3.32877	0.16092	0.205479
Highly polymorphic SNPs from resequencing data	15	27506725	15:27506725	215062	C	T	Yes	T	0.17	0.362319	3.28986	0.206897	0.115942
Highly polymorphic SNPs from resequencing data	15	29066132	15:29066132	160689	A	G	Yes	G	0.262	0.253425	3.08219	0.16092	0.0958904
Highly polymorphic SNPs from resequencing data	15	31898785	15:31898785	400138	C	T	Yes	T	0.251	0.428571	3.51948	0.114943	0.155844
Highly polymorphic SNPs from resequencing data	15	32859196	15:32859196	411699	C	T	Yes	T	0.2	0.143939	3.65152	0.241379	0.0757576
Highly polymorphic SNPs from resequencing data	15	33270895	15:33270895	311553	C	T	No			0.442029	3.34783	0.206897	0.217391
Highly polymorphic SNPs from resequencing data	15	33582448	15:33582448	400036	T	C	Yes	C	0.261	0.222973	2.97297	0.149425	0.121622
Highly polymorphic SNPs from resequencing data	15	34074483	15:34074483	186937	A	T	Yes	T	0.284	0.223881	3.62687	0.229885	0.149254
Highly polymorphic SNPs from resequencing data	15	35694588	15:35694588	267092	C	T	Yes	T	0.387	0.467949	4.07692	0.103448	0.217949
Highly polymorphic SNPs from resequencing data	15	36682997	15:36682997	413003	G	A	Yes	A	0.487	0.201389	3.20833	0.172414	0.125
Highly polymorphic SNPs from resequencing data	15	37096000	15:37096000	151299	G	T	Yes	G	0.429	0.276316	3.05263	0.126437	0.157895
Highly polymorphic SNPs from resequencing data	15	37337363	15:37337363	217264	G	A	Yes	G	0.383	0.36	3.84	0.137931	0.186667
Highly polymorphic SNPs from resequencing data	15	43040173	15:43040173	399423	A	C	Yes	C	0.136	0.394366	3.5493	0.183908	0.169014
Highly polymorphic SNPs from resequencing data	15	43962321	15:43962321	451643	C	T	Yes	T	0.101	0.24026	3.23377	0.114943	0.142857
Highly polymorphic SNPs from resequencing data	15	49127814	15:49127814	400310	G	A	Yes	A	0.371	0.453947	3.30263	0.126437	0.171053
Highly polymorphic SNPs from resequencing data	15	51404708	15:51404708	212958	G	A	Yes	A	0.273	0.426667	3.49333	0.137931	0.16
Highly polymorphic SNPs from resequencing data	15	54026877	15:54026877	129815	A	G	Yes	A	0.387	0.368421	3.81579	0.126437	0.263158
Highly polymorphic SNPs from resequencing data	15	59998845	15:59998845	400483	C	T	Yes	T	0.137	0.278571	3.17143	0.195402	0.242857
Highly polymorphic SNPs from resequencing data	15	62077750	15:62077750	311078	A	G	Yes	A	0.496	0.492308	3.13846	0.252874	0.123077
Highly polymorphic SNPs from resequencing data	15	64568251	15:64568251	306926	A	G	Yes	A	0.4	0.452055	3.28767	0.16092	0.219178
Highly polymorphic SNPs from resequencing data	15	64875177	15:64875177	360006	A	G	Yes	G	0.135	0.322368	3.81579	0.126437	0.171053
Highly polymorphic SNPs from resequencing data	15	65235183	15:65235183	320448	A	G	Yes	G	0.255	0.453333	3.46667	0.137931	0.24
Highly polymorphic SNPs from resequencing data	15	67910504	15:67910504	200875	G	A	Yes	A	0.157	0.184211	3.61842	0.126437	0.184211
Highly polymorphic SNPs from resequencing data	15	68713575	15:68713575	302852	C	A	Yes	A	0.16	0.417808	3.41096	0.16092	0.150685
Highly polymorphic SNPs from resequencing data	15	69122672	15:69122672	372795	A	G	Yes	G	0.5	0.375	3.30263	0.126437	0.171053
Highly polymorphic SNPs from resequencing data	15	69495467	15:69495467	202634	G	A	Yes	A	0.377	0.30597	2.86567	0.229885	0.134328
Highly polymorphic SNPs from resequencing data	15	69698101	15:69698101	199401	C	A	Yes	A	0.261	0.321429	3.1	0.195402	0.214286
Highly polymorphic SNPs from resequencing data	15	69897502	15:69897502	244981	G	A	Yes	A	0.259	0.3	3.44286	0.195402	0.171429
Highly polymorphic SNPs from resequencing data	15	70453198	15:70453198	179840	A	T	No			0.472222	3.19444	0.172414	0.111111
Highly polymorphic SNPs from resequencing data	15	70633038	15:70633038	377409	C	T	Yes	T	0.278	0.233766	3.14286	0.114943	0.103896
Highly polymorphic SNPs from resequencing data	15	71010447	15:71010447	579630	T	C	Yes	C	0.268	0.23913	3.75362	0.206897	0.101449
Highly polymorphic SNPs from resequencing data	15	71590077	15:71590077	174739	G	A	Yes	A	0.171	0.26087	3.18841	0.206897	0.144928
Highly polymorphic SNPs from resequencing data	15	73079909	15:73079909	147191	T	C	Yes	T	0.366	0.410959	3.68493	0.16092	0.219178
Highly polymorphic SNPs from resequencing data	15	79351121	15:79351121	438104	A	G	Yes	G	0.147	0.11194	3.31343	0.229885	0.104478
Highly polymorphic SNPs from resequencing data	15	79789225	15:79789225	400365	A	C	Yes	C	0.17	0.256757	3.36486	0.149425	0.162162
Highly polymorphic SNPs from resequencing data	15	80883723	15:80883723	205779	C	T	Yes	T	0.258	0.453333	3.58667	0.137931	0.213333
Highly polymorphic SNPs from resequencing data	16	3789969	16:3789969	122386	G	A	Yes	G	0.483	0.471831	3.32394	0.183908	0.183099
Highly polymorphic SNPs from resequencing data	16	7405478	16:7405478	400021	G	A	Yes	G	0.249	0.493151	3.52055	0.16092	0.191781
Highly polymorphic SNPs from resequencing data	16	7945119	16:7945119	400180	T	C	Yes	C	0.222	0.268657	3.25373	0.229885	0.119403
Highly polymorphic SNPs from resequencing data	16	8966018	16:8966018	302596	C	A	Yes	A	0.361	0.25	3.51613	0.287356	0.145161
Highly polymorphic SNPs from resequencing data	16	9572581	16:9572581	206825	G	C	Yes	C	0.463	0.405405	3.51351	0.149425	0.243243
Highly polymorphic SNPs from resequencing data	16	10820063	16:10820063	156801	A	G	Yes	G	0.407	0.39726	3.17808	0.16092	0.136986
Highly polymorphic SNPs from resequencing data	16	11986623	16:11986623	311150	T	A	Yes	A	0.364	0.24026	3.32468	0.114943	0.142857
Highly polymorphic SNPs from resequencing data	16	12297773	16:12297773	124893	G	A	Yes	A	0.165	0.212329	3.38356	0.16092	0.205479
Highly polymorphic SNPs from resequencing data	16	12602788	16:12602788	74601	T	G	Yes	G	0.2	0.46	3.38667	0.137931	0.226667
Highly polymorphic SNPs from resequencing data	16	13121365	16:13121365	219131	T	C	Yes	C	0.424	0.438462	3.26154	0.252874	0.138462
Highly polymorphic SNPs from resequencing data	16	13340496	16:13340496	351251	T	C	Yes	C	0.151	0.194805	3.48052	0.114943	0.103896
Highly polymorphic SNPs from resequencing data	16	13691747	16:13691747	397910	A	G	Yes	G	0.034	0.0833333	3.39394	0.241379	0.0757576
Highly polymorphic SNPs from resequencing data	16	14926898	16:14926898	276321	C	T	Yes	C	0.491	0.42	3.42667	0.137931	0.2
Highly polymorphic SNPs from resequencing data	16	15203219	16:15203219	318802	A	G	Yes	G	0.147	0.191176	3.02941	0.218391	0.117647
Highly polymorphic SNPs from resequencing data	16	15522021	16:15522021	309876	T	A	Yes	A	0.128	0.30597	3.65672	0.229885	0.223881
Highly polymorphic SNPs from resequencing data	16	18633049	16:18633049	262197	C	G	Yes	G	0.304	0.429487	3.46154	0.103448	0.192308
Highly polymorphic SNPs from resequencing data	16	21205549	16:21205549	199119	G	A	Yes	G	0.366	0.4	3.24286	0.195402	0.228571
Highly polymorphic SNPs from resequencing data	16	21404668	16:21404668	498423	T	C	Yes	C	0.166	0.434211	3.15789	0.126437	0.315789
Highly polymorphic SNPs from resequencing data	16	21903091	16:21903091	114302	C	T	Yes	T	0.192	0.171233	3.69863	0.16092	0.205479
Highly polymorphic SNPs from resequencing data	16	23715069	16:23715069	352547	C	T	Yes	C	0.392	0.5	3.50667	0.137931	0.253333
Highly polymorphic SNPs from resequencing data	16	24139804	16:24139804	280643	T	C	Yes	C	0.179	0.264286	3.64286	0.195402	0.157143
Highly polymorphic SNPs from resequencing data	16	26832544	16:26832544	208623	T	C	Yes	C	0.153	0.283784	3.14865	0.149425	0.108108
Highly polymorphic SNPs from resequencing data	16	27161927	16:27161927	400360	T	G	Yes	G	0.13	0.28125	3.35938	0.264368	0.1875
Highly polymorphic SNPs from resequencing data	16	28611212	16:28611212	421865	T	G	Yes	G	0.375	0.319444	3.76389	0.172414	0.194444
Highly polymorphic SNPs from resequencing data	16	29033077	16:29033077	211333	A	G	Yes	A	0.231	0.40411	3.19178	0.16092	0.205479
Highly polymorphic SNPs from resequencing data	16	31964522	16:31964522	166382	C	G	Yes	C	0.493	0.183824	3.04412	0.218391	0.132353
Highly polymorphic SNPs from resequencing data	16	32130904	16:32130904	271043	T	C	Yes	C	0.328	0.45	3.27143	0.195402	0.242857
Highly polymorphic SNPs from resequencing data	16	32401947	16:32401947	222205	T	G	Yes	G	0.284	0.349315	4.12329	0.16092	0.287671
Highly polymorphic SNPs from resequencing data	16	32749634	16:32749634	337506	T	C	Yes	C	0.242	0.279412	3.54412	0.218391	0.176471
Highly polymorphic SNPs from resequencing data	16	34039097	16:34039097	254095	G	A	Yes	A	0.489	0.424658	3.60274	0.16092	0.109589
Highly polymorphic SNPs from resequencing data	16	36010645	16:36010645	386323	G	T	Yes	T	0.336	0.21831	3.1831	0.183908	0.126761
Highly polymorphic SNPs from resequencing data	16	36706567	16:36706567	186580	G	T	Yes	T	0.279	0.451389	3.55556	0.172414	0.125
Highly polymorphic SNPs from resequencing data	16	38160134	16:38160134	268459	C	T	Yes	T	0.091	0.220588	3.45588	0.218391	0.117647
Highly polymorphic SNPs from resequencing data	16	39200289	16:39200289	326881	A	G	Yes	A	0.468	0.366667	3.2	0.137931	0.12
Highly polymorphic SNPs from resequencing data	16	40471519	16:40471519	143230	T	G	Yes	G	0.13	0.328767	3.84932	0.16092	0.164384
Highly polymorphic SNPs from resequencing data	16	43550898	16:43550898	155496	T	A	No			0.0454545	3.27273	0.114943	0.038961
Highly polymorphic SNPs from resequencing data	16	45126246	16:45126246	421204	G	A	Yes	A	0.168	0.319444	3.93056	0.172414	0.166667
Highly polymorphic SNPs from resequencing data	16	45712976	16:45712976	260788	A	G	Yes	A	0.162	0.222973	3.59459	0.149425	0.121622
Highly polymorphic SNPs from resequencing data	16	46045075	16:46045075	404363	C	T	Yes	T	0.277	0.35	3.51429	0.195402	0.185714
Highly polymorphic SNPs from resequencing data	16	50049593	16:50049593	398459	G	C	Yes	C	0.123	0.188312	3.87013	0.114943	0.116883
Highly polymorphic SNPs from resequencing data	16	50448052	16:50448052	145404	G	C	Yes	C	0.293	0.46	3.65333	0.137931	0.28
Highly polymorphic SNPs from resequencing data	16	53752645	16:53752645	426170	A	G	Yes	G	0.377	0.342857	3.45714	0.195402	0.171429
Highly polymorphic SNPs from resequencing data	16	54251090	16:54251090	350789	A	T	Yes	T	0.14	0.443662	3.32394	0.183908	0.15493
Highly polymorphic SNPs from resequencing data	16	56167972	16:56167972	216263	T	C	Yes	C	0.145	0.322368	3.25	0.126437	0.171053
Highly polymorphic SNPs from resequencing data	16	56384235	16:56384235	267976	G	A	Yes	A	0.483	0.467949	3.91026	0.103448	0.346154
Highly polymorphic SNPs from resequencing data	16	57320608	16:57320608	400035	T	C	Yes	C	0.351	0.4	3.32857	0.195402	0.142857
Highly polymorphic SNPs from resequencing data	16	58486684	16:58486684	401007	A	G	Yes	G	0.138	0.161972	3.30986	0.183908	0.15493
Highly polymorphic SNPs from resequencing data	16	59803673	16:59803673	285843	G	A	Yes	A	0.201	0.365079	3.47619	0.275862	0.190476
Highly polymorphic SNPs from resequencing data	16	63342224	16:63342224	39563	C	T	Yes	T	0.305	0.285714	3.61039	0.114943	0.181818
Highly polymorphic SNPs from resequencing data	16	65168067	16:65168067	358258	T	C	Yes	C	0.259	0.273973	3.64384	0.16092	0.246575
Highly polymorphic SNPs from resequencing data	16	66807966	16:66807966	144743	G	A	Yes	G	0.207	0.285714	3.51429	0.195402	0.228571
Highly polymorphic SNPs from resequencing data	16	67004505	16:67004505	400010	G	T	Yes	T	0.276	0.40411	3.34247	0.16092	0.205479
Highly polymorphic SNPs from resequencing data	16	70977262	16:70977262	249728	G	A	Yes	A	0.326	0.28169	3.46479	0.183908	0.140845
Highly polymorphic SNPs from resequencing data	16	73946811	16:73946811	139237	A	G	Yes	A	0.493	0.492754	3.81159	0.206897	0.231884
Highly polymorphic SNPs from resequencing data	16	78064624	16:78064624	338035	C	T	Yes	T	0.145	0.5	4.11111	0.172414	0.138889
Highly polymorphic SNPs from resequencing data	17	1339431	17:1339431	251634	C	T	Yes	T	0.153	0.195946	4.01351	0.149425	0.148649
Highly polymorphic SNPs from resequencing data	17	1775364	17:1775364	137101	G	T	Yes	G	0.474	0.430556	3.77778	0.172414	0.25
Highly polymorphic SNPs from resequencing data	17	3222182	17:3222182	272172	G	T	Yes	T	0.398	0.450704	3.12676	0.183908	0.140845
Highly polymorphic SNPs from resequencing data	17	4421454	17:4421454	261374	C	T	Yes	C	0.358	0.287671	3.13699	0.16092	0.164384
Highly polymorphic SNPs from resequencing data	17	4715529	17:4715529	304471	C	T	Yes	C	0.303	0.492308	3.36923	0.252874	0.215385
Highly polymorphic SNPs from resequencing data	17	5493626	17:5493626	140927	C	A	Yes	A	0.175	0.22973	3.08108	0.149425	0.189189
Highly polymorphic SNPs from resequencing data	17	7704348	17:7704348	296144	C	T	Yes	C	0.268	0.385714	4.04286	0.195402	0.142857
Highly polymorphic SNPs from resequencing data	17	8000492	17:8000492	278953	C	T	Yes	C	0.292	0.451389	3.72222	0.172414	0.180556
Highly polymorphic SNPs from resequencing data	17	8279445	17:8279445	329452	G	A	Yes	A	0.181	0.438356	3.50685	0.16092	0.164384
Highly polymorphic SNPs from resequencing data	17	8977318	17:8977318	565517	C	T	Yes	C	0.268	0.173333	3.69333	0.137931	0.106667
Highly polymorphic SNPs from resequencing data	17	15073874	17:15073874	400019	G	C	Yes	C	0.301	0.391026	3.4359	0.103448	0.166667
Highly polymorphic SNPs from resequencing data	17	16507385	17:16507385	339579	G	A	Yes	A	0.157	0.423611	3.93056	0.172414	0.208333
Highly polymorphic SNPs from resequencing data	17	17786886	17:17786886	400012	C	T	Yes	T	0.374	0.4	3.88571	0.195402	0.228571
Highly polymorphic SNPs from resequencing data	17	20175637	17:20175637	400140	G	C	Yes	C	0.319	0.35	3.8	0.195402	0.242857
Highly polymorphic SNPs from resequencing data	17	22169063	17:22169063	277902	T	C	Yes	C	0.106	0.25	3.31429	0.195402	0.214286
Highly polymorphic SNPs from resequencing data	17	22446965	17:22446965	108143	G	C	Yes	C	0.127	0.198718	3.46154	0.103448	0.115385
Highly polymorphic SNPs from resequencing data	17	25800381	17:25800381	106903	G	A	Yes	A	0.157	0.24026	3.12987	0.114943	0.168831
Highly polymorphic SNPs from resequencing data	17	27146215	17:27146215	269604	C	T	Yes	T	0.305	0.385135	2.93243	0.149425	0.148649
Highly polymorphic SNPs from resequencing data	17	28434661	17:28434661	186917	T	C	Yes	C	0.47	0.308824	2.95588	0.218391	0.0882353
Highly polymorphic SNPs from resequencing data	17	28621578	17:28621578	800078	C	T	Yes	T	0.162	0.267123	3.79452	0.16092	0.150685
Highly polymorphic SNPs from resequencing data	17	30764380	17:30764380	388383	G	A	Yes	G	0.168	0.461538	4.38462	0.252874	0.246154
Highly polymorphic SNPs from resequencing data	17	31152763	17:31152763	134146	A	G	Yes	A	0.284	0.294872	2.98718	0.103448	0.179487
Highly polymorphic SNPs from resequencing data	17	31286909	17:31286909	236042	C	T	Yes	C	0.478	0.209459	3.5	0.149425	0.0945946
Highly polymorphic SNPs from resequencing data	17	32727684	17:32727684	473506	T	A	Yes	A	0.361	0.308824	3.35294	0.218391	0.205882
Highly polymorphic SNPs from resequencing data	17	33201190	17:33201190	411780	C	T	Yes	T	0.154	0.125	3.33333	0.172414	0.0833333
Highly polymorphic SNPs from resequencing data	17	33711539	17:33711539	404050	A	C	Yes	A	0.406	0.410959	3.34247	0.16092	0.219178
Highly polymorphic SNPs from resequencing data	17	34115589	17:34115589	400311	A	C	Yes	C	0.373	0.413043	3.49275	0.206897	0.188406
Highly polymorphic SNPs from resequencing data	17	34605786	17:34605786	400092	C	T	Yes	T	0.177	0.186667	3.58667	0.137931	0.133333
Highly polymorphic SNPs from resequencing data	17	35142691	17:35142691	265288	G	A	Yes	A	0.459	0.288732	3.42254	0.183908	0.15493
Highly polymorphic SNPs from resequencing data	17	36920675	17:36920675	249165	A	G	Yes	A	0.198	0.376623	3.24675	0.114943	0.181818
Highly polymorphic SNPs from resequencing data	17	38763164	17:38763164	108534	T	C	Yes	T	0.328	0.328767	3.20548	0.16092	0.164384
Highly polymorphic SNPs from resequencing data	17	39159152	17:39159152	433797	A	G	Yes	A	0.417	0.318182	3.59091	0.241379	0.121212
Highly polymorphic SNPs from resequencing data	17	39592949	17:39592949	435807	C	T	Yes	T	0.143	0.213333	3.06667	0.137931	0.08
Highly polymorphic SNPs from resequencing data	17	40837259	17:40837259	129264	T	C	Yes	C	0.246	0.410959	3.38356	0.16092	0.164384
Highly polymorphic SNPs from resequencing data	17	40966523	17:40966523	423189	C	T	Yes	T	0.485	0.282051	3.78205	0.103448	0.205128
Highly polymorphic SNPs from resequencing data	17	41389712	17:41389712	215093	C	T	Yes	T	0.244	0.333333	3.88	0.137931	0.16
Highly polymorphic SNPs from resequencing data	17	41721532	17:41721532	423293	G	A	Yes	A	0.194	0.371622	3.37838	0.149425	0.175676
Highly polymorphic SNPs from resequencing data	17	42144825	17:42144825	246588	A	G	Yes	G	0.19	0.243056	3.56944	0.172414	0.125
Highly polymorphic SNPs from resequencing data	17	42391413	17:42391413	184391	G	T	Yes	T	0.394	0.356164	3.34247	0.16092	0.191781
Highly polymorphic SNPs from resequencing data	17	42865643	17:42865643	415319	G	A	Yes	A	0.265	0.432432	3.35135	0.149425	0.189189
Highly polymorphic SNPs from resequencing data	17	46441720	17:46441720	507232	C	T	Yes	T	0.009	0.0714286	3.27143	0.195402	0.0571429
Highly polymorphic SNPs from resequencing data	17	46948952	17:46948952	800286	C	T	Yes	T	0.467	0.469697	3.63636	0.241379	0.242424
Highly polymorphic SNPs from resequencing data	17	47814790	17:47814790	465146	G	A	Yes	A	0.382	0.4375	3.39062	0.264368	0.21875
Highly polymorphic SNPs from resequencing data	17	49667692	17:49667692	186201	T	C	Yes	C	0.157	0.343284	3.13433	0.229885	0.208955
Highly polymorphic SNPs from resequencing data	17	49994826	17:49994826	164560	A	G	Yes	A	0.274	0.219178	3.32877	0.16092	0.136986
Highly polymorphic SNPs from resequencing data	17	50262283	17:50262283	400582	T	G	Yes	G	0.139	0.366197	3.26761	0.183908	0.197183
Highly polymorphic SNPs from resequencing data	17	50793055	17:50793055	193293	C	T	Yes	T	0.141	0.468354	3.31646	0.091954	0.329114
Highly polymorphic SNPs from resequencing data	17	51828717	17:51828717	400086	C	G	Yes	C	0.359	0.267123	3.16438	0.16092	0.178082
Highly polymorphic SNPs from resequencing data	17	55617693	17:55617693	245703	C	T	Yes	T	0.271	0.295775	3.04225	0.183908	0.112676
Highly polymorphic SNPs from resequencing data	17	56710286	17:56710286	400058	C	T	Yes	T	0.102	0.05625	3.4	0.0804598	0.0625
Highly polymorphic SNPs from resequencing data	17	57248016	17:57248016	222591	G	A	Yes	A	0.307	0.452055	3.39726	0.16092	0.164384
Highly polymorphic SNPs from resequencing data	17	60793599	17:60793599	312269	A	G	Yes	G	0.328	0.147436	3.35897	0.103448	0.115385
Highly polymorphic SNPs from resequencing data	17	62305910	17:62305910	209966	C	T	Yes	T	0.191	0.212329	3.35616	0.16092	0.150685
Highly polymorphic SNPs from resequencing data	17	62515876	17:62515876	400061	C	T	Yes	T	0.197	0.253425	3.09589	0.16092	0.0684932
Highly polymorphic SNPs from resequencing data	17	63757101	17:63757101	163725	A	T	Yes	T	0.239	0.381944	3.34722	0.172414	0.208333
Highly polymorphic SNPs from resequencing data	17	66299747	17:66299747	122401	G	A	Yes	A	0.194	0.202703	3.64865	0.149425	0.162162
Highly polymorphic SNPs from resequencing data	17	66588324	17:66588324	268782	A	G	Yes	A	0.288	0.387324	3.38028	0.183908	0.211268
Highly polymorphic SNPs from resequencing data	17	67486016	17:67486016	326747	A	T	Yes	T	0.137	0.409722	3.15278	0.172414	0.180556
Highly polymorphic SNPs from resequencing data	17	69421146	17:69421146	115737	G	A	Yes	A	0.262	0.253731	3.8209	0.229885	0.208955
Highly polymorphic SNPs from resequencing data	18	756279	18:756279	397334	T	C	Yes	C	0.245	0.242647	3.64706	0.218391	0.161765
Highly polymorphic SNPs from resequencing data	18	1153613	18:1153613	193588	A	C	Yes	A	0.493	0.283582	3.38806	0.229885	0.119403
Highly polymorphic SNPs from resequencing data	18	1347201	18:1347201	400397	A	C	Yes	A	0.392	0.260274	3.56164	0.16092	0.136986
Highly polymorphic SNPs from resequencing data	18	4155815	18:4155815	253055	G	A	Yes	G	0.302	0.47973	3.55405	0.149425	0.22973
Highly polymorphic SNPs from resequencing data	18	4499199	18:4499199	379012	C	A	Yes	A	0.306	0.455224	3.85075	0.229885	0.19403
Highly polymorphic SNPs from resequencing data	18	5697423	18:5697423	291903	G	A	Yes	A	0.138	0.344595	3.54054	0.149425	0.175676
Highly polymorphic SNPs from resequencing data	18	14712485	18:14712485	375255	G	A	Yes	A	0.1	0.178082	3.50685	0.16092	0.136986
Highly polymorphic SNPs from resequencing data	18	16387204	18:16387204	253116	C	T	Yes	T	0.146	0.19863	3.28767	0.16092	0.205479
Highly polymorphic SNPs from resequencing data	18	18749252	18:18749252	319184	T	C	Yes	T	0.172	0.274648	3.3662	0.183908	0.126761
Highly polymorphic SNPs from resequencing data	18	21228754	18:21228754	186973	A	G	Yes	G	0.151	0.387324	3.3662	0.183908	0.211268
Highly polymorphic SNPs from resequencing data	18	25798085	18:25798085	278784	C	T	Yes	T	0.181	0.428571	3.33766	0.114943	0.181818
Highly polymorphic SNPs from resequencing data	18	26076869	18:26076869	240020	A	G	Yes	G	0.274	0.256579	3.22368	0.126437	0.171053
Highly polymorphic SNPs from resequencing data	18	26521486	18:26521486	106312	A	G	Yes	A	0.214	0.226027	3.9863	0.16092	0.150685
Highly polymorphic SNPs from resequencing data	18	29343518	18:29343518	382582	G	A	Yes	A	0.104	0.203947	3.19737	0.126437	0.144737
Highly polymorphic SNPs from resequencing data	18	29880407	18:29880407	242252	A	G	Yes	G	0.112	0.426667	3.16	0.137931	0.133333
Highly polymorphic SNPs from resequencing data	18	30122659	18:30122659	207395	G	A	Yes	G	0.213	0.147887	3.32394	0.183908	0.0704225
Highly polymorphic SNPs from resequencing data	18	30330054	18:30330054	135171	A	G	Yes	A	0.33	0.477612	3.65672	0.229885	0.268657
Highly polymorphic SNPs from resequencing data	18	30799675	18:30799675	357662	T	C	Yes	C	0.129	0.283784	4.02703	0.149425	0.162162
Highly polymorphic SNPs from resequencing data	18	31876844	18:31876844	162502	C	T	Yes	T	0.103	0.298507	3.77612	0.229885	0.179104
Highly polymorphic SNPs from resequencing data	18	37089308	18:37089308	206623	C	T	Yes	C	0.325	0.453947	3.63158	0.126437	0.223684
Highly polymorphic SNPs from resequencing data	18	38233778	18:38233778	423233	A	G	Yes	G	0.082	0.0853659	3.46341	0.0574713	0.097561
Highly polymorphic SNPs from resequencing data	18	39513780	18:39513780	218177	G	A	Yes	A	0.421	0.378571	4.02857	0.195402	0.242857
Highly polymorphic SNPs from resequencing data	18	41146957	18:41146957	401527	T	C	Yes	C	0.201	0.394737	3.28947	0.126437	0.105263
Highly polymorphic SNPs from resequencing data	18	49316057	18:49316057	352981	T	A	Yes	A	0.106	0.14	3.52	0.137931	0.0933333
Highly polymorphic SNPs from resequencing data	18	55556544	18:55556544	303459	G	C	Yes	G	0.281	0.12987	3.38961	0.114943	0.103896
Highly polymorphic SNPs from resequencing data	18	57770078	18:57770078	54040	G	A	Yes	A	0.076	0.242424	3.86364	0.241379	0.151515
Highly polymorphic SNPs from resequencing data	18	57824118	18:57824118	240908	T	C	Yes	C	0.154	0.185714	3.68571	0.195402	0.142857
Highly polymorphic SNPs from resequencing data	18	58903307	18:58903307	121530	G	T	No			0.174242	2.74242	0.241379	0.106061
Highly polymorphic SNPs from resequencing data	18	62197762	18:62197762	305235	T	C	Yes	C	0.223	0.162338	3.2987	0.114943	0.194805
Highly polymorphic SNPs from resequencing data	19	499170	19:499170	107566	C	A	No			0.283582	2.83582	0.229885	0.119403
Highly polymorphic SNPs from resequencing data	19	606736	19:606736	567178	T	A	Yes	T	0.392	0.378788	2.74242	0.241379	0.242424
Highly polymorphic SNPs from resequencing data	19	2440384	19:2440384	406784	C	T	Yes	T	0.071	0.0952381	3.4127	0.275862	0.0952381
Highly polymorphic SNPs from resequencing data	19	4558942	19:4558942	202973	T	C	Yes	C	0.267	0.467105	3.59211	0.126437	0.223684
Highly polymorphic SNPs from resequencing data	19	6122921	19:6122921	400129	A	C	Yes	C	0.413	0.412698	3.33333	0.275862	0.190476
Highly polymorphic SNPs from resequencing data	19	8396881	19:8396881	189515	A	G	Yes	A	0.312	0.365385	3.41026	0.103448	0.192308
Highly polymorphic SNPs from resequencing data	19	8586396	19:8586396	564150	A	G	Yes	A	0.345	0.315789	3.51316	0.126437	0.236842
Highly polymorphic SNPs from resequencing data	19	9309742	19:9309742	400892	C	T	Yes	T	0.108	0.173913	3.33333	0.206897	0.144928
Highly polymorphic SNPs from resequencing data	19	10825120	19:10825120	230723	G	A	Yes	A	0.395	0.297297	2.86486	0.149425	0.216216
Highly polymorphic SNPs from resequencing data	19	11055843	19:11055843	256694	C	A	Yes	A	0.276	0.3	3.4	0.137931	0.12
Highly polymorphic SNPs from resequencing data	19	11627583	19:11627583	306542	G	A	Yes	A	0.172	0.378788	3.48485	0.241379	0.151515
Highly polymorphic SNPs from resequencing data	19	12359473	19:12359473	400015	G	A	Yes	A	0.315	0.335526	3.42105	0.126437	0.171053
Highly polymorphic SNPs from resequencing data	19	14212645	19:14212645	209435	C	T	Yes	T	0.316	0.35	3.37143	0.195402	0.157143
Highly polymorphic SNPs from resequencing data	19	17525560	19:17525560	520557	A	C	Yes	C	0.178	0.24	3.8	0.137931	0.133333
Highly polymorphic SNPs from resequencing data	19	20432126	19:20432126	499087	T	C	Yes	C	0.377	0.228571	3.52857	0.195402	0.171429
Highly polymorphic SNPs from resequencing data	19	20931213	19:20931213	490486	A	T	Yes	A	0.483	0.376712	3.24658	0.16092	0.178082
Highly polymorphic SNPs from resequencing data	19	21814404	19:21814404	195095	A	G	Yes	A	0.446	0.444444	3.19444	0.172414	0.194444
Highly polymorphic SNPs from resequencing data	19	23106942	19:23106942	303285	G	A	Yes	A	0.466	0.467105	3.67105	0.126437	0.223684
Highly polymorphic SNPs from resequencing data	19	24133781	19:24133781	224621	T	C	Yes	C	0.175	0.290541	3.60811	0.149425	0.202703
Highly polymorphic SNPs from resequencing data	19	27118787	19:27118787	241981	T	C	Yes	T	0.459	0.326923	4.23077	0.103448	0.217949
Highly polymorphic SNPs from resequencing data	19	30129894	19:30129894	192013	A	G	Yes	G	0.301	0.335616	3.36986	0.16092	0.178082
Highly polymorphic SNPs from resequencing data	19	30631674	19:30631674	144644	T	C	Yes	T	0.433	0.418919	3.59459	0.149425	0.216216
Highly polymorphic SNPs from resequencing data	19	31045131	19:31045131	254094	T	C	Yes	C	0.298	0.263889	3.27778	0.172414	0.194444
Highly polymorphic SNPs from resequencing data	19	31930682	19:31930682	232707	C	G	Yes	C	0.295	0.357143	3.95714	0.195402	0.228571
Highly polymorphic SNPs from resequencing data	19	32768317	19:32768317	98904	G	A	Yes	A	0.241	0.445205	3.41096	0.16092	0.205479
Highly polymorphic SNPs from resequencing data	19	33432406	19:33432406	211238	T	G	Yes	G	0.407	0.390411	3.10959	0.16092	0.178082
Highly polymorphic SNPs from resequencing data	19	34183154	19:34183154	148500	G	A	Yes	A	0.276	0.443662	3.49296	0.183908	0.126761
Highly polymorphic SNPs from resequencing data	19	37317407	19:37317407	287696	A	G	Yes	G	0.106	0.357143	3.61039	0.114943	0.142857
Highly polymorphic SNPs from resequencing data	19	38104862	19:38104862	273709	C	T	Yes	T	0.262	0.272727	4.41558	0.114943	0.155844
Highly polymorphic SNPs from resequencing data	19	40240599	19:40240599	126335	A	G	Yes	G	0.277	0.423611	3.59722	0.172414	0.291667
Highly polymorphic SNPs from resequencing data	19	40644772	19:40644772	362330	A	G	Yes	G	0.28	0.0679012	3.49383	0.0689655	0.037037
Highly polymorphic SNPs from resequencing data	19	44453526	19:44453526	399058	T	C	Yes	C	0.391	0.333333	3.69333	0.137931	0.213333
Highly polymorphic SNPs from resequencing data	19	46018924	19:46018924	491552	C	A	Yes	A	0.385	0.264286	3.91429	0.195402	0.214286
Highly polymorphic SNPs from resequencing data	19	47146090	19:47146090	276586	A	C	Yes	A	0.427	0.384058	3.57971	0.206897	0.246377
Highly polymorphic SNPs from resequencing data	19	51799507	19:51799507	157131	G	A	Yes	A	0.168	0.358108	3.67568	0.149425	0.22973
Highly polymorphic SNPs from resequencing data	19	51956638	19:51956638	308517	C	G	Yes	G	0.35	0.328947	4.52632	0.126437	0.131579
Highly polymorphic SNPs from resequencing data	19	53195718	19:53195718	400268	A	G	Yes	G	0.236	0.294872	4.55128	0.103448	0.230769
Highly polymorphic SNPs from resequencing data	19	61321699	19:61321699	274661	A	G	Yes	A	0.139	0.152778	3.75	0.172414	0.138889
Highly polymorphic SNPs from resequencing data	20	5693563	20:5693563	123948	G	A	Yes	G	0.249	0.367188	3.40625	0.264368	0.171875
Highly polymorphic SNPs from resequencing data	20	8680621	20:8680621	233662	C	T	Yes	T	0.291	0.369863	2.9589	0.16092	0.109589
Highly polymorphic SNPs from resequencing data	20	11156926	20:11156926	330139	A	G	Yes	G	0.262	0.28	3.76	0.137931	0.186667
Highly polymorphic SNPs from resequencing data	20	13634710	20:13634710	400216	T	A	Yes	A	0.472	0.445946	3.41892	0.149425	0.27027
Highly polymorphic SNPs from resequencing data	20	14608576	20:14608576	164504	C	T	Yes	C	0.439	0.222222	3.07937	0.275862	0.15873
Highly polymorphic SNPs from resequencing data	20	14869947	20:14869947	277033	C	A	Yes	A	0.118	0.352113	3.15493	0.183908	0.112676
Highly polymorphic SNPs from resequencing data	20	15826688	20:15826688	349539	A	G	Yes	G	0.4	0.408451	3.19718	0.183908	0.169014
Highly polymorphic SNPs from resequencing data	20	16482913	20:16482913	143819	A	G	Yes	G	0.31	0.294872	3.39744	0.103448	0.153846
Highly polymorphic SNPs from resequencing data	20	17015984	20:17015984	458197	A	C	Yes	C	0.091	0.0855263	3.48684	0.126437	0.0921053
Highly polymorphic SNPs from resequencing data	20	18900371	20:18900371	245883	T	A	Yes	A	0.218	0.153846	3.67949	0.103448	0.230769
Highly polymorphic SNPs from resequencing data	20	20203318	20:20203318	281890	C	T	Yes	T	0.231	0.273973	3.57534	0.16092	0.191781
Highly polymorphic SNPs from resequencing data	20	20726996	20:20726996	251485	A	C	Yes	C	0.469	0.415584	3.22078	0.114943	0.155844
Highly polymorphic SNPs from resequencing data	20	22323003	20:22323003	299351	G	A	Yes	A	0.295	0.479167	3.72222	0.172414	0.236111
Highly polymorphic SNPs from resequencing data	20	23654183	20:23654183	412698	T	C	Yes	C	0.037	0.119718	3.29577	0.183908	0.0704225
Highly polymorphic SNPs from resequencing data	20	25085990	20:25085990	400677	C	T	Yes	T	0.254	0.25	3.59459	0.149425	0.202703
Highly polymorphic SNPs from resequencing data	20	26486572	20:26486572	363958	C	T	Yes	T	0.225	0.243243	3.27027	0.149425	0.243243
Highly polymorphic SNPs from resequencing data	20	26850530	20:26850530	332590	A	G	Yes	G	0.043	0.19863	3.27397	0.16092	0.178082
Highly polymorphic SNPs from resequencing data	20	27183120	20:27183120	524702	T	C	Yes	C	0.143	0.258065	3.43548	0.287356	0.129032
Highly polymorphic SNPs from resequencing data	20	28328637	20:28328637	406453	C	T	Yes	T	0.33	0.253425	3.23288	0.16092	0.232877
Highly polymorphic SNPs from resequencing data	20	30579002	20:30579002	380794	G	A	Yes	A	0.128	0.168919	3.18919	0.149425	0.0945946
Highly polymorphic SNPs from resequencing data	20	31137698	20:31137698	385038	T	C	Yes	C	0.365	0.314103	3.34615	0.103448	0.192308
Highly polymorphic SNPs from resequencing data	20	31522736	20:31522736	357992	C	T	Yes	T	0.106	0.235714	3.18571	0.195402	0.128571
Highly polymorphic SNPs from resequencing data	20	32466538	20:32466538	232298	G	A	Yes	G	0.26	0.272727	3.39394	0.241379	0.212121
Highly polymorphic SNPs from resequencing data	20	33006169	20:33006169	348570	T	C	Yes	C	0.431	0.212329	3.46575	0.16092	0.123288
Highly polymorphic SNPs from resequencing data	20	34988232	20:34988232	182934	C	G	Yes	G	0.227	0.486111	3.41667	0.172414	0.277778
Highly polymorphic SNPs from resequencing data	20	36789962	20:36789962	248468	C	T	Yes	T	0.144	0.347222	3.11111	0.172414	0.111111
Highly polymorphic SNPs from resequencing data	20	40386261	20:40386261	285691	A	G	Yes	G	0.296	0.290541	3.43243	0.149425	0.202703
Highly polymorphic SNPs from resequencing data	20	43569756	20:43569756	429101	A	T	Yes	T	0.243	0.233871	3.87097	0.287356	0.145161
Highly polymorphic SNPs from resequencing data	20	43998857	20:43998857	153400	C	T	Yes	T	0.165	0.316176	3.16176	0.218391	0.132353
Highly polymorphic SNPs from resequencing data	20	46468433	20:46468433	183016	A	G	Yes	G	0.169	0.256944	3.35616	0.172414	0.125
Highly polymorphic SNPs from resequencing data	20	46651449	20:46651449	315666	A	G	Yes	G	0.144	0.181159	3.24638	0.206897	0.130435
Highly polymorphic SNPs from resequencing data	20	46967115	20:46967115	218244	T	A	No			0.0833333	2.93939	0.241379	0.0454545
Highly polymorphic SNPs from resequencing data	20	47315703	20:47315703	514843	T	C	Yes	T	0.169	0.206667	3.26667	0.137931	0.2
Highly polymorphic SNPs from resequencing data	20	48147655	20:48147655	521093	G	A	Yes	A	0.355	0.347222	3.01389	0.172414	0.166667
Highly polymorphic SNPs from resequencing data	20	48668748	20:48668748	352595	T	G	Yes	G	0.465	0.353333	4.08	0.137931	0.173333
Highly polymorphic SNPs from resequencing data	20	49422130	20:49422130	158652	G	T	Yes	G	0.129	0.285714	3.46753	0.114943	0.155844
Highly polymorphic SNPs from resequencing data	20	49580782	20:49580782	400165	G	T	Yes	T	0.315	0.342466	3.12329	0.16092	0.219178
Highly polymorphic SNPs from resequencing data	20	50113858	20:50113858	337286	A	G	Yes	A	0.16	0.106061	3.68182	0.241379	0.0909091
Highly polymorphic SNPs from resequencing data	20	50451144	20:50451144	462922	C	T	Yes	C	0.09	0.0753425	3.0137	0.16092	0.0684932
Highly polymorphic SNPs from resequencing data	20	51195230	20:51195230	309761	T	G	Yes	G	0.418	0.28169	3.29577	0.183908	0.169014
Highly polymorphic SNPs from resequencing data	20	53236164	20:53236164	400131	A	G	Yes	G	0.142	0.162162	3.7027	0.149425	0.108108
Highly polymorphic SNPs from resequencing data	20	54652836	20:54652836	335104	A	G	Yes	G	0.009	0.0945946	3.41892	0.149425	0.108108
Highly polymorphic SNPs from resequencing data	20	57209756	20:57209756	306060	A	G	Yes	A	0.392	0.403846	3.47436	0.103448	0.192308
Highly polymorphic SNPs from resequencing data	20	58049899	20:58049899	136326	A	G	Yes	G	0.141	0.239437	3.43662	0.183908	0.197183
Highly polymorphic SNPs from resequencing data	20	60560211	20:60560211	243965	A	G	Yes	G	0.136	0.25	3.30667	0.149425	0.148649
Highly polymorphic SNPs from resequencing data	20	61107616	20:61107616	205923	G	A	Yes	A	0.163	0.381579	3.55263	0.126437	0.236842
Highly polymorphic SNPs from resequencing data	20	63273089	20:63273089	268154	T	C	Yes	C	0.116	0.328947	3.38158	0.126437	0.236842
Highly polymorphic SNPs from resequencing data	20	64412356	20:64412356	330785	A	G	Yes	A	0.3	0.318182	3.36364	0.114943	0.116883
Highly polymorphic SNPs from resequencing data	20	66512069	20:66512069	148312	T	C	Yes	T	0.238	0.277778	3.51389	0.172414	0.222222
Highly polymorphic SNPs from resequencing data	20	70822874	20:70822874	200649	G	T	Yes	T	0.257	0.317568	3.62162	0.149425	0.310811
Highly polymorphic SNPs from resequencing data	21	270528	21:270528	485404	C	T	Yes	T	0.264	0.407895	3.14474	0.126437	0.184211
Highly polymorphic SNPs from resequencing data	21	755932	21:755932	349671	C	T	Yes	T	0.052	0.119718	3.61972	0.183908	0.126761
Highly polymorphic SNPs from resequencing data	21	1105603	21:1105603	624988	G	A	Yes	A	0.153	0.180556	3.47222	0.172414	0.138889
Highly polymorphic SNPs from resequencing data	21	4463807	21:4463807	295112	G	A	Yes	A	0.129	0.0949367	3.58228	0.091954	0.0886076
Highly polymorphic SNPs from resequencing data	21	5568361	21:5568361	118120	A	G	Yes	A	0.361	0.306667	3.77333	0.137931	0.24
Highly polymorphic SNPs from resequencing data	21	9219804	21:9219804	452188	G	A	Yes	A	0.06	0.264286	3.54286	0.195402	0.185714
Highly polymorphic SNPs from resequencing data	21	20455618	21:20455618	360284	T	C	Yes	C	0.225	0.141892	3.77027	0.149425	0.121622
Highly polymorphic SNPs from resequencing data	21	23399145	21:23399145	304589	A	G	Yes	G	0.123	0.209459	3.78378	0.149425	0.148649
Highly polymorphic SNPs from resequencing data	21	24151775	21:24151775	300284	G	C	Yes	C	0.19	0.222973	3.17568	0.149425	0.148649
Highly polymorphic SNPs from resequencing data	21	28138730	21:28138730	487665	C	T	Yes	T	0.165	0.24	3.28	0.137931	0.133333
Highly polymorphic SNPs from resequencing data	21	30762908	21:30762908	210282	G	T	Yes	T	0.323	0.267606	3.47887	0.183908	0.197183
Highly polymorphic SNPs from resequencing data	21	31023122	21:31023122	195296	G	A	Yes	A	0.431	0.315789	3.31579	0.126437	0.184211
Highly polymorphic SNPs from resequencing data	21	31660047	21:31660047	533860	G	C	Yes	G	0.493	0.227273	3.61039	0.114943	0.142857
Highly polymorphic SNPs from resequencing data	21	32193907	21:32193907	110093	C	T	Yes	T	0.191	0.184211	3.51316	0.126437	0.131579
Highly polymorphic SNPs from resequencing data	21	33553918	21:33553918	218985	A	C	Yes	C	0.182	0.388158	3.44737	0.126437	0.223684
Highly polymorphic SNPs from resequencing data	21	33949399	21:33949399	200926	G	A	Yes	A	0.434	0.263889	3.97222	0.172414	0.222222
Highly polymorphic SNPs from resequencing data	21	34347355	21:34347355	316456	T	C	Yes	C	0.435	0.471831	3.28169	0.183908	0.239437
Highly polymorphic SNPs from resequencing data	21	34780330	21:34780330	384227	T	C	Yes	T	0.476	0.473684	4.35526	0.126437	0.236842
Highly polymorphic SNPs from resequencing data	21	35684692	21:35684692	201898	C	T	Yes	T	0.315	0.276119	3.76119	0.229885	0.164179
Highly polymorphic SNPs from resequencing data	21	36128119	21:36128119	135489	A	C	Yes	C	0.188	0.279221	3.45455	0.114943	0.220779
Highly polymorphic SNPs from resequencing data	21	36263608	21:36263608	211605	G	T	Yes	G	0.496	0.323944	3.67606	0.183908	0.112676
Highly polymorphic SNPs from resequencing data	21	36475213	21:36475213	240988	C	A	Yes	A	0.291	0.118056	3.70833	0.172414	0.0972222
Highly polymorphic SNPs from resequencing data	21	36716201	21:36716201	192628	G	A	Yes	G	0.203	0.276119	3.31343	0.229885	0.19403
Highly polymorphic SNPs from resequencing data	21	36908829	21:36908829	207968	A	G	Yes	A	0.461	0.46	3.65333	0.137931	0.253333
Highly polymorphic SNPs from resequencing data	21	37116797	21:37116797	282020	C	T	Yes	T	0.143	0.419118	3.10294	0.218391	0.191176
Highly polymorphic SNPs from resequencing data	21	37398817	21:37398817	140619	G	A	Yes	A	0.233	0.387324	3.12676	0.183908	0.211268
Highly polymorphic SNPs from resequencing data	21	37539436	21:37539436	277135	G	A	Yes	A	0.192	0.0846154	3.29231	0.252874	0.0769231
Highly polymorphic SNPs from resequencing data	21	38233396	21:38233396	149423	G	A	Yes	A	0.179	0.239726	3.24658	0.16092	0.150685
Highly polymorphic SNPs from resequencing data	21	38382819	21:38382819	227630	A	G	Yes	G	0.177	0.366197	3.38028	0.183908	0.140845
Highly polymorphic SNPs from resequencing data	21	38864436	21:38864436	206782	T	C	Yes	C	0.162	0.304054	3.13514	0.149425	0.121622
Highly polymorphic SNPs from resequencing data	21	39071218	21:39071218	376568	T	C	Yes	C	0.156	0.107692	3.66154	0.252874	0.0615385
Highly polymorphic SNPs from resequencing data	21	39447786	21:39447786	429945	G	C	Yes	C	0.08	0.301471	3.01471	0.218391	0.0735294
Highly polymorphic SNPs from resequencing data	21	40257685	21:40257685	300215	G	A	Yes	A	0.359	0.345588	3.14706	0.218391	0.161765
Highly polymorphic SNPs from resequencing data	21	41247937	21:41247937	400192	C	T	Yes	C	0.265	0.326389	3.63889	0.172414	0.180556
Highly polymorphic SNPs from resequencing data	21	42412556	21:42412556	355943	T	C	Yes	T	0.017	0.130137	3.47945	0.16092	0.0684932
Highly polymorphic SNPs from resequencing data	21	43571317	21:43571317	400247	A	G	Yes	A	0.303	0.269231	3.30769	0.252874	0.169231
Highly polymorphic SNPs from resequencing data	21	44196487	21:44196487	394006	A	G	Yes	G	0.396	0.398649	3.52703	0.149425	0.22973
Highly polymorphic SNPs from resequencing data	21	44590493	21:44590493	450534	T	C	Yes	C	0.172	0.435714	3.82857	0.195402	0.242857
Highly polymorphic SNPs from resequencing data	21	45884822	21:45884822	340835	A	G	Yes	A	0.185	0.376712	3.72603	0.16092	0.205479
Highly polymorphic SNPs from resequencing data	21	46700453	21:46700453	400248	G	A	Yes	A	0.293	0.321429	3.38571	0.195402	0.185714
Highly polymorphic SNPs from resequencing data	21	47311603	21:47311603	294498	T	C	Yes	C	0.28	0.291667	3.76389	0.172414	0.166667
Highly polymorphic SNPs from resequencing data	21	48097655	21:48097655	318021	T	C	Yes	C	0.183	0.22973	3.71622	0.149425	0.216216
Highly polymorphic SNPs from resequencing data	21	48415676	21:48415676	365165	G	A	Yes	A	0.306	0.203947	2.92105	0.126437	0.118421
Highly polymorphic SNPs from resequencing data	21	49898472	21:49898472	400013	G	A	Yes	G	0.263	0.441176	3.30882	0.218391	0.235294
Highly polymorphic SNPs from resequencing data	21	50336553	21:50336553	400141	G	A	Yes	G	0.358	0.429577	3.07042	0.183908	0.211268
Highly polymorphic SNPs from resequencing data	21	50773327	21:50773327	232980	A	T	Yes	A	0.283	0.359155	3.09859	0.183908	0.126761
Highly polymorphic SNPs from resequencing data	21	52079151	21:52079151	249131	C	A	Yes	A	0.136	0.347222	3.36111	0.172414	0.138889
Highly polymorphic SNPs from resequencing data	21	52856616	21:52856616	310507	T	C	Yes	T	0.485	0.449275	3.04348	0.206897	0.231884
Highly polymorphic SNPs from resequencing data	21	53322736	21:53322736	341748	T	G	Yes	G	0.121	0.0779221	3.24675	0.114943	0.0519481
Highly polymorphic SNPs from resequencing data	21	53664484	21:53664484	366638	C	T	Yes	T	0.272	0.137681	3.31884	0.206897	0.0434783
Highly polymorphic SNPs from resequencing data	21	54275463	21:54275463	347836	G	A	Yes	A	0.238	0.391304	3.31884	0.206897	0.144928
Highly polymorphic SNPs from resequencing data	21	54623299	21:54623299	319070	T	C	Yes	C	0.103	0.272727	3.97403	0.114943	0.233766
Highly polymorphic SNPs from resequencing data	21	55280805	21:55280805	380618	A	G	Yes	G	0.165	0.362319	3.91304	0.206897	0.173913
Highly polymorphic SNPs from resequencing data	21	56868015	21:56868015	118136	A	C	Yes	C	0.48	0.4	3.50667	0.137931	0.213333
Highly polymorphic SNPs from resequencing data	21	57614690	21:57614690	348679	G	A	Yes	A	0.183	0.358108	3.40541	0.149425	0.121622
Highly polymorphic SNPs from resequencing data	21	59319603	21:59319603	507694	G	T	Yes	T	0.455	0.326667	3.41333	0.137931	0.146667
Highly polymorphic SNPs from resequencing data	21	67864945	21:67864945	216913	T	C	Yes	T	0.188	0.5	4.25974	0.114943	0.194805
Highly polymorphic SNPs from resequencing data	22	2207010	22:2207010	145702	A	C	Yes	A	0.17	0.256944	3.77778	0.172414	0.125
Highly polymorphic SNPs from resequencing data	22	2644389	22:2644389	308202	A	G	Yes	G	0.355	0.242647	3.30882	0.218391	0.102941
Highly polymorphic SNPs from resequencing data	22	4260718	22:4260718	302907	A	G	Yes	A	0.269	0.440789	3.31579	0.126437	0.276316
Highly polymorphic SNPs from resequencing data	22	4838225	22:4838225	367308	C	T	Yes	C	0.472	0.40411	3.39726	0.16092	0.123288
Highly polymorphic SNPs from resequencing data	22	7239440	22:7239440	103664	G	A	Yes	A	0.247	0.189189	3.44595	0.149425	0.162162
Highly polymorphic SNPs from resequencing data	22	9371039	22:9371039	289732	A	G	Yes	A	0.474	0.326667	3.32	0.137931	0.173333
Highly polymorphic SNPs from resequencing data	22	10718451	22:10718451	230884	A	C	Yes	C	0.407	0.386667	3.26667	0.137931	0.266667
Highly polymorphic SNPs from resequencing data	22	11034836	22:11034836	190695	T	C	Yes	C	0.346	0.253333	3.61333	0.137931	0.16
Highly polymorphic SNPs from resequencing data	22	11264051	22:11264051	227427	C	T	Yes	C	0.39	0.344595	3.40541	0.149425	0.121622
Highly polymorphic SNPs from resequencing data	22	12266111	22:12266111	323763	G	A	Yes	A	0.454	0.450704	3.61972	0.183908	0.197183
Highly polymorphic SNPs from resequencing data	22	13762520	22:13762520	270305	G	A	Yes	A	0.206	0.197183	3.02817	0.183908	0.169014
Highly polymorphic SNPs from resequencing data	22	15734802	22:15734802	400065	C	T	Yes	T	0.122	0.0641026	3.78205	0.103448	0.0769231
Highly polymorphic SNPs from resequencing data	22	17397850	22:17397850	279020	C	A	Yes	C	0.257	0.440789	3.72368	0.126437	0.144737
Highly polymorphic SNPs from resequencing data	22	18060276	22:18060276	168730	C	T	Yes	T	0.36	0.42	3.76	0.137931	0.2
Highly polymorphic SNPs from resequencing data	22	20044200	22:20044200	306788	C	T	Yes	T	0.474	0.432432	3.39189	0.149425	0.189189
Highly polymorphic SNPs from resequencing data	22	20350988	22:20350988	214828	G	T	Yes	G	0.483	0.492958	3.02817	0.183908	0.169014
Highly polymorphic SNPs from resequencing data	22	20608839	22:20608839	266213	T	A	Yes	A	0.147	0.291667	3.40278	0.172414	0.138889
Highly polymorphic SNPs from resequencing data	22	21032173	22:21032173	158142	G	A	Yes	A	0.493	0.291667	3.51389	0.172414	0.138889
Highly polymorphic SNPs from resequencing data	22	25722903	22:25722903	304534	T	C	Yes	C	0.47	0.337838	3.51351	0.149425	0.243243
Highly polymorphic SNPs from resequencing data	22	26027437	22:26027437	377519	A	G	No			0.121795	3.39744	0.103448	0.0897436
Highly polymorphic SNPs from resequencing data	22	28836134	22:28836134	400317	T	G	Yes	T	0.468	0.493506	3.48052	0.114943	0.12987
Highly polymorphic SNPs from resequencing data	22	29629222	22:29629222	217282	C	T	Yes	T	0.28	0.342105	3.51316	0.126437	0.157895
Highly polymorphic SNPs from resequencing data	22	31322634	22:31322634	203486	C	T	Yes	T	0.18	0.283784	3.48649	0.149425	0.135135
Highly polymorphic SNPs from resequencing data	22	31797624	22:31797624	122844	T	C	Yes	C	0.301	0.206667	3.97333	0.137931	0.146667
Highly polymorphic SNPs from resequencing data	22	32404339	22:32404339	410474	G	T	Yes	T	0.211	0.373239	3.8169	0.183908	0.211268
Highly polymorphic SNPs from resequencing data	22	33169409	22:33169409	431677	A	G	Yes	A	0.419	0.375	3.66667	0.172414	0.166667
Highly polymorphic SNPs from resequencing data	22	33601086	22:33601086	264740	C	T	Yes	T	0.191	0.223881	3.55224	0.229885	0.119403
Highly polymorphic SNPs from resequencing data	22	37880597	22:37880597	388790	T	C	Yes	T	0.45	0.12987	3.68831	0.114943	0.103896
Highly polymorphic SNPs from resequencing data	22	38269387	22:38269387	400477	A	G	Yes	G	0.379	0.331169	3.58442	0.114943	0.168831
Highly polymorphic SNPs from resequencing data	22	41042049	22:41042049	376996	T	C	Yes	C	0.138	0.145833	3.55556	0.172414	0.0972222
Highly polymorphic SNPs from resequencing data	22	43468159	22:43468159	190988	G	A	Yes	A	0.403	0.292857	3.72857	0.195402	0.185714
Highly polymorphic SNPs from resequencing data	22	43659147	22:43659147	400395	G	C	Yes	C	0.269	0.323077	3.53846	0.252874	0.246154
Highly polymorphic SNPs from resequencing data	22	44295642	22:44295642	218432	T	C	Yes	C	0.25	0.412698	3.7619	0.275862	0.15873
Highly polymorphic SNPs from resequencing data	22	44514074	22:44514074	145622	G	A	Yes	G	0.188	0.160256	3.67949	0.103448	0.166667
Highly polymorphic SNPs from resequencing data	22	45177529	22:45177529	134026	A	G	Yes	G	0.237	0.37013	2.98701	0.114943	0.194805
Highly polymorphic SNPs from resequencing data	22	50364257	22:50364257	35713	T	C	Yes	C	0.303	0.427536	3.3913	0.206897	0.217391
Highly polymorphic SNPs from resequencing data	22	50883711	22:50883711	374620	A	T	Yes	T	0.396	0.346154	3.58974	0.103448	0.179487
Highly polymorphic SNPs from resequencing data	22	51258331	22:51258331	195130	A	T	Yes	T	0.191	0.314103	4.23077	0.103448	0.192308
Highly polymorphic SNPs from resequencing data	22	51774071	22:51774071	477383	T	A	Yes	T	0.242	0.280822	3.27397	0.16092	0.178082
Highly polymorphic SNPs from resequencing data	22	54738853	22:54738853	52870	G	C	Yes	G	0.194	0.213333	4.14667	0.137931	0.133333
Highly polymorphic SNPs from resequencing data	22	55887018	22:55887018	57062	T	C	Yes	T	0.258	0.28169	4.30986	0.183908	0.169014
Highly polymorphic SNPs from resequencing data	22	59537362	22:59537362	313581	T	A	Yes	A	0.28	0.402597	3.24675	0.114943	0.311688
Highly polymorphic SNPs from resequencing data	23	2931772	23:2931772	120292	C	T	Yes	T	0.22	0.282051	3.79487	0.103448	0.205128
Highly polymorphic SNPs from resequencing data	23	8077565	23:8077565	256395	G	A	Yes	A	0.202	0.171053	3.80263	0.126437	0.157895
Highly polymorphic SNPs from resequencing data	23	9231461	23:9231461	140765	C	T	Yes	T	0.37	0.371429	3.42857	0.195402	0.257143
Highly polymorphic SNPs from resequencing data	23	10190411	23:10190411	400010	A	G	Yes	G	0.487	0.186667	3.58667	0.137931	0.24
Highly polymorphic SNPs from resequencing data	23	11648322	23:11648322	272424	A	G	Yes	G	0.104	0.203947	3.23684	0.126437	0.144737
Highly polymorphic SNPs from resequencing data	23	11970160	23:11970160	348427	A	G	Yes	G	0.211	0.214286	3.35065	0.114943	0.116883
Highly polymorphic SNPs from resequencing data	23	14291538	23:14291538	274458	T	C	Yes	C	0.143	0.305556	3.43056	0.172414	0.111111
Highly polymorphic SNPs from resequencing data	23	15972630	23:15972630	215477	C	T	Yes	T	0.345	0.448718	3.57692	0.103448	0.230769
Highly polymorphic SNPs from resequencing data	23	17640681	23:17640681	403614	C	A	Yes	C	0.418	0.493506	3.38961	0.114943	0.25974
Highly polymorphic SNPs from resequencing data	23	19196260	23:19196260	400203	A	G	Yes	G	0.17	0.291667	3.18056	0.172414	0.166667
Highly polymorphic SNPs from resequencing data	23	20373710	23:20373710	219167	G	C	Yes	C	0.344	0.368421	3.27632	0.126437	0.131579
Highly polymorphic SNPs from resequencing data	23	20592877	23:20592877	253176	T	C	Yes	C	0.136	0.168831	3.2987	0.114943	0.12987
Highly polymorphic SNPs from resequencing data	23	25946103	23:25946103	350690	T	C	Yes	C	0.179	0.333333	3.27536	0.206897	0.144928
Highly polymorphic SNPs from resequencing data	23	26846113	23:26846113	285569	G	A	Yes	A	0.104	0.211268	3.38028	0.183908	0.140845
Highly polymorphic SNPs from resequencing data	23	28294605	23:28294605	344030	T	C	Yes	C	0.151	0.287671	3.36986	0.16092	0.191781
Highly polymorphic SNPs from resequencing data	23	30147408	23:30147408	139553	C	T	Yes	T	0.345	0.463768	3.65217	0.206897	0.202899
Highly polymorphic SNPs from resequencing data	23	32962565	23:32962565	119220	G	A	Yes	G	0.254	0.25	3.53846	0.103448	0.192308
Highly polymorphic SNPs from resequencing data	23	33289598	23:33289598	616917	A	G	Yes	G	0.301	0.184932	4.46575	0.16092	0.123288
Highly polymorphic SNPs from resequencing data	23	35105612	23:35105612	604102	T	C	Yes	C	0.241	0.307143	3.67143	0.195402	0.214286
Highly polymorphic SNPs from resequencing data	23	36289631	23:36289631	383552	T	C	Yes	C	0.394	0.385714	3.18571	0.195402	0.171429
Highly polymorphic SNPs from resequencing data	23	36673183	23:36673183	247117	G	T	Yes	G	0.429	0.407692	3.2	0.252874	0.169231
Highly polymorphic SNPs from resequencing data	23	39950646	23:39950646	208816	C	T	Yes	T	0.126	0.166667	3.76	0.137931	0.12
Highly polymorphic SNPs from resequencing data	23	40159462	23:40159462	405217	T	A	Yes	T	0.498	0.48	3.36	0.137931	0.213333
Highly polymorphic SNPs from resequencing data	23	42473064	23:42473064	228291	A	G	Yes	G	0.297	0.337662	3.14286	0.114943	0.12987
Highly polymorphic SNPs from resequencing data	23	42701355	23:42701355	193303	A	G	Yes	A	0.311	0.477612	3.26866	0.229885	0.238806
Highly polymorphic SNPs from resequencing data	23	45725710	23:45725710	142623	G	A	Yes	A	0.236	0.21831	3.38028	0.183908	0.15493
Highly polymorphic SNPs from resequencing data	23	47275447	23:47275447	185103	T	A	Yes	A	0.254	0.391892	3.38667	0.149425	0.189189
Highly polymorphic SNPs from resequencing data	23	47460550	23:47460550	400006	C	T	Yes	C	0.349	0.421875	3.29688	0.264368	0.15625
Highly polymorphic SNPs from resequencing data	23	48310671	23:48310671	133686	A	G	Yes	G	0.102	0.16	3.13333	0.137931	0.0533333
Highly polymorphic SNPs from resequencing data	24	707410	24:707410	260874	G	A	Yes	G	0.449	0.368421	4.42105	0.126437	0.184211
Highly polymorphic SNPs from resequencing data	24	6013235	24:6013235	400557	T	A	Yes	A	0.384	0.397436	3.08974	0.103448	0.179487
Highly polymorphic SNPs from resequencing data	24	13348768	24:13348768	527628	C	G	No			0.360294	3.30882	0.218391	0.220588
Highly polymorphic SNPs from resequencing data	24	14771932	24:14771932	535934	T	C	Yes	C	0.337	0.401408	3.32394	0.183908	0.211268
Highly polymorphic SNPs from resequencing data	24	15307866	24:15307866	352601	A	G	Yes	G	0.164	0.101449	3.17391	0.206897	0.057971
Highly polymorphic SNPs from resequencing data	24	17602930	24:17602930	448558	C	G	Yes	G	0.167	0.202899	3.62319	0.206897	0.144928
Highly polymorphic SNPs from resequencing data	24	18487953	24:18487953	397891	G	T	Yes	G	0.402	0.194444	3.25	0.172414	0.111111
Highly polymorphic SNPs from resequencing data	24	19377826	24:19377826	149633	T	C	Yes	T	0.42	0.369863	3.30137	0.16092	0.219178
Highly polymorphic SNPs from resequencing data	24	22285190	24:22285190	323545	T	C	Yes	C	0.233	0.3	3.41333	0.137931	0.146667
Highly polymorphic SNPs from resequencing data	24	23171243	24:23171243	459666	A	T	No			0.148649	3.13514	0.149425	0.108108
Highly polymorphic SNPs from resequencing data	24	23630909	24:23630909	128290	C	T	Yes	T	0.381	0.364865	3.81081	0.149425	0.189189
Highly polymorphic SNPs from resequencing data	24	24171344	24:24171344	197251	C	T	Yes	T	0.282	0.414474	3.35526	0.126437	0.171053
Highly polymorphic SNPs from resequencing data	24	25184329	24:25184329	400168	G	A	Yes	A	0.121	0.346667	3.49333	0.137931	0.16
Highly polymorphic SNPs from resequencing data	24	26463951	24:26463951	203211	T	G	Yes	T	0.394	0.369863	3.56164	0.16092	0.246575
Highly polymorphic SNPs from resequencing data	24	26667162	24:26667162	311031	G	A	Yes	A	0.172	0.169118	3.41176	0.218391	0.102941
Highly polymorphic SNPs from resequencing data	24	27463128	24:27463128	277049	G	C	Yes	C	0.33	0.383562	3.31507	0.16092	0.246575
Highly polymorphic SNPs from resequencing data	24	27740177	24:27740177	213655	G	A	Yes	A	0.126	0.479452	3.31507	0.16092	0.109589
Highly polymorphic SNPs from resequencing data	24	27953832	24:27953832	212612	T	C	Yes	C	0.138	0.223881	3.44776	0.229885	0.119403
Highly polymorphic SNPs from resequencing data	24	28166444	24:28166444	400989	A	G	Yes	G	0.379	0.257353	3.37681	0.218391	0.102941
Highly polymorphic SNPs from resequencing data	24	28650884	24:28650884	60219	T	C	Yes	C	0.16	0.1875	3.30556	0.172414	0.180556
Highly polymorphic SNPs from resequencing data	24	29214788	24:29214788	213048	C	A	Yes	A	0.32	0.422078	3.35065	0.114943	0.194805
Highly polymorphic SNPs from resequencing data	24	29427836	24:29427836	390558	G	A	Yes	A	0.394	0.433824	3.48529	0.218391	0.161765
Highly polymorphic SNPs from resequencing data	24	29818394	24:29818394	409489	A	G	Yes	G	0.052	0.285714	3.50649	0.114943	0.207792
Highly polymorphic SNPs from resequencing data	24	31045029	24:31045029	210836	G	A	Yes	A	0.262	0.369863	3.16438	0.16092	0.191781
Highly polymorphic SNPs from resequencing data	24	31402498	24:31402498	192531	T	A	Yes	A	0.175	0.42	3.36	0.137931	0.306667
Highly polymorphic SNPs from resequencing data	24	31595029	24:31595029	400176	T	C	Yes	C	0.325	0.186667	3.54667	0.137931	0.08
Highly polymorphic SNPs from resequencing data	24	32442144	24:32442144	186379	T	A	Yes	T	0.257	0.215278	3.47222	0.172414	0.152778
Highly polymorphic SNPs from resequencing data	24	33213224	24:33213224	97129	G	C	Yes	G	0.411	0.447368	3.43421	0.126437	0.157895
Highly polymorphic SNPs from resequencing data	24	33355373	24:33355373	331781	T	C	Yes	C	0.328	0.42	3.45333	0.137931	0.146667
Highly polymorphic SNPs from resequencing data	24	34002860	24:34002860	392919	T	C	Yes	C	0.089	0.16	3.58667	0.137931	0.106667
Highly polymorphic SNPs from resequencing data	24	35415629	24:35415629	219209	A	G	Yes	A	0.34	0.236111	3.34722	0.172414	0.194444
Highly polymorphic SNPs from resequencing data	24	35994825	24:35994825	400239	G	C	Yes	C	0.252	0.366197	4.01408	0.183908	0.225352
Highly polymorphic SNPs from resequencing data	24	36700707	24:36700707	270473	C	T	Yes	T	0.448	0.36	3.26667	0.137931	0.133333
Highly polymorphic SNPs from resequencing data	24	36971180	24:36971180	126706	T	G	Yes	G	0.307	0.294521	3.67123	0.16092	0.205479
Highly polymorphic SNPs from resequencing data	24	42084208	24:42084208	168610	A	G	Yes	G	0.302	0.393333	3.30667	0.137931	0.173333
Highly polymorphic SNPs from resequencing data	24	42781398	24:42781398	140605	T	C	Yes	C	0.133	0.282051	3.94872	0.103448	0.230769
Highly polymorphic SNPs from resequencing data	24	43885310	24:43885310	385901	C	T	Yes	T	0.344	0.226027	3.17808	0.16092	0.150685
Highly polymorphic SNPs from resequencing data	24	44271211	24:44271211	297740	G	A	Yes	A	0.146	0.171429	3.38571	0.195402	0.0571429
Highly polymorphic SNPs from resequencing data	24	47327588	24:47327588	237875	C	T	Yes	T	0.108	0.282051	3.15385	0.103448	0.153846
Highly polymorphic SNPs from resequencing data	24	49127147	24:49127147	501030	T	C	Yes	C	0.351	0.253846	3.61538	0.252874	0.2
Highly polymorphic SNPs from resequencing data	24	51996114	24:51996114	135669	C	T	Yes	T	0.44	0.355263	3.94737	0.126437	0.184211
Highly polymorphic SNPs from resequencing data	24	52971630	24:52971630	376028	G	A	Yes	A	0.261	0.463768	3.28986	0.206897	0.173913
Highly polymorphic SNPs from resequencing data	24	54211643	24:54211643	207911	G	A	Yes	G	0.264	0.179487	3.12821	0.103448	0.153846
Highly polymorphic SNPs from resequencing data	24	55401279	24:55401279	400071	C	T	Yes	T	0.219	0.24	3.56	0.137931	0.16
Highly polymorphic SNPs from resequencing data	25	125822	25:125822	220174	T	C	Yes	C	0.151	0.184932	3.53425	0.16092	0.178082
Highly polymorphic SNPs from resequencing data	25	345996	25:345996	325560	T	C	Yes	C	0.272	0.42	3.73333	0.137931	0.253333
Highly polymorphic SNPs from resequencing data	25	967206	25:967206	400325	C	T	Yes	T	0.127	0.223881	3.65672	0.229885	0.208955
Highly polymorphic SNPs from resequencing data	25	5009008	25:5009008	109213	C	T	Yes	T	0.334	0.294118	3.30882	0.218391	0.117647
Highly polymorphic SNPs from resequencing data	25	5459058	25:5459058	306677	G	A	Yes	A	0.285	0.22	3.41333	0.137931	0.146667
Highly polymorphic SNPs from resequencing data	25	9722931	25:9722931	89416	T	G	Yes	G	0.114	0.24359	3.4359	0.103448	0.230769
Highly polymorphic SNPs from resequencing data	25	11904797	25:11904797	215486	C	T	Yes	T	0.101	0.153846	3.25641	0.103448	0.153846
Highly polymorphic SNPs from resequencing data	25	13324772	25:13324772	295881	T	C	Yes	C	0.127	0.28169	3.04225	0.183908	0.112676
Highly polymorphic SNPs from resequencing data	25	14847876	25:14847876	200272	G	A	Yes	A	0.365	0.479167	3.625	0.172414	0.152778
Highly polymorphic SNPs from resequencing data	25	16657059	25:16657059	444903	A	G	Yes	A	0.323	0.434783	3.69565	0.206897	0.144928
Highly polymorphic SNPs from resequencing data	25	17101962	25:17101962	118016	G	T	Yes	T	0.491	0.473684	3.81579	0.126437	0.210526
Highly polymorphic SNPs from resequencing data	25	17219978	25:17219978	62705	C	T	Yes	T	0.106	0.176056	3.08451	0.183908	0.183099
Highly polymorphic SNPs from resequencing data	25	17506800	25:17506800	196410	T	C	Yes	C	0.419	0.362319	3.4058	0.206897	0.202899
Highly polymorphic SNPs from resequencing data	25	17703210	25:17703210	307933	C	T	Yes	C	0.184	0.268116	3.13043	0.206897	0.188406
Highly polymorphic SNPs from resequencing data	25	19423435	25:19423435	518304	G	A	Yes	A	0.146	0.324675	3.66234	0.114943	0.207792
Highly polymorphic SNPs from resequencing data	25	25670327	25:25670327	400079	A	G	Yes	G	0.132	0.133803	3.38028	0.183908	0.0985915
Highly polymorphic SNPs from resequencing data	25	28051441	25:28051441	87966	C	A	Yes	A	0.07	0.106061	4.81818	0.241379	0.121212
Highly polymorphic SNPs from resequencing data	25	28705159	25:28705159	385272	T	G	Yes	G	0.321	0.180556	3.47222	0.172414	0.111111
Highly polymorphic SNPs from resequencing data	25	29343493	25:29343493	400087	G	A	Yes	G	0.498	0.337838	3.35135	0.149425	0.27027
Highly polymorphic SNPs from resequencing data	25	32912651	25:32912651	381502	A	G	Yes	A	0.443	0.464789	3.95775	0.183908	0.28169
Highly polymorphic SNPs from resequencing data	25	35027010	25:35027010	239625	A	G	Yes	A	0.358	0.287879	3.40909	0.241379	0.121212
Highly polymorphic SNPs from resequencing data	25	35531764	25:35531764	206334	C	G	Yes	G	0.142	0.283784	3.40541	0.149425	0.216216
Highly polymorphic SNPs from resequencing data	25	36616351	25:36616351	400198	C	T	Yes	T	0.11	0.229167	3.375	0.172414	0.208333
Highly polymorphic SNPs from resequencing data	25	37509393	25:37509393	105771	T	C	Yes	C	0.338	0.279412	3.73529	0.218391	0.147059
Highly polymorphic SNPs from resequencing data	25	39993980	25:39993980	270958	C	G	Yes	G	0.29	0.194805	3.84416	0.114943	0.181818
Highly polymorphic SNPs from resequencing data	25	40657744	25:40657744	382797	G	C	Yes	C	0.143	0.448052	3.5974	0.114943	0.142857
Highly polymorphic SNPs from resequencing data	26	966294	26:966294	253195	C	T	Yes	T	0.179	0.307692	4.11538	0.103448	0.128205
Highly polymorphic SNPs from resequencing data	26	10209350	26:10209350	369983	G	A	Yes	A	0.387	0.205479	3.23288	0.16092	0.109589
Highly polymorphic SNPs from resequencing data	26	11185925	26:11185925	104219	G	A	Yes	A	0.331	0.322368	3.13158	0.126437	0.171053
Highly polymorphic SNPs from resequencing data	26	13197576	26:13197576	295078	C	T	Yes	C	0.349	0.380282	3.42254	0.183908	0.197183
Highly polymorphic SNPs from resequencing data	26	13492654	26:13492654	345170	A	G	Yes	A	0.498	0.492754	3.4058	0.206897	0.231884
Highly polymorphic SNPs from resequencing data	26	19850152	26:19850152	145706	A	T	Yes	T	0.266	0.454545	3.64935	0.114943	0.207792
Highly polymorphic SNPs from resequencing data	26	20925509	26:20925509	310450	G	A	Yes	G	0.388	0.136986	3.86301	0.16092	0.136986
Highly polymorphic SNPs from resequencing data	26	21920353	26:21920353	394947	T	G	Yes	T	0.18	0.151316	3.64474	0.126437	0.171053
Highly polymorphic SNPs from resequencing data	26	22613258	26:22613258	314796	G	A	Yes	A	0.237	0.173333	3.18667	0.137931	0.106667
Highly polymorphic SNPs from resequencing data	26	23383960	26:23383960	344291	G	A	No			0.150685	3.31507	0.16092	0.136986
Highly polymorphic SNPs from resequencing data	26	26916684	26:26916684	400541	C	T	Yes	C	0.349	0.445946	3.5	0.149425	0.135135
Highly polymorphic SNPs from resequencing data	26	27348945	26:27348945	139981	A	G	Yes	G	0.338	0.435897	3.48718	0.103448	0.205128
Highly polymorphic SNPs from resequencing data	26	27923926	26:27923926	320233	C	T	Yes	C	0.44	0.331169	3.8961	0.114943	0.142857
Highly polymorphic SNPs from resequencing data	26	28244159	26:28244159	450260	T	C	Yes	C	0.048	0.246753	3.44156	0.114943	0.155844
Highly polymorphic SNPs from resequencing data	26	30439870	26:30439870	206905	G	A	Yes	A	0.121	0.117188	3.4697	0.264368	0.140625
Highly polymorphic SNPs from resequencing data	26	31259675	26:31259675	400848	C	G	Yes	G	0.343	0.358108	3.27027	0.149425	0.22973
Highly polymorphic SNPs from resequencing data	26	33798764	26:33798764	571933	G	A	Yes	A	0.123	0.12987	3.58442	0.114943	0.0779221
Highly polymorphic SNPs from resequencing data	26	37454401	26:37454401	337317	A	G	Yes	G	0.167	0.307143	3.61429	0.195402	0.128571
Highly polymorphic SNPs from resequencing data	26	41136073	26:41136073	518865	G	A	Yes	A	0.315	0.287671	3.41096	0.16092	0.164384
Highly polymorphic SNPs from resequencing data	26	42214105	26:42214105	227472	C	T	Yes	T	0.14	0.186667	3.66667	0.137931	0.133333
Highly polymorphic SNPs from resequencing data	26	43626560	26:43626560	296145	C	T	Yes	T	0.136	0.261538	3.21538	0.252874	0.184615
Highly polymorphic SNPs from resequencing data	26	43922705	26:43922705	327418	T	C	Yes	C	0.142	0.256757	3.27027	0.149425	0.162162
Highly polymorphic SNPs from resequencing data	26	44250123	26:44250123	181557	A	G	Yes	A	0.275	0.183099	3.66197	0.183908	0.112676
Highly polymorphic SNPs from resequencing data	26	45567590	26:45567590	523032	G	A	Yes	A	0.401	0.486111	3.04167	0.172414	0.222222
Highly polymorphic SNPs from resequencing data	26	46888526	26:46888526	357811	G	A	Yes	A	0.141	0.471831	3.23944	0.183908	0.211268
Highly polymorphic SNPs from resequencing data	26	47246337	26:47246337	813963	A	G	Yes	G	0.443	0.398551	3.3913	0.206897	0.130435
Highly polymorphic SNPs from resequencing data	26	48060300	26:48060300	111800	G	A	Yes	A	0.256	0.221429	3.14085	0.195402	0.1
Highly polymorphic SNPs from resequencing data	26	49668395	26:49668395	124174	T	G	Yes	G	0.149	0.15942	3.04348	0.206897	0.115942
Highly polymorphic SNPs from resequencing data	26	49792569	26:49792569	282463	T	G	Yes	T	0.383	0.318841	3.17391	0.206897	0.115942
Highly polymorphic SNPs from resequencing data	26	50389696	26:50389696	164742	G	A	Yes	A	0.032	0.193333	3.30667	0.137931	0.12
Highly polymorphic SNPs from resequencing data	26	50554438	26:50554438	320883	T	A	No			0.284722	3.26389	0.172414	0.180556
Highly polymorphic SNPs from resequencing data	27	1682158	27:1682158	445804	C	A	Yes	A	0.179	0.440299	3.19403	0.229885	0.223881
Highly polymorphic SNPs from resequencing data	27	2910439	27:2910439	253212	A	C	Yes	A	0.24	0.263158	3.32895	0.126437	0.157895
Highly polymorphic SNPs from resequencing data	27	8363974	27:8363974	301472	A	C	Yes	C	0.333	0.429577	3.61972	0.183908	0.239437
Highly polymorphic SNPs from resequencing data	27	11154445	27:11154445	400026	G	A	Yes	G	0.388	0.398438	3.375	0.264368	0.203125
Highly polymorphic SNPs from resequencing data	27	12581004	27:12581004	322878	C	T	Yes	T	0.355	0.373333	3.78667	0.137931	0.186667
Highly polymorphic SNPs from resequencing data	27	17557285	27:17557285	224271	G	T	Yes	T	0.409	0.288462	2.98718	0.103448	0.141026
Highly polymorphic SNPs from resequencing data	27	18033731	27:18033731	191160	A	G	Yes	G	0.224	0.384058	3.34783	0.206897	0.15942
Highly polymorphic SNPs from resequencing data	27	18736867	27:18736867	400013	A	C	Yes	C	0.147	0.274648	3.39437	0.183908	0.126761
Highly polymorphic SNPs from resequencing data	27	19521601	27:19521601	195888	C	T	Yes	T	0.188	0.211538	3.42308	0.103448	0.141026
Highly polymorphic SNPs from resequencing data	27	20212728	27:20212728	230107	C	T	Yes	T	0.2	0.266667	3.51316	0.137931	0.133333
Highly polymorphic SNPs from resequencing data	27	21987399	27:21987399	475377	G	A	Yes	A	0.465	0.391892	3.40541	0.149425	0.243243
Highly polymorphic SNPs from resequencing data	27	23152138	27:23152138	400112	C	T	Yes	C	0.422	0.402778	3.15278	0.172414	0.277778
Highly polymorphic SNPs from resequencing data	27	24460797	27:24460797	148589	G	A	Yes	A	0.378	0.479167	3.27778	0.172414	0.180556
Highly polymorphic SNPs from resequencing data	27	25057838	27:25057838	407560	G	A	Yes	A	0.438	0.444444	3.86111	0.172414	0.25
Highly polymorphic SNPs from resequencing data	27	27754018	27:27754018	194860	G	T	Yes	T	0.056	0.117647	3.67647	0.218391	0.0588235
Highly polymorphic SNPs from resequencing data	27	30054403	27:30054403	459521	G	A	Yes	A	0.397	0.183099	3.4507	0.183908	0.140845
Highly polymorphic SNPs from resequencing data	27	31437701	27:31437701	203066	A	G	Yes	G	0.295	0.289474	3.55263	0.126437	0.105263
Highly polymorphic SNPs from resequencing data	27	32696407	27:32696407	401473	C	T	Yes	C	0.435	0.458333	3.20833	0.172414	0.222222
Highly polymorphic SNPs from resequencing data	27	33097880	27:33097880	307901	T	C	Yes	T	0.302	0.450704	3.30986	0.183908	0.253521
Highly polymorphic SNPs from resequencing data	27	36195242	27:36195242	309372	G	A	Yes	A	0.376	0.25	3.1	0.195402	0.157143
Highly polymorphic SNPs from resequencing data	27	36740736	27:36740736	258969	T	C	Yes	C	0.237	0.280822	3.54795	0.16092	0.232877
Highly polymorphic SNPs from resequencing data	27	40348417	27:40348417	204333	A	C	Yes	A	0.245	0.193333	3.46667	0.137931	0.173333
Highly polymorphic SNPs from resequencing data	27	40552750	27:40552750	81162	C	T	Yes	T	0.364	0.356164	3.12329	0.16092	0.136986
Highly polymorphic SNPs from resequencing data	28	7055530	28:7055530	226517	G	C	Yes	G	0.297	0.26087	3.34783	0.206897	0.173913
Highly polymorphic SNPs from resequencing data	28	7786270	28:7786270	262646	T	A	Yes	A	0.273	0.333333	3.57333	0.137931	0.213333
Highly polymorphic SNPs from resequencing data	28	8177373	28:8177373	175456	C	T	Yes	T	0.263	0.26	3.41333	0.137931	0.226667
Highly polymorphic SNPs from resequencing data	28	12372299	28:12372299	126767	A	G	Yes	G	0.346	0.236842	3.57895	0.126437	0.210526
Highly polymorphic SNPs from resequencing data	28	14738833	28:14738833	400451	T	C	Yes	C	0.168	0.313333	3.46667	0.137931	0.146667
Highly polymorphic SNPs from resequencing data	28	15193751	28:15193751	351382	C	T	Yes	C	0.48	0.363636	3.1039	0.114943	0.181818
Highly polymorphic SNPs from resequencing data	28	15545133	28:15545133	93162	A	C	Yes	C	0.255	0.152174	3.21739	0.206897	0.130435
Highly polymorphic SNPs from resequencing data	28	15638295	28:15638295	149687	T	G	Yes	G	0.206	0.286667	3.84	0.137931	0.253333
Highly polymorphic SNPs from resequencing data	28	16104999	28:16104999	111803	A	T	Yes	T	0.125	0.157895	3.15789	0.126437	0.131579
Highly polymorphic SNPs from resequencing data	28	17309443	28:17309443	426517	T	C	Yes	C	0.218	0.178082	3.64384	0.16092	0.136986
Highly polymorphic SNPs from resequencing data	28	18345451	28:18345451	116130	C	T	Yes	T	0.132	0.273333	3.26667	0.137931	0.173333
Highly polymorphic SNPs from resequencing data	28	22177809	28:22177809	368496	A	G	Yes	G	0.309	0.5	3.34722	0.172414	0.222222
Highly polymorphic SNPs from resequencing data	28	22546305	28:22546305	345865	G	A	Yes	A	0.056	0.223684	2.92105	0.126437	0.105263
Highly polymorphic SNPs from resequencing data	28	23323508	28:23323508	149896	A	G	Yes	G	0.358	0.222222	3.45833	0.172414	0.166667
Highly polymorphic SNPs from resequencing data	28	23473404	28:23473404	153111	A	G	Yes	G	0.493	0.375	3.31944	0.172414	0.222222
Highly polymorphic SNPs from resequencing data	28	23626515	28:23626515	427474	T	C	Yes	C	0.415	0.463235	3.05882	0.218391	0.161765
Highly polymorphic SNPs from resequencing data	28	24412283	28:24412283	280329	A	T	Yes	T	0.154	0.471429	3	0.195402	0.114286
Highly polymorphic SNPs from resequencing data	28	24692612	28:24692612	519866	C	T	No			0.0616438	3.21918	0.16092	0.0684932
Highly polymorphic SNPs from resequencing data	28	26717503	28:26717503	365679	T	C	Yes	T	0.236	0.493243	3.43243	0.149425	0.121622
Highly polymorphic SNPs from resequencing data	28	28055521	28:28055521	443266	A	G	Yes	G	0.183	0.0675676	3.33784	0.149425	0.0540541
Highly polymorphic SNPs from resequencing data	28	30132131	28:30132131	269169	T	C	Yes	C	0.261	0.458333	3.55556	0.172414	0.194444
Highly polymorphic SNPs from resequencing data	28	30623884	28:30623884	347393	G	A	Yes	G	0.23	0.204545	3.37879	0.241379	0.166667
Highly polymorphic SNPs from resequencing data	28	32342719	28:32342719	252376	T	C	Yes	T	0.392	0.492647	3.23529	0.218391	0.191176
Highly polymorphic SNPs from resequencing data	28	33402818	28:33402818	368215	G	C	Yes	G	0.485	0.19863	3.52055	0.16092	0.150685
Highly polymorphic SNPs from resequencing data	28	33771033	28:33771033	498895	C	A	Yes	C	0.448	0.25	3.09459	0.149425	0.175676
Highly polymorphic SNPs from resequencing data	28	35102016	28:35102016	400017	A	G	Yes	G	0.123	0.298701	3.45455	0.114943	0.25974
Highly polymorphic SNPs from resequencing data	28	35641639	28:35641639	379205	C	G	Yes	G	0.391	0.276316	3.48684	0.126437	0.105263
Highly polymorphic SNPs from resequencing data	28	36918692	28:36918692	147060	A	G	Yes	A	0.319	0.402778	3.58333	0.172414	0.194444
Highly polymorphic SNPs from resequencing data	28	42227844	28:42227844	573626	G	A	Yes	A	0.273	0.409091	3.38961	0.114943	0.168831
Highly polymorphic SNPs from resequencing data	29	505554	29:505554	195565	C	T	Yes	T	0.101	0.146667	3.45333	0.137931	0.133333
Highly polymorphic SNPs from resequencing data	29	1043519	29:1043519	345513	A	G	Yes	A	0.353	0.275641	3.12821	0.103448	0.0897436
Highly polymorphic SNPs from resequencing data	29	2486675	29:2486675	401055	A	G	Yes	G	0.17	0.205479	3.19178	0.16092	0.0547945
Highly polymorphic SNPs from resequencing data	29	2942938	29:2942938	302305	G	A	Yes	G	0.287	0.351351	3.56757	0.149425	0.135135
Highly polymorphic SNPs from resequencing data	29	7662067	29:7662067	382837	A	G	Yes	G	0.379	0.421053	3.57143	0.126437	0.289474
Highly polymorphic SNPs from resequencing data	29	10294978	29:10294978	334123	G	C	Yes	G	0.372	0.150685	3.32877	0.16092	0.0821918
Highly polymorphic SNPs from resequencing data	29	10629101	29:10629101	368094	A	G	Yes	G	0.177	0.173611	3.04167	0.172414	0.0694444
Highly polymorphic SNPs from resequencing data	29	10997195	29:10997195	210896	T	C	Yes	C	0.366	0.455224	3.01493	0.229885	0.19403
Highly polymorphic SNPs from resequencing data	29	13117881	29:13117881	264722	G	C	No			0.321429	3.28571	0.195402	0.128571
Highly polymorphic SNPs from resequencing data	29	13382603	29:13382603	500917	G	A	Yes	A	0.211	0.297101	3.37681	0.206897	0.15942
Highly polymorphic SNPs from resequencing data	29	14296205	29:14296205	400218	A	G	Yes	G	0.203	0.185714	3.37143	0.195402	0.171429
Highly polymorphic SNPs from resequencing data	29	20821459	29:20821459	384880	A	G	Yes	G	0.129	0.0714286	3.47143	0.195402	0.0285714
Highly polymorphic SNPs from resequencing data	29	22864409	29:22864409	264662	A	G	Yes	G	0.478	0.464286	3.3	0.195402	0.128571
Highly polymorphic SNPs from resequencing data	29	24587453	29:24587453	113985	C	G	Yes	G	0.32	0.189189	3.89189	0.149425	0.135135
Highly polymorphic SNPs from resequencing data	29	26125007	29:26125007	256303	A	G	Yes	G	0.264	0.352564	3.19231	0.103448	0.166667
Highly polymorphic SNPs from resequencing data	29	26904254	29:26904254	240719	G	A	Yes	A	0.16	0.291667	3.375	0.172414	0.138889
Highly polymorphic SNPs from resequencing data	29	30072341	29:30072341	214005	T	C	Yes	C	0.251	0.178082	3.36986	0.16092	0.109589
Highly polymorphic SNPs from resequencing data	29	30715584	29:30715584	387297	C	T	Yes	T	0.231	0.135135	3.33784	0.149425	0.0540541
Highly polymorphic SNPs from resequencing data	29	31238525	29:31238525	218619	T	G	Yes	G	0.185	0.376712	3.42466	0.16092	0.260274
Highly polymorphic SNPs from resequencing data	29	34793571	29:34793571	305732	G	C	Yes	G	0.476	0.402985	3.34328	0.229885	0.268657
Highly polymorphic SNPs from resequencing data	29	37396622	29:37396622	558351	T	C	Yes	C	0.487	0.34507	3.50704	0.183908	0.211268
Highly polymorphic SNPs from resequencing data	29	37954973	29:37954973	579582	A	G	Yes	G	0.114	0.192857	3.14286	0.195402	0.157143
Highly polymorphic SNPs from resequencing data	29	38534555	29:38534555	119340	G	A	Yes	G	0.379	0.366667	3.54667	0.137931	0.173333
Highly polymorphic SNPs from resequencing data	29	44726972	29:44726972	400949	A	G	Yes	A	0.323	0.326389	4.34722	0.172414	0.125
Highly polymorphic SNPs from resequencing data	29	45959830	29:45959830	119313	T	C	Yes	C	0.102	0.351351	4.06757	0.149425	0.189189
Highly polymorphic SNPs from resequencing data	29	46705959	29:46705959	100624	A	C	Yes	C	0.126	0.403846	3.15385	0.103448	0.141026
Highly polymorphic SNPs from resequencing data	29	48084604	29:48084604	107684	G	A	Yes	A	0.164	0.191781	3.79452	0.16092	0.164384
Highly polymorphic SNPs from resequencing data	29	48565577	29:48565577	319166	A	G	Yes	G	0.431	0.480263	3.56579	0.126437	0.276316
Highly polymorphic SNPs from resequencing data	29	49326313	29:49326313	112306	A	G	Yes	G	0.33	0.256944	3.79167	0.172414	0.152778
Highly polymorphic SNPs from resequencing data	29	49496137	29:49496137	379977	G	C	Yes	G	0.482	0.339744	4.42308	0.103448	0.217949
Highly polymorphic SNPs from resequencing data	2	52611016	2:52611016	467283	C	A	Yes	A	0.216	0.31875	3.6	0.0804598	0.1625
Highly polymorphic SNPs from resequencing data	2	55000545	2:55000545	246516	C	T	Yes	T	0.142	0.303797	3.31646	0.091954	0.177215
Highly polymorphic SNPs from resequencing data	5	265906	5:265906	679377	A	G	Yes	G	0.101	0.160494	3.67901	0.0689655	0.0740741
Highly polymorphic SNPs from resequencing data	5	40712852	5:40712852	472442	G	C	Yes	C	0.224	0.424051	3.13924	0.091954	0.240506
Highly polymorphic SNPs from resequencing data	5	75300310	5:75300310	356734	A	G	No			0.132911	3.24051	0.091954	0.113924
Highly polymorphic SNPs from resequencing data	5	91004755	5:91004755	323394	T	C	Yes	C	0.071	0.1375	3.0625	0.0804598	0.1
Highly polymorphic SNPs from resequencing data	5	98644658	5:98644658	5769	C	G	No			0.227848	3.34177	0.091954	0.151899
Highly polymorphic SNPs from resequencing data	5	98650427	5:98650427	371634	C	T	Yes	T	0.095	0.132911	2.93671	0.091954	0.0632911
Highly polymorphic SNPs from resequencing data	5	99022061	5:99022061	387399	A	G	No			0.291139	4.03797	0.091954	0.202532
Highly polymorphic SNPs from resequencing data	6	32012950	6:32012950	390002	T	C	Yes	C	0.448	0.246835	3.73418	0.091954	0.189873
Highly polymorphic SNPs from resequencing data	6	32402952	6:32402952	663962	T	C	Yes	C	0.427	0.316456	3.31646	0.091954	0.151899
Highly polymorphic SNPs from resequencing data	6	33066914	6:33066914	86133	G	A	Yes	A	0.071	0.11875	3.25	0.0804598	0.0875
Highly polymorphic SNPs from resequencing data	7	4984548	7:4984548	378769	C	T	Yes	T	0.327	0.278481	2.63291	0.091954	0.151899
Highly polymorphic SNPs from resequencing data	7	50348969	7:50348969	266205	C	G	Yes	G	0.248	0.132911	3.63291	0.091954	0.0886076
Highly polymorphic SNPs from resequencing data	7	68854184	7:68854184	245919	C	T	Yes	T	0.153	0.240506	2.67089	0.091954	0.101266
Highly polymorphic SNPs from resequencing data	7	70955010	7:70955010	74074	A	G	Yes	G	0.398	0.417722	3.18987	0.091954	0.202532
Highly polymorphic SNPs from resequencing data	7	71029084	7:71029084	416805	A	G	Yes	G	0.25	0.43125	3.225	0.0804598	0.1875
Highly polymorphic SNPs from resequencing data	8	203102	8:203102	297807	A	G	Yes	G	0.351	0.151899	3.62025	0.091954	0.126582
Highly polymorphic SNPs from resequencing data	8	500909	8:500909	460596	C	T	Yes	T	0.045	0.240506	3.31646	0.091954	0.151899
Highly polymorphic SNPs from resequencing data	8	5809245	8:5809245	13355	T	C	Yes	T	0.442	0.310127	2.91139	0.091954	0.113924
Highly polymorphic SNPs from resequencing data	8	5822600	8:5822600	749765	G	A	Yes	A	0.071	0.16875	3.4625	0.0804598	0.1625
Highly polymorphic SNPs from resequencing data	8	16509455	8:16509455	442049	A	G	Yes	G	0.217	0.151899	3.89873	0.091954	0.151899
Highly polymorphic SNPs from resequencing data	8	18806557	8:18806557	326405	G	A	Yes	A	0.356	0.48125	2.775	0.0804598	0.1625
Highly polymorphic SNPs from resequencing data	8	33472244	8:33472244	229397	G	A	Yes	G	0.233	0.164557	3.26582	0.091954	0.0759494
Highly polymorphic SNPs from resequencing data	8	38149324	8:38149324	423952	T	C	Yes	C	0.223	0.107595	4.12658	0.091954	0.0632911
Highly polymorphic SNPs from resequencing data	9	56959892	9:56959892	276788	T	C	Yes	T	0.453	0.291139	3.13924	0.091954	0.202532
Highly polymorphic SNPs from resequencing data	10	41191542	10:41191542	115198	G	A	Yes	A	0.179	0.176829	3.43902	0.0574713	0.109756
Highly polymorphic SNPs from resequencing data	10	41306740	10:41306740	309630	G	A	Yes	A	0.205	0.240741	3.66667	0.0689655	0.283951
Highly polymorphic SNPs from resequencing data	10	48554546	10:48554546	441695	C	T	Yes	T	0.249	0.151899	3.08861	0.091954	0.177215
Highly polymorphic SNPs from resequencing data	10	77712453	10:77712453	1063230	T	C	No			0.16875	6.15	0.0804598	0.2375
Highly polymorphic SNPs from resequencing data	11	78682538	11:78682538	96462	G	C	Yes	C	0.264	0.20625	3.6125	0.0804598	0.1875
Highly polymorphic SNPs from resequencing data	11	84185780	11:84185780	497034	A	C	Yes	C	0.117	0.10625	3.175	0.0804598	0.0625
Highly polymorphic SNPs from resequencing data	11	101992115	11:101992115	20199	C	T	Yes	T	0.37	0.191358	3.87654	0.0689655	0.111111
Highly polymorphic SNPs from resequencing data	11	102119219	11:102119219	276848	G	A	Yes	A	0.154	0.240741	3.92593	0.0689655	0.160494
Highly polymorphic SNPs from resequencing data	12	46005281	12:46005281	403520	C	T	Yes	T	0.3	0.35	3.325	0.0804598	0.25
Highly polymorphic SNPs from resequencing data	12	80710801	12:80710801	137617	T	C	Yes	C	0.151	0.139241	3.32911	0.091954	0.101266
Highly polymorphic SNPs from resequencing data	12	81232161	12:81232161	204727	T	C	Yes	C	0.349	0.462025	3.02532	0.091954	0.291139
Highly polymorphic SNPs from resequencing data	12	81436888	12:81436888	393604	C	A	Yes	C	0.403	0.259036	3.15663	0.045977	0.204819
Highly polymorphic SNPs from resequencing data	16	76021177	16:76021177	641359	G	A	Yes	G	0.431	0.228395	3.35802	0.0689655	0.160494
Highly polymorphic SNPs from resequencing data	18	60796062	18:60796062	940042	T	C	No			0.1375	5.05	0.0804598	0.25
Highly polymorphic SNPs from resequencing data	20	37134749	20:37134749	400316	A	C	Yes	C	0.127	0.221519	2.93671	0.091954	0.0886076
Highly polymorphic SNPs from resequencing data	20	51504991	20:51504991	490287	C	T	Yes	C	0.487	0.335443	3.01266	0.091954	0.21519
Highly polymorphic SNPs from resequencing data	28	19896169	28:19896169	22190	G	A	Yes	A	0.375	0.469136	3.4321	0.0689655	0.271605
Highly polymorphic SNPs from resequencing data	28	19968794	28:19968794	365807	G	A	Yes	A	0.144	0.207317	3.2561	0.0574713	0.146341
Highly polymorphic SNPs from resequencing data	29	9726875	29:9726875	294764	T	G	Yes	G	0.328	0.367089	3.18987	0.091954	0.177215
Highly polymorphic SNPs from resequencing data	1	889380	1:889380	268231	G	A	Yes	A	0.431	0.43125	3.55	0.0804598	0.2625
Highly polymorphic SNPs from resequencing data	1	1157611	1:1157611	408257	T	G	Yes	G	0.054	0.197531	3.50617	0.0689655	0.148148
Highly polymorphic SNPs from resequencing data	1	1565868	1:1565868	170756	C	T	Yes	T	0.208	0.351852	3.79012	0.0689655	0.259259
Highly polymorphic SNPs from resequencing data	1	1736624	1:1736624	255709	G	T	Yes	G	0.435	0.45625	3.375	0.0804598	0.2875
Highly polymorphic SNPs from resequencing data	1	1992333	1:1992333	167411	T	A	Yes	T	0.368	0.31875	3.6375	0.0804598	0.1625
Highly polymorphic SNPs from resequencing data	1	2358605	1:2358605	384905	T	A	Yes	T	0.223	0.25	3.6375	0.0804598	0.2
Highly polymorphic SNPs from resequencing data	1	2855396	1:2855396	198417	A	G	Yes	G	0.141	0.34375	3.3125	0.0804598	0.1375
Highly polymorphic SNPs from resequencing data	1	3053813	1:3053813	207104	A	G	Yes	G	0.158	0.23125	3.5	0.0804598	0.1125
Highly polymorphic SNPs from resequencing data	1	3260917	1:3260917	188426	C	T	Yes	C	0.362	0.25	3.0625	0.0804598	0.175
Highly polymorphic SNPs from resequencing data	1	3711871	1:3711871	400118	C	G	Yes	C	0.149	0.320988	3.2963	0.0689655	0.197531
Highly polymorphic SNPs from resequencing data	1	4164597	1:4164597	400022	C	T	Yes	C	0.346	0.444444	3.23457	0.0689655	0.123457
Highly polymorphic SNPs from resequencing data	1	5144410	1:5144410	391409	C	T	Yes	T	0.405	0.40625	3.425	0.0804598	0.2125
Highly polymorphic SNPs from resequencing data	1	5798852	1:5798852	239586	G	A	Yes	G	0.25	0.438272	3.8642	0.0689655	0.234568
Highly polymorphic SNPs from resequencing data	1	6474697	1:6474697	216788	G	A	Yes	A	0.151	0.152439	3.07317	0.0574713	0.182927
Highly polymorphic SNPs from resequencing data	1	6691485	1:6691485	283043	T	C	Yes	T	0.483	0.375	2.9875	0.0804598	0.2
Highly polymorphic SNPs from resequencing data	1	7290223	1:7290223	347696	A	G	Yes	G	0.157	0.186747	3.51807	0.045977	0.156627
Highly polymorphic SNPs from resequencing data	1	7637919	1:7637919	341558	T	C	Yes	C	0.342	0.25625	3.5125	0.0804598	0.2375
Highly polymorphic SNPs from resequencing data	1	8363744	1:8363744	232664	G	A	Yes	A	0.159	0.191358	3.2963	0.0689655	0.0864198
Highly polymorphic SNPs from resequencing data	1	8841560	1:8841560	211569	A	G	Yes	A	0.47	0.46875	3.3375	0.0804598	0.2375
Highly polymorphic SNPs from resequencing data	1	9053129	1:9053129	234703	C	G	Yes	G	0.356	0.40625	3.3625	0.0804598	0.2375
Highly polymorphic SNPs from resequencing data	1	9287832	1:9287832	164411	A	T	Yes	T	0.121	0.3125	3.5	0.0804598	0.225
Highly polymorphic SNPs from resequencing data	1	9452243	1:9452243	275653	T	C	Yes	T	0.458	0.35	3.075	0.0804598	0.15
Highly polymorphic SNPs from resequencing data	1	9727896	1:9727896	237008	A	G	Yes	G	0.389	0.4	3.4625	0.0804598	0.175
Highly polymorphic SNPs from resequencing data	1	9964904	1:9964904	330703	C	A	Yes	A	0.276	0.425926	3.2716	0.0689655	0.185185
Highly polymorphic SNPs from resequencing data	1	10989164	1:10989164	856702	G	A	Yes	G	0.298	0.4	3.125	0.0804598	0.125
Highly polymorphic SNPs from resequencing data	1	12902281	1:12902281	400094	G	T	Yes	T	0.441	0.28125	3.2875	0.0804598	0.1625
Highly polymorphic SNPs from resequencing data	1	13719414	1:13719414	402864	T	C	Yes	C	0.232	0.246914	3.25926	0.0689655	0.17284
Highly polymorphic SNPs from resequencing data	1	14122278	1:14122278	233875	A	G	Yes	A	0.413	0.325	3.5125	0.0804598	0.175
Highly polymorphic SNPs from resequencing data	1	14356153	1:14356153	360793	T	C	Yes	C	0.321	0.34375	3.5	0.0804598	0.2625
Highly polymorphic SNPs from resequencing data	1	14971357	1:14971357	400077	A	G	Yes	G	0.463	0.444444	3.24691	0.0689655	0.246914
Highly polymorphic SNPs from resequencing data	1	15855178	1:15855178	400003	G	A	Yes	G	0.285	0.382716	3.37037	0.0689655	0.148148
Highly polymorphic SNPs from resequencing data	1	17132555	1:17132555	400014	G	A	Yes	G	0.416	0.46875	3.3125	0.0804598	0.1375
Highly polymorphic SNPs from resequencing data	1	17566981	1:17566981	310384	T	C	Yes	C	0.361	0.426829	3.42683	0.0574713	0.195122
Highly polymorphic SNPs from resequencing data	1	17877365	1:17877365	253428	C	T	Yes	T	0.433	0.26875	3.925	0.0804598	0.2375
Highly polymorphic SNPs from resequencing data	1	18130793	1:18130793	354584	A	C	Yes	C	0.279	0.292683	2.87805	0.0574713	0.146341
Highly polymorphic SNPs from resequencing data	1	18485377	1:18485377	371632	T	C	Yes	T	0.126	0.219512	3.15854	0.0574713	0.121951
Highly polymorphic SNPs from resequencing data	1	18857009	1:18857009	290498	G	A	Yes	A	0.225	0.395062	3.35802	0.0689655	0.246914
Highly polymorphic SNPs from resequencing data	1	19147507	1:19147507	177933	A	G	Yes	A	0.183	0.358025	3.44444	0.0689655	0.17284
Highly polymorphic SNPs from resequencing data	1	19325440	1:19325440	487621	G	A	Yes	A	0.37	0.425	3.225	0.0804598	0.2
Highly polymorphic SNPs from resequencing data	1	21908156	1:21908156	264563	A	G	Yes	G	0.321	0.25	3.425	0.0804598	0.15
Highly polymorphic SNPs from resequencing data	1	23762753	1:23762753	411179	G	A	Yes	G	0.363	0.407407	3.37037	0.0689655	0.148148
Highly polymorphic SNPs from resequencing data	1	24496923	1:24496923	412357	G	A	Yes	A	0.409	0.5	3.2375	0.0804598	0.175
Highly polymorphic SNPs from resequencing data	1	25202857	1:25202857	225103	T	G	Yes	G	0.142	0.179012	3.5679	0.0689655	0.160494
Highly polymorphic SNPs from resequencing data	1	26006146	1:26006146	376035	G	A	Yes	G	0.418	0.375	3.5	0.0804598	0.2
Highly polymorphic SNPs from resequencing data	1	26382181	1:26382181	390760	C	T	Yes	T	0.291	0.5	3.52439	0.0574713	0.195122
Highly polymorphic SNPs from resequencing data	1	27888876	1:27888876	542085	A	C	Yes	C	0.267	0.243902	2.9878	0.0574713	0.121951
Highly polymorphic SNPs from resequencing data	1	28430961	1:28430961	400230	T	G	Yes	T	0.332	0.481928	3.24096	0.045977	0.144578
Highly polymorphic SNPs from resequencing data	1	29070824	1:29070824	288493	C	T	Yes	C	0.433	0.292683	3.15854	0.0574713	0.146341
Highly polymorphic SNPs from resequencing data	1	30898851	1:30898851	508551	C	T	Yes	C	0.35	0.4125	3.65	0.0804598	0.175
Highly polymorphic SNPs from resequencing data	1	33006462	1:33006462	260582	G	C	Yes	C	0.157	0.275	3.425	0.0804598	0.2
Highly polymorphic SNPs from resequencing data	1	33600243	1:33600243	174607	G	T	Yes	G	0.448	0.234568	3.12346	0.0689655	0.148148
Highly polymorphic SNPs from resequencing data	1	34640978	1:34640978	195503	C	T	Yes	T	0.368	0.41875	3.4	0.0804598	0.2375
Highly polymorphic SNPs from resequencing data	1	35946532	1:35946532	411769	G	A	Yes	A	0.216	0.2625	3.275	0.0804598	0.15
Highly polymorphic SNPs from resequencing data	1	37495474	1:37495474	286826	C	T	Yes	T	0.144	0.375	2.9875	0.0804598	0.225
Highly polymorphic SNPs from resequencing data	1	38130686	1:38130686	438474	T	C	Yes	C	0.073	0.25625	3.7875	0.0804598	0.1875
Highly polymorphic SNPs from resequencing data	1	38569160	1:38569160	396178	G	T	Yes	T	0.118	0.325	3	0.0804598	0.175
Highly polymorphic SNPs from resequencing data	1	39661053	1:39661053	371917	C	A	Yes	C	0.116	0.1625	3.2	0.0804598	0.125
Highly polymorphic SNPs from resequencing data	1	41295531	1:41295531	162807	C	G	Yes	G	0.271	0.310976	3.78049	0.0574713	0.231707
Highly polymorphic SNPs from resequencing data	1	41458338	1:41458338	189662	G	A	Yes	A	0.118	0.24375	3.675	0.0804598	0.1875
Highly polymorphic SNPs from resequencing data	1	41648000	1:41648000	290987	A	G	Yes	G	0.11	0.34375	3.875	0.0804598	0.1875
Highly polymorphic SNPs from resequencing data	1	41938987	1:41938987	261920	A	G	Yes	A	0.188	0.320988	3.04938	0.0689655	0.148148
Highly polymorphic SNPs from resequencing data	1	42200907	1:42200907	326617	A	G	Yes	G	0.333	0.41875	3.55	0.0804598	0.1875
Highly polymorphic SNPs from resequencing data	1	42527524	1:42527524	177202	T	C	Yes	T	0.262	0.175	3.45	0.0804598	0.075
Highly polymorphic SNPs from resequencing data	1	42704726	1:42704726	412617	G	A	Yes	A	0.411	0.1625	3.4375	0.0804598	0.1
Highly polymorphic SNPs from resequencing data	1	43650402	1:43650402	255937	C	T	Yes	T	0.114	0.302469	3.73171	0.0689655	0.209877
Highly polymorphic SNPs from resequencing data	1	44816753	1:44816753	228845	A	G	Yes	A	0.425	0.36875	3.4	0.0804598	0.1875
Highly polymorphic SNPs from resequencing data	1	45045598	1:45045598	127817	C	T	Yes	T	0.385	0.49375	3.4375	0.0804598	0.1125
Highly polymorphic SNPs from resequencing data	1	45295643	1:45295643	400780	C	A	Yes	A	0.438	0.44375	3.7125	0.0804598	0.1875
Highly polymorphic SNPs from resequencing data	1	45871072	1:45871072	203047	A	T	Yes	T	0.261	0.390244	3.78049	0.0574713	0.121951
Highly polymorphic SNPs from resequencing data	1	46074119	1:46074119	371346	C	T	Yes	T	0.067	0.275	3.5	0.0804598	0.15
Highly polymorphic SNPs from resequencing data	1	46828219	1:46828219	565538	T	C	Yes	C	0.17	0.3	3.625	0.0804598	0.2
Highly polymorphic SNPs from resequencing data	1	47393757	1:47393757	407272	G	A	Yes	G	0.435	0.463855	3.46988	0.045977	0.204819
Highly polymorphic SNPs from resequencing data	1	48701519	1:48701519	114820	G	A	Yes	A	0.213	0.265432	3.12346	0.0689655	0.209877
Highly polymorphic SNPs from resequencing data	1	48816339	1:48816339	400087	A	C	Yes	C	0.29	0.435294	3.41176	0.0229885	0.117647
Highly polymorphic SNPs from resequencing data	1	49786616	1:49786616	315686	C	T	Yes	T	0.153	0.30625	3.25	0.0804598	0.1125
Highly polymorphic SNPs from resequencing data	1	50102302	1:50102302	210579	C	T	Yes	T	0.11	0.14375	3.875	0.0804598	0.1125
Highly polymorphic SNPs from resequencing data	1	51809917	1:51809917	142399	A	G	Yes	G	0.223	0.243902	3.64634	0.0574713	0.195122
Highly polymorphic SNPs from resequencing data	1	51952316	1:51952316	400255	A	G	Yes	G	0.329	0.317073	4.0122	0.0574713	0.268293
Highly polymorphic SNPs from resequencing data	1	52677257	1:52677257	449753	G	A	Yes	A	0.205	0.283951	3.8642	0.0689655	0.197531
Highly polymorphic SNPs from resequencing data	1	53127010	1:53127010	598074	C	T	Yes	T	0.4	0.373494	3.24096	0.045977	0.144578
Highly polymorphic SNPs from resequencing data	1	53725084	1:53725084	267599	C	G	Yes	G	0.377	0.481481	3.44444	0.0689655	0.197531
Highly polymorphic SNPs from resequencing data	1	54633389	1:54633389	341291	T	G	Yes	G	0.414	0.4875	3.1	0.0804598	0.25
Highly polymorphic SNPs from resequencing data	1	54974680	1:54974680	312083	G	A	Yes	A	0.365	0.286585	2.87805	0.0574713	0.158537
Highly polymorphic SNPs from resequencing data	1	55286763	1:55286763	400001	T	C	Yes	C	0.118	0.35	3.6	0.0804598	0.2
Highly polymorphic SNPs from resequencing data	1	55837036	1:55837036	132285	A	T	Yes	T	0.143	0.259259	3.80247	0.0689655	0.17284
Highly polymorphic SNPs from resequencing data	1	56313161	1:56313161	443066	T	C	Yes	C	0.167	0.15	3.3375	0.0804598	0.1
Highly polymorphic SNPs from resequencing data	1	56756227	1:56756227	306172	T	C	Yes	T	0.163	0.160494	3.80247	0.0689655	0.148148
Highly polymorphic SNPs from resequencing data	1	57587564	1:57587564	383895	T	C	Yes	T	0.364	0.36875	3.4375	0.0804598	0.2125
Highly polymorphic SNPs from resequencing data	1	57971459	1:57971459	35623	T	C	Yes	T	0.476	0.43125	3.3875	0.0804598	0.1625
Highly polymorphic SNPs from resequencing data	1	58342034	1:58342034	400921	A	G	Yes	G	0.175	0.16875	3.2125	0.0804598	0.1375
Highly polymorphic SNPs from resequencing data	1	59314627	1:59314627	255166	C	A	Yes	A	0.323	0.4125	3.875	0.0804598	0.275
Highly polymorphic SNPs from resequencing data	1	59998783	1:59998783	189004	T	C	Yes	T	0.342	0.371951	3.34146	0.0574713	0.182927
Highly polymorphic SNPs from resequencing data	1	61085607	1:61085607	400057	A	G	Yes	G	0.226	0.275	3.4625	0.0804598	0.2
Highly polymorphic SNPs from resequencing data	1	62168939	1:62168939	254170	G	A	Yes	G	0.233	0.3875	3.1	0.0804598	0.225
Highly polymorphic SNPs from resequencing data	1	63010352	1:63010352	483981	G	A	Yes	A	0.366	0.3625	3.7625	0.0804598	0.225
Highly polymorphic SNPs from resequencing data	1	63563545	1:63563545	21203	T	C	Yes	C	0.091	0.292683	3.10976	0.0574713	0.170732	0.594982
Highly polymorphic SNPs from resequencing data	1	64010457	1:64010457	400291	A	G	Yes	A	0.498	0.44375	3.4625	0.0804598	0.2125
Highly polymorphic SNPs from resequencing data	1	65117465	1:65117465	329591	T	C	Yes	C	0.245	0.209877	3.69136	0.0689655	0.17284
Highly polymorphic SNPs from resequencing data	1	66252232	1:66252232	386410	C	T	Yes	T	0.224	0.1625	3.4125	0.0804598	0.175
Highly polymorphic SNPs from resequencing data	1	66927939	1:66927939	151194	A	C	Yes	C	0.11	0.21875	3.7125	0.0804598	0.1375
Highly polymorphic SNPs from resequencing data	1	67079133	1:67079133	123037	G	A	Yes	G	0.388	0.3875	3.425	0.0804598	0.175
Highly polymorphic SNPs from resequencing data	1	67565552	1:67565552	8377	G	A	Yes	A	0.066	0.292683	4.32927	0.0574713	0.146341	0.594461
Highly polymorphic SNPs from resequencing data	1	67866477	1:67866477	373608	C	T	Yes	T	0.212	0.359756	3.96341	0.0574713	0.158537
Highly polymorphic SNPs from resequencing data	1	68240085	1:68240085	183629	C	T	Yes	C	0.474	0.475	3.55	0.0804598	0.2
Highly polymorphic SNPs from resequencing data	1	68573027	1:68573027	308334	C	T	Yes	T	0.183	0.19375	3.225	0.0804598	0.0875
Highly polymorphic SNPs from resequencing data	1	68999449	1:68999449	362281	C	T	Yes	T	0.266	0.45625	3.45	0.0804598	0.2125
Highly polymorphic SNPs from resequencing data	1	69878751	1:69878751	319373	G	C	Yes	C	0.394	0.29375	3.5125	0.0804598	0.2125
Highly polymorphic SNPs from resequencing data	1	71757729	1:71757729	400126	G	A	Yes	A	0.305	0.24375	3.425	0.0804598	0.1375
Highly polymorphic SNPs from resequencing data	1	73719737	1:73719737	202319	A	G	Yes	G	0.411	0.481481	3.18519	0.0689655	0.123457
Highly polymorphic SNPs from resequencing data	1	73922056	1:73922056	329894	A	G	Yes	G	0.407	0.432927	3.5122	0.0574713	0.207317
Highly polymorphic SNPs from resequencing data	1	74686435	1:74686435	508538	G	A	Yes	A	0.45	0.347561	3.62195	0.0574713	0.134146
Highly polymorphic SNPs from resequencing data	1	75460142	1:75460142	196621	C	T	Yes	T	0.099	0.1375	3.15	0.0804598	0.1
Highly polymorphic SNPs from resequencing data	1	75656763	1:75656763	192981	G	T	Yes	G	0.379	0.26875	3.2625	0.0804598	0.1625
Highly polymorphic SNPs from resequencing data	1	75849744	1:75849744	70933	G	T	Yes	T	0.178	0.20625	3.3375	0.0804598	0.1375
Highly polymorphic SNPs from resequencing data	1	77290761	1:77290761	248164	T	C	Yes	C	0.255	0.396341	3.37805	0.0574713	0.207317
Highly polymorphic SNPs from resequencing data	1	77914329	1:77914329	186446	A	G	Yes	G	0.1	0.219512	3.57317	0.0574713	0.146341
Highly polymorphic SNPs from resequencing data	1	78258916	1:78258916	246407	T	C	Yes	T	0.458	0.41875	3.2625	0.0804598	0.1625
Highly polymorphic SNPs from resequencing data	1	78505323	1:78505323	351352	G	T	Yes	T	0.437	0.26875	3.25	0.0804598	0.2125
Highly polymorphic SNPs from resequencing data	1	78890790	1:78890790	417700	C	G	Yes	G	0.293	0.481707	3.54878	0.0574713	0.256098
Highly polymorphic SNPs from resequencing data	1	79390478	1:79390478	224796	T	C	Yes	C	0.284	0.3625	3.4	0.0804598	0.175
Highly polymorphic SNPs from resequencing data	1	80245187	1:80245187	105942	A	G	Yes	G	0.392	0.444444	3.4321	0.0689655	0.246914
Highly polymorphic SNPs from resequencing data	1	81340569	1:81340569	266920	T	C	Yes	C	0.48	0.347561	3.5	0.0574713	0.134146
Highly polymorphic SNPs from resequencing data	1	81722502	1:81722502	66213	T	C	Yes	C	0.118	0.175	3.2875	0.0804598	0.15
Highly polymorphic SNPs from resequencing data	1	81788715	1:81788715	147313	G	A	Yes	G	0.433	0.5	3.475	0.0804598	0.2
Highly polymorphic SNPs from resequencing data	1	82542857	1:82542857	303277	C	T	Yes	C	0.425	0.34375	3.85	0.0804598	0.2125
Highly polymorphic SNPs from resequencing data	1	83725357	1:83725357	279028	G	A	Yes	G	0.244	0.22561	3.5	0.0574713	0.182927
Highly polymorphic SNPs from resequencing data	1	84004385	1:84004385	116688	C	G	Yes	G	0.274	0.2	3.5125	0.0804598	0.15
Highly polymorphic SNPs from resequencing data	1	84820911	1:84820911	333228	T	C	Yes	C	0.185	0.3875	3.4	0.0804598	0.125
Highly polymorphic SNPs from resequencing data	1	85570463	1:85570463	268500	C	A	Yes	A	0.457	0.388889	3.49383	0.0689655	0.185185
Highly polymorphic SNPs from resequencing data	1	86965325	1:86965325	401298	G	A	Yes	A	0.121	0.253012	3.62651	0.045977	0.120482
Highly polymorphic SNPs from resequencing data	1	87759942	1:87759942	409036	A	G	Yes	A	0.385	0.419753	3.91358	0.0689655	0.222222
Highly polymorphic SNPs from resequencing data	1	89737070	1:89737070	196467	C	T	Yes	T	0.145	0.15625	3.8875	0.0804598	0.1375
Highly polymorphic SNPs from resequencing data	1	90830892	1:90830892	120723	G	T	Yes	T	0.248	0.388889	3.33333	0.0689655	0.209877
Highly polymorphic SNPs from resequencing data	1	90951615	1:90951615	46417	A	G	Yes	G	0.496	0.3625	3.0375	0.0804598	0.15
Highly polymorphic SNPs from resequencing data	1	91451683	1:91451683	231270	G	T	Yes	T	0.086	0.225	2.9375	0.0804598	0.125
Highly polymorphic SNPs from resequencing data	1	91682953	1:91682953	235353	T	C	Yes	C	0.279	0.419753	3.4321	0.0689655	0.197531
Highly polymorphic SNPs from resequencing data	1	94221012	1:94221012	529984	C	G	Yes	G	0.293	0.34375	3.7875	0.0804598	0.2375
Highly polymorphic SNPs from resequencing data	1	95064734	1:95064734	592652	A	G	Yes	A	0.329	0.33125	3.275	0.0804598	0.1875
Highly polymorphic SNPs from resequencing data	1	95657386	1:95657386	299027	G	A	Yes	A	0.213	0.24375	3.4875	0.0804598	0.1125
Highly polymorphic SNPs from resequencing data	1	95956413	1:95956413	358910	A	G	Yes	G	0.351	0.283951	4.01235	0.0689655	0.17284
Highly polymorphic SNPs from resequencing data	1	96315323	1:96315323	196755	T	G	Yes	G	0.132	0.15625	3.30864	0.0804598	0.1625
Highly polymorphic SNPs from resequencing data	1	96968234	1:96968234	111470	T	C	Yes	T	0.489	0.3125	3.575	0.0804598	0.175
Highly polymorphic SNPs from resequencing data	1	97079704	1:97079704	212818	T	C	Yes	C	0.184	0.408537	3.54878	0.0574713	0.207317
Highly polymorphic SNPs from resequencing data	1	97292522	1:97292522	519323	A	G	Yes	G	0.384	0.31875	3.375	0.0804598	0.2375
Highly polymorphic SNPs from resequencing data	1	97811845	1:97811845	233320	A	G	Yes	G	0.293	0.49375	3.3875	0.0804598	0.1875
Highly polymorphic SNPs from resequencing data	1	98857335	1:98857335	400004	A	G	Yes	G	0.198	0.198795	3.27711	0.045977	0.13253
Highly polymorphic SNPs from resequencing data	1	101228184	1:101228184	104406	T	G	Yes	G	0.13	0.22561	3.29268	0.0574713	0.158537
Highly polymorphic SNPs from resequencing data	1	101420618	1:101420618	238607	C	T	Yes	T	0.45	0.41358	3.2716	0.0689655	0.209877
Highly polymorphic SNPs from resequencing data	1	104598913	1:104598913	257313	G	A	Yes	A	0.455	0.49375	3.325	0.0804598	0.1875
Highly polymorphic SNPs from resequencing data	1	104856226	1:104856226	400124	G	A	Yes	A	0.301	0.26875	3.05	0.0804598	0.1875
[truncated: 8,678 more rows]
