# Supplementary material for: Development and verification of a 10K liquid chip for Hainan black goat based on genotyping by pinpoint sequencing of liquid captured targets
Source: BMC Genom Data. 2024 May 7;25:44. doi: 10.1186/s12863-024-01228-8 (PMC11075337; doi:10.1186/s12863-024-01228-8)
Supplement: Supplementary file 8 — Additional file 8: Table S8. Microarray loci annotation results and GO and KEGG analysis of affected genes. [file 12863_2024_1228_MOESM8_ESM.xlsx]

## Sheet: Chip loci annotation results
#CHROM	POS	ID	REF	ALT	Annotation	Annotation_Impact	Gene_Name	Gene_ID
1	5672	1_5672	C	T	intergenic_region	MODIFIER	CHR_START-gene:ENSCHIG00000010079	CHR_START-ENSCHIG00000010079
1	316747	1_316747	T	C	intergenic_region	MODIFIER	ITSN1-CRYZL1	ENSCHIG00000022576-ENSCHIG00000017812
1	473378	1_473378	G	T	intergenic_region	MODIFIER	DNAJC28-TMEM50B	ENSCHIG00000010877-ENSCHIG00000012751
1	889380	1_889380	G	A	intergenic_region	MODIFIER	gene:ENSCHIG00000015210-OLIG1	ENSCHIG00000015210-ENSCHIG00000020025
1	1157611	1_1157611	T	G	intergenic_region	MODIFIER	ENSCHIE00000022037-ENSCHIE00000014374	GENE_ENSCHIE00000022037-GENE_ENSCHIE00000014374
1	1565868	1_1565868	C	T	upstream_gene_variant	MODIFIER	ENSCHIE00000104098	GENE_ENSCHIE00000104098
1	1736624	1_1736624	G	T	intergenic_region	MODIFIER	MIS18A-HUNK	ENSCHIG00000008710-ENSCHIG00000014504
1	1992333	1_1992333	T	A	intron_variant	MODIFIER	ENSCHIE00000091758	GENE_ENSCHIE00000091758
1	2159744	1_2159744	G	A	intergenic_region	MODIFIER	HUNK-SCAF4	ENSCHIG00000014504-ENSCHIG00000008385
1	2358605	1_2358605	T	A	intergenic_region	MODIFIER	SOD1-TIAM1	ENSCHIG00000014496-ENSCHIG00000017920
1	2743510	1_2743510	A	G	intron_variant	MODIFIER	ENSCHIE00000130658	GENE_ENSCHIE00000130658
1	2756879	1_2756879	C	T	intron_variant	MODIFIER	ENSCHIE00000130658	GENE_ENSCHIE00000130658
1	2855396	1_2855396	A	G	intron_variant	MODIFIER	ENSCHIE00000130658	GENE_ENSCHIE00000130658
1	3053813	1_3053813	A	G	intergenic_region	MODIFIER	gene:ENSCHIG00000014054-KRTAP11-1	ENSCHIG00000014054-ENSCHIG00000002902
1	3260917	1_3260917	C	T	intergenic_region	MODIFIER	gene:ENSCHIG00000002864-gene:ENSCHIG00000011204	ENSCHIG00000002864-ENSCHIG00000011204
1	3449343	1_3449343	T	C	intergenic_region	MODIFIER	gene:ENSCHIG00000015280-gene:ENSCHIG00000010406	ENSCHIG00000015280-ENSCHIG00000010406
1	3711871	1_3711871	C	G	upstream_gene_variant	MODIFIER	gene:ENSCHIG00000005453	gene:ENSCHIG00000005453
1	4111989	1_4111989	G	T	intron_variant	MODIFIER	ENSCHIE00000230775	GENE_ENSCHIE00000230775
1	4164597	1_4164597	C	T	intergenic_region	MODIFIER	CLDN8-CLDN17	ENSCHIG00000026887-ENSCHIG00000008873
1	4564619	1_4564619	A	G	intergenic_region	MODIFIER	CLDN17-GRIK1	ENSCHIG00000008873-ENSCHIG00000016810
1	4964661	1_4964661	G	A	intergenic_region	MODIFIER	GRIK1-ENSCHIE00000016884	ENSCHIG00000016810-GENE_ENSCHIE00000016884
1	5144410	1_5144410	C	T	intergenic_region	MODIFIER	ENSCHIE00000016884-BACH1	GENE_ENSCHIE00000016884-ENSCHIG00000019566
1	5535819	1_5535819	T	C	upstream_gene_variant	MODIFIER	gene:ENSCHIG00000018379	gene:ENSCHIG00000018379
1	5536897	1_5536897	G	T	stop_gained	HIGH	ENSCHIE00000136298	GENE_ENSCHIE00000136298
1	5798852	1_5798852	G	A	upstream_gene_variant	MODIFIER	gene:ENSCHIG00000002348	gene:ENSCHIG00000002348
1	6038438	1_6038438	G	A	intergenic_region	MODIFIER	gene:ENSCHIG00000024574-ENSCHIE00000022052	ENSCHIG00000024574-GENE_ENSCHIE00000022052
1	6438853	1_6438853	C	T	intergenic_region	MODIFIER	gene:ENSCHIG00000024574-ENSCHIE00000022052	ENSCHIG00000024574-GENE_ENSCHIE00000022052
1	6474697	1_6474697	G	A	intergenic_region	MODIFIER	gene:ENSCHIG00000024574-ENSCHIE00000022052	ENSCHIG00000024574-GENE_ENSCHIE00000022052
1	6691485	1_6691485	T	C	intergenic_region	MODIFIER	gene:ENSCHIG00000024574-ENSCHIE00000022052	ENSCHIG00000024574-GENE_ENSCHIE00000022052
1	6974528	1_6974528	T	C	intergenic_region	MODIFIER	gene:ENSCHIG00000024574-ENSCHIE00000022052	ENSCHIG00000024574-GENE_ENSCHIE00000022052
1	7290223	1_7290223	A	G	intergenic_region	MODIFIER	ENSCHIE00000022067-ENSCHIE00000018753	GENE_ENSCHIE00000022067-GENE_ENSCHIE00000018753
1	7637919	1_7637919	T	C	intergenic_region	MODIFIER	ENSCHIE00000022067-ENSCHIE00000018753	GENE_ENSCHIE00000022067-GENE_ENSCHIE00000018753
1	7979477	1_7979477	C	T	synonymous_variant	LOW	ENSCHIE00000026176	GENE_ENSCHIE00000026176
1	7979798	1_7979798	A	G	synonymous_variant	LOW	ENSCHIE00000026176	GENE_ENSCHIE00000026176
1	8015419	1_8015419	T	C	intergenic_region	MODIFIER	ADAMTS1-CYYR1	ENSCHIG00000006622-ENSCHIG00000025461
1	8363744	1_8363744	G	A	intron_variant	MODIFIER	ENSCHIE00000214560	GENE_ENSCHIE00000214560
1	8596408	1_8596408	C	T	intergenic_region	MODIFIER	ENSCHIE00000022090-APP	GENE_ENSCHIE00000022090-ENSCHIG00000026432
1	8626651	1_8626651	G	C	intergenic_region	MODIFIER	ENSCHIE00000022090-APP	GENE_ENSCHIE00000022090-ENSCHIG00000026432
1	8841560	1_8841560	A	G	intron_variant	MODIFIER	ENSCHIE00000225481	GENE_ENSCHIE00000225481
1	9053129	1_9053129	C	G	intergenic_region	MODIFIER	APP-GABPA	ENSCHIG00000026432-ENSCHIG00000012998
1	9287832	1_9287832	A	T	intergenic_region	MODIFIER	MRPL39-ENSCHIE00000019932	ENSCHIG00000018095-GENE_ENSCHIE00000019932
1	9452243	1_9452243	T	C	intergenic_region	MODIFIER	ENSCHIE00000019932-ENSCHIE00000022109	GENE_ENSCHIE00000019932-GENE_ENSCHIE00000022109
1	9727896	1_9727896	A	G	intergenic_region	MODIFIER	ENSCHIE00000025069-ENSCHIE00000020062	GENE_ENSCHIE00000025069-GENE_ENSCHIE00000020062
1	9964904	1_9964904	C	A	intergenic_region	MODIFIER	ENSCHIE00000025069-ENSCHIE00000020062	GENE_ENSCHIE00000025069-GENE_ENSCHIE00000020062
1	10295607	1_10295607	A	G	intergenic_region	MODIFIER	ENSCHIE00000025069-ENSCHIE00000020062	GENE_ENSCHIE00000025069-GENE_ENSCHIE00000020062
1	10764972	1_10764972	T	C	intergenic_region	MODIFIER	ENSCHIE00000025069-ENSCHIE00000020062	GENE_ENSCHIE00000025069-GENE_ENSCHIE00000020062
1	10989164	1_10989164	G	A	intergenic_region	MODIFIER	ENSCHIE00000025069-ENSCHIE00000020062	GENE_ENSCHIE00000025069-GENE_ENSCHIE00000020062
1	11845866	1_11845866	G	T	intergenic_region	MODIFIER	ENSCHIE00000025069-ENSCHIE00000020062	GENE_ENSCHIE00000025069-GENE_ENSCHIE00000020062
1	12078441	1_12078441	A	G	intergenic_region	MODIFIER	ENSCHIE00000025069-ENSCHIE00000020062	GENE_ENSCHIE00000025069-GENE_ENSCHIE00000020062
1	12599265	1_12599265	T	C	intergenic_region	MODIFIER	ENSCHIE00000025069-ENSCHIE00000020062	GENE_ENSCHIE00000025069-GENE_ENSCHIE00000020062
1	12902281	1_12902281	G	T	intergenic_region	MODIFIER	ENSCHIE00000025069-ENSCHIE00000020062	GENE_ENSCHIE00000025069-GENE_ENSCHIE00000020062
1	13302375	1_13302375	C	T	intergenic_region	MODIFIER	ENSCHIE00000025069-ENSCHIE00000020062	GENE_ENSCHIE00000025069-GENE_ENSCHIE00000020062
1	13719414	1_13719414	T	C	intergenic_region	MODIFIER	ENSCHIE00000020062-gene:ENSCHIG00000021256	GENE_ENSCHIE00000020062-ENSCHIG00000021256
1	14122278	1_14122278	A	G	intergenic_region	MODIFIER	NCAM2-ENSCHIE00000022137	ENSCHIG00000016827-GENE_ENSCHIE00000022137
1	14356153	1_14356153	T	C	intergenic_region	MODIFIER	NCAM2-ENSCHIE00000022137	ENSCHIG00000016827-GENE_ENSCHIE00000022137
1	14716946	1_14716946	T	A	intergenic_region	MODIFIER	ENSCHIE00000022137-ENSCHIE00000012983	GENE_ENSCHIE00000022137-GENE_ENSCHIE00000012983
1	14971357	1_14971357	A	G	intergenic_region	MODIFIER	ENSCHIE00000022137-ENSCHIE00000012983	GENE_ENSCHIE00000022137-GENE_ENSCHIE00000012983
1	15371434	1_15371434	G	T	intergenic_region	MODIFIER	ENSCHIE00000022137-ENSCHIE00000012983	GENE_ENSCHIE00000022137-GENE_ENSCHIE00000012983
1	15717700	1_15717700	C	T	intergenic_region	MODIFIER	ENSCHIE00000022137-ENSCHIE00000012983	GENE_ENSCHIE00000022137-GENE_ENSCHIE00000012983
1	15855178	1_15855178	G	A	intergenic_region	MODIFIER	ENSCHIE00000022137-ENSCHIE00000012983	GENE_ENSCHIE00000022137-GENE_ENSCHIE00000012983
1	16255181	1_16255181	C	T	intergenic_region	MODIFIER	ENSCHIE00000022137-ENSCHIE00000012983	GENE_ENSCHIE00000022137-GENE_ENSCHIE00000012983
1	16655252	1_16655252	T	G	intergenic_region	MODIFIER	ENSCHIE00000013145-ENSCHIE00000017085	GENE_ENSCHIE00000013145-GENE_ENSCHIE00000017085
1	16772443	1_16772443	C	T	intergenic_region	MODIFIER	ENSCHIE00000017085-ENSCHIE00000010608	GENE_ENSCHIE00000017085-GENE_ENSCHIE00000010608
1	17132555	1_17132555	G	A	intergenic_region	MODIFIER	ENSCHIE00000010608-TMPRSS15	GENE_ENSCHIE00000010608-ENSCHIG00000012944
1	17532569	1_17532569	G	A	intergenic_region	MODIFIER	CHODL-C21orf91	ENSCHIG00000024133-ENSCHIG00000010676
1	17566981	1_17566981	T	C	intergenic_region	MODIFIER	CHODL-C21orf91	ENSCHIG00000024133-ENSCHIG00000010676
1	17877365	1_17877365	C	T	intergenic_region	MODIFIER	C21orf91-BTG3	ENSCHIG00000010676-ENSCHIG00000008206
1	18130793	1_18130793	A	C	intergenic_region	MODIFIER	CXADR-ENSCHIE00000042251	ENSCHIG00000022557-GENE_ENSCHIE00000042251
1	18485377	1_18485377	T	C	intergenic_region	MODIFIER	CXADR-ENSCHIE00000042251	ENSCHIG00000022557-GENE_ENSCHIE00000042251
1	18857009	1_18857009	G	A	intergenic_region	MODIFIER	CXADR-ENSCHIE00000042251	ENSCHIG00000022557-GENE_ENSCHIE00000042251
1	19147507	1_19147507	A	G	intergenic_region	MODIFIER	ENSCHIE00000040116-ENSCHIE00000022173	GENE_ENSCHIE00000040116-GENE_ENSCHIE00000022173
1	19325440	1_19325440	G	A	intron_variant	MODIFIER	ENSCHIE00000022173	GENE_ENSCHIE00000022173
1	19813061	1_19813061	A	G	intron_variant	MODIFIER	ENSCHIE00000104813	GENE_ENSCHIE00000104813
1	20025471	1_20025471	G	A	intergenic_region	MODIFIER	USP25-ENSCHIE00000022226	ENSCHIG00000015678-GENE_ENSCHIE00000022226
1	20354107	1_20354107	C	G	intergenic_region	MODIFIER	ENSCHIE00000022226-ENSCHIE00000022246	GENE_ENSCHIE00000022226-GENE_ENSCHIE00000022246
1	20739228	1_20739228	T	G	intron_variant	MODIFIER	ENSCHIE00000022254	GENE_ENSCHIE00000022254
1	20751920	1_20751920	C	A	downstream_gene_variant	MODIFIER	ENSCHIE00000022254	GENE_ENSCHIE00000022254
1	21148240	1_21148240	A	C	intergenic_region	MODIFIER	NRIP1-SAMSN1	ENSCHIG00000008944-ENSCHIG00000026072
1	21552645	1_21552645	T	A	3_prime_UTR_variant	MODIFIER	ENSCHIE00000143718	GENE_ENSCHIE00000143718
1	21771055	1_21771055	A	G	intron_variant	MODIFIER	ENSCHIE00000022263	GENE_ENSCHIE00000022263
1	21908156	1_21908156	A	G	intron_variant	MODIFIER	ENSCHIE00000022263	GENE_ENSCHIE00000022263
1	22172719	1_22172719	A	G	intergenic_region	MODIFIER	ENSCHIE00000022283-ENSCHIE00000014477	GENE_ENSCHIE00000022283-GENE_ENSCHIE00000014477
1	22438346	1_22438346	A	C	intergenic_region	MODIFIER	ENSCHIE00000022283-ENSCHIE00000014477	GENE_ENSCHIE00000022283-GENE_ENSCHIE00000014477
1	22830839	1_22830839	G	A	intergenic_region	MODIFIER	ENSCHIE00000022283-ENSCHIE00000014477	GENE_ENSCHIE00000022283-GENE_ENSCHIE00000014477
1	23172779	1_23172779	A	G	intergenic_region	MODIFIER	gene:ENSCHIG00000025408-ROBO2	ENSCHIG00000025408-ENSCHIG00000012230
1	23400804	1_23400804	A	G	intron_variant	MODIFIER	ENSCHIE00000067283	GENE_ENSCHIE00000067283
1	23762753	1_23762753	G	A	upstream_gene_variant	MODIFIER	gene:ENSCHIG00000005193	gene:ENSCHIG00000005193
1	24173932	1_24173932	C	T	intergenic_region	MODIFIER	ENSCHIE00000022302-gene:ENSCHIG00000020246	GENE_ENSCHIE00000022302-ENSCHIG00000020246
1	24496923	1_24496923	G	A	intergenic_region	MODIFIER	gene:ENSCHIG00000020246-gene:ENSCHIG00000024065	ENSCHIG00000020246-ENSCHIG00000024065
1	24909280	1_24909280	A	G	intron_variant	MODIFIER	ENSCHIE00000122987	GENE_ENSCHIE00000122987
1	25202857	1_25202857	T	G	intergenic_region	MODIFIER	gene:ENSCHIG00000001025-ENSCHIE00000022317	ENSCHIG00000001025-GENE_ENSCHIE00000022317
1	25427960	1_25427960	T	C	intergenic_region	MODIFIER	gene:ENSCHIG00000001025-ENSCHIE00000022317	ENSCHIG00000001025-GENE_ENSCHIE00000022317
1	25610466	1_25610466	T	A	intergenic_region	MODIFIER	gene:ENSCHIG00000001025-ENSCHIE00000022317	ENSCHIG00000001025-GENE_ENSCHIE00000022317
1	25957336	1_25957336	C	T	intergenic_region	MODIFIER	gene:ENSCHIG00000001025-ENSCHIE00000022317	ENSCHIG00000001025-GENE_ENSCHIE00000022317
1	25958720	1_25958720	A	C	intergenic_region	MODIFIER	gene:ENSCHIG00000001025-ENSCHIE00000022317	ENSCHIG00000001025-GENE_ENSCHIE00000022317
1	26006146	1_26006146	G	A	intergenic_region	MODIFIER	gene:ENSCHIG00000001025-ENSCHIE00000022317	ENSCHIG00000001025-GENE_ENSCHIE00000022317
1	26382181	1_26382181	C	T	intergenic_region	MODIFIER	ENSCHIE00000022317-ENSCHIE00000022354	GENE_ENSCHIE00000022317-GENE_ENSCHIE00000022354
1	26772941	1_26772941	G	A	intergenic_region	MODIFIER	ENSCHIE00000022317-ENSCHIE00000022354	GENE_ENSCHIE00000022317-GENE_ENSCHIE00000022354
1	27083428	1_27083428	T	C	intergenic_region	MODIFIER	ENSCHIE00000022317-ENSCHIE00000022354	GENE_ENSCHIE00000022317-GENE_ENSCHIE00000022354
1	27483493	1_27483493	C	T	intergenic_region	MODIFIER	ENSCHIE00000022354-ENSCHIE00000022369	GENE_ENSCHIE00000022354-GENE_ENSCHIE00000022369
1	27888876	1_27888876	A	C	intron_variant	MODIFIER	ENSCHIE00000210928	GENE_ENSCHIE00000210928
1	28430961	1_28430961	T	G	intergenic_region	MODIFIER	ENSCHIE00000022406-ENSCHIE00000019253	GENE_ENSCHIE00000022406-GENE_ENSCHIE00000019253
1	28831191	1_28831191	C	T	intergenic_region	MODIFIER	ENSCHIE00000022406-ENSCHIE00000019253	GENE_ENSCHIE00000022406-GENE_ENSCHIE00000019253
1	29070824	1_29070824	C	T	intergenic_region	MODIFIER	ENSCHIE00000022406-ENSCHIE00000019253	GENE_ENSCHIE00000022406-GENE_ENSCHIE00000019253
1	29359317	1_29359317	C	T	intergenic_region	MODIFIER	ENSCHIE00000022406-ENSCHIE00000019253	GENE_ENSCHIE00000022406-GENE_ENSCHIE00000019253
1	29759724	1_29759724	T	C	intergenic_region	MODIFIER	ENSCHIE00000022406-ENSCHIE00000019253	GENE_ENSCHIE00000022406-GENE_ENSCHIE00000019253
1	30118798	1_30118798	C	A	intergenic_region	MODIFIER	ENSCHIE00000019253-ENSCHIE00000025215	GENE_ENSCHIE00000019253-GENE_ENSCHIE00000025215
1	30518965	1_30518965	A	G	intergenic_region	MODIFIER	ENSCHIE00000022435-CADM2	GENE_ENSCHIE00000022435-ENSCHIG00000024207
1	30898851	1_30898851	C	T	intergenic_region	MODIFIER	ENSCHIE00000022435-CADM2	GENE_ENSCHIE00000022435-ENSCHIG00000024207
1	31407402	1_31407402	C	T	intergenic_region	MODIFIER	ENSCHIE00000022435-CADM2	GENE_ENSCHIE00000022435-ENSCHIG00000024207
1	31823740	1_31823740	G	C	intergenic_region	MODIFIER	ENSCHIE00000022435-CADM2	GENE_ENSCHIE00000022435-ENSCHIG00000024207
1	32022427	1_32022427	A	T	intergenic_region	MODIFIER	ENSCHIE00000022435-CADM2	GENE_ENSCHIE00000022435-ENSCHIG00000024207
1	32326346	1_32326346	T	C	intergenic_region	MODIFIER	ENSCHIE00000022435-CADM2	GENE_ENSCHIE00000022435-ENSCHIG00000024207
1	32757678	1_32757678	G	A	intron_variant	MODIFIER	ENSCHIE00000201017	GENE_ENSCHIE00000201017
1	33006462	1_33006462	G	C	intergenic_region	MODIFIER	CADM2-gene:ENSCHIG00000003941	ENSCHIG00000024207-ENSCHIG00000003941
1	33267044	1_33267044	C	G	intergenic_region	MODIFIER	gene:ENSCHIG00000003941-ENSCHIE00000022455	ENSCHIG00000003941-GENE_ENSCHIE00000022455
1	33600243	1_33600243	G	T	intron_variant	MODIFIER	ENSCHIE00000022455	GENE_ENSCHIE00000022455
1	33774850	1_33774850	T	C	intron_variant	MODIFIER	ENSCHIE00000022468	GENE_ENSCHIE00000022468
1	33972507	1_33972507	A	G	intergenic_region	MODIFIER	VGLL3-CHMP2B	ENSCHIG00000021391-ENSCHIG00000014003
1	34235967	1_34235967	T	C	upstream_gene_variant	MODIFIER	gene:ENSCHIG00000026743	gene:ENSCHIG00000026743
1	34236021	1_34236021	A	G	upstream_gene_variant	MODIFIER	gene:ENSCHIG00000026743	gene:ENSCHIG00000026743
1	34236169	1_34236169	A	G	upstream_gene_variant	MODIFIER	gene:ENSCHIG00000026743	gene:ENSCHIG00000026743
1	34236170	1_34236170	A	G	upstream_gene_variant	MODIFIER	gene:ENSCHIG00000026743	gene:ENSCHIG00000026743
1	34236275	1_34236275	G	C	missense_variant	MODERATE	ENSCHIE00000229261	GENE_ENSCHIE00000229261
1	34236284	1_34236284	A	C	missense_variant	MODERATE	ENSCHIE00000229298	GENE_ENSCHIE00000229298
1	34236294	1_34236294	T	C	missense_variant	MODERATE	ENSCHIE00000229261	GENE_ENSCHIE00000229261
1	34236295	1_34236295	T	C	missense_variant	MODERATE	ENSCHIE00000229261	GENE_ENSCHIE00000229261
1	34237374	1_34237374	C	T	missense_variant	MODERATE	ENSCHIE00000229261	GENE_ENSCHIE00000229261
1	34237409	1_34237409	C	T	synonymous_variant	LOW	ENSCHIE00000229261	GENE_ENSCHIE00000229261
1	34237462	1_34237462	A	T	intron_variant	MODIFIER	ENSCHIE00000229261	GENE_ENSCHIE00000229261
1	34237621	1_34237621	G	T	intron_variant	MODIFIER	ENSCHIE00000229261	GENE_ENSCHIE00000229261
1	34237789	1_34237789	C	T	intron_variant	MODIFIER	ENSCHIE00000229261	GENE_ENSCHIE00000229261
1	34238580	1_34238580	C	T	intron_variant	MODIFIER	ENSCHIE00000229261	GENE_ENSCHIE00000229261
1	34238746	1_34238746	T	A	intron_variant	MODIFIER	ENSCHIE00000229261	GENE_ENSCHIE00000229261
1	34240601	1_34240601	T	G	intron_variant	MODIFIER	ENSCHIE00000229261	GENE_ENSCHIE00000229261
1	34240769	1_34240769	G	A	splice_region_variant&intron_variant	LOW	ENSCHIE00000229261	GENE_ENSCHIE00000229261
1	34240888	1_34240888	C	A	stop_gained	HIGH	ENSCHIE00000229261	GENE_ENSCHIE00000229261
1	34240889	1_34240889	C	A	missense_variant	MODERATE	ENSCHIE00000229261	GENE_ENSCHIE00000229261
1	34251709	1_34251709	C	T	splice_donor_variant&intron_variant	HIGH	ENSCHIE00000229261	GENE_ENSCHIE00000229261
1	34640978	1_34640978	C	T	intergenic_region	MODIFIER	POU1F1-gene:ENSCHIG00000003029	ENSCHIG00000026743-ENSCHIG00000003029
1	34836481	1_34836481	C	A	intergenic_region	MODIFIER	gene:ENSCHIG00000003029-CGGBP1	ENSCHIG00000003029-ENSCHIG00000013576
1	35141915	1_35141915	A	T	intergenic_region	MODIFIER	ENSCHIE00000022478-ENSCHIE00000022503	GENE_ENSCHIE00000022478-GENE_ENSCHIE00000022503
1	35441641	1_35441641	C	A	intergenic_region	MODIFIER	ENSCHIE00000022503-ENSCHIE00000022519	GENE_ENSCHIE00000022503-GENE_ENSCHIE00000022519
1	35946532	1_35946532	G	A	intron_variant	MODIFIER	ENSCHIE00000102990	GENE_ENSCHIE00000102990
1	36358301	1_36358301	A	G	intergenic_region	MODIFIER	EPHA3-PROS1	ENSCHIG00000015544-ENSCHIG00000010494
1	36374448	1_36374448	G	A	intergenic_region	MODIFIER	EPHA3-PROS1	ENSCHIG00000015544-ENSCHIG00000010494
1	36774747	1_36774747	T	G	intergenic_region	MODIFIER	EPHA3-PROS1	ENSCHIG00000015544-ENSCHIG00000010494
1	36869136	1_36869136	T	C	intergenic_region	MODIFIER	EPHA3-PROS1	ENSCHIG00000015544-ENSCHIG00000010494
1	37208352	1_37208352	T	C	intergenic_region	MODIFIER	NSUN3-ENSCHIE00000022541	ENSCHIG00000012629-GENE_ENSCHIE00000022541
1	37495474	1_37495474	C	T	intergenic_region	MODIFIER	NSUN3-ENSCHIE00000022541	ENSCHIG00000012629-GENE_ENSCHIE00000022541
1	37782300	1_37782300	A	T	intergenic_region	MODIFIER	ENSCHIE00000022541-gene:ENSCHIG00000007885	GENE_ENSCHIE00000022541-ENSCHIG00000007885
1	38130686	1_38130686	T	C	intergenic_region	MODIFIER	ENSCHIE00000022588-gene:ENSCHIG00000007969	GENE_ENSCHIE00000022588-ENSCHIG00000007969
1	38569160	1_38569160	G	T	intergenic_region	MODIFIER	ENSCHIE00000022588-gene:ENSCHIG00000007969	GENE_ENSCHIE00000022588-ENSCHIG00000007969
1	38965338	1_38965338	C	T	intergenic_region	MODIFIER	ENSCHIE00000022588-gene:ENSCHIG00000007969	GENE_ENSCHIE00000022588-ENSCHIG00000007969
1	39312698	1_39312698	A	C	intergenic_region	MODIFIER	ENSCHIE00000022588-gene:ENSCHIG00000007969	GENE_ENSCHIE00000022588-ENSCHIG00000007969
1	39661053	1_39661053	C	A	intergenic_region	MODIFIER	ENSCHIE00000022588-gene:ENSCHIG00000007969	GENE_ENSCHIE00000022588-ENSCHIG00000007969
1	40032970	1_40032970	A	T	intergenic_region	MODIFIER	gene:ENSCHIG00000007969-EPHA6	ENSCHIG00000007969-ENSCHIG00000022528
1	40376654	1_40376654	G	A	intron_variant	MODIFIER	ENSCHIE00000181594	GENE_ENSCHIE00000181594
1	40800324	1_40800324	A	T	intron_variant	MODIFIER	ENSCHIE00000129338	GENE_ENSCHIE00000129338
1	41295531	1_41295531	C	G	intron_variant	MODIFIER	ENSCHIE00000166855	GENE_ENSCHIE00000166855
1	41458338	1_41458338	G	A	intergenic_region	MODIFIER	KCNE2-MRPS6	ENSCHIG00000006429-ENSCHIG00000020464
1	41648000	1_41648000	A	G	intergenic_region	MODIFIER	KCNE2-MRPS6	ENSCHIG00000006429-ENSCHIG00000020464
1	41938987	1_41938987	A	G	intron_variant	MODIFIER	ENSCHIE00000111220	GENE_ENSCHIE00000111220
1	42200907	1_42200907	A	G	intron_variant	MODIFIER	ENSCHIE00000077855	GENE_ENSCHIE00000077855
1	42527524	1_42527524	T	C	intergenic_region	MODIFIER	gene:ENSCHIG00000009555-gene:ENSCHIG00000007769	ENSCHIG00000009555-ENSCHIG00000007769
1	42704726	1_42704726	G	A	intergenic_region	MODIFIER	ENSCHIE00000046954-ST3GAL6	GENE_ENSCHIE00000046954-ENSCHIG00000013422
1	43117343	1_43117343	C	T	intergenic_region	MODIFIER	DCBLD2-COL8A1	ENSCHIG00000026066-ENSCHIG00000016493
1	43650402	1_43650402	C	T	intergenic_region	MODIFIER	DCBLD2-COL8A1	ENSCHIG00000026066-ENSCHIG00000016493
1	43906339	1_43906339	G	A	intron_variant	MODIFIER	ENSCHIE00000021743	GENE_ENSCHIE00000021743
1	44307169	1_44307169	A	C	downstream_gene_variant	MODIFIER	gene:ENSCHIG00000024569	gene:ENSCHIG00000024569
1	44607418	1_44607418	A	G	intron_variant	MODIFIER	ENSCHIE00000010887	GENE_ENSCHIE00000010887
1	44816753	1_44816753	A	G	intergenic_region	MODIFIER	gene:ENSCHIG00000022648-ADGRG7	ENSCHIG00000022648-ENSCHIG00000016529
1	45045598	1_45045598	C	T	intron_variant	MODIFIER	ENSCHIE00000228651	GENE_ENSCHIE00000228651
1	45173415	1_45173415	T	C	intron_variant	MODIFIER	ENSCHIE00000228651	GENE_ENSCHIE00000228651
1	45295643	1_45295643	C	A	intergenic_region	MODIFIER	ABI3BP-IMPG2	ENSCHIG00000026704-ENSCHIG00000010277
1	45696423	1_45696423	C	G	intron_variant	MODIFIER	ENSCHIE00000032593	GENE_ENSCHIE00000032593
1	45871072	1_45871072	A	T	intron_variant	MODIFIER	ENSCHIE00000146060	GENE_ENSCHIE00000146060
1	46074119	1_46074119	C	T	intron_variant	MODIFIER	ENSCHIE00000022650	GENE_ENSCHIE00000022650
1	46445465	1_46445465	C	G	intergenic_region	MODIFIER	gene:ENSCHIG00000015835-ENSCHIE00000023739	ENSCHIG00000015835-GENE_ENSCHIE00000023739
1	46828219	1_46828219	T	C	intergenic_region	MODIFIER	ZPLD1-ENSCHIE00000022663	ENSCHIG00000006475-GENE_ENSCHIE00000022663
1	47393757	1_47393757	G	A	intergenic_region	MODIFIER	ENSCHIE00000022663-ENSCHIE00000015295	GENE_ENSCHIE00000022663-GENE_ENSCHIE00000015295
1	47801029	1_47801029	A	G	intergenic_region	MODIFIER	ENSCHIE00000022663-ENSCHIE00000015295	GENE_ENSCHIE00000022663-GENE_ENSCHIE00000015295
1	47925453	1_47925453	C	T	intergenic_region	MODIFIER	ENSCHIE00000022663-ENSCHIE00000015295	GENE_ENSCHIE00000022663-GENE_ENSCHIE00000015295
1	48394887	1_48394887	C	T	intergenic_region	MODIFIER	ENSCHIE00000022663-ENSCHIE00000015295	GENE_ENSCHIE00000022663-GENE_ENSCHIE00000015295
1	48701519	1_48701519	G	A	intergenic_region	MODIFIER	ENSCHIE00000015295-ALCAM	GENE_ENSCHIE00000015295-ENSCHIG00000024020
1	48816339	1_48816339	A	C	intergenic_region	MODIFIER	ENSCHIE00000015295-ALCAM	GENE_ENSCHIE00000015295-ENSCHIG00000024020
1	49216426	1_49216426	G	A	intergenic_region	MODIFIER	ENSCHIE00000015295-ALCAM	GENE_ENSCHIE00000015295-ENSCHIG00000024020
1	49676338	1_49676338	G	A	intergenic_region	MODIFIER	ENSCHIE00000015295-ALCAM	GENE_ENSCHIE00000015295-ENSCHIG00000024020
1	49786616	1_49786616	C	T	intergenic_region	MODIFIER	ENSCHIE00000015295-ALCAM	GENE_ENSCHIE00000015295-ENSCHIG00000024020
1	50102302	1_50102302	C	T	intergenic_region	MODIFIER	ALCAM-CBLB	ENSCHIG00000024020-ENSCHIG00000024426
1	50312881	1_50312881	G	A	intron_variant	MODIFIER	ENSCHIE00000203382	GENE_ENSCHIE00000203382
1	50702519	1_50702519	T	C	intron_variant	MODIFIER	ENSCHIE00000022692	GENE_ENSCHIE00000022692
1	50887901	1_50887901	C	T	intergenic_region	MODIFIER	ENSCHIE00000022692-gene:ENSCHIG00000026846	GENE_ENSCHIE00000022692-ENSCHIG00000026846
1	51180176	1_51180176	C	T	intergenic_region	MODIFIER	gene:ENSCHIG00000026846-ENSCHIE00000022716	ENSCHIG00000026846-GENE_ENSCHIE00000022716
1	51354583	1_51354583	T	C	intron_variant	MODIFIER	ENSCHIE00000022716	GENE_ENSCHIE00000022716
1	51754592	1_51754592	A	G	intron_variant	MODIFIER	ENSCHIE00000022732	GENE_ENSCHIE00000022732
1	51809917	1_51809917	A	G	intron_variant	MODIFIER	ENSCHIE00000022732	GENE_ENSCHIE00000022732
1	51952316	1_51952316	A	G	intergenic_region	MODIFIER	CCDC54-ENSCHIE00000025331	ENSCHIG00000008376-GENE_ENSCHIE00000025331
1	52352571	1_52352571	G	C	intron_variant	MODIFIER	ENSCHIE00000022753	GENE_ENSCHIE00000022753
1	52677257	1_52677257	G	A	intergenic_region	MODIFIER	CD47-ENSCHIE00000022793	ENSCHIG00000022687-GENE_ENSCHIE00000022793
1	53127010	1_53127010	C	T	intron_variant	MODIFIER	ENSCHIE00000173476	GENE_ENSCHIE00000173476
1	53725084	1_53725084	C	G	intron_variant	MODIFIER	ENSCHIE00000179875	GENE_ENSCHIE00000179875
1	53992683	1_53992683	T	C	intron_variant	MODIFIER	ENSCHIE00000022808	GENE_ENSCHIE00000022808
1	54227361	1_54227361	C	G	intergenic_region	MODIFIER	gene:ENSCHIG00000012599-ENSCHIE00000022836	ENSCHIG00000012599-GENE_ENSCHIE00000022836
1	54633389	1_54633389	T	G	intron_variant	MODIFIER	ENSCHIE00000022836	GENE_ENSCHIE00000022836
1	54974680	1_54974680	G	A	intergenic_region	MODIFIER	ENSCHIE00000022836-ENSCHIE00000025054	GENE_ENSCHIE00000022836-GENE_ENSCHIE00000025054
1	55286763	1_55286763	T	C	intergenic_region	MODIFIER	ENSCHIE00000025054-ENSCHIE00000022854	GENE_ENSCHIE00000025054-GENE_ENSCHIE00000022854
1	55686764	1_55686764	A	G	intergenic_region	MODIFIER	ENSCHIE00000022854-NECTIN3	GENE_ENSCHIE00000022854-ENSCHIG00000019162
1	55751852	1_55751852	G	A	intron_variant	MODIFIER	ENSCHIE00000143956	GENE_ENSCHIE00000143956
1	55837036	1_55837036	A	T	intergenic_region	MODIFIER	NECTIN3-CD96	ENSCHIG00000019162-ENSCHIG00000025191
1	55969321	1_55969321	C	T	intergenic_region	MODIFIER	NECTIN3-CD96	ENSCHIG00000019162-ENSCHIG00000025191
1	56313161	1_56313161	T	C	intergenic_region	MODIFIER	PLCXD2-PHLDB2	ENSCHIG00000011559-ENSCHIG00000016975
1	56756227	1_56756227	T	C	intron_variant	MODIFIER	ENSCHIE00000150651	GENE_ENSCHIE00000150651
1	57062399	1_57062399	G	A	upstream_gene_variant	MODIFIER	ENSCHIE00000074160	GENE_ENSCHIE00000074160
1	57373961	1_57373961	A	G	intergenic_region	MODIFIER	gene:ENSCHIG00000021536-gene:ENSCHIG00000015902	ENSCHIG00000021536-ENSCHIG00000015902
1	57587564	1_57587564	T	C	intergenic_region	MODIFIER	NEPRO-BOC	ENSCHIG00000014382-ENSCHIG00000026286
1	57971459	1_57971459	T	C	intron_variant	MODIFIER	ENSCHIE00000112591	GENE_ENSCHIE00000112591
1	58007082	1_58007082	T	C	intron_variant	MODIFIER	ENSCHIE00000114388	GENE_ENSCHIE00000114388
1	58225360	1_58225360	A	G	intergenic_region	MODIFIER	NAA50-ATP6V1A	ENSCHIG00000011705-ENSCHIG00000020509
1	58342034	1_58342034	A	G	intron_variant	MODIFIER	ENSCHIE00000119286	GENE_ENSCHIE00000119286
1	58742955	1_58742955	T	C	upstream_gene_variant	MODIFIER	gene:ENSCHIG00000017978	gene:ENSCHIG00000017978
1	58981038	1_58981038	T	C	intergenic_region	MODIFIER	ENSCHIE00000022974-GAP43	GENE_ENSCHIE00000022974-ENSCHIG00000018491
1	59314627	1_59314627	C	A	intergenic_region	MODIFIER	ENSCHIE00000022974-GAP43	GENE_ENSCHIE00000022974-ENSCHIG00000018491
1	59569793	1_59569793	C	T	intergenic_region	MODIFIER	ENSCHIE00000022974-GAP43	GENE_ENSCHIE00000022974-ENSCHIG00000018491
1	59998783	1_59998783	T	C	intergenic_region	MODIFIER	ENSCHIE00000022974-GAP43	GENE_ENSCHIE00000022974-ENSCHIG00000018491
1	60187787	1_60187787	A	G	intergenic_region	MODIFIER	GAP43-ENSCHIE00000023011	ENSCHIG00000018491-GENE_ENSCHIE00000023011
1	60414334	1_60414334	T	C	intron_variant	MODIFIER	ENSCHIE00000047091	GENE_ENSCHIE00000047091
1	60620881	1_60620881	C	T	intergenic_region	MODIFIER	LSAMP-ENSCHIE00000011686	ENSCHIG00000009965-GENE_ENSCHIE00000011686
1	61021024	1_61021024	A	G	intergenic_region	MODIFIER	gene:ENSCHIG00000009136-ENSCHIE00000029162	ENSCHIG00000009136-GENE_ENSCHIE00000029162
1	61085607	1_61085607	A	G	intergenic_region	MODIFIER	gene:ENSCHIG00000009136-ENSCHIE00000029162	ENSCHIG00000009136-GENE_ENSCHIE00000029162
1	61485664	1_61485664	A	G	upstream_gene_variant	MODIFIER	gene:ENSCHIG00000015795	gene:ENSCHIG00000015795
1	61618937	1_61618937	G	T	intergenic_region	MODIFIER	gene:ENSCHIG00000015795-ENSCHIE00000023070	ENSCHIG00000015795-GENE_ENSCHIE00000023070
1	62019053	1_62019053	T	C	intergenic_region	MODIFIER	ENSCHIE00000023070-IGSF11	GENE_ENSCHIE00000023070-ENSCHIG00000007634
1	62168939	1_62168939	G	A	intergenic_region	MODIFIER	ENSCHIE00000023070-IGSF11	GENE_ENSCHIE00000023070-ENSCHIG00000007634
1	62423109	1_62423109	A	G	intergenic_region	MODIFIER	ENSCHIE00000023070-IGSF11	GENE_ENSCHIE00000023070-ENSCHIG00000007634
1	63010352	1_63010352	G	A	intergenic_region	MODIFIER	ENSCHIE00000023070-IGSF11	GENE_ENSCHIE00000023070-ENSCHIG00000007634
1	63494333	1_63494333	T	A	upstream_gene_variant	MODIFIER	ENSCHIE00000031820	GENE_ENSCHIE00000031820
1	63563545	1_63563545	T	C	intron_variant	MODIFIER	ENSCHIE00000031820	GENE_ENSCHIE00000031820
1	63584748	1_63584748	C	T	intron_variant	MODIFIER	ENSCHIE00000031820	GENE_ENSCHIE00000031820
1	63647203	1_63647203	C	T	intergenic_region	MODIFIER	IGSF11-UPK1B	ENSCHIG00000007634-ENSCHIG00000025927
1	63725298	1_63725298	G	A	downstream_gene_variant	MODIFIER	gene:ENSCHIG00000025927	gene:ENSCHIG00000025927
1	63735227	1_63735227	G	A	intron_variant	MODIFIER	ENSCHIE00000152117	GENE_ENSCHIE00000152117
1	63754611	1_63754611	G	A	intron_variant	MODIFIER	ENSCHIE00000152117	GENE_ENSCHIE00000152117
1	63771441	1_63771441	A	G	intergenic_region	MODIFIER	B4GALT4-ARHGAP31	ENSCHIG00000019995-ENSCHIG00000026776
1	63856673	1_63856673	G	A	intron_variant	MODIFIER	ENSCHIE00000229553	GENE_ENSCHIE00000229553
1	63856730	1_63856730	T	C	intron_variant	MODIFIER	ENSCHIE00000229553	GENE_ENSCHIE00000229553
1	63883893	1_63883893	G	A	intron_variant	MODIFIER	ENSCHIE00000229553	GENE_ENSCHIE00000229553
1	64010457	1_64010457	A	G	upstream_gene_variant	MODIFIER	gene:ENSCHIG00000009590	gene:ENSCHIG00000009590
1	64410748	1_64410748	C	T	intron_variant	MODIFIER	ENSCHIE00000092903	GENE_ENSCHIE00000092903
1	64811032	1_64811032	C	T	intergenic_region	MODIFIER	LRRC58-FSTL1	ENSCHIG00000025792-ENSCHIG00000019503
1	64850012	1_64850012	C	T	splice_region_variant&intron_variant	LOW	ENSCHIE00000147546	GENE_ENSCHIE00000147546
1	64850037	1_64850037	G	T	intron_variant	MODIFIER	ENSCHIE00000147494	GENE_ENSCHIE00000147494
1	64853397	1_64853397	C	T	upstream_gene_variant	MODIFIER	ENSCHIE00000147692	GENE_ENSCHIE00000147692
1	64853791	1_64853791	G	A	upstream_gene_variant	MODIFIER	ENSCHIE00000147692	GENE_ENSCHIE00000147692
1	65117465	1_65117465	T	C	upstream_gene_variant	MODIFIER	ENSCHIE00000123876	GENE_ENSCHIE00000123876
1	65447056	1_65447056	A	G	intron_variant	MODIFIER	ENSCHIE00000173037	GENE_ENSCHIE00000173037
1	65649311	1_65649311	G	A	intron_variant	MODIFIER	ENSCHIE00000084368	GENE_ENSCHIE00000084368
1	65906143	1_65906143	A	C	intergenic_region	MODIFIER	gene:ENSCHIG00000027245-IQCB1	ENSCHIG00000027245-ENSCHIG00000020033
1	66252232	1_66252232	C	T	intron_variant	MODIFIER	ENSCHIE00000108597	GENE_ENSCHIE00000108597
1	66638642	1_66638642	C	T	intron_variant	MODIFIER	ENSCHIE00000109576	GENE_ENSCHIE00000109576
1	66927939	1_66927939	A	C	intron_variant	MODIFIER	ENSCHIE00000165691	GENE_ENSCHIE00000165691
1	67079133	1_67079133	G	A	intergenic_region	MODIFIER	SEMA5B-PDIA5	ENSCHIG00000021175-ENSCHIG00000027169
1	67202170	1_67202170	T	C	intron_variant	MODIFIER	ENSCHIE00000234083	GENE_ENSCHIE00000234083
1	67512486	1_67512486	G	A	intron_variant	MODIFIER	ENSCHIE00000186335	GENE_ENSCHIE00000186335
1	67565552	1_67565552	G	A	intron_variant	MODIFIER	ENSCHIE00000186335	GENE_ENSCHIE00000186335
1	67573929	1_67573929	T	C	intron_variant	MODIFIER	ENSCHIE00000186335	GENE_ENSCHIE00000186335
1	67634607	1_67634607	G	C	intron_variant	MODIFIER	ENSCHIE00000194005	GENE_ENSCHIE00000194005
1	67637790	1_67637790	C	T	intron_variant	MODIFIER	ENSCHIE00000194005	GENE_ENSCHIE00000194005
1	67670088	1_67670088	G	C	intron_variant	MODIFIER	ENSCHIE00000194005	GENE_ENSCHIE00000194005
1	67670089	1_67670089	G	A	intron_variant	MODIFIER	ENSCHIE00000194005	GENE_ENSCHIE00000194005
1	67866477	1_67866477	C	T	missense_variant	MODERATE	ENSCHIE00000106256	GENE_ENSCHIE00000106256
1	68240085	1_68240085	C	T	intergenic_region	MODIFIER	ENSCHIE00000020144-ENSCHIE00000036482	GENE_ENSCHIE00000020144-GENE_ENSCHIE00000036482
1	68423714	1_68423714	G	A	intron_variant	MODIFIER	ENSCHIE00000036482	GENE_ENSCHIE00000036482
1	68573027	1_68573027	C	T	intron_variant	MODIFIER	ENSCHIE00000036482	GENE_ENSCHIE00000036482
1	68881361	1_68881361	C	T	synonymous_variant	LOW	ENSCHIE00000037942	GENE_ENSCHIE00000037942
1	68999449	1_68999449	C	T	intron_variant	MODIFIER	ENSCHIE00000114034	GENE_ENSCHIE00000114034
1	69361730	1_69361730	C	T	intron_variant	MODIFIER	ENSCHIE00000183363	GENE_ENSCHIE00000183363
1	69366288	1_69366288	T	C	intron_variant	MODIFIER	ENSCHIE00000183363	GENE_ENSCHIE00000183363
1	69404385	1_69404385	A	C	intron_variant	MODIFIER	ENSCHIE00000183363	GENE_ENSCHIE00000183363
1	69685828	1_69685828	C	T	intron_variant	MODIFIER	ENSCHIE00000080327	GENE_ENSCHIE00000080327
1	69878751	1_69878751	G	C	intergenic_region	MODIFIER	OSBPL11-LMLN	ENSCHIG00000025905-ENSCHIG00000017400
1	70198124	1_70198124	G	C	intron_variant	MODIFIER	ENSCHIE00000118116	GENE_ENSCHIE00000118116
1	70765233	1_70765233	A	C	upstream_gene_variant	MODIFIER	gene:ENSCHIG00000023259	gene:ENSCHIG00000023259
1	71158181	1_71158181	A	T	intron_variant	MODIFIER	ENSCHIE00000154253	GENE_ENSCHIE00000154253
1	71429144	1_71429144	T	C	intron_variant	MODIFIER	ENSCHIE00000048994	GENE_ENSCHIE00000048994
1	71757729	1_71757729	G	A	downstream_gene_variant	MODIFIER	gene:ENSCHIG00000022045	gene:ENSCHIG00000022045
1	72157855	1_72157855	C	T	intron_variant	MODIFIER	ENSCHIE00000204113	GENE_ENSCHIE00000204113
1	72253623	1_72253623	T	C	intergenic_region	MODIFIER	XXYLT1-ENSCHIE00000023185	ENSCHIG00000024502-GENE_ENSCHIE00000023185
1	72325333	1_72325333	C	T	intron_variant	MODIFIER	ENSCHIE00000023207	GENE_ENSCHIE00000023207
1	72327470	1_72327470	C	T	intron_variant	MODIFIER	ENSCHIE00000023207	GENE_ENSCHIE00000023207
1	72334549	1_72334549	C	A	intron_variant	MODIFIER	ENSCHIE00000023207	GENE_ENSCHIE00000023207
1	72701260	1_72701260	G	C	intergenic_region	MODIFIER	TMEM44-ATP13A3	ENSCHIG00000009140-ENSCHIG00000024773
1	72814522	1_72814522	T	A	intron_variant	MODIFIER	ENSCHIE00000206909	GENE_ENSCHIE00000206909
1	73227405	1_73227405	T	C	intergenic_region	MODIFIER	HES1-ENSCHIE00000023241	ENSCHIG00000017929-GENE_ENSCHIE00000023241
1	73719737	1_73719737	A	G	intron_variant	MODIFIER	ENSCHIE00000071417	GENE_ENSCHIE00000071417
1	73922056	1_73922056	A	G	intergenic_region	MODIFIER	PLAAT1-MB21D2	ENSCHIG00000025900-ENSCHIG00000020817
1	74251950	1_74251950	A	G	intron_variant	MODIFIER	ENSCHIE00000161326	GENE_ENSCHIE00000161326
1	74652025	1_74652025	A	G	intron_variant	MODIFIER	ENSCHIE00000101563	GENE_ENSCHIE00000101563
1	74686435	1_74686435	G	A	intron_variant	MODIFIER	ENSCHIE00000101563	GENE_ENSCHIE00000101563
1	75194973	1_75194973	G	C	intergenic_region	MODIFIER	FGF12-gene:ENSCHIG00000007644	ENSCHIG00000015401-ENSCHIG00000007644
1	75460142	1_75460142	C	T	intergenic_region	MODIFIER	gene:ENSCHIG00000007644-CCDC50	ENSCHIG00000007644-ENSCHIG00000019160
1	75656763	1_75656763	G	T	intergenic_region	MODIFIER	gene:ENSCHIG00000007644-CCDC50	ENSCHIG00000007644-ENSCHIG00000019160
1	75849744	1_75849744	G	T	intron_variant	MODIFIER	ENSCHIE00000165031	GENE_ENSCHIE00000165031
1	75920677	1_75920677	A	G	intergenic_region	MODIFIER	OSTN-GMNC	ENSCHIG00000021138-ENSCHIG00000023300
1	76116756	1_76116756	T	C	intergenic_region	MODIFIER	OSTN-GMNC	ENSCHIG00000021138-ENSCHIG00000023300
1	76516815	1_76516815	C	T	intergenic_region	MODIFIER	IL1RAP-TMEM207	ENSCHIG00000017471-ENSCHIG00000025327
1	76998121	1_76998121	A	G	intron_variant	MODIFIER	ENSCHIE00000058951	GENE_ENSCHIE00000058951
1	77290761	1_77290761	T	C	intron_variant	MODIFIER	ENSCHIE00000194909	GENE_ENSCHIE00000194909
1	77538925	1_77538925	T	C	intergenic_region	MODIFIER	TP63-ENSCHIE00000023277	ENSCHIG00000023662-GENE_ENSCHIE00000023277
1	77914329	1_77914329	A	G	intergenic_region	MODIFIER	TPRG1-LPP	ENSCHIG00000004964-ENSCHIG00000021547
1	78100775	1_78100775	C	T	intergenic_region	MODIFIER	TPRG1-LPP	ENSCHIG00000004964-ENSCHIG00000021547
1	78258916	1_78258916	T	C	intron_variant	MODIFIER	ENSCHIE00000169778	GENE_ENSCHIE00000169778
1	78505323	1_78505323	G	T	intron_variant	MODIFIER	ENSCHIE00000169778	GENE_ENSCHIE00000169778
1	78856675	1_78856675	T	C	intergenic_region	MODIFIER	LPP-gene:ENSCHIG00000000926	ENSCHIG00000021547-ENSCHIG00000000926
1	78890790	1_78890790	C	G	intergenic_region	MODIFIER	LPP-gene:ENSCHIG00000000926	ENSCHIG00000021547-ENSCHIG00000000926
1	79308490	1_79308490	C	T	intron_variant	MODIFIER	ENSCHIE00000225982	GENE_ENSCHIE00000225982
1	79390478	1_79390478	T	C	intergenic_region	MODIFIER	SST-ENSCHIE00000023295	ENSCHIG00000006692-GENE_ENSCHIE00000023295
1	79615274	1_79615274	A	G	upstream_gene_variant	MODIFIER	gene:ENSCHIG00000021716	gene:ENSCHIG00000021716
1	79953284	1_79953284	G	A	intron_variant	MODIFIER	ENSCHIE00000079204	GENE_ENSCHIE00000079204
1	80214609	1_80214609	G	A	synonymous_variant	LOW	ENSCHIE00000214708	GENE_ENSCHIE00000214708
1	80245187	1_80245187	A	G	upstream_gene_variant	MODIFIER	ENSCHIE00000154818	GENE_ENSCHIE00000154818
1	80351129	1_80351129	C	G	intron_variant	MODIFIER	ENSCHIE00000181068	GENE_ENSCHIE00000181068
1	80743112	1_80743112	C	T	intron_variant	MODIFIER	ENSCHIE00000151300	GENE_ENSCHIE00000151300
1	81143130	1_81143130	C	G	intron_variant	MODIFIER	ENSCHIE00000100036	GENE_ENSCHIE00000100036
1	81340569	1_81340569	T	C	intron_variant	MODIFIER	ENSCHIE00000089240	GENE_ENSCHIE00000089240
1	81607489	1_81607489	C	T	intron_variant	MODIFIER	ENSCHIE00000050244	GENE_ENSCHIE00000050244
1	81722502	1_81722502	T	C	intron_variant	MODIFIER	ENSCHIE00000121796	GENE_ENSCHIE00000121796
1	81788715	1_81788715	G	A	downstream_gene_variant	MODIFIER	gene:ENSCHIG00000017215	gene:ENSCHIG00000017215
1	81936028	1_81936028	T	C	downstream_gene_variant	MODIFIER	gene:ENSCHIG00000010426	gene:ENSCHIG00000010426
1	82132963	1_82132963	A	C	intergenic_region	MODIFIER	VPS8-MAGEF1	ENSCHIG00000011920-ENSCHIG00000018285
1	82542857	1_82542857	C	T	upstream_gene_variant	MODIFIER	gene:ENSCHIG00000008633	gene:ENSCHIG00000008633
1	82846134	1_82846134	A	G	intron_variant	MODIFIER	ENSCHIE00000202444	GENE_ENSCHIE00000202444
1	83246812	1_83246812	G	A	intron_variant	MODIFIER	ENSCHIE00000187902	GENE_ENSCHIE00000187902
1	83646830	1_83646830	T	C	intron_variant	MODIFIER	ENSCHIE00000066131	GENE_ENSCHIE00000066131
1	83725357	1_83725357	G	A	intron_variant	MODIFIER	ENSCHIE00000218068	GENE_ENSCHIE00000218068
1	84004385	1_84004385	C	G	intron_variant	MODIFIER	ENSCHIE00000023358	GENE_ENSCHIE00000023358
1	84121073	1_84121073	G	A	intergenic_region	MODIFIER	ENSCHIE00000023358-gene:ENSCHIG00000026896	GENE_ENSCHIE00000023358-ENSCHIG00000026896
1	84521136	1_84521136	C	G	intergenic_region	MODIFIER	ENSCHIE00000023358-gene:ENSCHIG00000026896	GENE_ENSCHIE00000023358-ENSCHIG00000026896
1	84688142	1_84688142	A	G	intergenic_region	MODIFIER	gene:ENSCHIG00000018528-ENSCHIE00000025172	ENSCHIG00000018528-GENE_ENSCHIE00000025172
1	84820911	1_84820911	T	C	intergenic_region	MODIFIER	ENSCHIE00000025172-ENSCHIE00000023401	GENE_ENSCHIE00000025172-GENE_ENSCHIE00000023401
1	85154139	1_85154139	A	G	intergenic_region	MODIFIER	ENSCHIE00000046598-ENSCHIE00000025616	GENE_ENSCHIE00000046598-GENE_ENSCHIE00000025616
1	85570463	1_85570463	C	A	intergenic_region	MODIFIER	ENSCHIE00000025616-ENSCHIE00000023409	GENE_ENSCHIE00000025616-GENE_ENSCHIE00000023409
1	85838963	1_85838963	A	C	intergenic_region	MODIFIER	FXR1-ENSCHIE00000023431	ENSCHIG00000017202-GENE_ENSCHIE00000023431
1	86226991	1_86226991	C	T	intergenic_region	MODIFIER	TTC14-PEX5L	ENSCHIG00000013993-ENSCHIG00000021885
1	86627011	1_86627011	G	A	intergenic_region	MODIFIER	TTC14-PEX5L	ENSCHIG00000013993-ENSCHIG00000021885
1	86767797	1_86767797	A	G	intron_variant	MODIFIER	ENSCHIE00000173796	GENE_ENSCHIE00000173796
1	86965325	1_86965325	G	A	intron_variant	MODIFIER	ENSCHIE00000173796	GENE_ENSCHIE00000173796
1	87366623	1_87366623	A	C	intron_variant	MODIFIER	ENSCHIE00000056243	GENE_ENSCHIE00000056243
1	87759942	1_87759942	A	G	intergenic_region	MODIFIER	ZMAT3-gene:ENSCHIG00000020065	ENSCHIG00000025074-ENSCHIG00000020065
1	88168978	1_88168978	G	A	intergenic_region	MODIFIER	gene:ENSCHIG00000020065-ENSCHIE00000023456	ENSCHIG00000020065-GENE_ENSCHIE00000023456
1	88411234	1_88411234	C	T	intergenic_region	MODIFIER	gene:ENSCHIG00000020065-ENSCHIE00000023456	ENSCHIG00000020065-GENE_ENSCHIE00000023456
1	88604738	1_88604738	G	C	intergenic_region	MODIFIER	gene:ENSCHIG00000017331-ENSCHIE00000012510	ENSCHIG00000017331-GENE_ENSCHIE00000012510
1	88839047	1_88839047	T	C	intergenic_region	MODIFIER	ENSCHIE00000012510-ENSCHIE00000023477	GENE_ENSCHIE00000012510-GENE_ENSCHIE00000023477
1	89071245	1_89071245	A	G	intergenic_region	MODIFIER	ENSCHIE00000023521-ENSCHIE00000023586	GENE_ENSCHIE00000023521-GENE_ENSCHIE00000023586
1	89471467	1_89471467	C	T	intergenic_region	MODIFIER	ENSCHIE00000023590-TBL1XR1	GENE_ENSCHIE00000023590-ENSCHIG00000010626
1	89737070	1_89737070	C	T	intergenic_region	MODIFIER	TBL1XR1-ENSCHIE00000023606	ENSCHIG00000010626-GENE_ENSCHIE00000023606
1	89933537	1_89933537	C	T	intergenic_region	MODIFIER	TBL1XR1-ENSCHIE00000023606	ENSCHIG00000010626-GENE_ENSCHIE00000023606
1	90830892	1_90830892	G	T	intergenic_region	MODIFIER	ENSCHIE00000023606-ENSCHIE00000021537	GENE_ENSCHIE00000023606-GENE_ENSCHIE00000021537
1	90951615	1_90951615	A	G	intron_variant	MODIFIER	ENSCHIE00000140212	GENE_ENSCHIE00000140212
1	90998032	1_90998032	T	C	intron_variant	MODIFIER	ENSCHIE00000140212	GENE_ENSCHIE00000140212
1	91451683	1_91451683	G	T	intron_variant	MODIFIER	ENSCHIE00000140212	GENE_ENSCHIE00000140212
1	91682953	1_91682953	T	C	intron_variant	MODIFIER	ENSCHIE00000140212	GENE_ENSCHIE00000140212
1	91918306	1_91918306	C	A	intergenic_region	MODIFIER	NAALADL2-ENSCHIE00000066181	ENSCHIG00000018744-GENE_ENSCHIE00000066181
1	92318337	1_92318337	T	C	intergenic_region	MODIFIER	ENSCHIE00000021479-ENSCHIE00000017824	GENE_ENSCHIE00000021479-GENE_ENSCHIE00000017824
1	92718523	1_92718523	T	C	intron_variant	MODIFIER	ENSCHIE00000231163	GENE_ENSCHIE00000231163
1	92752424	1_92752424	G	A	intergenic_region	MODIFIER	NLGN1-ENSCHIE00000013237	ENSCHIG00000026919-GENE_ENSCHIE00000013237
1	93064128	1_93064128	T	C	intergenic_region	MODIFIER	NLGN1-ENSCHIE00000013237	ENSCHIG00000026919-GENE_ENSCHIE00000013237
1	93427199	1_93427199	G	C	intergenic_region	MODIFIER	NLGN1-ENSCHIE00000013237	ENSCHIG00000026919-GENE_ENSCHIE00000013237
1	93827676	1_93827676	G	T	intergenic_region	MODIFIER	gene:ENSCHIG00000009834-SPATA16	ENSCHIG00000009834-ENSCHIG00000023395
1	93899916	1_93899916	A	G	upstream_gene_variant	MODIFIER	ENSCHIE00000192081	GENE_ENSCHIE00000192081
1	93900088	1_93900088	G	A	synonymous_variant	LOW	ENSCHIE00000191584	GENE_ENSCHIE00000191584
1	94052083	1_94052083	C	T	intron_variant	MODIFIER	ENSCHIE00000191584	GENE_ENSCHIE00000191584
1	94221012	1_94221012	C	G	intergenic_region	MODIFIER	SPATA16-gene:ENSCHIG00000013430	ENSCHIG00000023395-ENSCHIG00000013430
1	94750996	1_94750996	T	C	intron_variant	MODIFIER	ENSCHIE00000197243	GENE_ENSCHIE00000197243
1	95064734	1_95064734	A	G	intergenic_region	MODIFIER	FNDC3B-ENSCHIE00000023615	ENSCHIG00000023878-GENE_ENSCHIE00000023615
1	95657386	1_95657386	G	A	intron_variant	MODIFIER	ENSCHIE00000126843	GENE_ENSCHIE00000126843
1	95956413	1_95956413	A	G	intron_variant	MODIFIER	ENSCHIE00000126843	GENE_ENSCHIE00000126843
1	96315323	1_96315323	T	G	intergenic_region	MODIFIER	ENSCHIE00000023638-SLC7A14	GENE_ENSCHIE00000023638-ENSCHIG00000017415
1	96512078	1_96512078	G	C	downstream_gene_variant	MODIFIER	gene:ENSCHIG00000017415	gene:ENSCHIG00000017415
1	96968234	1_96968234	T	C	intron_variant	MODIFIER	ENSCHIE00000100503	GENE_ENSCHIE00000100503
1	97079704	1_97079704	T	C	intron_variant	MODIFIER	ENSCHIE00000145303	GENE_ENSCHIE00000145303
1	97292522	1_97292522	A	G	intergenic_region	MODIFIER	ENSCHIE00000023659-gene:ENSCHIG00000021084	GENE_ENSCHIE00000023659-ENSCHIG00000021084
1	97811845	1_97811845	A	G	intron_variant	MODIFIER	ENSCHIE00000099058	GENE_ENSCHIE00000099058
1	98045165	1_98045165	A	G	intergenic_region	MODIFIER	MECOM-gene:ENSCHIG00000001263	ENSCHIG00000015174-ENSCHIG00000001263
1	98633872	1_98633872	C	T	intergenic_region	MODIFIER	ENSCHIE00000043296-GOLIM4	GENE_ENSCHIE00000043296-ENSCHIG00000024949
1	98857335	1_98857335	A	G	intron_variant	MODIFIER	ENSCHIE00000208766	GENE_ENSCHIE00000208766
1	99257339	1_99257339	T	C	intron_variant	MODIFIER	ENSCHIE00000166872	GENE_ENSCHIE00000166872
1	99330029	1_99330029	T	C	intron_variant	MODIFIER	ENSCHIE00000076116	GENE_ENSCHIE00000076116
1	99521347	1_99521347	A	G	intergenic_region	MODIFIER	SERPINI2-ZBBX	ENSCHIG00000018550-ENSCHIG00000025980
1	99757767	1_99757767	A	C	intergenic_region	MODIFIER	ZBBX-ENSCHIE00000229507	ENSCHIG00000025980-GENE_ENSCHIE00000229507
1	100368311	1_100368311	C	T	intergenic_region	MODIFIER	ZBBX-ENSCHIE00000229507	ENSCHIG00000025980-GENE_ENSCHIE00000229507
1	100723789	1_100723789	A	G	intergenic_region	MODIFIER	ZBBX-ENSCHIE00000229507	ENSCHIG00000025980-GENE_ENSCHIE00000229507
1	101228184	1_101228184	T	G	intergenic_region	MODIFIER	BCHE-ENSCHIE00000023698	ENSCHIG00000026772-GENE_ENSCHIE00000023698
1	101332590	1_101332590	G	C	intergenic_region	MODIFIER	BCHE-ENSCHIE00000023698	ENSCHIG00000026772-GENE_ENSCHIE00000023698
1	101420618	1_101420618	C	T	intergenic_region	MODIFIER	BCHE-ENSCHIE00000023698	ENSCHIG00000026772-GENE_ENSCHIE00000023698
1	101659225	1_101659225	G	A	intron_variant	MODIFIER	ENSCHIE00000023698	GENE_ENSCHIE00000023698
1	101753469	1_101753469	T	C	intergenic_region	MODIFIER	SLITRK3-gene:ENSCHIG00000016725	ENSCHIG00000006438-ENSCHIG00000016725
1	102616211	1_102616211	A	G	intergenic_region	MODIFIER	gene:ENSCHIG00000011051-gene:ENSCHIG00000023820	ENSCHIG00000011051-ENSCHIG00000023820
1	102837060	1_102837060	A	G	intergenic_region	MODIFIER	gene:ENSCHIG00000011051-gene:ENSCHIG00000023820	ENSCHIG00000011051-ENSCHIG00000023820
1	103041883	1_103041883	A	G	intergenic_region	MODIFIER	gene:ENSCHIG00000011051-gene:ENSCHIG00000023820	ENSCHIG00000011051-ENSCHIG00000023820
1	103677454	1_103677454	G	C	intergenic_region	MODIFIER	ENSCHIE00000015470-ENSCHIE00000016442	GENE_ENSCHIE00000015470-GENE_ENSCHIE00000016442
1	103763585	1_103763585	G	C	intergenic_region	MODIFIER	ENSCHIE00000015470-ENSCHIE00000016442	GENE_ENSCHIE00000015470-GENE_ENSCHIE00000016442
1	104163598	1_104163598	C	G	intergenic_region	MODIFIER	ENSCHIE00000015470-ENSCHIE00000016442	GENE_ENSCHIE00000015470-GENE_ENSCHIE00000016442
1	104563762	1_104563762	G	A	intergenic_region	MODIFIER	ENSCHIE00000016442-ENSCHIE00000018025	GENE_ENSCHIE00000016442-GENE_ENSCHIE00000018025
1	104598913	1_104598913	G	A	intergenic_region	MODIFIER	ENSCHIE00000016442-ENSCHIE00000018025	GENE_ENSCHIE00000016442-GENE_ENSCHIE00000018025
1	104856226	1_104856226	G	A	intergenic_region	MODIFIER	ENSCHIE00000016442-ENSCHIE00000018025	GENE_ENSCHIE00000016442-GENE_ENSCHIE00000018025
1	105256350	1_105256350	G	A	intergenic_region	MODIFIER	ENSCHIE00000023765-OTOL1	GENE_ENSCHIE00000023765-ENSCHIG00000012937
1	105648394	1_105648394	T	A	upstream_gene_variant	MODIFIER	gene:ENSCHIG00000016015	gene:ENSCHIG00000016015
1	105897999	1_105897999	T	A	intergenic_region	MODIFIER	gene:ENSCHIG00000020415-gene:ENSCHIG00000014679	ENSCHIG00000020415-ENSCHIG00000014679
1	106366025	1_106366025	T	C	intergenic_region	MODIFIER	ARL14-KPNA4	ENSCHIG00000006468-ENSCHIG00000027240
1	106902125	1_106902125	C	T	intergenic_region	MODIFIER	gene:ENSCHIG00000021362-gene:ENSCHIG00000009835	ENSCHIG00000021362-ENSCHIG00000009835
1	107427166	1_107427166	T	C	intergenic_region	MODIFIER	ENSCHIE00000023826-IQCJ	GENE_ENSCHIE00000023826-ENSCHIG00000021729
1	107764388	1_107764388	C	T	upstream_gene_variant	MODIFIER	gene:ENSCHIG00000021729	gene:ENSCHIG00000021729
1	108164390	1_108164390	G	A	intergenic_region	MODIFIER	IQCJ-gene:ENSCHIG00000014424	ENSCHIG00000021729-ENSCHIG00000014424
1	108286465	1_108286465	T	G	intron_variant	MODIFIER	ENSCHIE00000211985	GENE_ENSCHIE00000211985
1	108687274	1_108687274	C	T	intron_variant	MODIFIER	ENSCHIE00000065023	GENE_ENSCHIE00000065023
1	108862805	1_108862805	G	C	intron_variant	MODIFIER	ENSCHIE00000065023	GENE_ENSCHIE00000065023
1	108969265	1_108969265	C	T	intergenic_region	MODIFIER	gene:ENSCHIG00000011968-SHOX2	ENSCHIG00000011968-ENSCHIG00000016128
1	109312120	1_109312120	A	G	intergenic_region	MODIFIER	ENSCHIE00000025615-VEPH1	GENE_ENSCHIE00000025615-ENSCHIG00000027071
1	109589994	1_109589994	C	T	intergenic_region	MODIFIER	ENSCHIE00000025615-VEPH1	GENE_ENSCHIE00000025615-ENSCHIG00000027071
1	109634301	1_109634301	A	C	intron_variant	MODIFIER	ENSCHIE00000232879	GENE_ENSCHIE00000232879
1	109725254	1_109725254	G	C	intron_variant	MODIFIER	ENSCHIE00000232879	GENE_ENSCHIE00000232879
1	110069818	1_110069818	T	C	intergenic_region	MODIFIER	CCNL1-gene:ENSCHIG00000010147	ENSCHIG00000015405-ENSCHIG00000010147
1	110167589	1_110167589	T	G	intron_variant	MODIFIER	ENSCHIE00000048651	GENE_ENSCHIE00000048651
1	110548711	1_110548711	T	G	downstream_gene_variant	MODIFIER	ENSCHIE00000023871	GENE_ENSCHIE00000023871
1	110948799	1_110948799	A	C	intergenic_region	MODIFIER	KCNAB1-gene:ENSCHIG00000020039	ENSCHIG00000023684-ENSCHIG00000020039
1	110996052	1_110996052	C	A	intergenic_region	MODIFIER	gene:ENSCHIG00000020039-ENSCHIE00000038260	ENSCHIG00000020039-GENE_ENSCHIE00000038260
1	111391166	1_111391166	A	G	intron_variant	MODIFIER	ENSCHIE00000081907	GENE_ENSCHIE00000081907
1	111662813	1_111662813	T	G	intron_variant	MODIFIER	ENSCHIE00000206279	GENE_ENSCHIE00000206279
1	112027880	1_112027880	G	A	intergenic_region	MODIFIER	ENSCHIE00000016067-ENSCHIE00000036938	GENE_ENSCHIE00000016067-GENE_ENSCHIE00000036938
1	112427946	1_112427946	G	A	intergenic_region	MODIFIER	MME-gene:ENSCHIG00000017243	ENSCHIG00000018324-ENSCHIG00000017243
1	112780014	1_112780014	C	T	missense_variant	MODERATE	ENSCHIE00000122140	GENE_ENSCHIE00000122140
1	112834349	1_112834349	A	G	intergenic_region	MODIFIER	gene:ENSCHIG00000017243-GPR149	ENSCHIG00000017243-ENSCHIG00000005003
1	113216649	1_113216649	G	T	intergenic_region	MODIFIER	ARHGEF26-ENSCHIE00000024442	ENSCHIG00000012613-GENE_ENSCHIE00000024442
1	113607852	1_113607852	C	T	intergenic_region	MODIFIER	ENSCHIE00000024442-ENSCHIE00000014158	GENE_ENSCHIE00000024442-GENE_ENSCHIE00000014158
1	114004454	1_114004454	T	C	intergenic_region	MODIFIER	ENSCHIE00000014158-ENSCHIE00000218761	GENE_ENSCHIE00000014158-GENE_ENSCHIE00000218761
1	114440364	1_114440364	A	G	intergenic_region	MODIFIER	ENSCHIE00000018330-ENSCHIE00000023884	GENE_ENSCHIE00000018330-GENE_ENSCHIE00000023884
1	115047082	1_115047082	T	A	intron_variant	MODIFIER	ENSCHIE00000145481	GENE_ENSCHIE00000145481
1	115102578	1_115102578	G	C	intron_variant	MODIFIER	ENSCHIE00000145481	GENE_ENSCHIE00000145481
1	115345400	1_115345400	T	C	intergenic_region	MODIFIER	gene:ENSCHIG00000024419-ENSCHIE00000009219	ENSCHIG00000024419-GENE_ENSCHIE00000009219
1	115604753	1_115604753	T	C	intergenic_region	MODIFIER	ENSCHIE00000009219-SUCNR1	GENE_ENSCHIE00000009219-ENSCHIG00000008127
1	116087376	1_116087376	A	G	intergenic_region	MODIFIER	gene:ENSCHIG00000010504-IGSF10	ENSCHIG00000010504-ENSCHIG00000025273
1	116487575	1_116487575	A	T	upstream_gene_variant	MODIFIER	gene:ENSCHIG00000007322	gene:ENSCHIG00000007322
1	116887990	1_116887990	C	T	intergenic_region	MODIFIER	CLRN1-SIAH2	ENSCHIG00000010327-ENSCHIG00000015530
1	117289208	1_117289208	T	C	intron_variant	MODIFIER	ENSCHIE00000099472	GENE_ENSCHIE00000099472
1	117455411	1_117455411	T	C	intergenic_region	MODIFIER	ENSCHIE00000023925-ENSCHIE00000023943	GENE_ENSCHIE00000023925-GENE_ENSCHIE00000023943
1	117855466	1_117855466	G	A	intron_variant	MODIFIER	ENSCHIE00000029192	GENE_ENSCHIE00000029192
1	118100277	1_118100277	G	A	intron_variant	MODIFIER	ENSCHIE00000122426	GENE_ENSCHIE00000122426
1	118348399	1_118348399	G	C	intergenic_region	MODIFIER	TM4SF4-ENSCHIE00000015878	ENSCHIG00000008247-GENE_ENSCHIE00000015878
1	118943828	1_118943828	T	C	intron_variant	MODIFIER	ENSCHIE00000026787	GENE_ENSCHIE00000026787
1	119075389	1_119075389	T	C	intergenic_region	MODIFIER	AGTR1-gene:ENSCHIG00000014987	ENSCHIG00000011470-ENSCHIG00000014987
1	119214705	1_119214705	A	G	intergenic_region	MODIFIER	AGTR1-gene:ENSCHIG00000014987	ENSCHIG00000011470-ENSCHIG00000014987
1	119481917	1_119481917	C	T	intergenic_region	MODIFIER	gene:ENSCHIG00000014985-ENSCHIE00000038966	ENSCHIG00000014985-GENE_ENSCHIE00000038966
1	119607135	1_119607135	C	T	intergenic_region	MODIFIER	gene:ENSCHIG00000014985-ENSCHIE00000038966	ENSCHIG00000014985-GENE_ENSCHIE00000038966
1	119913469	1_119913469	A	T	intergenic_region	MODIFIER	ENSCHIE00000038966-ENSCHIE00000023990	GENE_ENSCHIE00000038966-GENE_ENSCHIE00000023990
1	120326672	1_120326672	T	C	intergenic_region	MODIFIER	ENSCHIE00000024000-ENSCHIE00000014830	GENE_ENSCHIE00000024000-GENE_ENSCHIE00000014830
1	120586460	1_120586460	A	C	intergenic_region	MODIFIER	ZIC4-gene:ENSCHIG00000011492	ENSCHIG00000023352-ENSCHIG00000011492
1	121107041	1_121107041	T	G	intergenic_region	MODIFIER	ENSCHIE00000024012-PLSCR5	GENE_ENSCHIE00000024012-ENSCHIG00000013997
1	121432426	1_121432426	G	A	intergenic_region	MODIFIER	ENSCHIE00000024012-PLSCR5	GENE_ENSCHIE00000024012-ENSCHIG00000013997
1	121726860	1_121726860	C	G	intergenic_region	MODIFIER	ENSCHIE00000024040-PLSCR4	GENE_ENSCHIE00000024040-ENSCHIG00000022873
1	122126884	1_122126884	C	A	intergenic_region	MODIFIER	PLOD2-ENSCHIE00000023448	ENSCHIG00000018266-GENE_ENSCHIE00000023448
1	122700599	1_122700599	C	T	intergenic_region	MODIFIER	PLOD2-ENSCHIE00000023448	ENSCHIG00000018266-GENE_ENSCHIE00000023448
1	123220336	1_123220336	T	G	intergenic_region	MODIFIER	PLOD2-ENSCHIE00000023448	ENSCHIG00000018266-GENE_ENSCHIE00000023448
1	123524986	1_123524986	G	A	intergenic_region	MODIFIER	ENSCHIE00000023448-ENSCHIE00000024050	GENE_ENSCHIE00000023448-GENE_ENSCHIE00000024050
1	123844471	1_123844471	C	T	intergenic_region	MODIFIER	ENSCHIE00000023448-ENSCHIE00000024050	GENE_ENSCHIE00000023448-GENE_ENSCHIE00000024050
1	124250964	1_124250964	G	A	intergenic_region	MODIFIER	ENSCHIE00000024056-ENSCHIE00000018185	GENE_ENSCHIE00000024056-GENE_ENSCHIE00000018185
1	124567202	1_124567202	G	A	intergenic_region	MODIFIER	DIPK2A-SLC9A9	ENSCHIG00000018908-ENSCHIG00000013168
1	124860808	1_124860808	T	C	intron_variant	MODIFIER	ENSCHIE00000076715	GENE_ENSCHIE00000076715
1	125147379	1_125147379	G	C	intron_variant	MODIFIER	ENSCHIE00000076715	GENE_ENSCHIE00000076715
1	125286672	1_125286672	G	A	downstream_gene_variant	MODIFIER	gene:ENSCHIG00000013168	gene:ENSCHIG00000013168
1	125765196	1_125765196	A	G	intron_variant	MODIFIER	ENSCHIE00000200935	GENE_ENSCHIE00000200935
1	125964435	1_125964435	C	A	intron_variant	MODIFIER	ENSCHIE00000031830	GENE_ENSCHIE00000031830
1	126364808	1_126364808	A	G	intron_variant	MODIFIER	ENSCHIE00000044184	GENE_ENSCHIE00000044184
1	126624028	1_126624028	A	G	intergenic_region	MODIFIER	gene:ENSCHIG00000027094-GRK7	ENSCHIG00000027094-ENSCHIG00000012094
1	126719679	1_126719679	C	T	intergenic_region	MODIFIER	GRK7-ENSCHIE00000009110	ENSCHIG00000012094-GENE_ENSCHIE00000009110
1	126728173	1_126728173	G	C	intergenic_region	MODIFIER	GRK7-ENSCHIE00000009110	ENSCHIG00000012094-GENE_ENSCHIE00000009110
1	127175561	1_127175561	T	C	intergenic_region	MODIFIER	ZBTB38-PXYLP1	ENSCHIG00000010094-ENSCHIG00000025350
1	127575582	1_127575582	C	T	intergenic_region	MODIFIER	gene:ENSCHIG00000022243-TRIM42	ENSCHIG00000022243-ENSCHIG00000015242
1	128018720	1_128018720	T	C	intron_variant	MODIFIER	ENSCHIE00000178394	GENE_ENSCHIE00000178394
1	128399770	1_128399770	C	T	intron_variant	MODIFIER	ENSCHIE00000026646	GENE_ENSCHIE00000026646
1	128591927	1_128591927	C	A	intergenic_region	MODIFIER	ENSCHIE00000026646-NMNAT3	GENE_ENSCHIE00000026646-ENSCHIG00000026289
1	128908188	1_128908188	C	T	intergenic_region	MODIFIER	ENSCHIE00000026646-NMNAT3	GENE_ENSCHIE00000026646-ENSCHIG00000026289
1	129029718	1_129029718	A	G	intron_variant	MODIFIER	ENSCHIE00000223769	GENE_ENSCHIE00000223769
1	129180429	1_129180429	T	C	upstream_gene_variant	MODIFIER	gene:ENSCHIG00000001279	gene:ENSCHIG00000001279
1	129390077	1_129390077	C	T	intergenic_region	MODIFIER	MRPS22-ENSCHIE00000009013	ENSCHIG00000027042-GENE_ENSCHIE00000009013
1	129487490	1_129487490	C	T	intergenic_region	MODIFIER	ENSCHIE00000009013-gene:ENSCHIG00000015101	GENE_ENSCHIE00000009013-ENSCHIG00000015101
1	129555634	1_129555634	A	G	intergenic_region	MODIFIER	ENSCHIE00000009013-gene:ENSCHIG00000015101	GENE_ENSCHIE00000009013-ENSCHIG00000015101
1	130034289	1_130034289	C	T	intron_variant	MODIFIER	ENSCHIE00000149514	GENE_ENSCHIE00000149514
1	130243817	1_130243817	C	T	intron_variant	MODIFIER	ENSCHIE00000108133	GENE_ENSCHIE00000108133
1	130624695	1_130624695	C	A	intron_variant	MODIFIER	ENSCHIE00000103973	GENE_ENSCHIE00000103973
1	131007094	1_131007094	T	C	intergenic_region	MODIFIER	SOX14-ENSCHIE00000026699	ENSCHIG00000010801-GENE_ENSCHIE00000026699
1	131201562	1_131201562	A	C	intergenic_region	MODIFIER	SOX14-ENSCHIE00000026699	ENSCHIG00000010801-GENE_ENSCHIE00000026699
1	131616971	1_131616971	C	A	intergenic_region	MODIFIER	ENSCHIE00000026699-ENSCHIE00000016068	GENE_ENSCHIE00000026699-GENE_ENSCHIE00000016068
1	131783732	1_131783732	G	T	intron_variant	MODIFIER	ENSCHIE00000139212	GENE_ENSCHIE00000139212
1	132185721	1_132185721	G	A	intron_variant	MODIFIER	ENSCHIE00000086950	GENE_ENSCHIE00000086950
1	132500097	1_132500097	C	T	intron_variant	MODIFIER	ENSCHIE00000164347	GENE_ENSCHIE00000164347
1	132760808	1_132760808	T	C	intron_variant	MODIFIER	ENSCHIE00000046408	GENE_ENSCHIE00000046408
1	132952495	1_132952495	G	A	intergenic_region	MODIFIER	PPP2R3A-gene:ENSCHIG00000015569	ENSCHIG00000009878-ENSCHIG00000015569
1	133307680	1_133307680	C	T	intron_variant	MODIFIER	ENSCHIE00000026758	GENE_ENSCHIE00000026758
1	133427820	1_133427820	T	C	upstream_gene_variant	MODIFIER	ENSCHIE00000007559	GENE_ENSCHIE00000007559
1	133723165	1_133723165	A	G	intron_variant	MODIFIER	ENSCHIE00000145374	GENE_ENSCHIE00000145374
1	133806752	1_133806752	G	A	intron_variant	MODIFIER	ENSCHIE00000145374	GENE_ENSCHIE00000145374
1	133974367	1_133974367	G	A	intron_variant	MODIFIER	ENSCHIE00000145374	GENE_ENSCHIE00000145374
1	134265731	1_134265731	C	A	upstream_gene_variant	MODIFIER	ENSCHIE00000198348	GENE_ENSCHIE00000198348
1	134665765	1_134665765	A	T	intron_variant	MODIFIER	ENSCHIE00000188757	GENE_ENSCHIE00000188757
1	134771996	1_134771996	T	C	intergenic_region	MODIFIER	RYK-SLCO2A1	ENSCHIG00000023154-ENSCHIG00000019191
1	134880129	1_134880129	T	G	intergenic_region	MODIFIER	RYK-SLCO2A1	ENSCHIG00000023154-ENSCHIG00000019191
1	135089430	1_135089430	T	C	downstream_gene_variant	MODIFIER	gene:ENSCHIG00000016452	gene:ENSCHIG00000016452
1	135213860	1_135213860	T	C	intron_variant	MODIFIER	ENSCHIE00000114229	GENE_ENSCHIE00000114229
1	135520312	1_135520312	T	C	intron_variant	MODIFIER	ENSCHIE00000154954	GENE_ENSCHIE00000154954
1	135920368	1_135920368	A	G	upstream_gene_variant	MODIFIER	gene:ENSCHIG00000001471	gene:ENSCHIG00000001471
1	136016677	1_136016677	G	T	intergenic_region	MODIFIER	ENSCHIE00000026811-gene:ENSCHIG00000022307	GENE_ENSCHIE00000026811-ENSCHIG00000022307
1	136210183	1_136210183	T	C	intergenic_region	MODIFIER	gene:ENSCHIG00000022307-gene:ENSCHIG00000015782	ENSCHIG00000022307-ENSCHIG00000015782
1	136689474	1_136689474	T	C	intron_variant	MODIFIER	ENSCHIE00000059035	GENE_ENSCHIE00000059035
1	137010398	1_137010398	T	C	intergenic_region	MODIFIER	ACP3-gene:ENSCHIG00000005044	ENSCHIG00000016695-ENSCHIG00000005044
1	137045600	1_137045600	C	T	intergenic_region	MODIFIER	ACP3-gene:ENSCHIG00000005044	ENSCHIG00000016695-ENSCHIG00000005044
1	137149272	1_137149272	G	T	intergenic_region	MODIFIER	ACP3-gene:ENSCHIG00000005044	ENSCHIG00000016695-ENSCHIG00000005044
1	137338219	1_137338219	C	T	intron_variant	MODIFIER	ENSCHIE00000020069	GENE_ENSCHIE00000020069
1	137784792	1_137784792	C	G	intergenic_region	MODIFIER	gene:ENSCHIG00000005044-gene:ENSCHIG00000018608	ENSCHIG00000005044-ENSCHIG00000018608
1	138166898	1_138166898	T	C	intron_variant	MODIFIER	ENSCHIE00000224028	GENE_ENSCHIE00000224028
1	138249027	1_138249027	C	T	intron_variant	MODIFIER	ENSCHIE00000039762	GENE_ENSCHIE00000039762
1	138566631	1_138566631	G	A	intron_variant	MODIFIER	ENSCHIE00000103494	GENE_ENSCHIE00000103494
1	138832200	1_138832200	T	C	intergenic_region	MODIFIER	ATP2C1-PSMG1	ENSCHIG00000015474-ENSCHIG00000005726
1	139075294	1_139075294	G	A	intron_variant	MODIFIER	ENSCHIE00000039327	GENE_ENSCHIE00000039327
1	139451865	1_139451865	G	A	intergenic_region	MODIFIER	gene:ENSCHIG00000010437-PCP4	ENSCHIG00000010437-ENSCHIG00000026748
1	139651472	1_139651472	C	A	intergenic_region	MODIFIER	PCP4-DSCAM	ENSCHIG00000026748-ENSCHIG00000010917
1	139970870	1_139970870	A	G	intron_variant	MODIFIER	ENSCHIE00000055279	GENE_ENSCHIE00000055279
1	140333851	1_140333851	C	G	intergenic_region	MODIFIER	ENSCHIE00000016734-gene:ENSCHIG00000015454	GENE_ENSCHIE00000016734-ENSCHIG00000015454
1	140734127	1_140734127	G	A	intergenic_region	MODIFIER	ENSCHIE00000021603-BACE2	GENE_ENSCHIE00000021603-ENSCHIG00000019839
1	140967326	1_140967326	C	G	intron_variant	MODIFIER	ENSCHIE00000150477	GENE_ENSCHIE00000150477
1	141420827	1_141420827	G	T	intergenic_region	MODIFIER	TMPRSS2-gene:ENSCHIG00000007612	ENSCHIG00000024477-ENSCHIG00000007612
1	141784836	1_141784836	G	A	intergenic_region	MODIFIER	C2CD2-ZBTB21	ENSCHIG00000012559-ENSCHIG00000022184
1	142189377	1_142189377	G	A	intergenic_region	MODIFIER	TFF3-TFF2	ENSCHIG00000016300-ENSCHIG00000026146
1	142589508	1_142589508	G	C	intron_variant	MODIFIER	ENSCHIE00000125210	GENE_ENSCHIE00000125210
1	142692251	1_142692251	A	G	upstream_gene_variant	MODIFIER	ENSCHIE00000185264	GENE_ENSCHIE00000185264
1	142791285	1_142791285	T	C	intergenic_region	MODIFIER	PKNOX1-gene:ENSCHIG00000010679	ENSCHIG00000019819-ENSCHIG00000010679
1	143200199	1_143200199	T	C	intergenic_region	MODIFIER	gene:ENSCHIG00000019627-HSF2BP	ENSCHIG00000019627-ENSCHIG00000005444
1	143382133	1_143382133	A	G	intron_variant	MODIFIER	ENSCHIE00000037572	GENE_ENSCHIE00000037572
1	143608522	1_143608522	C	T	synonymous_variant	LOW	ENSCHIE00000142337	GENE_ENSCHIE00000142337
1	143758215	1_143758215	T	C	intron_variant	MODIFIER	ENSCHIE00000071155	GENE_ENSCHIE00000071155
1	143820959	1_143820959	A	G	intergenic_region	MODIFIER	gene:ENSCHIG00000012627-gene:ENSCHIG00000013703	ENSCHIG00000012627-ENSCHIG00000013703
1	143903190	1_143903190	G	C	intron_variant	MODIFIER	ENSCHIE00000125331	GENE_ENSCHIE00000125331
1	144332686	1_144332686	C	T	intergenic_region	MODIFIER	TRPM2-LRRC3	ENSCHIG00000017585-ENSCHIG00000009418
1	144370089	1_144370089	C	T	intron_variant	MODIFIER	ENSCHIE00000128346	GENE_ENSCHIE00000128346
1	144462202	1_144462202	C	T	upstream_gene_variant	MODIFIER	ENSCHIE00000128346	GENE_ENSCHIE00000128346
1	144862381	1_144862381	A	G	intergenic_region	MODIFIER	ENSCHIE00000026868-ADARB1	GENE_ENSCHIE00000026868-ENSCHIG00000018259
1	145227366	1_145227366	A	G	intergenic_region	MODIFIER	gene:ENSCHIG00000020589-gene:ENSCHIG00000013263	ENSCHIG00000020589-ENSCHIG00000013263
1	145314165	1_145314165	C	T	intergenic_region	MODIFIER	SLC19A1-ENSCHIE00000021316	ENSCHIG00000025066-GENE_ENSCHIE00000021316
1	145318133	1_145318133	C	T	intergenic_region	MODIFIER	SLC19A1-ENSCHIE00000021316	ENSCHIG00000025066-GENE_ENSCHIE00000021316
1	145598682	1_145598682	C	T	intergenic_region	MODIFIER	PCBP3-gene:ENSCHIG00000004889	ENSCHIG00000015841-ENSCHIG00000004889
1	145839036	1_145839036	G	A	intron_variant	MODIFIER	ENSCHIE00000187453	GENE_ENSCHIE00000187453
1	146096275	1_146096275	A	C	upstream_gene_variant	MODIFIER	gene:ENSCHIG00000007147	gene:ENSCHIG00000007147
1	146469362	1_146469362	C	T	synonymous_variant	LOW	ENSCHIE00000190300	GENE_ENSCHIE00000190300
1	146732965	1_146732965	C	T	intergenic_region	MODIFIER	gene:ENSCHIG00000010039-gene:ENSCHIG00000020662	ENSCHIG00000010039-ENSCHIG00000020662
1	146941008	1_146941008	C	T	intron_variant	MODIFIER	ENSCHIE00000117144	GENE_ENSCHIE00000117144
1	147341021	1_147341021	T	G	intergenic_region	MODIFIER	ENSCHIE00000026930-ENSCHIE00000026943	GENE_ENSCHIE00000026930-GENE_ENSCHIE00000026943
1	147461238	1_147461238	G	T	intergenic_region	MODIFIER	ENSCHIE00000026930-ENSCHIE00000026943	GENE_ENSCHIE00000026930-GENE_ENSCHIE00000026943
1	147742119	1_147742119	C	T	intron_variant	MODIFIER	ENSCHIE00000026952	GENE_ENSCHIE00000026952
1	148039229	1_148039229	T	C	intergenic_region	MODIFIER	ENSCHIE00000041860-ENSCHIE00000026956	GENE_ENSCHIE00000041860-GENE_ENSCHIE00000026956
1	148202324	1_148202324	G	A	intron_variant	MODIFIER	ENSCHIE00000184805	GENE_ENSCHIE00000184805
1	148449817	1_148449817	G	A	intron_variant	MODIFIER	ENSCHIE00000092812	GENE_ENSCHIE00000092812
1	148783764	1_148783764	A	C	intergenic_region	MODIFIER	CLDN14-ENSCHIE00000014036	ENSCHIG00000010835-GENE_ENSCHIE00000014036
1	148926179	1_148926179	A	C	intron_variant	MODIFIER	ENSCHIE00000146084	GENE_ENSCHIE00000146084
1	148971512	1_148971512	G	C	intron_variant	MODIFIER	ENSCHIE00000146084	GENE_ENSCHIE00000146084
1	149077991	1_149077991	C	T	synonymous_variant	LOW	ENSCHIE00000146084	GENE_ENSCHIE00000146084
1	149173238	1_149173238	T	C	intergenic_region	MODIFIER	ENSCHIE00000020274-PIGP	GENE_ENSCHIE00000020274-ENSCHIG00000002508
1	149578177	1_149578177	A	G	intron_variant	MODIFIER	ENSCHIE00000221472	GENE_ENSCHIE00000221472
1	149632960	1_149632960	G	C	intergenic_region	MODIFIER	gene:ENSCHIG00000011651-KCNJ6	ENSCHIG00000011651-ENSCHIG00000023184
1	149970283	1_149970283	G	A	intergenic_region	MODIFIER	KCNJ6-ENSCHIE00000026114	ENSCHIG00000023184-GENE_ENSCHIE00000026114
1	150247555	1_150247555	C	T	intergenic_region	MODIFIER	KCNJ6-ENSCHIE00000026114	ENSCHIG00000023184-GENE_ENSCHIE00000026114
1	150465449	1_150465449	A	G	intergenic_region	MODIFIER	ENSCHIE00000011585-KCNJ15	GENE_ENSCHIE00000011585-ENSCHIG00000019214
1	150886069	1_150886069	G	A	intergenic_region	MODIFIER	ERG-ENSCHIE00000039269	ENSCHIG00000011764-GENE_ENSCHIE00000039269
1	150927480	1_150927480	C	T	intergenic_region	MODIFIER	ERG-ENSCHIE00000039269	ENSCHIG00000011764-GENE_ENSCHIE00000039269
1	151206321	1_151206321	G	A	intergenic_region	MODIFIER	ENSCHIE00000026966-PIK3R4	GENE_ENSCHIE00000026966-ENSCHIG00000025923
1	151606585	1_151606585	G	T	intron_variant	MODIFIER	ENSCHIE00000139045	GENE_ENSCHIE00000139045
1	151775421	1_151775421	G	A	intron_variant	MODIFIER	ENSCHIE00000055149	GENE_ENSCHIE00000055149
1	152283481	1_152283481	C	T	intron_variant	MODIFIER	ENSCHIE00000166260	GENE_ENSCHIE00000166260
1	152698566	1_152698566	A	G	intron_variant	MODIFIER	ENSCHIE00000177003	GENE_ENSCHIE00000177003
1	152954205	1_152954205	G	C	intergenic_region	MODIFIER	ENSCHIE00000026984-GALNT15	GENE_ENSCHIE00000026984-ENSCHIG00000012848
1	153116037	1_153116037	C	T	intron_variant	MODIFIER	ENSCHIE00000232562	GENE_ENSCHIE00000232562
1	153225204	1_153225204	T	C	intron_variant	MODIFIER	ENSCHIE00000075966	GENE_ENSCHIE00000075966
1	153337565	1_153337565	T	C	intron_variant	MODIFIER	ENSCHIE00000075966	GENE_ENSCHIE00000075966
1	153579065	1_153579065	A	G	intergenic_region	MODIFIER	DAZL-PLCL2	ENSCHIG00000017877-ENSCHIG00000010205
1	154117880	1_154117880	G	C	intron_variant	MODIFIER	ENSCHIE00000178617	GENE_ENSCHIE00000178617
1	154319334	1_154319334	T	G	intron_variant	MODIFIER	ENSCHIE00000178617	GENE_ENSCHIE00000178617
1	154717738	1_154717738	A	G	intergenic_region	MODIFIER	ENSCHIE00000027020-ENSCHIE00000027048	GENE_ENSCHIE00000027020-GENE_ENSCHIE00000027048
1	155117831	1_155117831	C	T	intergenic_region	MODIFIER	ENSCHIE00000027048-ENSCHIE00000027064	GENE_ENSCHIE00000027048-GENE_ENSCHIE00000027064
1	155251027	1_155251027	G	C	intergenic_region	MODIFIER	ENSCHIE00000027064-SATB1	GENE_ENSCHIE00000027064-ENSCHIG00000023143
1	155482468	1_155482468	C	G	intergenic_region	MODIFIER	SATB1-ENSCHIE00000027077	ENSCHIG00000023143-GENE_ENSCHIE00000027077
1	155882796	1_155882796	A	T	intergenic_region	MODIFIER	ENSCHIE00000027104-ENSCHIE00000027115	GENE_ENSCHIE00000027104-GENE_ENSCHIE00000027115
1	156087056	1_156087056	A	C	upstream_gene_variant	MODIFIER	ENSCHIE00000027115	GENE_ENSCHIE00000027115
1	156487550	1_156487550	T	A	intron_variant	MODIFIER	ENSCHIE00000140786	GENE_ENSCHIE00000140786
1	156590448	1_156590448	C	G	intron_variant	MODIFIER	ENSCHIE00000140786	GENE_ENSCHIE00000140786
1	156669673	1_156669673	G	A	upstream_gene_variant	MODIFIER	ENSCHIE00000027150	GENE_ENSCHIE00000027150
1	157218346	1_157218346	G	A	intron_variant	MODIFIER	ENSCHIE00000083090	GENE_ENSCHIE00000083090
2	174627	2_174627	A	G	intron_variant	MODIFIER	ENSCHIE00000103435	GENE_ENSCHIE00000103435
2	574882	2_574882	C	T	upstream_gene_variant	MODIFIER	gene:ENSCHIG00000013325	gene:ENSCHIG00000013325
2	763996	2_763996	G	A	intergenic_region	MODIFIER	PADI2-PADI1	ENSCHIG00000017651-ENSCHIG00000018607
2	1086299	2_1086299	T	C	intergenic_region	MODIFIER	RCC2-gene:ENSCHIG00000025682	ENSCHIG00000025234-ENSCHIG00000025682
2	1333770	2_1333770	G	A	intron_variant	MODIFIER	ENSCHIE00000205579	GENE_ENSCHIE00000205579
2	1423355	2_1423355	C	T	intergenic_region	MODIFIER	ACTL8-ENSCHIE00000024018	ENSCHIG00000024640-GENE_ENSCHIE00000024018
2	1823440	2_1823440	G	A	intergenic_region	MODIFIER	IGSF21-KLHDC7A	ENSCHIG00000021661-ENSCHIG00000010454
2	1873156	2_1873156	A	T	downstream_gene_variant	MODIFIER	gene:ENSCHIG00000010454	gene:ENSCHIG00000010454
2	2273170	2_2273170	A	C	intron_variant	MODIFIER	ENSCHIE00000110406	GENE_ENSCHIE00000110406
2	2316905	2_2316905	A	G	intron_variant	MODIFIER	ENSCHIE00000069304	GENE_ENSCHIE00000069304
2	2509907	2_2509907	C	G	intron_variant	MODIFIER	ENSCHIE00000181555	GENE_ENSCHIE00000181555
2	2827954	2_2827954	A	G	intergenic_region	MODIFIER	gene:ENSCHIG00000024369-MICOS10	ENSCHIG00000024369-ENSCHIG00000023350
2	3016740	2_3016740	G	A	intron_variant	MODIFIER	ENSCHIE00000208216	GENE_ENSCHIE00000208216
2	3198042	2_3198042	T	C	downstream_gene_variant	MODIFIER	gene:ENSCHIG00000026122	gene:ENSCHIG00000026122
2	3373847	2_3373847	G	A	intergenic_region	MODIFIER	PLA2G5-gene:ENSCHIG00000019559	ENSCHIG00000019130-ENSCHIG00000019559
2	3578196	2_3578196	C	A	intergenic_region	MODIFIER	UBXN10-ENSCHIE00000024043	ENSCHIG00000025644-GENE_ENSCHIE00000024043
2	3708525	2_3708525	T	C	intergenic_region	MODIFIER	VWA5B1-CAMK2N1	ENSCHIG00000023802-ENSCHIG00000013189
2	3759834	2_3759834	A	G	intergenic_region	MODIFIER	VWA5B1-CAMK2N1	ENSCHIG00000023802-ENSCHIG00000013189
2	3841250	2_3841250	T	C	upstream_gene_variant	MODIFIER	gene:ENSCHIG00000020760	gene:ENSCHIG00000020760
2	3903461	2_3903461	C	G	intergenic_region	MODIFIER	FAM43B-CDA	ENSCHIG00000004725-ENSCHIG00000027133
2	4303499	2_4303499	T	G	intron_variant	MODIFIER	ENSCHIE00000141885	GENE_ENSCHIE00000141885
2	4677825	2_4677825	T	C	intergenic_region	MODIFIER	ECE1-ALPL	ENSCHIG00000023984-ENSCHIG00000012120
2	4849412	2_4849412	G	A	intergenic_region	MODIFIER	RAP1GAP-USP48	ENSCHIG00000024073-ENSCHIG00000023316
2	5249633	2_5249633	G	A	intron_variant	MODIFIER	ENSCHIE00000226971	GENE_ENSCHIE00000226971
2	5370158	2_5370158	G	A	intergenic_region	MODIFIER	WNT4-ENSCHIE00000024055	ENSCHIG00000026576-GENE_ENSCHIE00000024055
2	5642826	2_5642826	A	G	synonymous_variant	LOW	ENSCHIE00000033360	GENE_ENSCHIE00000033360
2	5712486	2_5712486	C	T	intron_variant	MODIFIER	ENSCHIE00000190932	GENE_ENSCHIE00000190932
2	6135528	2_6135528	T	C	intron_variant	MODIFIER	ENSCHIE00000041327	GENE_ENSCHIE00000041327
2	6294741	2_6294741	A	T	upstream_gene_variant	MODIFIER	ENSCHIE00000045307	GENE_ENSCHIE00000045307
2	6516186	2_6516186	A	G	intron_variant	MODIFIER	ENSCHIE00000118332	GENE_ENSCHIE00000118332
2	6679204	2_6679204	A	C	intergenic_region	MODIFIER	ID3-gene:ENSCHIG00000020543	ENSCHIG00000024360-ENSCHIG00000020543
2	6884426	2_6884426	C	T	intron_variant	MODIFIER	ENSCHIE00000023156	GENE_ENSCHIE00000023156
2	7218681	2_7218681	C	T	intron_variant	MODIFIER	ENSCHIE00000198418	GENE_ENSCHIE00000198418
2	7239828	2_7239828	G	A	intergenic_region	MODIFIER	ENSCHIE00000022775-ENSCHIE00000024113	GENE_ENSCHIE00000022775-GENE_ENSCHIE00000024113
2	7247788	2_7247788	G	A	upstream_gene_variant	MODIFIER	ENSCHIE00000024113	GENE_ENSCHIE00000024113
2	7465535	2_7465535	C	G	intron_variant	MODIFIER	ENSCHIE00000164872	GENE_ENSCHIE00000164872
2	7699780	2_7699780	C	T	intergenic_region	MODIFIER	SRRM1-gene:ENSCHIG00000007783	ENSCHIG00000014656-ENSCHIG00000007783
2	7809197	2_7809197	C	A	intron_variant	MODIFIER	ENSCHIE00000062563	GENE_ENSCHIE00000062563
2	8125394	2_8125394	C	T	intergenic_region	MODIFIER	RUNX3-ENSCHIE00000009213	ENSCHIG00000024379-GENE_ENSCHIE00000009213
2	8445861	2_8445861	C	T	upstream_gene_variant	MODIFIER	gene:ENSCHIG00000003548	gene:ENSCHIG00000003548
2	8703327	2_8703327	G	A	synonymous_variant	LOW	ENSCHIE00000174387	GENE_ENSCHIE00000174387
2	8947651	2_8947651	A	G	intergenic_region	MODIFIER	TRIM63-PDIK1L	ENSCHIG00000017800-ENSCHIG00000019234
2	9067176	2_9067176	T	A	intergenic_region	MODIFIER	CATSPER4-CEP85	ENSCHIG00000013699-ENSCHIG00000008590
2	9297221	2_9297221	A	T	intron_variant	MODIFIER	ENSCHIE00000073476	GENE_ENSCHIE00000073476
2	9697471	2_9697471	A	G	synonymous_variant	LOW	ENSCHIE00000045639	GENE_ENSCHIE00000045639
2	9734354	2_9734354	G	T	intergenic_region	MODIFIER	KDF1-TRNP1	ENSCHIG00000024708-ENSCHIG00000010909
2	9898155	2_9898155	C	A	intron_variant	MODIFIER	ENSCHIE00000024138	GENE_ENSCHIE00000024138
2	10053480	2_10053480	T	C	upstream_gene_variant	MODIFIER	ENSCHIE00000020256	GENE_ENSCHIE00000020256
2	10275626	2_10275626	G	A	upstream_gene_variant	MODIFIER	ENSCHIE00000101941	GENE_ENSCHIE00000101941
2	10568022	2_10568022	T	G	upstream_gene_variant	MODIFIER	gene:ENSCHIG00000026584	gene:ENSCHIG00000026584
2	10888045	2_10888045	G	C	intergenic_region	MODIFIER	SESN2-MED18	ENSCHIG00000023698-ENSCHIG00000020083
2	11290430	2_11290430	A	G	intron_variant	MODIFIER	ENSCHIE00000113625	GENE_ENSCHIE00000113625
2	11680481	2_11680481	T	C	intron_variant	MODIFIER	ENSCHIE00000141262	GENE_ENSCHIE00000141262
2	11918449	2_11918449	C	T	intergenic_region	MODIFIER	PTPRU-ENSCHIE00000024163	ENSCHIG00000018867-GENE_ENSCHIE00000024163
2	12465235	2_12465235	G	T	intergenic_region	MODIFIER	PTPRU-ENSCHIE00000024163	ENSCHIG00000018867-GENE_ENSCHIE00000024163
2	12720687	2_12720687	C	G	intergenic_region	MODIFIER	ENSCHIE00000024163-MATN1	GENE_ENSCHIE00000024163-ENSCHIG00000008350
2	13081256	2_13081256	A	G	intergenic_region	MODIFIER	ENSCHIE00000024163-MATN1	GENE_ENSCHIE00000024163-ENSCHIG00000008350
2	13277273	2_13277273	C	T	intron_variant	MODIFIER	ENSCHIE00000104319	GENE_ENSCHIE00000104319
2	13414762	2_13414762	T	C	intron_variant	MODIFIER	ENSCHIE00000074762	GENE_ENSCHIE00000074762
2	13666494	2_13666494	C	T	downstream_gene_variant	MODIFIER	gene:ENSCHIG00000015629	gene:ENSCHIG00000015629
2	13666555	2_13666555	A	G	downstream_gene_variant	MODIFIER	gene:ENSCHIG00000015629	gene:ENSCHIG00000015629
2	13666585	2_13666585	A	C	synonymous_variant	LOW	ENSCHIE00000086976	GENE_ENSCHIE00000086976
2	13666627	2_13666627	T	C	synonymous_variant	LOW	ENSCHIE00000086976	GENE_ENSCHIE00000086976
2	13666633	2_13666633	G	A	synonymous_variant	LOW	ENSCHIE00000086976	GENE_ENSCHIE00000086976
2	13668488	2_13668488	G	A	intron_variant	MODIFIER	ENSCHIE00000086976	GENE_ENSCHIE00000086976
2	13668493	2_13668493	G	T	intron_variant	MODIFIER	ENSCHIE00000086976	GENE_ENSCHIE00000086976
2	13668526	2_13668526	C	T	intron_variant	MODIFIER	ENSCHIE00000086976	GENE_ENSCHIE00000086976
2	13668567	2_13668567	C	T	synonymous_variant	LOW	ENSCHIE00000086976	GENE_ENSCHIE00000086976
2	13871257	2_13871257	G	C	missense_variant	MODERATE	ENSCHIE00000135199	GENE_ENSCHIE00000135199
2	14090230	2_14090230	T	C	intergenic_region	MODIFIER	SPOCD1-PTP4A2	ENSCHIG00000022249-ENSCHIG00000025158
2	14131188	2_14131188	C	T	intergenic_region	MODIFIER	SPOCD1-PTP4A2	ENSCHIG00000022249-ENSCHIG00000025158
2	14531447	2_14531447	G	C	intergenic_region	MODIFIER	BSDC1-gene:ENSCHIG00000018675	ENSCHIG00000022470-ENSCHIG00000018675
2	14735136	2_14735136	G	A	intron_variant	MODIFIER	ENSCHIE00000110209	GENE_ENSCHIE00000110209
2	14984424	2_14984424	T	C	3_prime_UTR_variant	MODIFIER	ENSCHIE00000048161	GENE_ENSCHIE00000048161
2	15384644	2_15384644	G	A	intron_variant	MODIFIER	ENSCHIE00000125638	GENE_ENSCHIE00000125638
2	15501485	2_15501485	T	C	upstream_gene_variant	MODIFIER	gene:ENSCHIG00000002139	gene:ENSCHIG00000002139
2	15808636	2_15808636	C	A	intron_variant	MODIFIER	ENSCHIE00000177572	GENE_ENSCHIE00000177572
2	15902301	2_15902301	A	G	intron_variant	MODIFIER	ENSCHIE00000177572	GENE_ENSCHIE00000177572
2	16323382	2_16323382	T	C	intergenic_region	MODIFIER	PDE6D-NMUR1	ENSCHIG00000008236-ENSCHIG00000022412
2	16709778	2_16709778	C	T	intron_variant	MODIFIER	ENSCHIE00000085618	GENE_ENSCHIE00000085618
2	17002760	2_17002760	C	A	intergenic_region	MODIFIER	SPATA3-GPR55	ENSCHIG00000024389-ENSCHIG00000016307
2	17135783	2_17135783	T	C	intron_variant	MODIFIER	ENSCHIE00000203447	GENE_ENSCHIE00000203447
2	17541937	2_17541937	G	A	missense_variant	MODERATE	ENSCHIE00000079136	GENE_ENSCHIE00000079136
2	18021720	2_18021720	C	T	intron_variant	MODIFIER	ENSCHIE00000154639	GENE_ENSCHIE00000154639
2	18425270	2_18425270	C	A	intron_variant	MODIFIER	ENSCHIE00000208350	GENE_ENSCHIE00000208350
2	18663313	2_18663313	G	A	intron_variant	MODIFIER	ENSCHIE00000208350	GENE_ENSCHIE00000208350
2	19063432	2_19063432	C	A	intergenic_region	MODIFIER	PID1-ENSCHIE00000024196	ENSCHIG00000024914-GENE_ENSCHIE00000024196
2	19264476	2_19264476	C	T	intergenic_region	MODIFIER	gene:ENSCHIG00000013083-SPHKAP	ENSCHIG00000013083-ENSCHIG00000017529
2	19452670	2_19452670	A	C	intergenic_region	MODIFIER	gene:ENSCHIG00000013083-SPHKAP	ENSCHIG00000013083-ENSCHIG00000017529
2	19753124	2_19753124	T	C	synonymous_variant	LOW	ENSCHIE00000102313	GENE_ENSCHIE00000102313
2	19987650	2_19987650	C	T	intergenic_region	MODIFIER	SLC19A3-AGFG1	ENSCHIG00000016209-ENSCHIG00000025615
2	20212872	2_20212872	C	A	upstream_gene_variant	MODIFIER	gene:ENSCHIG00000004225	gene:ENSCHIG00000004225
2	20468306	2_20468306	T	A	intron_variant	MODIFIER	ENSCHIE00000216242	GENE_ENSCHIE00000216242
2	20633547	2_20633547	C	T	intron_variant	MODIFIER	ENSCHIE00000133529	GENE_ENSCHIE00000133529
2	20929179	2_20929179	C	T	intergenic_region	MODIFIER	ENSCHIE00000042867-ENSCHIE00000024207	GENE_ENSCHIE00000042867-GENE_ENSCHIE00000024207
2	21329628	2_21329628	C	T	intergenic_region	MODIFIER	ENSCHIE00000024207-ENSCHIE00000024219	GENE_ENSCHIE00000024207-GENE_ENSCHIE00000024219
2	21675221	2_21675221	A	G	intergenic_region	MODIFIER	ENSCHIE00000024225-NYAP2	GENE_ENSCHIE00000024225-ENSCHIG00000009026
2	21953627	2_21953627	T	C	intron_variant	MODIFIER	ENSCHIE00000040442	GENE_ENSCHIE00000040442
2	22377684	2_22377684	C	T	intergenic_region	MODIFIER	NYAP2-DOCK10	ENSCHIG00000009026-ENSCHIG00000010969
2	22586119	2_22586119	T	C	intergenic_region	MODIFIER	NYAP2-DOCK10	ENSCHIG00000009026-ENSCHIG00000010969
2	23178118	2_23178118	T	G	intergenic_region	MODIFIER	CUL3-FAM124B	ENSCHIG00000008174-ENSCHIG00000006496
2	23325979	2_23325979	G	A	intergenic_region	MODIFIER	FAM124B-SERPINE2	ENSCHIG00000006496-ENSCHIG00000016288
2	23785413	2_23785413	T	C	intergenic_region	MODIFIER	WDFY1-AP1S3	ENSCHIG00000008108-ENSCHIG00000023725
2	23980515	2_23980515	A	G	intergenic_region	MODIFIER	AP1S3-SCG2	ENSCHIG00000023725-ENSCHIG00000010667
2	24541383	2_24541383	T	G	intergenic_region	MODIFIER	ENSCHIE00000014134-KCNE4	GENE_ENSCHIE00000014134-ENSCHIG00000009781
2	24941695	2_24941695	C	T	intron_variant	MODIFIER	ENSCHIE00000024060	GENE_ENSCHIE00000024060
2	25215561	2_25215561	T	C	upstream_gene_variant	MODIFIER	ENSCHIE00000173541	GENE_ENSCHIE00000173541
2	25615678	2_25615678	G	A	intergenic_region	MODIFIER	PAX3-EPHA4	ENSCHIG00000023011-ENSCHIG00000025019
2	25745907	2_25745907	G	A	intergenic_region	MODIFIER	PAX3-EPHA4	ENSCHIG00000023011-ENSCHIG00000025019
2	25807281	2_25807281	A	G	intergenic_region	MODIFIER	PAX3-EPHA4	ENSCHIG00000023011-ENSCHIG00000025019
2	26207521	2_26207521	C	T	intron_variant	MODIFIER	ENSCHIE00000209503	GENE_ENSCHIE00000209503
2	26386441	2_26386441	A	G	intron_variant	MODIFIER	ENSCHIE00000024271	GENE_ENSCHIE00000024271
2	26590708	2_26590708	C	G	intergenic_region	MODIFIER	ENSCHIE00000024271-ENSCHIE00000024300	GENE_ENSCHIE00000024271-GENE_ENSCHIE00000024300
2	26660586	2_26660586	A	G	intergenic_region	MODIFIER	ENSCHIE00000024271-ENSCHIE00000024300	GENE_ENSCHIE00000024271-GENE_ENSCHIE00000024300
2	27060881	2_27060881	C	T	intergenic_region	MODIFIER	ENSCHIE00000024271-ENSCHIE00000024300	GENE_ENSCHIE00000024271-GENE_ENSCHIE00000024300
2	27263619	2_27263619	C	G	intergenic_region	MODIFIER	ENSCHIE00000024271-ENSCHIE00000024300	GENE_ENSCHIE00000024271-GENE_ENSCHIE00000024300
2	27664335	2_27664335	A	C	intergenic_region	MODIFIER	gene:ENSCHIG00000018291-ENSCHIE00000024338	ENSCHIG00000018291-GENE_ENSCHIE00000024338
2	28064780	2_28064780	C	T	intergenic_region	MODIFIER	ENSCHIE00000024338-ENSCHIE00000024349	GENE_ENSCHIE00000024338-GENE_ENSCHIE00000024349
2	28314840	2_28314840	C	T	upstream_gene_variant	MODIFIER	gene:ENSCHIG00000011796	gene:ENSCHIG00000011796
2	28314990	2_28314990	T	G	missense_variant	MODERATE	ENSCHIE00000063524	GENE_ENSCHIE00000063524
2	28315036	2_28315036	C	T	synonymous_variant	LOW	ENSCHIE00000063524	GENE_ENSCHIE00000063524
2	28315358	2_28315358	C	T	missense_variant	MODERATE	ENSCHIE00000063524	GENE_ENSCHIE00000063524
2	28315549	2_28315549	T	A	synonymous_variant	LOW	ENSCHIE00000063524	GENE_ENSCHIE00000063524
2	28316523	2_28316523	C	T	upstream_gene_variant	MODIFIER	gene:ENSCHIG00000021204	gene:ENSCHIG00000021204
2	28317142	2_28317142	A	G	upstream_gene_variant	MODIFIER	gene:ENSCHIG00000021204	gene:ENSCHIG00000021204
2	28317593	2_28317593	A	T	missense_variant	MODERATE	ENSCHIE00000063524	GENE_ENSCHIE00000063524
2	28317632	2_28317632	C	T	missense_variant	MODERATE	ENSCHIE00000063524	GENE_ENSCHIE00000063524
2	28318304	2_28318304	T	G	upstream_gene_variant	MODIFIER	gene:ENSCHIG00000021204	gene:ENSCHIG00000021204
2	28318350	2_28318350	G	C	upstream_gene_variant	MODIFIER	gene:ENSCHIG00000021204	gene:ENSCHIG00000021204
2	28384566	2_28384566	T	C	downstream_gene_variant	MODIFIER	gene:ENSCHIG00000026216	gene:ENSCHIG00000026216
2	28460965	2_28460965	G	A	3_prime_UTR_variant	MODIFIER	ENSCHIE00000036416	GENE_ENSCHIE00000036416
2	28528981	2_28528981	T	C	intergenic_region	MODIFIER	DNPEP-gene:ENSCHIG00000011240	ENSCHIG00000012605-ENSCHIG00000011240
2	28929786	2_28929786	A	G	intergenic_region	MODIFIER	CDK5R2-WNT10A	ENSCHIG00000012592-ENSCHIG00000022853
2	29003718	2_29003718	A	G	missense_variant	MODERATE	ENSCHIE00000191024	GENE_ENSCHIE00000191024
2	29004120	2_29004120	C	T	synonymous_variant	LOW	ENSCHIE00000191024	GENE_ENSCHIE00000191024
2	29004123	2_29004123	T	C	synonymous_variant	LOW	ENSCHIE00000191024	GENE_ENSCHIE00000191024
2	29004297	2_29004297	G	A	synonymous_variant	LOW	ENSCHIE00000191024	GENE_ENSCHIE00000191024
2	29006201	2_29006201	C	T	intron_variant	MODIFIER	ENSCHIE00000191024	GENE_ENSCHIE00000191024
2	29008040	2_29008040	G	A	intron_variant	MODIFIER	ENSCHIE00000191024	GENE_ENSCHIE00000191024
2	29008220	2_29008220	C	T	splice_region_variant&intron_variant	LOW	ENSCHIE00000191024	GENE_ENSCHIE00000191024
2	29008225	2_29008225	C	T	intron_variant	MODIFIER	ENSCHIE00000191024	GENE_ENSCHIE00000191024
2	29095269	2_29095269	C	T	upstream_gene_variant	MODIFIER	gene:ENSCHIG00000022274	gene:ENSCHIG00000022274
2	29406683	2_29406683	G	T	missense_variant	MODERATE	ENSCHIE00000123729	GENE_ENSCHIE00000123729
2	29408820	2_29408820	G	A	synonymous_variant	LOW	ENSCHIE00000123729	GENE_ENSCHIE00000123729
2	29412601	2_29412601	A	G	upstream_gene_variant	MODIFIER	ENSCHIE00000123729	GENE_ENSCHIE00000123729
2	29870527	2_29870527	A	G	intron_variant	MODIFIER	ENSCHIE00000092763	GENE_ENSCHIE00000092763
2	30072572	2_30072572	C	A	intergenic_region	MODIFIER	TNS1-ENSCHIE00000024370	ENSCHIG00000014628-GENE_ENSCHIE00000024370
2	30432952	2_30432952	A	G	intergenic_region	MODIFIER	ENSCHIE00000024370-ENSCHIE00000013077	GENE_ENSCHIE00000024370-GENE_ENSCHIE00000013077
2	30707623	2_30707623	G	A	intron_variant	MODIFIER	ENSCHIE00000024397	GENE_ENSCHIE00000024397
2	31107824	2_31107824	A	G	intergenic_region	MODIFIER	ENSCHIE00000024435-IGFBP5	GENE_ENSCHIE00000024435-ENSCHIG00000011607
2	31141511	2_31141511	C	G	intergenic_region	MODIFIER	IGFBP5-ENSCHIE00000213481	ENSCHIG00000011607-GENE_ENSCHIE00000213481
2	31541996	2_31541996	C	T	3_prime_UTR_variant	MODIFIER	ENSCHIE00000219817	GENE_ENSCHIE00000219817
2	31614523	2_31614523	C	G	intron_variant	MODIFIER	ENSCHIE00000176026	GENE_ENSCHIE00000176026
2	31628928	2_31628928	T	G	intron_variant	MODIFIER	ENSCHIE00000176026	GENE_ENSCHIE00000176026
2	31786209	2_31786209	T	C	intron_variant	MODIFIER	ENSCHIE00000203409	GENE_ENSCHIE00000203409
2	32164357	2_32164357	C	T	intergenic_region	MODIFIER	ENSCHIE00000024509-FN1	GENE_ENSCHIE00000024509-ENSCHIG00000021438
2	32564374	2_32564374	G	A	intergenic_region	MODIFIER	ATIC-ENSCHIE00000038068	ENSCHIG00000018659-GENE_ENSCHIE00000038068
2	32870510	2_32870510	G	A	intergenic_region	MODIFIER	ABCA12-BARD1	ENSCHIG00000019371-ENSCHIG00000021676
2	33155071	2_33155071	A	T	intergenic_region	MODIFIER	BARD1-ENSCHIE00000190481	ENSCHIG00000021676-GENE_ENSCHIE00000190481
2	33652399	2_33652399	A	T	intron_variant	MODIFIER	ENSCHIE00000209231	GENE_ENSCHIE00000209231
2	34060540	2_34060540	G	A	intergenic_region	MODIFIER	ENSCHIE00000014488-gene:ENSCHIG00000025009	GENE_ENSCHIE00000014488-ENSCHIG00000025009
2	34603659	2_34603659	T	C	intergenic_region	MODIFIER	ENSCHIE00000024538-IKZF2	GENE_ENSCHIE00000024538-ENSCHIG00000008623
2	34991328	2_34991328	G	A	intergenic_region	MODIFIER	ENSCHIE00000024542-ENSCHIE00000024553	GENE_ENSCHIE00000024542-GENE_ENSCHIE00000024553
2	35114315	2_35114315	T	C	intergenic_region	MODIFIER	ENSCHIE00000024553-ENSCHIE00000024571	GENE_ENSCHIE00000024553-GENE_ENSCHIE00000024571
2	35577370	2_35577370	G	A	intergenic_region	MODIFIER	ENSCHIE00000024571-ENSCHIE00000021543	GENE_ENSCHIE00000024571-GENE_ENSCHIE00000021543
2	35977543	2_35977543	A	G	intergenic_region	MODIFIER	ENSCHIE00000013238-gene:ENSCHIG00000025711	GENE_ENSCHIE00000013238-ENSCHIG00000025711
2	36097438	2_36097438	G	A	intergenic_region	MODIFIER	ENSCHIE00000013238-gene:ENSCHIG00000025711	GENE_ENSCHIE00000013238-ENSCHIG00000025711
2	36497688	2_36497688	C	T	intergenic_region	MODIFIER	ENSCHIE00000013238-gene:ENSCHIG00000025711	GENE_ENSCHIE00000013238-ENSCHIG00000025711
2	36540038	2_36540038	A	G	intergenic_region	MODIFIER	ENSCHIE00000013238-gene:ENSCHIG00000025711	GENE_ENSCHIE00000013238-ENSCHIG00000025711
2	36800472	2_36800472	C	G	intergenic_region	MODIFIER	gene:ENSCHIG00000025711-gene:ENSCHIG00000015255	ENSCHIG00000025711-ENSCHIG00000015255
2	36854779	2_36854779	G	A	intergenic_region	MODIFIER	gene:ENSCHIG00000025711-gene:ENSCHIG00000015255	ENSCHIG00000025711-ENSCHIG00000015255
2	37379362	2_37379362	G	A	intergenic_region	MODIFIER	gene:ENSCHIG00000015255-CPS1	ENSCHIG00000015255-ENSCHIG00000025029
2	37639861	2_37639861	G	A	intron_variant	MODIFIER	ENSCHIE00000102613	GENE_ENSCHIE00000102613
2	38168954	2_38168954	G	A	intron_variant	MODIFIER	ENSCHIE00000191740	GENE_ENSCHIE00000191740
2	38279741	2_38279741	C	T	intergenic_region	MODIFIER	UNC80-MAP2	ENSCHIG00000023318-ENSCHIG00000000510
2	38699693	2_38699693	C	A	intergenic_region	MODIFIER	ENSCHIE00000024593-ENSCHIE00000024627	GENE_ENSCHIE00000024593-GENE_ENSCHIE00000024627
2	39265115	2_39265115	C	T	upstream_gene_variant	MODIFIER	gene:ENSCHIG00000011874	gene:ENSCHIG00000011874
2	39516158	2_39516158	T	C	upstream_gene_variant	MODIFIER	gene:ENSCHIG00000018066	gene:ENSCHIG00000018066
2	39752254	2_39752254	C	T	intron_variant	MODIFIER	ENSCHIE00000035343	GENE_ENSCHIE00000035343
2	39935652	2_39935652	C	T	upstream_gene_variant	MODIFIER	ENSCHIE00000056289	GENE_ENSCHIE00000056289
2	39996745	2_39996745	C	A	intergenic_region	MODIFIER	ENSCHIE00000019007-METTL21A	GENE_ENSCHIE00000019007-ENSCHIG00000003332
2	40050380	2_40050380	G	C	intron_variant	MODIFIER	ENSCHIE00000234024	GENE_ENSCHIE00000234024
2	40236642	2_40236642	A	G	intron_variant	MODIFIER	ENSCHIE00000024636	GENE_ENSCHIE00000024636
2	40273131	2_40273131	G	A	intron_variant	MODIFIER	ENSCHIE00000024636	GENE_ENSCHIE00000024636
2	40501456	2_40501456	C	T	intron_variant	MODIFIER	ENSCHIE00000025558	GENE_ENSCHIE00000025558
2	40787843	2_40787843	C	T	downstream_gene_variant	MODIFIER	ENSCHIE00000024662	GENE_ENSCHIE00000024662
2	41028437	2_41028437	C	T	intron_variant	MODIFIER	ENSCHIE00000063027	GENE_ENSCHIE00000063027
2	41062421	2_41062421	T	C	intron_variant	MODIFIER	ENSCHIE00000063027	GENE_ENSCHIE00000063027
2	41215059	2_41215059	C	T	intergenic_region	MODIFIER	ADAM23-ZDBF2	ENSCHIG00000011689-ENSCHIG00000022575
2	41488470	2_41488470	A	C	intergenic_region	MODIFIER	NDUFS1-ENSCHIE00000053390	ENSCHIG00000014971-GENE_ENSCHIE00000053390
2	41825707	2_41825707	G	A	intron_variant	MODIFIER	ENSCHIE00000109446	GENE_ENSCHIE00000109446
2	42144369	2_42144369	G	A	intron_variant	MODIFIER	ENSCHIE00000032059	GENE_ENSCHIE00000032059
2	42593170	2_42593170	G	A	intergenic_region	MODIFIER	PARD3B-ENSCHIE00000024738	ENSCHIG00000007723-GENE_ENSCHIE00000024738
2	42720055	2_42720055	T	C	intergenic_region	MODIFIER	ENSCHIE00000024738-ENSCHIE00000024751	GENE_ENSCHIE00000024738-GENE_ENSCHIE00000024751
2	43028812	2_43028812	C	T	intergenic_region	MODIFIER	ENSCHIE00000024738-ENSCHIE00000024751	GENE_ENSCHIE00000024738-GENE_ENSCHIE00000024751
2	43193623	2_43193623	T	C	intergenic_region	MODIFIER	ENSCHIE00000024738-ENSCHIE00000024751	GENE_ENSCHIE00000024738-GENE_ENSCHIE00000024751
2	43422379	2_43422379	G	A	intergenic_region	MODIFIER	ENSCHIE00000007985-ENSCHIE00000208738	GENE_ENSCHIE00000007985-GENE_ENSCHIE00000208738
2	43782534	2_43782534	C	T	intergenic_region	MODIFIER	ICOS-CTLA4	ENSCHIG00000024943-ENSCHIG00000008042
2	43934542	2_43934542	A	G	intergenic_region	MODIFIER	CTLA4-CD28	ENSCHIG00000008042-ENSCHIG00000024564
2	44048574	2_44048574	G	A	intergenic_region	MODIFIER	CD28-RAPH1	ENSCHIG00000024564-ENSCHIG00000025930
2	44437544	2_44437544	G	T	upstream_gene_variant	MODIFIER	ENSCHIE00000186781	GENE_ENSCHIE00000186781
2	44570889	2_44570889	G	A	upstream_gene_variant	MODIFIER	ENSCHIE00000116761	GENE_ENSCHIE00000116761
2	44700855	2_44700855	T	C	intron_variant	MODIFIER	ENSCHIE00000043227	GENE_ENSCHIE00000043227
2	44908075	2_44908075	C	T	intron_variant	MODIFIER	ENSCHIE00000154817	GENE_ENSCHIE00000154817
2	45314947	2_45314947	C	T	upstream_gene_variant	MODIFIER	ENSCHIE00000094072	GENE_ENSCHIE00000094072
2	45526250	2_45526250	A	G	intron_variant	MODIFIER	ENSCHIE00000044134	GENE_ENSCHIE00000044134
2	45783990	2_45783990	A	G	intron_variant	MODIFIER	ENSCHIE00000200145	GENE_ENSCHIE00000200145
2	46005821	2_46005821	C	T	intron_variant	MODIFIER	ENSCHIE00000227513	GENE_ENSCHIE00000227513
2	46293328	2_46293328	T	C	upstream_gene_variant	MODIFIER	gene:ENSCHIG00000022914	gene:ENSCHIG00000022914
2	46693417	2_46693417	G	A	downstream_gene_variant	MODIFIER	gene:ENSCHIG00000019390	gene:ENSCHIG00000019390
2	46780934	2_46780934	C	T	intron_variant	MODIFIER	ENSCHIE00000080936	GENE_ENSCHIE00000080936
2	46799339	2_46799339	A	G	intron_variant	MODIFIER	ENSCHIE00000080936	GENE_ENSCHIE00000080936
2	46950540	2_46950540	G	A	intron_variant	MODIFIER	ENSCHIE00000224883	GENE_ENSCHIE00000224883
2	47259489	2_47259489	C	T	downstream_gene_variant	MODIFIER	ENSCHIE00000024790	GENE_ENSCHIE00000024790
2	47371394	2_47371394	A	G	intron_variant	MODIFIER	ENSCHIE00000024796	GENE_ENSCHIE00000024796
2	47668005	2_47668005	G	A	intergenic_region	MODIFIER	ENSCHIE00000013291-ENSCHIE00000024802	GENE_ENSCHIE00000013291-GENE_ENSCHIE00000024802
2	47788017	2_47788017	A	G	intergenic_region	MODIFIER	ENSCHIE00000024802-ENSCHIE00000022857	GENE_ENSCHIE00000024802-GENE_ENSCHIE00000022857
2	48161148	2_48161148	C	A	intergenic_region	MODIFIER	SATB2-ENSCHIE00000021531	ENSCHIG00000022376-GENE_ENSCHIE00000021531
2	48238485	2_48238485	C	T	downstream_gene_variant	MODIFIER	gene:ENSCHIG00000005477	gene:ENSCHIG00000005477
2	48297454	2_48297454	A	G	intergenic_region	MODIFIER	ENSCHIE00000025273-ENSCHIE00000011474	GENE_ENSCHIE00000025273-GENE_ENSCHIE00000011474
2	48880461	2_48880461	C	G	intergenic_region	MODIFIER	ENSCHIE00000017137-PLCL1	GENE_ENSCHIE00000017137-ENSCHIG00000013331
2	49135974	2_49135974	G	A	intergenic_region	MODIFIER	ENSCHIE00000017137-PLCL1	GENE_ENSCHIE00000017137-ENSCHIG00000013331
2	49527083	2_49527083	A	G	intergenic_region	MODIFIER	gene:ENSCHIG00000011685-gene:ENSCHIG00000021317	ENSCHIG00000011685-ENSCHIG00000021317
2	49670226	2_49670226	T	C	intron_variant	MODIFIER	ENSCHIE00000209210	GENE_ENSCHIE00000209210
2	49674400	2_49674400	A	G	intron_variant	MODIFIER	ENSCHIE00000209210	GENE_ENSCHIE00000209210
2	50093588	2_50093588	T	C	intron_variant	MODIFIER	ENSCHIE00000127525	GENE_ENSCHIE00000127525
2	50263881	2_50263881	C	G	intron_variant	MODIFIER	ENSCHIE00000127525	GENE_ENSCHIE00000127525
2	50565991	2_50565991	C	A	5_prime_UTR_variant	MODIFIER	ENSCHIE00000113432	GENE_ENSCHIE00000113432
2	50886244	2_50886244	G	A	intron_variant	MODIFIER	ENSCHIE00000073642	GENE_ENSCHIE00000073642
2	51169430	2_51169430	T	G	intron_variant	MODIFIER	ENSCHIE00000073642	GENE_ENSCHIE00000073642
2	51569478	2_51569478	C	T	intron_variant	MODIFIER	ENSCHIE00000050069	GENE_ENSCHIE00000050069
2	51731295	2_51731295	T	C	intron_variant	MODIFIER	ENSCHIE00000024862	GENE_ENSCHIE00000024862
2	52066319	2_52066319	A	G	intron_variant	MODIFIER	ENSCHIE00000024926	GENE_ENSCHIE00000024926
2	52210104	2_52210104	T	C	intergenic_region	MODIFIER	ENSCHIE00000024926-gene:ENSCHIG00000011156	GENE_ENSCHIE00000024926-ENSCHIG00000011156
2	52611016	2_52611016	C	A	intergenic_region	MODIFIER	gene:ENSCHIG00000023149-gene:ENSCHIG00000009122	ENSCHIG00000023149-ENSCHIG00000009122
2	53078299	2_53078299	C	T	intergenic_region	MODIFIER	gene:ENSCHIG00000023149-gene:ENSCHIG00000009122	ENSCHIG00000023149-ENSCHIG00000009122
2	53200969	2_53200969	A	G	intergenic_region	MODIFIER	gene:ENSCHIG00000023149-gene:ENSCHIG00000009122	ENSCHIG00000023149-ENSCHIG00000009122
2	53601017	2_53601017	C	T	intergenic_region	MODIFIER	gene:ENSCHIG00000009122-ENSCHIE00000015548	ENSCHIG00000009122-GENE_ENSCHIE00000015548
2	53735313	2_53735313	T	C	intergenic_region	MODIFIER	gene:ENSCHIG00000009122-ENSCHIE00000015548	ENSCHIG00000009122-GENE_ENSCHIE00000015548
2	54135438	2_54135438	A	G	intergenic_region	MODIFIER	gene:ENSCHIG00000009122-ENSCHIE00000015548	ENSCHIG00000009122-GENE_ENSCHIE00000015548
2	54535988	2_54535988	G	T	intergenic_region	MODIFIER	ENSCHIE00000015548-TMEFF2	GENE_ENSCHIE00000015548-ENSCHIG00000024847
2	55000545	2_55000545	C	T	intergenic_region	MODIFIER	ENSCHIE00000015548-TMEFF2	GENE_ENSCHIE00000015548-ENSCHIG00000024847
2	55247061	2_55247061	T	C	intron_variant	MODIFIER	ENSCHIE00000207688	GENE_ENSCHIE00000207688
2	55320043	2_55320043	C	T	intron_variant	MODIFIER	ENSCHIE00000207688	GENE_ENSCHIE00000207688
2	55413033	2_55413033	T	C	downstream_gene_variant	MODIFIER	gene:ENSCHIG00000024847	gene:ENSCHIG00000024847
2	55813040	2_55813040	A	G	intergenic_region	MODIFIER	NABP1-ENSCHIE00000004502	ENSCHIG00000025573-GENE_ENSCHIE00000004502
2	56196827	2_56196827	C	T	upstream_gene_variant	MODIFIER	ENSCHIE00000080444	GENE_ENSCHIE00000080444
2	56463726	2_56463726	C	T	intron_variant	MODIFIER	ENSCHIE00000045023	GENE_ENSCHIE00000045023
2	56900345	2_56900345	T	C	intergenic_region	MODIFIER	ENSCHIE00000004556-gene:ENSCHIG00000021291	GENE_ENSCHIE00000004556-ENSCHIG00000021291
2	57107826	2_57107826	G	A	intergenic_region	MODIFIER	gene:ENSCHIG00000020984-ENSCHIE00000013128	ENSCHIG00000020984-GENE_ENSCHIE00000013128
2	57235243	2_57235243	G	A	intergenic_region	MODIFIER	ENSCHIE00000013128-gene:ENSCHIG00000014237	GENE_ENSCHIE00000013128-ENSCHIG00000014237
2	57341875	2_57341875	T	C	intergenic_region	MODIFIER	ENSCHIE00000013128-gene:ENSCHIG00000014237	GENE_ENSCHIE00000013128-ENSCHIG00000014237
2	57741967	2_57741967	T	C	intergenic_region	MODIFIER	ENSCHIE00000013128-gene:ENSCHIG00000014237	GENE_ENSCHIE00000013128-ENSCHIG00000014237
2	57839484	2_57839484	C	T	intergenic_region	MODIFIER	gene:ENSCHIG00000014237-ENSCHIE00000018105	ENSCHIG00000014237-GENE_ENSCHIE00000018105
2	58239487	2_58239487	G	A	intergenic_region	MODIFIER	gene:ENSCHIG00000014237-ENSCHIE00000018105	ENSCHIG00000014237-GENE_ENSCHIE00000018105
2	58902543	2_58902543	G	A	intergenic_region	MODIFIER	ENSCHIE00000014136-CNTNAP5	GENE_ENSCHIE00000014136-ENSCHIG00000009353
2	59009067	2_59009067	G	A	intergenic_region	MODIFIER	ENSCHIE00000014136-CNTNAP5	GENE_ENSCHIE00000014136-ENSCHIG00000009353
2	59444294	2_59444294	T	C	intron_variant	MODIFIER	ENSCHIE00000042552	GENE_ENSCHIE00000042552
2	59725997	2_59725997	G	T	intergenic_region	MODIFIER	CNTNAP5-ENSCHIE00000015919	ENSCHIG00000009353-GENE_ENSCHIE00000015919
2	60034396	2_60034396	T	C	intergenic_region	MODIFIER	CNTNAP5-ENSCHIE00000015919	ENSCHIG00000009353-GENE_ENSCHIE00000015919
2	60433221	2_60433221	A	G	intergenic_region	MODIFIER	ENSCHIE00000015919-ENSCHIE00000004562	GENE_ENSCHIE00000015919-GENE_ENSCHIE00000004562
2	60484091	2_60484091	A	T	intergenic_region	MODIFIER	ENSCHIE00000015919-ENSCHIE00000004562	GENE_ENSCHIE00000015919-GENE_ENSCHIE00000004562
2	60648200	2_60648200	C	A	intergenic_region	MODIFIER	ENSCHIE00000015919-ENSCHIE00000004562	GENE_ENSCHIE00000015919-GENE_ENSCHIE00000004562
2	60745801	2_60745801	A	G	intergenic_region	MODIFIER	ENSCHIE00000015919-ENSCHIE00000004562	GENE_ENSCHIE00000015919-GENE_ENSCHIE00000004562
2	61277524	2_61277524	C	A	intergenic_region	MODIFIER	ENSCHIE00000015919-ENSCHIE00000004562	GENE_ENSCHIE00000015919-GENE_ENSCHIE00000004562
2	61677524	2_61677524	T	C	intergenic_region	MODIFIER	ENSCHIE00000004562-gene:ENSCHIG00000012076	GENE_ENSCHIE00000004562-ENSCHIG00000012076
2	61950342	2_61950342	C	T	intergenic_region	MODIFIER	gene:ENSCHIG00000020518-ENSCHIE00000004578	ENSCHIG00000020518-GENE_ENSCHIE00000004578
2	62037465	2_62037465	G	A	intron_variant	MODIFIER	ENSCHIE00000004578	GENE_ENSCHIE00000004578
2	62221926	2_62221926	A	G	intergenic_region	MODIFIER	ENSCHIE00000004578-ENSCHIE00000004597	GENE_ENSCHIE00000004578-GENE_ENSCHIE00000004597
2	62695824	2_62695824	C	T	intergenic_region	MODIFIER	ENSCHIE00000004597-TSN	GENE_ENSCHIE00000004597-ENSCHIG00000010715
2	63071490	2_63071490	G	A	intergenic_region	MODIFIER	CLASP1-TFCP2L1	ENSCHIG00000022334-ENSCHIG00000014608
2	63278050	2_63278050	T	C	intergenic_region	MODIFIER	TFCP2L1-GLI2	ENSCHIG00000014608-ENSCHIG00000017600
2	63400643	2_63400643	G	A	intron_variant	MODIFIER	ENSCHIE00000126500	GENE_ENSCHIE00000126500
2	63800693	2_63800693	G	C	intergenic_region	MODIFIER	GLI2-ENSCHIE00000004632	ENSCHIG00000017600-GENE_ENSCHIE00000004632
2	63899262	2_63899262	A	G	intergenic_region	MODIFIER	GLI2-ENSCHIE00000004632	ENSCHIG00000017600-GENE_ENSCHIE00000004632
2	64227192	2_64227192	G	C	intron_variant	MODIFIER	ENSCHIE00000042432	GENE_ENSCHIE00000042432
2	64629584	2_64629584	C	G	intergenic_region	MODIFIER	PTPN4-TMEM177	ENSCHIG00000012348-ENSCHIG00000013456
2	64939668	2_64939668	G	C	intron_variant	MODIFIER	ENSCHIE00000100551	GENE_ENSCHIE00000100551
2	65345752	2_65345752	A	G	intergenic_region	MODIFIER	C1QL2-gene:ENSCHIG00000024655	ENSCHIG00000018522-ENSCHIG00000024655
2	65746149	2_65746149	C	A	intergenic_region	MODIFIER	EN1-gene:ENSCHIG00000021503	ENSCHIG00000017355-ENSCHIG00000021503
2	66146801	2_66146801	A	G	intergenic_region	MODIFIER	ENSCHIE00000004678-gene:ENSCHIG00000005523	GENE_ENSCHIE00000004678-ENSCHIG00000005523
2	66352292	2_66352292	G	A	intergenic_region	MODIFIER	gene:ENSCHIG00000005523-ENSCHIE00000130648	ENSCHIG00000005523-GENE_ENSCHIE00000130648
2	66595596	2_66595596	C	T	intron_variant	MODIFIER	ENSCHIE00000083143	GENE_ENSCHIE00000083143
2	66888615	2_66888615	G	C	intergenic_region	MODIFIER	ENSCHIE00000004691-ENSCHIE00000004700	GENE_ENSCHIE00000004691-GENE_ENSCHIE00000004700
2	67288825	2_67288825	A	C	intergenic_region	MODIFIER	ENSCHIE00000004700-ENSCHIE00000022700	GENE_ENSCHIE00000004700-GENE_ENSCHIE00000022700
2	67322133	2_67322133	A	G	intergenic_region	MODIFIER	ENSCHIE00000004700-ENSCHIE00000022700	GENE_ENSCHIE00000004700-GENE_ENSCHIE00000022700
2	67599370	2_67599370	C	T	intergenic_region	MODIFIER	ENSCHIE00000004700-ENSCHIE00000022700	GENE_ENSCHIE00000004700-GENE_ENSCHIE00000022700
2	67846102	2_67846102	G	A	intergenic_region	MODIFIER	ENSCHIE00000022700-DPP10	GENE_ENSCHIE00000022700-ENSCHIG00000022323
2	68381304	2_68381304	T	C	intergenic_region	MODIFIER	ENSCHIE00000022700-DPP10	GENE_ENSCHIE00000022700-ENSCHIG00000022323
2	68520327	2_68520327	T	C	intron_variant	MODIFIER	ENSCHIE00000179172	GENE_ENSCHIE00000179172
2	68920611	2_68920611	G	C	intron_variant	MODIFIER	ENSCHIE00000179172	GENE_ENSCHIE00000179172
2	68984004	2_68984004	T	G	intron_variant	MODIFIER	ENSCHIE00000179172	GENE_ENSCHIE00000179172
2	69165707	2_69165707	A	G	intron_variant	MODIFIER	ENSCHIE00000179172	GENE_ENSCHIE00000179172
2	69721001	2_69721001	A	G	intergenic_region	MODIFIER	ENSCHIE00000005457-ENSCHIE00000015967	GENE_ENSCHIE00000005457-GENE_ENSCHIE00000015967
2	69994744	2_69994744	G	C	intergenic_region	MODIFIER	ENSCHIE00000005457-ENSCHIE00000015967	GENE_ENSCHIE00000005457-GENE_ENSCHIE00000015967
2	70294738	2_70294738	C	T	intergenic_region	MODIFIER	ENSCHIE00000005457-ENSCHIE00000015967	GENE_ENSCHIE00000005457-GENE_ENSCHIE00000015967
2	70413251	2_70413251	G	T	intergenic_region	MODIFIER	ENSCHIE00000015967-ENSCHIE00000004709	GENE_ENSCHIE00000015967-GENE_ENSCHIE00000004709
2	70613586	2_70613586	C	A	intron_variant	MODIFIER	ENSCHIE00000004709	GENE_ENSCHIE00000004709
2	71052663	2_71052663	T	C	intergenic_region	MODIFIER	gene:ENSCHIG00000026091-ENSCHIE00000151924	ENSCHIG00000026091-GENE_ENSCHIE00000151924
2	71174074	2_71174074	C	T	intergenic_region	MODIFIER	GPR39-gene:ENSCHIG00000015349	ENSCHIG00000019970-ENSCHIG00000015349
2	71575958	2_71575958	C	T	intron_variant	MODIFIER	ENSCHIE00000221616	GENE_ENSCHIE00000221616
2	72044375	2_72044375	C	G	intron_variant	MODIFIER	ENSCHIE00000221616	GENE_ENSCHIE00000221616
2	72331167	2_72331167	A	G	intergenic_region	MODIFIER	NCKAP5-ENSCHIE00000004716	ENSCHIG00000026101-GENE_ENSCHIE00000004716
2	72669190	2_72669190	A	T	intergenic_region	MODIFIER	ENSCHIE00000004716-ENSCHIE00000014566	GENE_ENSCHIE00000004716-GENE_ENSCHIE00000014566
2	73005506	2_73005506	T	G	intergenic_region	MODIFIER	ENSCHIE00000009326-MGAT5	GENE_ENSCHIE00000009326-ENSCHIG00000027215
2	73296538	2_73296538	C	T	intron_variant	MODIFIER	ENSCHIE00000234615	GENE_ENSCHIE00000234615
2	73454837	2_73454837	A	G	intron_variant	MODIFIER	ENSCHIE00000213340	GENE_ENSCHIE00000213340
2	73601783	2_73601783	G	A	intron_variant	MODIFIER	ENSCHIE00000213340	GENE_ENSCHIE00000213340
2	73705884	2_73705884	C	G	intron_variant	MODIFIER	ENSCHIE00000213340	GENE_ENSCHIE00000213340
2	74105961	2_74105961	A	G	intron_variant	MODIFIER	ENSCHIE00000022318	GENE_ENSCHIE00000022318
2	74218677	2_74218677	C	T	intron_variant	MODIFIER	ENSCHIE00000217963	GENE_ENSCHIE00000217963
2	74508707	2_74508707	A	G	intron_variant	MODIFIER	ENSCHIE00000161721	GENE_ENSCHIE00000161721
2	74977249	2_74977249	T	C	synonymous_variant	LOW	ENSCHIE00000083795	GENE_ENSCHIE00000083795
2	74978053	2_74978053	T	C	synonymous_variant	LOW	ENSCHIE00000083795	GENE_ENSCHIE00000083795
2	74978248	2_74978248	G	A	synonymous_variant	LOW	ENSCHIE00000083795	GENE_ENSCHIE00000083795
2	75378284	2_75378284	A	C	intergenic_region	MODIFIER	ENSCHIE00000004738-ENSCHIE00000013043	GENE_ENSCHIE00000004738-GENE_ENSCHIE00000013043
2	75494977	2_75494977	C	T	intergenic_region	MODIFIER	ENSCHIE00000004738-ENSCHIE00000013043	GENE_ENSCHIE00000004738-GENE_ENSCHIE00000013043
2	75863008	2_75863008	A	C	intergenic_region	MODIFIER	ENSCHIE00000004754-THSD7B	GENE_ENSCHIE00000004754-ENSCHIG00000014355
2	76057220	2_76057220	C	T	intron_variant	MODIFIER	ENSCHIE00000090082	GENE_ENSCHIE00000090082
2	76457284	2_76457284	C	G	intron_variant	MODIFIER	ENSCHIE00000090082	GENE_ENSCHIE00000090082
2	76525617	2_76525617	T	A	intron_variant	MODIFIER	ENSCHIE00000090082	GENE_ENSCHIE00000090082
2	76934000	2_76934000	C	T	intergenic_region	MODIFIER	gene:ENSCHIG00000004822-HNMT	ENSCHIG00000004822-ENSCHIG00000010212
2	77588423	2_77588423	T	G	intergenic_region	MODIFIER	ENSCHIE00000004768-SPOPL	GENE_ENSCHIE00000004768-ENSCHIG00000020853
2	77705216	2_77705216	A	G	intergenic_region	MODIFIER	SPOPL-NXPH2	ENSCHIG00000020853-ENSCHIG00000014059
2	78213277	2_78213277	T	C	intergenic_region	MODIFIER	ENSCHIE00000004791-gene:ENSCHIG00000007756	GENE_ENSCHIE00000004791-ENSCHIG00000007756
2	78613499	2_78613499	T	A	intergenic_region	MODIFIER	gene:ENSCHIG00000007756-gene:ENSCHIG00000024934	ENSCHIG00000007756-ENSCHIG00000024934
2	78707010	2_78707010	G	T	intergenic_region	MODIFIER	gene:ENSCHIG00000024934-gene:ENSCHIG00000015461	ENSCHIG00000024934-ENSCHIG00000015461
2	79049255	2_79049255	C	A	intergenic_region	MODIFIER	gene:ENSCHIG00000024934-gene:ENSCHIG00000015461	ENSCHIG00000024934-ENSCHIG00000015461
2	79101086	2_79101086	T	C	intergenic_region	MODIFIER	gene:ENSCHIG00000024934-gene:ENSCHIG00000015461	ENSCHIG00000024934-ENSCHIG00000015461
2	79771929	2_79771929	G	T	intron_variant	MODIFIER	ENSCHIE00000072952	GENE_ENSCHIE00000072952
2	80153134	2_80153134	T	C	intron_variant	MODIFIER	ENSCHIE00000072952	GENE_ENSCHIE00000072952
2	80346862	2_80346862	C	T	intron_variant	MODIFIER	ENSCHIE00000072952	GENE_ENSCHIE00000072952
2	80748813	2_80748813	A	G	intergenic_region	MODIFIER	LRP1B-gene:ENSCHIG00000024840	ENSCHIG00000012788-ENSCHIG00000024840
2	81114195	2_81114195	C	T	intergenic_region	MODIFIER	LRP1B-gene:ENSCHIG00000024840	ENSCHIG00000012788-ENSCHIG00000024840
2	81448397	2_81448397	C	T	intergenic_region	MODIFIER	gene:ENSCHIG00000024840-ENSCHIE00000004816	ENSCHIG00000024840-GENE_ENSCHIE00000004816
2	81848466	2_81848466	C	T	intergenic_region	MODIFIER	ENSCHIE00000018962-KYNU	GENE_ENSCHIE00000018962-ENSCHIG00000025717
2	81929594	2_81929594	C	T	intergenic_region	MODIFIER	ENSCHIE00000018962-KYNU	GENE_ENSCHIE00000018962-ENSCHIG00000025717
2	82329671	2_82329671	T	A	intergenic_region	MODIFIER	ENSCHIE00000018962-KYNU	GENE_ENSCHIE00000018962-ENSCHIG00000025717
2	82588731	2_82588731	T	C	intergenic_region	MODIFIER	KYNU-gene:ENSCHIG00000024301	ENSCHIG00000025717-ENSCHIG00000024301
2	82902286	2_82902286	A	C	intergenic_region	MODIFIER	gene:ENSCHIG00000024301-gene:ENSCHIG00000014079	ENSCHIG00000024301-ENSCHIG00000014079
2	83350738	2_83350738	G	A	intron_variant	MODIFIER	ENSCHIE00000087020	GENE_ENSCHIE00000087020
2	83703075	2_83703075	T	C	intron_variant	MODIFIER	ENSCHIE00000183180	GENE_ENSCHIE00000183180
2	83831747	2_83831747	A	G	intron_variant	MODIFIER	ENSCHIE00000183180	GENE_ENSCHIE00000183180
2	84093014	2_84093014	G	A	intron_variant	MODIFIER	ENSCHIE00000162823	GENE_ENSCHIE00000162823
2	84146457	2_84146457	A	G	intron_variant	MODIFIER	ENSCHIE00000162823	GENE_ENSCHIE00000162823
2	84528551	2_84528551	C	T	intron_variant	MODIFIER	ENSCHIE00000004869	GENE_ENSCHIE00000004869
2	84760895	2_84760895	G	A	intron_variant	MODIFIER	ENSCHIE00000004875	GENE_ENSCHIE00000004875
2	85155691	2_85155691	T	C	intergenic_region	MODIFIER	ENSCHIE00000004875-ENSCHIE00000004898	GENE_ENSCHIE00000004875-GENE_ENSCHIE00000004898
2	85336046	2_85336046	C	T	intergenic_region	MODIFIER	ENSCHIE00000004875-ENSCHIE00000004898	GENE_ENSCHIE00000004875-GENE_ENSCHIE00000004898
2	85460496	2_85460496	A	C	intergenic_region	MODIFIER	ENSCHIE00000004875-ENSCHIE00000004898	GENE_ENSCHIE00000004875-GENE_ENSCHIE00000004898
2	85718937	2_85718937	A	T	intergenic_region	MODIFIER	ENSCHIE00000004875-ENSCHIE00000004898	GENE_ENSCHIE00000004875-GENE_ENSCHIE00000004898
2	86119031	2_86119031	G	A	intron_variant	MODIFIER	ENSCHIE00000004898	GENE_ENSCHIE00000004898
2	86411857	2_86411857	C	G	intergenic_region	MODIFIER	ENSCHIE00000004898-ENSCHIE00000021698	GENE_ENSCHIE00000004898-GENE_ENSCHIE00000021698
2	86811964	2_86811964	T	G	intergenic_region	MODIFIER	ENSCHIE00000021698-ENSCHIE00000004918	GENE_ENSCHIE00000021698-GENE_ENSCHIE00000004918
2	86899400	2_86899400	C	T	intergenic_region	MODIFIER	ENSCHIE00000021698-ENSCHIE00000004918	GENE_ENSCHIE00000021698-GENE_ENSCHIE00000004918
2	87154869	2_87154869	A	C	intron_variant	MODIFIER	ENSCHIE00000004918	GENE_ENSCHIE00000004918
2	87555344	2_87555344	G	A	intergenic_region	MODIFIER	ENSCHIE00000014175-gene:ENSCHIG00000026414	GENE_ENSCHIE00000014175-ENSCHIG00000026414
2	87694558	2_87694558	G	C	intergenic_region	MODIFIER	ENSCHIE00000014175-gene:ENSCHIG00000026414	GENE_ENSCHIE00000014175-ENSCHIG00000026414
2	87734593	2_87734593	G	A	intergenic_region	MODIFIER	ENSCHIE00000014175-gene:ENSCHIG00000026414	GENE_ENSCHIE00000014175-ENSCHIG00000026414
2	87898899	2_87898899	C	T	intergenic_region	MODIFIER	gene:ENSCHIG00000026414-ACVR2A	ENSCHIG00000026414-ENSCHIG00000013353
2	88002609	2_88002609	T	C	synonymous_variant	LOW	ENSCHIE00000078733	GENE_ENSCHIE00000078733
2	88540439	2_88540439	C	T	intron_variant	MODIFIER	ENSCHIE00000037722	GENE_ENSCHIE00000037722
2	88928407	2_88928407	T	C	intron_variant	MODIFIER	ENSCHIE00000067239	GENE_ENSCHIE00000067239
2	89213062	2_89213062	C	A	intron_variant	MODIFIER	ENSCHIE00000093307	GENE_ENSCHIE00000093307
2	89366021	2_89366021	T	C	intergenic_region	MODIFIER	LYPD6B-gene:ENSCHIG00000026876	ENSCHIG00000014675-ENSCHIG00000026876
2	89503370	2_89503370	C	T	intergenic_region	MODIFIER	gene:ENSCHIG00000026876-LYPD6	ENSCHIG00000026876-ENSCHIG00000018947
2	89574792	2_89574792	A	G	upstream_gene_variant	MODIFIER	ENSCHIE00000141982	GENE_ENSCHIE00000141982
2	89858111	2_89858111	A	G	intron_variant	MODIFIER	ENSCHIE00000004982	GENE_ENSCHIE00000004982
2	90078814	2_90078814	G	T	intergenic_region	MODIFIER	gene:ENSCHIG00000020042-gene:ENSCHIG00000010348	ENSCHIG00000020042-ENSCHIG00000010348
2	90303797	2_90303797	T	C	intergenic_region	MODIFIER	gene:ENSCHIG00000010348-RND3	ENSCHIG00000010348-ENSCHIG00000022258
2	90793439	2_90793439	G	A	intergenic_region	MODIFIER	RND3-ENSCHIE00000005002	ENSCHIG00000022258-GENE_ENSCHIE00000005002
2	91084978	2_91084978	C	G	intergenic_region	MODIFIER	RND3-ENSCHIE00000005002	ENSCHIG00000022258-GENE_ENSCHIE00000005002
2	91201854	2_91201854	C	T	intron_variant	MODIFIER	ENSCHIE00000005002	GENE_ENSCHIE00000005002
2	91419011	2_91419011	G	C	intergenic_region	MODIFIER	NMI-TNFAIP6	ENSCHIG00000025341-ENSCHIG00000013151
2	91590146	2_91590146	C	A	intron_variant	MODIFIER	ENSCHIE00000090366	GENE_ENSCHIE00000090366
2	92014451	2_92014451	T	C	intergenic_region	MODIFIER	ENSCHIE00000005014-STAM2	GENE_ENSCHIE00000005014-ENSCHIG00000020598
2	92360516	2_92360516	A	G	intron_variant	MODIFIER	ENSCHIE00000231287	GENE_ENSCHIE00000231287
2	92577077	2_92577077	C	T	intron_variant	MODIFIER	ENSCHIE00000231287	GENE_ENSCHIE00000231287
2	92608585	2_92608585	C	T	intron_variant	MODIFIER	ENSCHIE00000231287	GENE_ENSCHIE00000231287
2	93047095	2_93047095	C	T	intergenic_region	MODIFIER	ARL6IP6-ENSCHIE00000005034	ENSCHIG00000013866-GENE_ENSCHIE00000005034
2	93281294	2_93281294	G	A	intergenic_region	MODIFIER	ENSCHIE00000005038-RPRM	GENE_ENSCHIE00000005038-ENSCHIG00000005339
2	93628832	2_93628832	G	A	intergenic_region	MODIFIER	RPRM-ENSCHIE00000005048	ENSCHIG00000005339-GENE_ENSCHIE00000005048
2	94037460	2_94037460	T	A	intergenic_region	MODIFIER	ENSCHIE00000005043-GALNT13	GENE_ENSCHIE00000005043-ENSCHIG00000022466
2	94417766	2_94417766	T	G	intron_variant	MODIFIER	ENSCHIE00000180881	GENE_ENSCHIE00000180881
2	94811998	2_94811998	G	C	intron_variant	MODIFIER	ENSCHIE00000141072	GENE_ENSCHIE00000141072
2	95122870	2_95122870	G	A	intergenic_region	MODIFIER	KCNJ3-gene:ENSCHIG00000009224	ENSCHIG00000018841-ENSCHIG00000009224
2	95523018	2_95523018	C	A	intergenic_region	MODIFIER	gene:ENSCHIG00000009224-ENSCHIE00000047562	ENSCHIG00000009224-GENE_ENSCHIE00000047562
2	95754292	2_95754292	C	T	intergenic_region	MODIFIER	ENSCHIE00000025285-ENSCHIE00000005057	GENE_ENSCHIE00000025285-GENE_ENSCHIE00000005057
2	96226003	2_96226003	G	C	intergenic_region	MODIFIER	ENSCHIE00000005057-ENSCHIE00000073508	GENE_ENSCHIE00000005057-GENE_ENSCHIE00000073508
2	96626095	2_96626095	T	C	intergenic_region	MODIFIER	GPD2-ENSCHIE00000005076	ENSCHIG00000018054-GENE_ENSCHIE00000005076
2	96949746	2_96949746	C	T	intergenic_region	MODIFIER	ENSCHIE00000005076-GALNT5	GENE_ENSCHIE00000005076-ENSCHIG00000001864
2	97349940	2_97349940	C	T	intron_variant	MODIFIER	ENSCHIE00000076428	GENE_ENSCHIE00000076428
2	97604318	2_97604318	A	C	intron_variant	MODIFIER	ENSCHIE00000183321	GENE_ENSCHIE00000183321
2	97871114	2_97871114	G	A	intergenic_region	MODIFIER	ENSCHIE00000018413-ENSCHIE00000130157	GENE_ENSCHIE00000018413-GENE_ENSCHIE00000130157
2	97957793	2_97957793	C	T	intron_variant	MODIFIER	ENSCHIE00000130157	GENE_ENSCHIE00000130157
2	98357908	2_98357908	A	G	upstream_gene_variant	MODIFIER	gene:ENSCHIG00000002234	gene:ENSCHIG00000002234
2	98758694	2_98758694	A	C	intergenic_region	MODIFIER	DAPL1-TANC1	ENSCHIG00000023463-ENSCHIG00000026445
2	98829746	2_98829746	T	C	intergenic_region	MODIFIER	DAPL1-TANC1	ENSCHIG00000023463-ENSCHIG00000026445
2	99006097	2_99006097	A	G	intron_variant	MODIFIER	ENSCHIE00000225658	GENE_ENSCHIE00000225658
2	99357401	2_99357401	C	T	intron_variant	MODIFIER	ENSCHIE00000177936	GENE_ENSCHIE00000177936
2	99757456	2_99757456	C	T	intergenic_region	MODIFIER	gene:ENSCHIG00000013878-PLA2R1	ENSCHIG00000013878-ENSCHIG00000010637
2	99865660	2_99865660	C	T	intron_variant	MODIFIER	ENSCHIE00000053360	GENE_ENSCHIE00000053360
2	99979551	2_99979551	T	G	intron_variant	MODIFIER	ENSCHIE00000085633	GENE_ENSCHIE00000085633
2	100201139	2_100201139	T	C	intron_variant	MODIFIER	ENSCHIE00000192065	GENE_ENSCHIE00000192065
2	100601521	2_100601521	C	T	intergenic_region	MODIFIER	RBMS1-gene:ENSCHIG00000008553	ENSCHIG00000023380-ENSCHIG00000008553
2	100906324	2_100906324	G	C	intergenic_region	MODIFIER	gene:ENSCHIG00000022618-gene:ENSCHIG00000009480	ENSCHIG00000022618-ENSCHIG00000009480
2	100906342	2_100906342	T	C	intergenic_region	MODIFIER	gene:ENSCHIG00000022618-gene:ENSCHIG00000009480	ENSCHIG00000022618-ENSCHIG00000009480
2	101306356	2_101306356	G	A	intergenic_region	MODIFIER	TBR1-ENSCHIE00000020438	ENSCHIG00000011769-GENE_ENSCHIE00000020438
2	101450500	2_101450500	A	G	intron_variant	MODIFIER	ENSCHIE00000234271	GENE_ENSCHIE00000234271
2	101963274	2_101963274	A	G	intron_variant	MODIFIER	ENSCHIE00000020765	GENE_ENSCHIE00000020765
2	102073513	2_102073513	A	C	intron_variant	MODIFIER	ENSCHIE00000150772	GENE_ENSCHIE00000150772
2	102073785	2_102073785	T	A	synonymous_variant	LOW	ENSCHIE00000150772	GENE_ENSCHIE00000150772
2	102506557	2_102506557	A	C	intergenic_region	MODIFIER	gene:ENSCHIG00000013786-ENSCHIE00000005093	ENSCHIG00000013786-GENE_ENSCHIE00000005093
2	102651172	2_102651172	C	T	intergenic_region	MODIFIER	gene:ENSCHIG00000013786-ENSCHIE00000005093	ENSCHIG00000013786-GENE_ENSCHIE00000005093
2	103317139	2_103317139	G	T	intron_variant	MODIFIER	ENSCHIE00000005093	GENE_ENSCHIE00000005093
2	103819558	2_103819558	T	C	intergenic_region	MODIFIER	FIGN-ENSCHIE00000012566	ENSCHIG00000018013-GENE_ENSCHIE00000012566
2	104047140	2_104047140	C	T	intergenic_region	MODIFIER	FIGN-ENSCHIE00000012566	ENSCHIG00000018013-GENE_ENSCHIE00000012566
2	104436210	2_104436210	A	C	intergenic_region	MODIFIER	ENSCHIE00000012566-GRB14	GENE_ENSCHIE00000012566-ENSCHIG00000026062
2	104612974	2_104612974	C	T	intergenic_region	MODIFIER	GRB14-gene:ENSCHIG00000010255	ENSCHIG00000026062-ENSCHIG00000010255
2	105004541	2_105004541	G	T	intergenic_region	MODIFIER	SLC38A11-ENSCHIE00000121036	ENSCHIG00000014139-GENE_ENSCHIE00000121036
2	105334912	2_105334912	T	C	intron_variant	MODIFIER	ENSCHIE00000193385	GENE_ENSCHIE00000193385
2	105855552	2_105855552	G	A	intergenic_region	MODIFIER	GALNT3-TTC21B	ENSCHIG00000024307-ENSCHIG00000027050
2	106255901	2_106255901	C	T	intron_variant	MODIFIER	ENSCHIE00000154193	GENE_ENSCHIE00000154193
2	106333605	2_106333605	T	C	intergenic_region	MODIFIER	SCN9A-SCN7A	ENSCHIG00000020127-ENSCHIG00000018164
2	106527492	2_106527492	C	T	intergenic_region	MODIFIER	SCN7A-XIRP2	ENSCHIG00000018164-ENSCHIG00000008742
2	107169473	2_107169473	A	C	intergenic_region	MODIFIER	SCN7A-XIRP2	ENSCHIG00000018164-ENSCHIG00000008742
2	107539401	2_107539401	T	G	intergenic_region	MODIFIER	XIRP2-B3GALT1	ENSCHIG00000008742-ENSCHIG00000015105
2	107806726	2_107806726	G	A	intergenic_region	MODIFIER	XIRP2-B3GALT1	ENSCHIG00000008742-ENSCHIG00000015105
2	107963138	2_107963138	T	G	intergenic_region	MODIFIER	XIRP2-B3GALT1	ENSCHIG00000008742-ENSCHIG00000015105
2	108081855	2_108081855	C	T	intergenic_region	MODIFIER	ENSCHIE00000005136-STK39	GENE_ENSCHIE00000005136-ENSCHIG00000019194
2	108286520	2_108286520	A	C	intron_variant	MODIFIER	ENSCHIE00000144702	GENE_ENSCHIE00000144702
2	108556040	2_108556040	G	T	intergenic_region	MODIFIER	STK39-CERS6	ENSCHIG00000019194-ENSCHIG00000026191
2	108725242	2_108725242	C	T	intron_variant	MODIFIER	ENSCHIE00000222636	GENE_ENSCHIE00000222636
2	108965276	2_108965276	T	C	intron_variant	MODIFIER	ENSCHIE00000069992	GENE_ENSCHIE00000069992
2	109222919	2_109222919	A	C	downstream_gene_variant	MODIFIER	gene:ENSCHIG00000017969	gene:ENSCHIG00000017969
2	109427066	2_109427066	G	A	intron_variant	MODIFIER	ENSCHIE00000142301	GENE_ENSCHIE00000142301
2	109841220	2_109841220	G	A	intron_variant	MODIFIER	ENSCHIE00000085724	GENE_ENSCHIE00000085724
2	109955744	2_109955744	C	T	intron_variant	MODIFIER	ENSCHIE00000085724	GENE_ENSCHIE00000085724
2	110197107	2_110197107	G	T	intron_variant	MODIFIER	ENSCHIE00000069892	GENE_ENSCHIE00000069892
2	110396239	2_110396239	C	G	intron_variant	MODIFIER	ENSCHIE00000069892	GENE_ENSCHIE00000069892
2	110597551	2_110597551	T	G	intergenic_region	MODIFIER	SP5-ERICH2	ENSCHIG00000006719-ENSCHIG00000017235
2	111050734	2_111050734	A	C	intergenic_region	MODIFIER	gene:ENSCHIG00000013276-METTL8	ENSCHIG00000013276-ENSCHIG00000014911
2	111326941	2_111326941	T	C	intergenic_region	MODIFIER	gene:ENSCHIG00000017874-CYBRD1	ENSCHIG00000017874-ENSCHIG00000010133
2	111514170	2_111514170	C	T	intron_variant	MODIFIER	ENSCHIE00000214083	GENE_ENSCHIE00000214083
2	111804394	2_111804394	G	A	missense_variant	MODERATE	ENSCHIE00000022554	GENE_ENSCHIE00000022554
2	111958250	2_111958250	G	A	intron_variant	MODIFIER	ENSCHIE00000005184	GENE_ENSCHIE00000005184
2	112430103	2_112430103	C	G	intergenic_region	MODIFIER	gene:ENSCHIG00000005492-ENSCHIE00000005193	ENSCHIG00000005492-GENE_ENSCHIE00000005193
2	112788432	2_112788432	T	G	intron_variant	MODIFIER	ENSCHIE00000106971	GENE_ENSCHIE00000106971
2	113089428	2_113089428	C	A	intergenic_region	MODIFIER	CDCA7-SP3	ENSCHIG00000026797-ENSCHIG00000024420
2	113291789	2_113291789	A	G	intergenic_region	MODIFIER	CDCA7-SP3	ENSCHIG00000026797-ENSCHIG00000024420
2	113562471	2_113562471	G	C	intergenic_region	MODIFIER	SP3-OLA1	ENSCHIG00000024420-ENSCHIG00000024019
2	114003622	2_114003622	G	A	intergenic_region	MODIFIER	GPR155-ENSCHIE00000023731	ENSCHIG00000024827-GENE_ENSCHIE00000023731
2	114177481	2_114177481	G	C	intergenic_region	MODIFIER	gene:ENSCHIG00000009043-CHRNA1	ENSCHIG00000009043-ENSCHIG00000018272
2	114471492	2_114471492	G	T	upstream_gene_variant	MODIFIER	ENSCHIE00000125534	GENE_ENSCHIE00000125534
2	114871919	2_114871919	A	G	intergenic_region	MODIFIER	ENSCHIE00000005232-LNPK	GENE_ENSCHIE00000005232-ENSCHIG00000012313
2	114915889	2_114915889	G	A	intergenic_region	MODIFIER	ENSCHIE00000005232-LNPK	GENE_ENSCHIE00000005232-ENSCHIG00000012313
2	115115313	2_115115313	A	G	intergenic_region	MODIFIER	ENSCHIE00000005232-LNPK	GENE_ENSCHIE00000005232-ENSCHIG00000012313
2	115344098	2_115344098	A	G	intron_variant	MODIFIER	ENSCHIE00000068258	GENE_ENSCHIE00000068258
2	115628737	2_115628737	T	C	intergenic_region	MODIFIER	HOXD1-MTX2	ENSCHIG00000017515-ENSCHIG00000008892
2	116029296	2_116029296	C	T	intergenic_region	MODIFIER	ENSCHIE00000005251-ENSCHIE00000005269	GENE_ENSCHIE00000005251-GENE_ENSCHIE00000005269
2	116454331	2_116454331	A	C	intergenic_region	MODIFIER	ENSCHIE00000005269-ENSCHIE00000041126	GENE_ENSCHIE00000005269-GENE_ENSCHIE00000041126
2	116618445	2_116618445	A	G	intergenic_region	MODIFIER	ENSCHIE00000005269-ENSCHIE00000041126	GENE_ENSCHIE00000005269-GENE_ENSCHIE00000041126
2	116686464	2_116686464	C	T	intergenic_region	MODIFIER	NFE2L2-AGPS	ENSCHIG00000026055-ENSCHIG00000015256
2	116944208	2_116944208	C	A	intron_variant	MODIFIER	ENSCHIE00000100030	GENE_ENSCHIE00000100030
2	117057945	2_117057945	T	C	upstream_gene_variant	MODIFIER	ENSCHIE00000005275	GENE_ENSCHIE00000005275
2	117246522	2_117246522	A	C	intron_variant	MODIFIER	ENSCHIE00000117575	GENE_ENSCHIE00000117575
2	117479003	2_117479003	C	T	intron_variant	MODIFIER	ENSCHIE00000117575	GENE_ENSCHIE00000117575
2	117898130	2_117898130	A	G	intron_variant	MODIFIER	ENSCHIE00000125057	GENE_ENSCHIE00000125057
2	118178941	2_118178941	G	A	intergenic_region	MODIFIER	gene:ENSCHIG00000027063-gene:ENSCHIG00000016308	ENSCHIG00000027063-ENSCHIG00000016308
2	118371343	2_118371343	T	C	intron_variant	MODIFIER	ENSCHIE00000111477	GENE_ENSCHIE00000111477
2	118771530	2_118771530	C	T	intergenic_region	MODIFIER	SESTD1-ZNF385B	ENSCHIG00000018999-ENSCHIG00000024559
2	118859313	2_118859313	A	G	intergenic_region	MODIFIER	SESTD1-ZNF385B	ENSCHIG00000018999-ENSCHIG00000024559
2	119187463	2_119187463	C	T	intergenic_region	MODIFIER	ZNF385B-ENSCHIE00000005360	ENSCHIG00000024559-GENE_ENSCHIE00000005360
2	119587584	2_119587584	G	C	intergenic_region	MODIFIER	CWC22-ENSCHIE00000013864	ENSCHIG00000017150-GENE_ENSCHIE00000013864
2	119686709	2_119686709	A	G	intergenic_region	MODIFIER	CWC22-ENSCHIE00000013864	ENSCHIG00000017150-GENE_ENSCHIE00000013864
2	119870980	2_119870980	G	A	intergenic_region	MODIFIER	CWC22-ENSCHIE00000013864	ENSCHIG00000017150-GENE_ENSCHIE00000013864
2	120101539	2_120101539	C	T	intergenic_region	MODIFIER	CWC22-ENSCHIE00000013864	ENSCHIG00000017150-GENE_ENSCHIE00000013864
2	120323326	2_120323326	C	T	intergenic_region	MODIFIER	CWC22-ENSCHIE00000013864	ENSCHIG00000017150-GENE_ENSCHIE00000013864
2	120723424	2_120723424	G	A	intergenic_region	MODIFIER	gene:ENSCHIG00000009564-gene:ENSCHIG00000023381	ENSCHIG00000009564-ENSCHIG00000023381
2	121035656	2_121035656	C	T	intron_variant	MODIFIER	ENSCHIE00000005379	GENE_ENSCHIE00000005379
2	121476685	2_121476685	G	A	intergenic_region	MODIFIER	NEUROD1-ITPRID2	ENSCHIG00000013471-ENSCHIG00000012758
2	121533937	2_121533937	C	T	intergenic_region	MODIFIER	NEUROD1-ITPRID2	ENSCHIG00000013471-ENSCHIG00000012758
2	121934088	2_121934088	C	A	upstream_gene_variant	MODIFIER	gene:ENSCHIG00000024041	gene:ENSCHIG00000024041
2	122074872	2_122074872	G	A	intron_variant	MODIFIER	ENSCHIE00000199500	GENE_ENSCHIE00000199500
2	122426532	2_122426532	G	A	intergenic_region	MODIFIER	ENSCHIE00000005387-DNAJC10	GENE_ENSCHIE00000005387-ENSCHIG00000003443
2	122826771	2_122826771	T	C	intron_variant	MODIFIER	ENSCHIE00000046281	GENE_ENSCHIE00000046281
2	122861310	2_122861310	A	G	upstream_gene_variant	MODIFIER	ENSCHIE00000057194	GENE_ENSCHIE00000057194
2	123177649	2_123177649	G	A	intergenic_region	MODIFIER	NUP35-ENSCHIE00000018696	ENSCHIG00000023148-GENE_ENSCHIE00000018696
2	123450697	2_123450697	C	A	intergenic_region	MODIFIER	ENSCHIE00000018696-ENSCHIE00000013259	GENE_ENSCHIE00000018696-GENE_ENSCHIE00000013259
2	123458590	2_123458590	G	A	intergenic_region	MODIFIER	ENSCHIE00000018696-ENSCHIE00000013259	GENE_ENSCHIE00000018696-GENE_ENSCHIE00000013259
2	123479314	2_123479314	A	G	intergenic_region	MODIFIER	ENSCHIE00000018696-ENSCHIE00000013259	GENE_ENSCHIE00000018696-GENE_ENSCHIE00000013259
2	123584998	2_123584998	A	G	intergenic_region	MODIFIER	ENSCHIE00000025066-gene:ENSCHIG00000010879	GENE_ENSCHIE00000025066-ENSCHIG00000010879
2	123698759	2_123698759	T	C	intergenic_region	MODIFIER	ENSCHIE00000025066-gene:ENSCHIG00000010879	GENE_ENSCHIE00000025066-ENSCHIG00000010879
2	124242875	2_124242875	G	A	upstream_gene_variant	MODIFIER	gene:ENSCHIG00000010879	gene:ENSCHIG00000010879
2	124325238	2_124325238	A	G	intergenic_region	MODIFIER	gene:ENSCHIG00000010879-ZNF804A	ENSCHIG00000010879-ENSCHIG00000013519
2	124737620	2_124737620	T	C	intergenic_region	MODIFIER	gene:ENSCHIG00000010879-ZNF804A	ENSCHIG00000010879-ENSCHIG00000013519
2	125125388	2_125125388	T	C	intergenic_region	MODIFIER	ZNF804A-FSIP2	ENSCHIG00000013519-ENSCHIG00000016003
2	125525642	2_125525642	T	G	intergenic_region	MODIFIER	ZNF804A-FSIP2	ENSCHIG00000013519-ENSCHIG00000016003
2	126046910	2_126046910	A	G	intergenic_region	MODIFIER	gene:ENSCHIG00000003238-gene:ENSCHIG00000018197	ENSCHIG00000003238-ENSCHIG00000018197
2	126604365	2_126604365	C	A	upstream_gene_variant	MODIFIER	gene:ENSCHIG00000026136	gene:ENSCHIG00000026136
2	126885793	2_126885793	G	A	intron_variant	MODIFIER	ENSCHIE00000055900	GENE_ENSCHIE00000055900
2	127081481	2_127081481	T	C	intergenic_region	MODIFIER	ENSCHIE00000005393-CALCRL	GENE_ENSCHIE00000005393-ENSCHIG00000012190
2	127399910	2_127399910	G	A	intergenic_region	MODIFIER	ENSCHIE00000005393-CALCRL	GENE_ENSCHIE00000005393-ENSCHIG00000012190
2	127436395	2_127436395	T	G	intron_variant	MODIFIER	ENSCHIE00000067084	GENE_ENSCHIE00000067084
2	127837041	2_127837041	A	G	intergenic_region	MODIFIER	ENSCHIE00000005421-ENSCHIE00000011429	GENE_ENSCHIE00000005421-GENE_ENSCHIE00000011429
2	127912678	2_127912678	T	C	intergenic_region	MODIFIER	ENSCHIE00000005421-ENSCHIE00000011429	GENE_ENSCHIE00000005421-GENE_ENSCHIE00000011429
2	128153996	2_128153996	G	A	intergenic_region	MODIFIER	ENSCHIE00000005421-ENSCHIE00000011429	GENE_ENSCHIE00000005421-GENE_ENSCHIE00000011429
2	128299831	2_128299831	C	A	intergenic_region	MODIFIER	ENSCHIE00000011429-ENSCHIE00000020336	GENE_ENSCHIE00000011429-GENE_ENSCHIE00000020336
2	128777635	2_128777635	T	C	intergenic_region	MODIFIER	GULP1-COL5A2	ENSCHIG00000021523-ENSCHIG00000012434
2	128932783	2_128932783	G	A	intergenic_region	MODIFIER	GULP1-COL5A2	ENSCHIG00000021523-ENSCHIG00000012434
2	129332881	2_129332881	T	C	intergenic_region	MODIFIER	COL5A2-WDR75	ENSCHIG00000012434-ENSCHIG00000016603
2	129733044	2_129733044	T	C	intron_variant	MODIFIER	ENSCHIE00000145784	GENE_ENSCHIE00000145784
2	129805410	2_129805410	A	T	intergenic_region	MODIFIER	SLC40A1-ASDURF	ENSCHIG00000019342-ENSCHIG00000010415
2	130044859	2_130044859	C	T	intron_variant	MODIFIER	ENSCHIE00000078347	GENE_ENSCHIE00000078347
2	130228237	2_130228237	T	C	intron_variant	MODIFIER	ENSCHIE00000186871	GENE_ENSCHIE00000186871
2	130228290	2_130228290	C	T	intron_variant	MODIFIER	ENSCHIE00000186871	GENE_ENSCHIE00000186871
2	130228690	2_130228690	G	A	intron_variant	MODIFIER	ENSCHIE00000186871	GENE_ENSCHIE00000186871
2	130229128	2_130229128	T	C	intron_variant	MODIFIER	ENSCHIE00000186871	GENE_ENSCHIE00000186871
2	130229247	2_130229247	A	G	intron_variant	MODIFIER	ENSCHIE00000186871	GENE_ENSCHIE00000186871
2	130229304	2_130229304	T	G	intron_variant	MODIFIER	ENSCHIE00000186871	GENE_ENSCHIE00000186871
2	130229326	2_130229326	A	T	intron_variant	MODIFIER	ENSCHIE00000186871	GENE_ENSCHIE00000186871
2	130229413	2_130229413	A	G	intron_variant	MODIFIER	ENSCHIE00000186871	GENE_ENSCHIE00000186871
2	130229669	2_130229669	A	C	intron_variant	MODIFIER	ENSCHIE00000186871	GENE_ENSCHIE00000186871
2	130230037	2_130230037	A	G	intron_variant	MODIFIER	ENSCHIE00000186871	GENE_ENSCHIE00000186871
2	130230146	2_130230146	A	G	intron_variant	MODIFIER	ENSCHIE00000186871	GENE_ENSCHIE00000186871
2	130231103	2_130231103	T	C	intron_variant	MODIFIER	ENSCHIE00000186871	GENE_ENSCHIE00000186871
2	130231123	2_130231123	A	G	intron_variant	MODIFIER	ENSCHIE00000186871	GENE_ENSCHIE00000186871
2	130232268	2_130232268	C	T	intron_variant	MODIFIER	ENSCHIE00000186871	GENE_ENSCHIE00000186871
2	130233426	2_130233426	G	A	upstream_gene_variant	MODIFIER	ENSCHIE00000186871	GENE_ENSCHIE00000186871
2	130378942	2_130378942	C	T	intergenic_region	MODIFIER	MSTN-C2orf88	ENSCHIG00000022964-ENSCHIG00000008511
2	130673434	2_130673434	A	G	intron_variant	MODIFIER	ENSCHIE00000072119	GENE_ENSCHIE00000072119
2	131091140	2_131091140	C	T	intron_variant	MODIFIER	ENSCHIE00000130551	GENE_ENSCHIE00000130551
2	131522871	2_131522871	C	G	upstream_gene_variant	MODIFIER	ENSCHIE00000039568	GENE_ENSCHIE00000039568
2	131733599	2_131733599	C	T	upstream_gene_variant	MODIFIER	gene:ENSCHIG00000019104	gene:ENSCHIG00000019104
2	131914947	2_131914947	T	C	intron_variant	MODIFIER	ENSCHIE00000063413	GENE_ENSCHIE00000063413
2	132050112	2_132050112	T	C	intron_variant	MODIFIER	ENSCHIE00000146541	GENE_ENSCHIE00000146541
2	132344222	2_132344222	G	A	intron_variant	MODIFIER	ENSCHIE00000109498	GENE_ENSCHIE00000109498
2	132744385	2_132744385	T	C	intergenic_region	MODIFIER	HS6ST1-gene:ENSCHIG00000025950	ENSCHIG00000016130-ENSCHIG00000025950
2	132873448	2_132873448	G	C	intergenic_region	MODIFIER	HS6ST1-gene:ENSCHIG00000025950	ENSCHIG00000016130-ENSCHIG00000025950
2	133108326	2_133108326	T	A	intergenic_region	MODIFIER	HS6ST1-gene:ENSCHIG00000025950	ENSCHIG00000016130-ENSCHIG00000025950
2	133204260	2_133204260	T	C	intergenic_region	MODIFIER	gene:ENSCHIG00000025950-ENSCHIE00000005429	ENSCHIG00000025950-GENE_ENSCHIE00000005429
2	133466223	2_133466223	C	G	intergenic_region	MODIFIER	ENSCHIE00000005429-ENSCHIE00000054639	GENE_ENSCHIE00000005429-GENE_ENSCHIE00000054639
2	133590573	2_133590573	C	T	intergenic_region	MODIFIER	ENSCHIE00000054639-gene:ENSCHIG00000016781	GENE_ENSCHIE00000054639-ENSCHIG00000016781
2	134173413	2_134173413	C	T	intergenic_region	MODIFIER	gene:ENSCHIG00000009789-ENSCHIE00000007639	ENSCHIG00000009789-GENE_ENSCHIE00000007639
2	134580723	2_134580723	A	G	upstream_gene_variant	MODIFIER	ENSCHIE00000139741	GENE_ENSCHIE00000139741
2	134834930	2_134834930	A	G	intron_variant	MODIFIER	ENSCHIE00000219100	GENE_ENSCHIE00000219100
2	135125536	2_135125536	G	A	intergenic_region	MODIFIER	gene:ENSCHIG00000025882-PTPN18	ENSCHIG00000025882-ENSCHIG00000013671
2	135239824	2_135239824	A	G	intergenic_region	MODIFIER	gene:ENSCHIG00000015512-TUBGCP5	ENSCHIG00000015512-ENSCHIG00000025117
2	135407165	2_135407165	C	A	upstream_gene_variant	MODIFIER	ENSCHIE00000122976	GENE_ENSCHIE00000122976
2	135610830	2_135610830	T	G	intron_variant	MODIFIER	ENSCHIE00000109271	GENE_ENSCHIE00000109271
3	808902	3_808902	T	C	intron_variant	MODIFIER	ENSCHIE00000167669	GENE_ENSCHIE00000167669
3	1177907	3_1177907	C	T	intergenic_region	MODIFIER	ANKMY1-GPC1	ENSCHIG00000014244-ENSCHIG00000025197
3	1587898	3_1587898	C	T	upstream_gene_variant	MODIFIER	gene:ENSCHIG00000006733	gene:ENSCHIG00000006733
3	1991555	3_1991555	T	C	intergenic_region	MODIFIER	ENSCHIE00000034820-HDAC4	GENE_ENSCHIE00000034820-ENSCHIG00000018437
3	2091879	3_2091879	G	A	intergenic_region	MODIFIER	ENSCHIE00000034820-HDAC4	GENE_ENSCHIE00000034820-ENSCHIG00000018437
3	2511470	3_2511470	G	A	intergenic_region	MODIFIER	HDAC4-ENSCHIE00000034846	ENSCHIG00000018437-GENE_ENSCHIE00000034846
3	2797051	3_2797051	A	G	intergenic_region	MODIFIER	TWIST2-ENSCHIE00000034857	ENSCHIG00000007920-GENE_ENSCHIE00000034857
3	3077766	3_3077766	C	T	intron_variant	MODIFIER	ENSCHIE00000078267	GENE_ENSCHIE00000078267
3	3168468	3_3168468	C	T	missense_variant	MODERATE	ENSCHIE00000194769	GENE_ENSCHIE00000194769
3	3427617	3_3427617	T	C	intron_variant	MODIFIER	ENSCHIE00000111602	GENE_ENSCHIE00000111602
3	3695029	3_3695029	G	A	intergenic_region	MODIFIER	gene:ENSCHIG00000006587-RAB17	ENSCHIG00000006587-ENSCHIG00000016171
3	3881942	3_3881942	C	T	intron_variant	MODIFIER	ENSCHIE00000135144	GENE_ENSCHIE00000135144
3	4134967	3_4134967	T	C	intergenic_region	MODIFIER	COL6A3-COPS8	ENSCHIG00000018312-ENSCHIG00000026994
3	4536263	3_4536263	T	C	intergenic_region	MODIFIER	ENSCHIE00000034908-ENSCHIE00000034938	GENE_ENSCHIE00000034908-GENE_ENSCHIE00000034938
3	4645129	3_4645129	G	A	intergenic_region	MODIFIER	gene:ENSCHIG00000004774-ACKR3	ENSCHIG00000004774-ENSCHIG00000002856
3	4950943	3_4950943	G	A	intron_variant	MODIFIER	ENSCHIE00000021510	GENE_ENSCHIE00000021510
3	5037142	3_5037142	C	T	intron_variant	MODIFIER	ENSCHIE00000207012	GENE_ENSCHIE00000207012
3	5445560	3_5445560	T	C	intron_variant	MODIFIER	ENSCHIE00000105078	GENE_ENSCHIE00000105078
3	5846406	3_5846406	A	G	intergenic_region	MODIFIER	AGAP1-ENSCHIE00000034960	ENSCHIG00000015729-GENE_ENSCHIE00000034960
3	6061974	3_6061974	G	A	intron_variant	MODIFIER	ENSCHIE00000034977	GENE_ENSCHIE00000034977
3	6388513	3_6388513	C	T	intergenic_region	MODIFIER	SH3BP4-ARL4C	ENSCHIG00000013947-ENSCHIG00000008457
3	6654542	3_6654542	T	C	intergenic_region	MODIFIER	SH3BP4-ARL4C	ENSCHIG00000013947-ENSCHIG00000008457
3	6950075	3_6950075	G	A	intergenic_region	MODIFIER	ENSCHIE00000035008-SPP2	GENE_ENSCHIE00000035008-ENSCHIG00000021100
3	7174305	3_7174305	G	C	intron_variant	MODIFIER	ENSCHIE00000229007	GENE_ENSCHIE00000229007
3	7190954	3_7190954	A	G	intron_variant	MODIFIER	ENSCHIE00000229007	GENE_ENSCHIE00000229007
3	7229497	3_7229497	T	C	intergenic_region	MODIFIER	TRPM8-HJURP	ENSCHIG00000026726-ENSCHIG00000020706
3	7601095	3_7601095	A	G	intron_variant	MODIFIER	ENSCHIE00000195051	GENE_ENSCHIE00000195051
3	7796648	3_7796648	G	A	intron_variant	MODIFIER	ENSCHIE00000226153	GENE_ENSCHIE00000226153
3	8235437	3_8235437	G	A	intron_variant	MODIFIER	ENSCHIE00000142895	GENE_ENSCHIE00000142895
3	8547869	3_8547869	T	G	intron_variant	MODIFIER	ENSCHIE00000128888	GENE_ENSCHIE00000128888
3	8946661	3_8946661	C	A	intergenic_region	MODIFIER	HMGB4-C1orf94	ENSCHIG00000009718-ENSCHIG00000011528
3	9180868	3_9180868	G	A	intergenic_region	MODIFIER	HMGB4-C1orf94	ENSCHIG00000009718-ENSCHIG00000011528
3	9500007	3_9500007	G	A	intergenic_region	MODIFIER	C1orf94-GJB5	ENSCHIG00000011528-ENSCHIG00000010355
3	9919709	3_9919709	A	T	upstream_gene_variant	MODIFIER	gene:ENSCHIG00000001248	gene:ENSCHIG00000001248
3	10121706	3_10121706	C	T	upstream_gene_variant	MODIFIER	gene:ENSCHIG00000016269	gene:ENSCHIG00000016269
3	10284529	3_10284529	T	G	intergenic_region	MODIFIER	SFPQ-gene:ENSCHIG00000012323	ENSCHIG00000023097-ENSCHIG00000012323
3	10714383	3_10714383	A	G	intergenic_region	MODIFIER	PSMB2-C1orf216	ENSCHIG00000016929-ENSCHIG00000008904
3	10804489	3_10804489	T	C	intron_variant	MODIFIER	ENSCHIE00000190761	GENE_ENSCHIE00000190761
3	11156601	3_11156601	G	A	intron_variant	MODIFIER	ENSCHIE00000013577	GENE_ENSCHIE00000013577
3	11170346	3_11170346	T	A	intron_variant	MODIFIER	ENSCHIE00000013577	GENE_ENSCHIE00000013577
3	11170355	3_11170355	G	A	intron_variant	MODIFIER	ENSCHIE00000013577	GENE_ENSCHIE00000013577
3	11605871	3_11605871	C	T	intergenic_region	MODIFIER	CSF3R-ENSCHIE00000035110	ENSCHIG00000006768-GENE_ENSCHIE00000035110
3	11868526	3_11868526	G	A	intron_variant	MODIFIER	ENSCHIE00000172194	GENE_ENSCHIE00000172194
3	12082015	3_12082015	G	A	intergenic_region	MODIFIER	GRIK3-ENSCHIE00000035129	ENSCHIG00000021730-GENE_ENSCHIE00000035129
3	12482429	3_12482429	G	A	missense_variant	MODERATE	ENSCHIE00000105325	GENE_ENSCHIE00000105325
3	12649735	3_12649735	C	G	intron_variant	MODIFIER	ENSCHIE00000191573	GENE_ENSCHIE00000191573
3	12974958	3_12974958	C	T	intergenic_region	MODIFIER	POU3F1-ENSCHIE00000035151	ENSCHIG00000007604-GENE_ENSCHIE00000035151
3	13346042	3_13346042	G	C	upstream_gene_variant	MODIFIER	ENSCHIE00000035151	GENE_ENSCHIE00000035151
3	13586000	3_13586000	G	C	intergenic_region	MODIFIER	ENSCHIE00000035151-RRAGC	GENE_ENSCHIE00000035151-ENSCHIG00000014399
3	13926925	3_13926925	G	A	intergenic_region	MODIFIER	ENSCHIE00000008321-MACF1	GENE_ENSCHIE00000008321-ENSCHIG00000008154
3	14380505	3_14380505	A	C	intergenic_region	MODIFIER	HEYL-NT5C1A	ENSCHIG00000013434-ENSCHIG00000026840
3	14792698	3_14792698	A	G	intergenic_region	MODIFIER	PPT1-RLF	ENSCHIG00000024964-ENSCHIG00000008734
3	15220594	3_15220594	C	T	intergenic_region	MODIFIER	ZNF684-gene:ENSCHIG00000018474	ENSCHIG00000014482-ENSCHIG00000018474
3	15257724	3_15257724	T	C	missense_variant	MODERATE	ENSCHIE00000037532	GENE_ENSCHIE00000037532
3	15418136	3_15418136	C	A	intron_variant	MODIFIER	ENSCHIE00000092641	GENE_ENSCHIE00000092641
3	15687357	3_15687357	G	A	intron_variant	MODIFIER	ENSCHIE00000208513	GENE_ENSCHIE00000208513
3	16087358	3_16087358	C	T	intergenic_region	MODIFIER	FOXO6-EDN2	ENSCHIG00000018218-ENSCHIG00000024063
3	16273383	3_16273383	T	C	intergenic_region	MODIFIER	HIVEP3-gene:ENSCHIG00000012856	ENSCHIG00000011517-ENSCHIG00000012856
3	16514056	3_16514056	G	A	intergenic_region	MODIFIER	HIVEP3-gene:ENSCHIG00000012856	ENSCHIG00000011517-ENSCHIG00000012856
3	16768240	3_16768240	T	C	upstream_gene_variant	MODIFIER	gene:ENSCHIG00000021942	gene:ENSCHIG00000021942
3	16985380	3_16985380	G	A	intergenic_region	MODIFIER	FOXJ3-RIMKLA	ENSCHIG00000021942-ENSCHIG00000015404
3	17218203	3_17218203	G	T	missense_variant	MODERATE	ENSCHIE00000133832	GENE_ENSCHIE00000133832
3	17523321	3_17523321	C	T	intergenic_region	MODIFIER	SLC2A1-ENSCHIE00000035165	ENSCHIG00000015523-GENE_ENSCHIE00000035165
3	17785557	3_17785557	G	T	intergenic_region	MODIFIER	gene:ENSCHIG00000018185-gene:ENSCHIG00000008479	ENSCHIG00000018185-ENSCHIG00000008479
3	17907595	3_17907595	C	T	intron_variant	MODIFIER	ENSCHIE00000049983	GENE_ENSCHIE00000049983
3	18125836	3_18125836	T	G	upstream_gene_variant	MODIFIER	gene:ENSCHIG00000022879	gene:ENSCHIG00000022879
3	18300231	3_18300231	C	T	intron_variant	MODIFIER	ENSCHIE00000095601	GENE_ENSCHIE00000095601
3	18475228	3_18475228	T	G	intron_variant	MODIFIER	ENSCHIE00000211327	GENE_ENSCHIE00000211327
3	18714210	3_18714210	A	G	intron_variant	MODIFIER	ENSCHIE00000228544	GENE_ENSCHIE00000228544
3	19142702	3_19142702	A	G	downstream_gene_variant	MODIFIER	gene:ENSCHIG00000016127	gene:ENSCHIG00000016127
3	19378481	3_19378481	A	G	intron_variant	MODIFIER	ENSCHIE00000148074	GENE_ENSCHIE00000148074
3	19500037	3_19500037	G	T	intron_variant	MODIFIER	ENSCHIE00000174039	GENE_ENSCHIE00000174039
3	19588558	3_19588558	G	A	upstream_gene_variant	MODIFIER	ENSCHIE00000128954	GENE_ENSCHIE00000128954
3	19738183	3_19738183	T	C	upstream_gene_variant	MODIFIER	gene:ENSCHIG00000026563	gene:ENSCHIG00000026563
3	19951416	3_19951416	C	G	intergenic_region	MODIFIER	gene:ENSCHIG00000023611-HPDL	ENSCHIG00000023611-ENSCHIG00000010279
3	20026326	3_20026326	C	T	intergenic_region	MODIFIER	gene:ENSCHIG00000023611-HPDL	ENSCHIG00000023611-ENSCHIG00000010279
3	20400112	3_20400112	A	G	upstream_gene_variant	MODIFIER	gene:ENSCHIG00000023256	gene:ENSCHIG00000023256
3	20727527	3_20727527	G	T	intron_variant	MODIFIER	ENSCHIE00000105790	GENE_ENSCHIE00000105790
3	21038089	3_21038089	G	A	intron_variant	MODIFIER	ENSCHIE00000178654	GENE_ENSCHIE00000178654
3	21205578	3_21205578	A	G	intron_variant	MODIFIER	ENSCHIE00000209637	GENE_ENSCHIE00000209637
3	21255247	3_21255247	G	A	intergenic_region	MODIFIER	MOB3C-gene:ENSCHIG00000024752	ENSCHIG00000017303-ENSCHIG00000024752
3	21655317	3_21655317	G	A	intron_variant	MODIFIER	ENSCHIE00000213113	GENE_ENSCHIE00000213113
3	21955442	3_21955442	A	T	intergenic_region	MODIFIER	CMPK1-FOXE3	ENSCHIG00000009857-ENSCHIG00000005171
3	22355516	3_22355516	T	A	intron_variant	MODIFIER	ENSCHIE00000111862	GENE_ENSCHIE00000111862
3	22441265	3_22441265	A	G	intron_variant	MODIFIER	ENSCHIE00000111862	GENE_ENSCHIE00000111862
3	22798665	3_22798665	T	G	downstream_gene_variant	MODIFIER	ENSCHIE00000035228	GENE_ENSCHIE00000035228
3	22911430	3_22911430	A	T	intron_variant	MODIFIER	ENSCHIE00000176913	GENE_ENSCHIE00000176913
3	23151610	3_23151610	A	G	intron_variant	MODIFIER	ENSCHIE00000011536	GENE_ENSCHIE00000011536
3	23152201	3_23152201	A	G	intron_variant	MODIFIER	ENSCHIE00000011536	GENE_ENSCHIE00000011536
3	23552267	3_23552267	T	C	intergenic_region	MODIFIER	gene:ENSCHIG00000006557-ENSCHIE00000035259	ENSCHIG00000006557-GENE_ENSCHIE00000035259
3	23641124	3_23641124	A	G	intergenic_region	MODIFIER	gene:ENSCHIG00000006557-ENSCHIE00000035259	ENSCHIG00000006557-GENE_ENSCHIE00000035259
3	24000304	3_24000304	A	G	intergenic_region	MODIFIER	gene:ENSCHIG00000006557-ENSCHIE00000035259	ENSCHIG00000006557-GENE_ENSCHIE00000035259
3	24349129	3_24349129	T	C	intron_variant	MODIFIER	ENSCHIE00000035259	GENE_ENSCHIE00000035259
3	24712166	3_24712166	G	A	intron_variant	MODIFIER	ENSCHIE00000009887	GENE_ENSCHIE00000009887
3	25199453	3_25199453	T	C	intron_variant	MODIFIER	ENSCHIE00000192993	GENE_ENSCHIE00000192993
3	25412830	3_25412830	T	C	intron_variant	MODIFIER	ENSCHIE00000192993	GENE_ENSCHIE00000192993
3	25847230	3_25847230	A	C	upstream_gene_variant	MODIFIER	gene:ENSCHIG00000014467	gene:ENSCHIG00000014467
3	26050045	3_26050045	G	C	synonymous_variant	LOW	ENSCHIE00000057175	GENE_ENSCHIE00000057175
3	26165454	3_26165454	C	T	intron_variant	MODIFIER	ENSCHIE00000228831	GENE_ENSCHIE00000228831
3	26271521	3_26271521	A	G	intron_variant	MODIFIER	ENSCHIE00000140438	GENE_ENSCHIE00000140438
3	26490407	3_26490407	C	G	intergenic_region	MODIFIER	RAB3B-TXNDC12	ENSCHIG00000018985-ENSCHIG00000021386
3	26800647	3_26800647	T	C	intron_variant	MODIFIER	ENSCHIE00000233892	GENE_ENSCHIE00000233892
3	26940095	3_26940095	G	A	intron_variant	MODIFIER	ENSCHIE00000197970	GENE_ENSCHIE00000197970
3	27064271	3_27064271	C	A	intergenic_region	MODIFIER	ENSCHIE00000015296-gene:ENSCHIG00000024907	GENE_ENSCHIE00000015296-ENSCHIG00000024907
3	27139649	3_27139649	G	A	intergenic_region	MODIFIER	SHISAL2A-COA7	ENSCHIG00000019309-ENSCHIG00000021184
3	27147015	3_27147015	T	G	intergenic_region	MODIFIER	SHISAL2A-COA7	ENSCHIG00000019309-ENSCHIG00000021184
3	27351243	3_27351243	T	C	intron_variant	MODIFIER	ENSCHIE00000133078	GENE_ENSCHIE00000133078
3	27598285	3_27598285	G	A	intron_variant	MODIFIER	ENSCHIE00000022205	GENE_ENSCHIE00000022205
3	27676980	3_27676980	C	G	intron_variant	MODIFIER	ENSCHIE00000147354	GENE_ENSCHIE00000147354
3	28074824	3_28074824	T	C	missense_variant	MODERATE	ENSCHIE00000170412	GENE_ENSCHIE00000170412
3	28155432	3_28155432	G	T	missense_variant	MODERATE	ENSCHIE00000170412	GENE_ENSCHIE00000170412
3	28555507	3_28555507	A	T	intron_variant	MODIFIER	ENSCHIE00000152225	GENE_ENSCHIE00000152225
3	28596763	3_28596763	C	T	intron_variant	MODIFIER	ENSCHIE00000051404	GENE_ENSCHIE00000051404
3	29077015	3_29077015	A	C	intron_variant	MODIFIER	ENSCHIE00000186140	GENE_ENSCHIE00000186140
3	29456425	3_29456425	T	C	intergenic_region	MODIFIER	BSND-USP24	ENSCHIG00000027205-ENSCHIG00000021161
3	29856511	3_29856511	G	A	intergenic_region	MODIFIER	ENSCHIE00000016628-ENSCHIE00000035303	GENE_ENSCHIE00000016628-GENE_ENSCHIE00000035303
3	29946299	3_29946299	T	C	intergenic_region	MODIFIER	ENSCHIE00000016628-ENSCHIE00000035303	GENE_ENSCHIE00000016628-GENE_ENSCHIE00000035303
3	30156943	3_30156943	G	A	intergenic_region	MODIFIER	ENSCHIE00000016628-ENSCHIE00000035303	GENE_ENSCHIE00000016628-GENE_ENSCHIE00000035303
3	30337471	3_30337471	A	G	intergenic_region	MODIFIER	ENSCHIE00000016628-ENSCHIE00000035303	GENE_ENSCHIE00000016628-GENE_ENSCHIE00000035303
3	30793064	3_30793064	T	G	intergenic_region	MODIFIER	ENSCHIE00000035303-gene:ENSCHIG00000022600	GENE_ENSCHIE00000035303-ENSCHIG00000022600
3	30929990	3_30929990	A	C	intergenic_region	MODIFIER	ENSCHIE00000035303-gene:ENSCHIG00000022600	GENE_ENSCHIE00000035303-ENSCHIG00000022600
3	31330253	3_31330253	C	G	intergenic_region	MODIFIER	PRKAA2-C8A	ENSCHIG00000014436-ENSCHIG00000025838
3	31557150	3_31557150	A	C	missense_variant	MODERATE	ENSCHIE00000218639	GENE_ENSCHIE00000218639
3	31706398	3_31706398	C	A	intron_variant	MODIFIER	ENSCHIE00000206210	GENE_ENSCHIE00000206210
3	31857774	3_31857774	C	T	intergenic_region	MODIFIER	DAB1-ENSCHIE00000035323	ENSCHIG00000024663-GENE_ENSCHIE00000035323
3	32072070	3_32072070	T	C	intron_variant	MODIFIER	ENSCHIE00000035323	GENE_ENSCHIE00000035323
3	32545835	3_32545835	G	A	intergenic_region	MODIFIER	ENSCHIE00000035337-ENSCHIE00000216015	GENE_ENSCHIE00000035337-GENE_ENSCHIE00000216015
3	32942587	3_32942587	C	T	intron_variant	MODIFIER	ENSCHIE00000035356	GENE_ENSCHIE00000035356
3	32958299	3_32958299	A	G	intron_variant	MODIFIER	ENSCHIE00000035356	GENE_ENSCHIE00000035356
3	33231089	3_33231089	C	T	intergenic_region	MODIFIER	ENSCHIE00000035356-OMA1	GENE_ENSCHIE00000035356-ENSCHIG00000015440
3	33621759	3_33621759	A	G	intergenic_region	MODIFIER	JUN-ENSCHIE00000022543	ENSCHIG00000004093-GENE_ENSCHIE00000022543
3	33630698	3_33630698	T	C	intergenic_region	MODIFIER	JUN-ENSCHIE00000022543	ENSCHIG00000004093-GENE_ENSCHIE00000022543
3	33630699	3_33630699	C	T	intergenic_region	MODIFIER	JUN-ENSCHIE00000022543	ENSCHIG00000004093-GENE_ENSCHIE00000022543
3	33842407	3_33842407	G	A	intergenic_region	MODIFIER	JUN-ENSCHIE00000022543	ENSCHIG00000004093-GENE_ENSCHIE00000022543
3	34150959	3_34150959	T	C	intron_variant	MODIFIER	ENSCHIE00000178292	GENE_ENSCHIE00000178292
3	34446017	3_34446017	C	T	intron_variant	MODIFIER	ENSCHIE00000178292	GENE_ENSCHIE00000178292
3	34717288	3_34717288	C	A	upstream_gene_variant	MODIFIER	gene:ENSCHIG00000022554	gene:ENSCHIG00000022554
3	34961813	3_34961813	T	C	intergenic_region	MODIFIER	gene:ENSCHIG00000021521-ENSCHIE00000196496	ENSCHIG00000021521-GENE_ENSCHIE00000196496
3	35387666	3_35387666	A	G	intergenic_region	MODIFIER	C1orf87-ENSCHIE00000035400	ENSCHIG00000023812-GENE_ENSCHIE00000035400
3	35775950	3_35775950	C	A	intergenic_region	MODIFIER	C1orf87-ENSCHIE00000035400	ENSCHIG00000023812-GENE_ENSCHIE00000035400
3	35963636	3_35963636	T	C	intron_variant	MODIFIER	ENSCHIE00000035400	GENE_ENSCHIE00000035400
3	36087650	3_36087650	A	G	downstream_gene_variant	MODIFIER	ENSCHIE00000035431	GENE_ENSCHIE00000035431
3	36146932	3_36146932	G	A	intergenic_region	MODIFIER	ENSCHIE00000035443-ENSCHIE00000035452	GENE_ENSCHIE00000035443-GENE_ENSCHIE00000035452
3	36570136	3_36570136	T	C	intron_variant	MODIFIER	ENSCHIE00000059623	GENE_ENSCHIE00000059623
3	36694042	3_36694042	G	A	intergenic_region	MODIFIER	gene:ENSCHIG00000012418-TM2D1	ENSCHIG00000012418-ENSCHIG00000026504
3	36957035	3_36957035	A	G	intron_variant	MODIFIER	ENSCHIE00000194934	GENE_ENSCHIE00000194934
3	37331261	3_37331261	A	G	intergenic_region	MODIFIER	PATJ-gene:ENSCHIG00000012571	ENSCHIG00000023685-ENSCHIG00000012571
3	37604480	3_37604480	T	C	missense_variant	MODERATE	ENSCHIE00000227354	GENE_ENSCHIE00000227354
3	37747319	3_37747319	G	T	intergenic_region	MODIFIER	ENSCHIE00000017653-USP1	GENE_ENSCHIE00000017653-ENSCHIG00000015997
3	38229834	3_38229834	G	A	intergenic_region	MODIFIER	ATG4C-ENSCHIE00000018254	ENSCHIG00000024580-GENE_ENSCHIE00000018254
3	38630385	3_38630385	T	G	intergenic_region	MODIFIER	ENSCHIE00000035483-ENSCHIE00000035504	GENE_ENSCHIE00000035483-GENE_ENSCHIE00000035504
3	38864064	3_38864064	C	T	5_prime_UTR_variant	MODIFIER	ENSCHIE00000152277	GENE_ENSCHIE00000152277
3	39016615	3_39016615	T	C	intergenic_region	MODIFIER	PGM1-ROR1	ENSCHIG00000018654-ENSCHIG00000027140
3	39340060	3_39340060	C	T	intergenic_region	MODIFIER	PGM1-ROR1	ENSCHIG00000018654-ENSCHIG00000027140
3	39728863	3_39728863	G	A	intergenic_region	MODIFIER	UBE2U-CACHD1	ENSCHIG00000018663-ENSCHIG00000012365
3	40016495	3_40016495	T	G	intron_variant	MODIFIER	ENSCHIE00000068663	GENE_ENSCHIE00000068663
3	40265544	3_40265544	T	C	intron_variant	MODIFIER	ENSCHIE00000021653	GENE_ENSCHIE00000021653
3	40640735	3_40640735	C	T	intergenic_region	MODIFIER	gene:ENSCHIG00000003262-AK4	ENSCHIG00000003262-ENSCHIG00000007647
3	41041035	3_41041035	A	G	intron_variant	MODIFIER	ENSCHIE00000189620	GENE_ENSCHIE00000189620
3	41102358	3_41102358	A	G	upstream_gene_variant	MODIFIER	ENSCHIE00000190907	GENE_ENSCHIE00000190907
3	41102663	3_41102663	A	T	upstream_gene_variant	MODIFIER	ENSCHIE00000190907	GENE_ENSCHIE00000190907
3	41103341	3_41103341	A	G	upstream_gene_variant	MODIFIER	ENSCHIE00000190907	GENE_ENSCHIE00000190907
3	41103366	3_41103366	G	A	upstream_gene_variant	MODIFIER	ENSCHIE00000190907	GENE_ENSCHIE00000190907
3	41103660	3_41103660	A	G	upstream_gene_variant	MODIFIER	ENSCHIE00000190907	GENE_ENSCHIE00000190907
3	41103661	3_41103661	T	G	upstream_gene_variant	MODIFIER	ENSCHIE00000190907	GENE_ENSCHIE00000190907
3	41103668	3_41103668	C	T	upstream_gene_variant	MODIFIER	ENSCHIE00000190907	GENE_ENSCHIE00000190907
3	41103673	3_41103673	A	T	upstream_gene_variant	MODIFIER	ENSCHIE00000190907	GENE_ENSCHIE00000190907
3	41108491	3_41108491	C	T	missense_variant	MODERATE	ENSCHIE00000189620	GENE_ENSCHIE00000189620
3	41108547	3_41108547	C	T	synonymous_variant	LOW	ENSCHIE00000189620	GENE_ENSCHIE00000189620
3	41108586	3_41108586	T	C	synonymous_variant	LOW	ENSCHIE00000189620	GENE_ENSCHIE00000189620
3	41151034	3_41151034	G	A	intron_variant	MODIFIER	ENSCHIE00000189620	GENE_ENSCHIE00000189620
3	41155691	3_41155691	G	A	synonymous_variant	LOW	ENSCHIE00000189620	GENE_ENSCHIE00000189620
3	41163010	3_41163010	T	C	synonymous_variant	LOW	ENSCHIE00000189620	GENE_ENSCHIE00000189620
3	41163079	3_41163079	C	T	intron_variant	MODIFIER	ENSCHIE00000189620	GENE_ENSCHIE00000189620
3	41180152	3_41180152	T	C	synonymous_variant	LOW	ENSCHIE00000190907	GENE_ENSCHIE00000190907
3	41180195	3_41180195	G	A	missense_variant	MODERATE	ENSCHIE00000190907	GENE_ENSCHIE00000190907
3	41180197	3_41180197	C	T	synonymous_variant	LOW	ENSCHIE00000190907	GENE_ENSCHIE00000190907
3	41180248	3_41180248	T	C	synonymous_variant	LOW	ENSCHIE00000190907	GENE_ENSCHIE00000190907
3	41180483	3_41180483	T	C	missense_variant	MODERATE	ENSCHIE00000190907	GENE_ENSCHIE00000190907
3	41180633	3_41180633	G	A	missense_variant	MODERATE	ENSCHIE00000190907	GENE_ENSCHIE00000190907
3	41180659	3_41180659	C	T	synonymous_variant	LOW	ENSCHIE00000190907	GENE_ENSCHIE00000190907
3	41180833	3_41180833	G	A	synonymous_variant	LOW	ENSCHIE00000190907	GENE_ENSCHIE00000190907
3	41482801	3_41482801	T	A	intron_variant	MODIFIER	ENSCHIE00000227626	GENE_ENSCHIE00000227626
3	41576288	3_41576288	G	A	intergenic_region	MODIFIER	gene:ENSCHIG00000026640-PDE4B	ENSCHIG00000026640-ENSCHIG00000007288
3	41911798	3_41911798	G	C	intron_variant	MODIFIER	ENSCHIE00000029591	GENE_ENSCHIE00000029591
3	42311990	3_42311990	T	C	intron_variant	MODIFIER	ENSCHIE00000059667	GENE_ENSCHIE00000059667
3	42461106	3_42461106	C	T	intron_variant	MODIFIER	ENSCHIE00000015850	GENE_ENSCHIE00000015850
3	42861182	3_42861182	C	A	intergenic_region	MODIFIER	IL23R-IL12RB2	ENSCHIG00000023744-ENSCHIG00000026777
3	42906674	3_42906674	A	G	missense_variant	MODERATE	ENSCHIE00000229554	GENE_ENSCHIE00000229554
3	43121162	3_43121162	G	C	intergenic_region	MODIFIER	gene:ENSCHIG00000011544-GADD45A	ENSCHIG00000011544-ENSCHIG00000025537
3	43284804	3_43284804	C	T	upstream_gene_variant	MODIFIER	ENSCHIE00000010049	GENE_ENSCHIE00000010049
3	43444997	3_43444997	A	G	intergenic_region	MODIFIER	ENSCHIE00000010049-gene:ENSCHIG00000022819	GENE_ENSCHIE00000010049-ENSCHIG00000022819
3	43602117	3_43602117	T	C	intergenic_region	MODIFIER	ENSCHIE00000010049-gene:ENSCHIG00000022819	GENE_ENSCHIE00000010049-ENSCHIG00000022819
3	43754679	3_43754679	C	T	downstream_gene_variant	MODIFIER	gene:ENSCHIG00000008135	gene:ENSCHIG00000008135
3	44154722	3_44154722	C	T	intergenic_region	MODIFIER	DEPDC1-LRRC7	ENSCHIG00000010008-ENSCHIG00000026785
3	44508169	3_44508169	A	C	intergenic_region	MODIFIER	DEPDC1-LRRC7	ENSCHIG00000010008-ENSCHIG00000026785
3	44732032	3_44732032	G	A	intergenic_region	MODIFIER	DEPDC1-LRRC7	ENSCHIG00000010008-ENSCHIG00000026785
3	45137694	3_45137694	C	T	intergenic_region	MODIFIER	DEPDC1-LRRC7	ENSCHIG00000010008-ENSCHIG00000026785
3	45537759	3_45537759	G	A	intron_variant	MODIFIER	ENSCHIE00000229684	GENE_ENSCHIE00000229684
3	45663866	3_45663866	G	A	intron_variant	MODIFIER	ENSCHIE00000229684	GENE_ENSCHIE00000229684
3	45960313	3_45960313	C	T	downstream_gene_variant	MODIFIER	gene:ENSCHIG00000025295	gene:ENSCHIG00000025295
3	46426237	3_46426237	G	C	intergenic_region	MODIFIER	gene:ENSCHIG00000026245-PTGER3	ENSCHIG00000026245-ENSCHIG00000020559
3	46826310	3_46826310	T	C	intergenic_region	MODIFIER	gene:ENSCHIG00000009410-ENSCHIE00000035537	ENSCHIG00000009410-GENE_ENSCHIE00000035537
3	47177656	3_47177656	C	A	intergenic_region	MODIFIER	gene:ENSCHIG00000009410-ENSCHIE00000035537	ENSCHIG00000009410-GENE_ENSCHIE00000035537
3	47323010	3_47323010	A	G	intergenic_region	MODIFIER	ENSCHIE00000035537-gene:ENSCHIG00000011314	GENE_ENSCHIE00000035537-ENSCHIG00000011314
3	47740913	3_47740913	A	G	intergenic_region	MODIFIER	gene:ENSCHIG00000011314-ENSCHIE00000014710	ENSCHIG00000011314-GENE_ENSCHIE00000014710
3	48008080	3_48008080	A	C	intergenic_region	MODIFIER	gene:ENSCHIG00000011314-ENSCHIE00000014710	ENSCHIG00000011314-GENE_ENSCHIE00000014710
3	48278506	3_48278506	T	C	intergenic_region	MODIFIER	gene:ENSCHIG00000011314-ENSCHIE00000014710	ENSCHIG00000011314-GENE_ENSCHIE00000014710
3	48466790	3_48466790	G	A	intergenic_region	MODIFIER	ENSCHIE00000014710-gene:ENSCHIG00000025873	GENE_ENSCHIE00000014710-ENSCHIG00000025873
3	48656401	3_48656401	A	G	intergenic_region	MODIFIER	ENSCHIE00000014710-gene:ENSCHIG00000025873	GENE_ENSCHIE00000014710-ENSCHIG00000025873
3	48694695	3_48694695	C	A	intergenic_region	MODIFIER	gene:ENSCHIG00000025873-LRRIQ3	ENSCHIG00000025873-ENSCHIG00000018471
3	49096641	3_49096641	C	T	intergenic_region	MODIFIER	gene:ENSCHIG00000025873-LRRIQ3	ENSCHIG00000025873-ENSCHIG00000018471
3	49504355	3_49504355	A	C	intergenic_region	MODIFIER	gene:ENSCHIG00000025873-LRRIQ3	ENSCHIG00000025873-ENSCHIG00000018471
3	49743335	3_49743335	G	T	intergenic_region	MODIFIER	gene:ENSCHIG00000025873-LRRIQ3	ENSCHIG00000025873-ENSCHIG00000018471
3	50119653	3_50119653	T	G	intron_variant	MODIFIER	ENSCHIE00000137406	GENE_ENSCHIE00000137406
3	50251267	3_50251267	G	A	intron_variant	MODIFIER	ENSCHIE00000137406	GENE_ENSCHIE00000137406
3	50654615	3_50654615	G	T	intron_variant	MODIFIER	ENSCHIE00000068514	GENE_ENSCHIE00000068514
3	51190527	3_51190527	C	T	intergenic_region	MODIFIER	gene:ENSCHIG00000011224-LHX8	ENSCHIG00000011224-ENSCHIG00000020727
3	51410575	3_51410575	C	T	intron_variant	MODIFIER	ENSCHIE00000229492	GENE_ENSCHIE00000229492
3	51662752	3_51662752	G	C	intron_variant	MODIFIER	ENSCHIE00000229492	GENE_ENSCHIE00000229492
3	51937039	3_51937039	G	A	intron_variant	MODIFIER	ENSCHIE00000035580	GENE_ENSCHIE00000035580
3	52462405	3_52462405	T	C	intron_variant	MODIFIER	ENSCHIE00000027039	GENE_ENSCHIE00000027039
3	52918403	3_52918403	C	G	intergenic_region	MODIFIER	gene:ENSCHIG00000001204-ENSCHIE00000019997	ENSCHIG00000001204-GENE_ENSCHIE00000019997
3	53224633	3_53224633	G	A	intergenic_region	MODIFIER	ENSCHIE00000019997-ENSCHIE00000027066	GENE_ENSCHIE00000019997-GENE_ENSCHIE00000027066
3	53289363	3_53289363	T	C	intergenic_region	MODIFIER	ENSCHIE00000019997-ENSCHIE00000027066	GENE_ENSCHIE00000019997-GENE_ENSCHIE00000027066
3	53482463	3_53482463	A	T	intron_variant	MODIFIER	ENSCHIE00000113972	GENE_ENSCHIE00000113972
3	53741839	3_53741839	C	A	intron_variant	MODIFIER	ENSCHIE00000012638	GENE_ENSCHIE00000012638
3	54083984	3_54083984	A	G	intron_variant	MODIFIER	ENSCHIE00000214637	GENE_ENSCHIE00000214637
3	54485059	3_54485059	T	C	intron_variant	MODIFIER	ENSCHIE00000079439	GENE_ENSCHIE00000079439
3	54766632	3_54766632	G	T	intergenic_region	MODIFIER	gene:ENSCHIG00000008387-PTGFR	ENSCHIG00000008387-ENSCHIG00000012516
3	54905662	3_54905662	C	T	intergenic_region	MODIFIER	gene:ENSCHIG00000008387-PTGFR	ENSCHIG00000008387-ENSCHIG00000012516
3	55364333	3_55364333	C	T	intergenic_region	MODIFIER	IFI44-ADGRL4	ENSCHIG00000012676-ENSCHIG00000020032
3	55694770	3_55694770	C	T	intergenic_region	MODIFIER	ENSCHIE00000027079-ENSCHIE00000027089	GENE_ENSCHIE00000027079-GENE_ENSCHIE00000027089
3	55756973	3_55756973	G	A	intergenic_region	MODIFIER	ENSCHIE00000027079-ENSCHIE00000027089	GENE_ENSCHIE00000027079-GENE_ENSCHIE00000027089
3	55987239	3_55987239	C	T	intergenic_region	MODIFIER	ENSCHIE00000027089-ENSCHIE00000027095	GENE_ENSCHIE00000027089-GENE_ENSCHIE00000027095
3	56211068	3_56211068	C	T	intergenic_region	MODIFIER	ENSCHIE00000027095-gene:ENSCHIG00000011439	GENE_ENSCHIE00000027095-ENSCHIG00000011439
3	56511652	3_56511652	A	T	intergenic_region	MODIFIER	gene:ENSCHIG00000011439-ENSCHIE00000020925	ENSCHIG00000011439-GENE_ENSCHIE00000020925
3	56911673	3_56911673	T	C	intergenic_region	MODIFIER	ENSCHIE00000020925-ENSCHIE00000016816	GENE_ENSCHIE00000020925-GENE_ENSCHIE00000016816
3	57571450	3_57571450	G	A	intergenic_region	MODIFIER	ENSCHIE00000016816-gene:ENSCHIG00000001046	GENE_ENSCHIE00000016816-ENSCHIG00000001046
3	57628749	3_57628749	T	C	intergenic_region	MODIFIER	ENSCHIE00000016816-gene:ENSCHIG00000001046	GENE_ENSCHIE00000016816-ENSCHIG00000001046
3	58109387	3_58109387	G	A	intergenic_region	MODIFIER	ENSCHIE00000027109-ADGRL2	GENE_ENSCHIE00000027109-ENSCHIG00000018750
3	58294523	3_58294523	G	A	intergenic_region	MODIFIER	ENSCHIE00000027109-ADGRL2	GENE_ENSCHIE00000027109-ENSCHIG00000018750
3	58695407	3_58695407	C	T	intron_variant	MODIFIER	ENSCHIE00000140256	GENE_ENSCHIE00000140256
3	59095631	3_59095631	G	A	intergenic_region	MODIFIER	ADGRL2-ENSCHIE00000027114	ENSCHIG00000018750-GENE_ENSCHIE00000027114
3	59169462	3_59169462	C	T	intergenic_region	MODIFIER	ADGRL2-ENSCHIE00000027114	ENSCHIG00000018750-GENE_ENSCHIE00000027114
3	59498129	3_59498129	G	A	intergenic_region	MODIFIER	ADGRL2-ENSCHIE00000027114	ENSCHIG00000018750-GENE_ENSCHIE00000027114
3	59933145	3_59933145	C	G	intergenic_region	MODIFIER	ENSCHIE00000027114-ENSCHIE00000024589	GENE_ENSCHIE00000027114-GENE_ENSCHIE00000024589
3	60082311	3_60082311	C	G	intergenic_region	MODIFIER	ENSCHIE00000027114-ENSCHIE00000024589	GENE_ENSCHIE00000027114-GENE_ENSCHIE00000024589
3	60153208	3_60153208	T	C	intergenic_region	MODIFIER	ENSCHIE00000024589-ENSCHIE00000027125	GENE_ENSCHIE00000024589-GENE_ENSCHIE00000027125
3	60553298	3_60553298	G	A	intergenic_region	MODIFIER	ENSCHIE00000024589-ENSCHIE00000027125	GENE_ENSCHIE00000024589-GENE_ENSCHIE00000027125
3	60783583	3_60783583	C	T	intergenic_region	MODIFIER	ENSCHIE00000027125-TTLL7	GENE_ENSCHIE00000027125-ENSCHIG00000017102
3	61028634	3_61028634	T	C	intron_variant	MODIFIER	ENSCHIE00000120840	GENE_ENSCHIE00000120840
3	61429056	3_61429056	C	T	intron_variant	MODIFIER	ENSCHIE00000091710	GENE_ENSCHIE00000091710
3	61478306	3_61478306	A	G	intron_variant	MODIFIER	ENSCHIE00000215685	GENE_ENSCHIE00000215685
3	61633574	3_61633574	A	G	intron_variant	MODIFIER	ENSCHIE00000016461	GENE_ENSCHIE00000016461
3	61953544	3_61953544	C	T	intron_variant	MODIFIER	ENSCHIE00000123184	GENE_ENSCHIE00000123184
3	62153797	3_62153797	A	G	upstream_gene_variant	MODIFIER	gene:ENSCHIG00000017079	gene:ENSCHIG00000017079
3	62234152	3_62234152	A	G	intron_variant	MODIFIER	ENSCHIE00000120262	GENE_ENSCHIE00000120262
3	62477532	3_62477532	A	G	intron_variant	MODIFIER	ENSCHIE00000205122	GENE_ENSCHIE00000205122
3	62662759	3_62662759	A	T	intergenic_region	MODIFIER	DDAH1-gene:ENSCHIG00000011990	ENSCHIG00000024596-ENSCHIG00000011990
3	62979762	3_62979762	G	A	intron_variant	MODIFIER	ENSCHIE00000159081	GENE_ENSCHIE00000159081
3	63456195	3_63456195	C	T	intergenic_region	MODIFIER	ENSCHIE00000027165-ODF2L	GENE_ENSCHIE00000027165-ENSCHIG00000025854
3	63692771	3_63692771	C	G	downstream_gene_variant	MODIFIER	gene:ENSCHIG00000011719	gene:ENSCHIG00000011719
3	64007405	3_64007405	G	A	intergenic_region	MODIFIER	gene:ENSCHIG00000018965-ENSCHIE00000055432	ENSCHIG00000018965-GENE_ENSCHIE00000055432
3	64336067	3_64336067	T	G	intergenic_region	MODIFIER	gene:ENSCHIG00000026325-ENSCHIE00000024683	ENSCHIG00000026325-GENE_ENSCHIE00000024683
3	64453575	3_64453575	C	T	downstream_gene_variant	MODIFIER	ENSCHIE00000027172	GENE_ENSCHIE00000027172
3	64472927	3_64472927	G	C	intergenic_region	MODIFIER	ENSCHIE00000027172-gene:ENSCHIG00000027226	GENE_ENSCHIE00000027172-ENSCHIG00000027226
3	64937961	3_64937961	A	G	intergenic_region	MODIFIER	ENSCHIE00000027223-gene:ENSCHIG00000018929	GENE_ENSCHIE00000027223-ENSCHIG00000018929
3	65338127	3_65338127	A	G	intergenic_region	MODIFIER	gene:ENSCHIG00000018929-ENSCHIE00000027242	ENSCHIG00000018929-GENE_ENSCHIE00000027242
3	65379117	3_65379117	A	G	intergenic_region	MODIFIER	gene:ENSCHIG00000018929-ENSCHIE00000027242	ENSCHIG00000018929-GENE_ENSCHIE00000027242
3	65724952	3_65724952	T	C	intergenic_region	MODIFIER	gene:ENSCHIG00000010824-ENSCHIE00000008119	ENSCHIG00000010824-GENE_ENSCHIE00000008119
3	65771967	3_65771967	T	C	intergenic_region	MODIFIER	gene:ENSCHIG00000010824-ENSCHIE00000008119	ENSCHIG00000010824-GENE_ENSCHIE00000008119
3	66126924	3_66126924	C	T	intron_variant	MODIFIER	ENSCHIE00000041048	GENE_ENSCHIE00000041048
3	66625843	3_66625843	C	T	intron_variant	MODIFIER	ENSCHIE00000195127	GENE_ENSCHIE00000195127
3	66741233	3_66741233	G	T	intron_variant	MODIFIER	ENSCHIE00000048771	GENE_ENSCHIE00000048771
3	66824921	3_66824921	C	T	upstream_gene_variant	MODIFIER	ENSCHIE00000048771	GENE_ENSCHIE00000048771
3	67101510	3_67101510	A	C	intergenic_region	MODIFIER	LRRC8C-LRRC8D	ENSCHIG00000009462-ENSCHIG00000009625
3	67292981	3_67292981	C	G	intergenic_region	MODIFIER	LRRC8D-ZNF326	ENSCHIG00000009625-ENSCHIG00000017408
3	67600104	3_67600104	G	C	intergenic_region	MODIFIER	ZNF326-BARHL2	ENSCHIG00000017408-ENSCHIG00000011831
3	68000247	3_68000247	C	T	intergenic_region	MODIFIER	ZNF326-BARHL2	ENSCHIG00000017408-ENSCHIG00000011831
3	68283059	3_68283059	C	T	intron_variant	MODIFIER	ENSCHIE00000133368	GENE_ENSCHIE00000133368
3	68409087	3_68409087	T	C	intergenic_region	MODIFIER	ZNF644-gene:ENSCHIG00000025906	ENSCHIG00000018160-ENSCHIG00000025906
3	68487420	3_68487420	A	G	synonymous_variant	LOW	ENSCHIE00000219414	GENE_ENSCHIE00000219414
3	68675058	3_68675058	A	G	intergenic_region	MODIFIER	gene:ENSCHIG00000018623-gene:ENSCHIG00000009537	ENSCHIG00000018623-ENSCHIG00000009537
3	68764804	3_68764804	A	T	intergenic_region	MODIFIER	CDC7-TGFBR3	ENSCHIG00000026844-ENSCHIG00000015521
3	68907312	3_68907312	G	C	intron_variant	MODIFIER	ENSCHIE00000103540	GENE_ENSCHIE00000103540
3	69329754	3_69329754	C	T	downstream_gene_variant	MODIFIER	gene:ENSCHIG00000022105	gene:ENSCHIG00000022105
3	69730021	3_69730021	C	T	intron_variant	MODIFIER	ENSCHIE00000225564	GENE_ENSCHIE00000225564
3	69989322	3_69989322	A	G	intron_variant	MODIFIER	ENSCHIE00000155867	GENE_ENSCHIE00000155867
3	70139174	3_70139174	G	A	intergenic_region	MODIFIER	DIPK1A-MTF2	ENSCHIG00000020350-ENSCHIG00000024099
3	70252883	3_70252883	A	C	intergenic_region	MODIFIER	MTF2-TMED5	ENSCHIG00000024099-ENSCHIG00000016065
3	70653020	3_70653020	C	G	intron_variant	MODIFIER	ENSCHIE00000011125	GENE_ENSCHIE00000011125
3	70753540	3_70753540	G	A	intron_variant	MODIFIER	ENSCHIE00000011125	GENE_ENSCHIE00000011125
3	71019340	3_71019340	A	G	intron_variant	MODIFIER	ENSCHIE00000165265	GENE_ENSCHIE00000165265
3	71358174	3_71358174	A	C	intergenic_region	MODIFIER	ARHGAP29-ENSCHIE00000027361	ENSCHIG00000011428-GENE_ENSCHIE00000027361
3	71692326	3_71692326	G	A	intergenic_region	MODIFIER	ENSCHIE00000013173-SLC44A3	GENE_ENSCHIE00000013173-ENSCHIG00000025875
3	71896800	3_71896800	A	G	intron_variant	MODIFIER	ENSCHIE00000219029	GENE_ENSCHIE00000219029
3	72297347	3_72297347	A	T	intergenic_region	MODIFIER	RWDD3-ENSCHIE00000027379	ENSCHIG00000012406-GENE_ENSCHIE00000027379
3	72511169	3_72511169	T	C	intron_variant	MODIFIER	ENSCHIE00000027379	GENE_ENSCHIE00000027379
3	72754406	3_72754406	T	G	intergenic_region	MODIFIER	ENSCHIE00000011616-PTBP2	GENE_ENSCHIE00000011616-ENSCHIG00000024922
3	72987843	3_72987843	T	C	intergenic_region	MODIFIER	ENSCHIE00000011616-PTBP2	GENE_ENSCHIE00000011616-ENSCHIG00000024922
3	73137497	3_73137497	C	T	intergenic_region	MODIFIER	ENSCHIE00000011616-PTBP2	GENE_ENSCHIE00000011616-ENSCHIG00000024922
3	73205703	3_73205703	A	G	intergenic_region	MODIFIER	ENSCHIE00000011616-PTBP2	GENE_ENSCHIE00000011616-ENSCHIG00000024922
3	73613013	3_73613013	A	G	intergenic_region	MODIFIER	ENSCHIE00000011616-PTBP2	GENE_ENSCHIE00000011616-ENSCHIG00000024922
3	74006063	3_74006063	G	A	intergenic_region	MODIFIER	PTBP2-DPYD	ENSCHIG00000024922-ENSCHIG00000016223
3	74176410	3_74176410	T	C	intron_variant	MODIFIER	ENSCHIE00000110632	GENE_ENSCHIE00000110632
3	74577197	3_74577197	C	A	intron_variant	MODIFIER	ENSCHIE00000110632	GENE_ENSCHIE00000110632
3	74867864	3_74867864	T	C	upstream_gene_variant	MODIFIER	gene:ENSCHIG00000003119	gene:ENSCHIG00000003119
3	75227250	3_75227250	G	A	intergenic_region	MODIFIER	gene:ENSCHIG00000026469-ENSCHIE00000007918	ENSCHIG00000026469-GENE_ENSCHIE00000007918
3	75668315	3_75668315	G	T	intergenic_region	MODIFIER	ENSCHIE00000007918-gene:ENSCHIG00000017438	GENE_ENSCHIE00000007918-ENSCHIG00000017438
3	75775847	3_75775847	G	A	intergenic_region	MODIFIER	ENSCHIE00000007918-gene:ENSCHIG00000017438	GENE_ENSCHIE00000007918-ENSCHIG00000017438
3	76264286	3_76264286	C	T	intron_variant	MODIFIER	ENSCHIE00000220226	GENE_ENSCHIE00000220226
3	76664406	3_76664406	T	C	intergenic_region	MODIFIER	PLPPR4-PALMD	ENSCHIG00000010024-ENSCHIG00000026003
3	76987187	3_76987187	A	G	upstream_gene_variant	MODIFIER	gene:ENSCHIG00000026886	gene:ENSCHIG00000026886
3	77341447	3_77341447	A	G	intron_variant	MODIFIER	ENSCHIE00000137293	GENE_ENSCHIE00000137293
3	77487093	3_77487093	A	G	intron_variant	MODIFIER	ENSCHIE00000141862	GENE_ENSCHIE00000141862
3	77613785	3_77613785	G	A	intron_variant	MODIFIER	ENSCHIE00000092344	GENE_ENSCHIE00000092344
3	78010838	3_78010838	T	C	intergenic_region	MODIFIER	gene:ENSCHIG00000021886-EXTL2	ENSCHIG00000021886-ENSCHIG00000016039
3	78370509	3_78370509	G	A	intergenic_region	MODIFIER	DPH5-S1PR1	ENSCHIG00000022866-ENSCHIG00000008675
3	78684390	3_78684390	C	T	intergenic_region	MODIFIER	ENSCHIE00000027401-OLFM3	GENE_ENSCHIE00000027401-ENSCHIG00000008401
3	79084405	3_79084405	T	C	intron_variant	MODIFIER	ENSCHIE00000036211	GENE_ENSCHIE00000036211
3	79318844	3_79318844	C	T	intergenic_region	MODIFIER	OLFM3-gene:ENSCHIG00000017064	ENSCHIG00000008401-ENSCHIG00000017064
3	79884733	3_79884733	A	C	intergenic_region	MODIFIER	gene:ENSCHIG00000017064-COL11A1	ENSCHIG00000017064-ENSCHIG00000012424
3	80063218	3_80063218	A	G	intron_variant	MODIFIER	ENSCHIE00000069264	GENE_ENSCHIE00000069264
3	80242137	3_80242137	C	A	intergenic_region	MODIFIER	COL11A1-ENSCHIE00000156757	ENSCHIG00000012424-GENE_ENSCHIE00000156757
3	80642246	3_80642246	T	C	intergenic_region	MODIFIER	COL11A1-ENSCHIE00000156757	ENSCHIG00000012424-GENE_ENSCHIE00000156757
3	81076123	3_81076123	G	A	intergenic_region	MODIFIER	gene:ENSCHIG00000025530-gene:ENSCHIG00000009354	ENSCHIG00000025530-ENSCHIG00000009354
3	81417977	3_81417977	T	C	intergenic_region	MODIFIER	gene:ENSCHIG00000009354-gene:ENSCHIG00000013913	ENSCHIG00000009354-ENSCHIG00000013913
3	81818168	3_81818168	C	T	intron_variant	MODIFIER	ENSCHIE00000027435	GENE_ENSCHIE00000027435
3	82177185	3_82177185	T	G	intergenic_region	MODIFIER	ENSCHIE00000027435-gene:ENSCHIG00000021505	GENE_ENSCHIE00000027435-ENSCHIG00000021505
3	82665169	3_82665169	A	G	intergenic_region	MODIFIER	gene:ENSCHIG00000021505-ENSCHIE00000027453	ENSCHIG00000021505-GENE_ENSCHIE00000027453
3	82782822	3_82782822	A	G	intergenic_region	MODIFIER	gene:ENSCHIG00000021505-ENSCHIE00000027453	ENSCHIG00000021505-GENE_ENSCHIE00000027453
3	82939354	3_82939354	G	A	intergenic_region	MODIFIER	gene:ENSCHIG00000021505-ENSCHIE00000027453	ENSCHIG00000021505-GENE_ENSCHIE00000027453
3	83197759	3_83197759	G	T	intergenic_region	MODIFIER	gene:ENSCHIG00000021505-ENSCHIE00000027453	ENSCHIG00000021505-GENE_ENSCHIE00000027453
3	83597879	3_83597879	C	G	intergenic_region	MODIFIER	ENSCHIE00000027453-ENSCHIE00000027460	GENE_ENSCHIE00000027453-GENE_ENSCHIE00000027460
3	84142940	3_84142940	C	T	intergenic_region	MODIFIER	ENSCHIE00000027460-gene:ENSCHIG00000016071	GENE_ENSCHIE00000027460-ENSCHIG00000016071
3	84678240	3_84678240	C	A	intron_variant	MODIFIER	ENSCHIE00000152621	GENE_ENSCHIE00000152621
3	84976261	3_84976261	T	C	intron_variant	MODIFIER	ENSCHIE00000108902	GENE_ENSCHIE00000108902
3	85260552	3_85260552	A	G	intergenic_region	MODIFIER	VAV3-SLC25A24	ENSCHIG00000016068-ENSCHIG00000023537
3	85317901	3_85317901	G	A	intergenic_region	MODIFIER	VAV3-SLC25A24	ENSCHIG00000016068-ENSCHIG00000023537
3	85596223	3_85596223	G	T	intron_variant	MODIFIER	ENSCHIE00000193504	GENE_ENSCHIE00000193504
3	85947872	3_85947872	C	T	intron_variant	MODIFIER	ENSCHIE00000065519	GENE_ENSCHIE00000065519
3	86303600	3_86303600	G	A	intron_variant	MODIFIER	ENSCHIE00000194346	GENE_ENSCHIE00000194346
3	86426315	3_86426315	C	T	intron_variant	MODIFIER	ENSCHIE00000182979	GENE_ENSCHIE00000182979
3	86619901	3_86619901	G	A	intergenic_region	MODIFIER	AMIGO1-GPR61	ENSCHIG00000000839-ENSCHIG00000000736
3	86926203	3_86926203	T	G	upstream_gene_variant	MODIFIER	ENSCHIE00000043201	GENE_ENSCHIE00000043201
3	87246499	3_87246499	G	A	intergenic_region	MODIFIER	ALX3-ENSCHIE00000027545	ENSCHIG00000026078-GENE_ENSCHIE00000027545
3	87413619	3_87413619	T	C	intergenic_region	MODIFIER	KCNC4-ENSCHIE00000027558	ENSCHIG00000022646-GENE_ENSCHIE00000027558
3	87670540	3_87670540	A	G	intergenic_region	MODIFIER	KCNA10-KCNA2	ENSCHIG00000010455-ENSCHIG00000011516
3	87894269	3_87894269	G	A	intergenic_region	MODIFIER	KCNA3-ENSCHIE00000027580	ENSCHIG00000008192-GENE_ENSCHIE00000027580
3	88075378	3_88075378	T	C	intron_variant	MODIFIER	ENSCHIE00000087708	GENE_ENSCHIE00000087708
3	88221898	3_88221898	T	C	intergenic_region	MODIFIER	LRIF1-DRAM2	ENSCHIG00000022218-ENSCHIG00000026871
3	88416330	3_88416330	G	T	intron_variant	MODIFIER	ENSCHIE00000065698	GENE_ENSCHIE00000065698
3	88864944	3_88864944	C	T	upstream_gene_variant	MODIFIER	ENSCHIE00000054473	GENE_ENSCHIE00000054473
3	88907487	3_88907487	A	G	upstream_gene_variant	MODIFIER	gene:ENSCHIG00000004305	gene:ENSCHIG00000004305
3	89191437	3_89191437	G	A	intron_variant	MODIFIER	ENSCHIE00000146818	GENE_ENSCHIE00000146818
3	89461026	3_89461026	A	G	intergenic_region	MODIFIER	KCND3-ENSCHIE00000027595	ENSCHIG00000019455-GENE_ENSCHIE00000027595
3	89708973	3_89708973	A	G	intergenic_region	MODIFIER	ENSCHIE00000027595-CTTNBP2NL	GENE_ENSCHIE00000027595-ENSCHIG00000018320
3	89905997	3_89905997	G	A	upstream_gene_variant	MODIFIER	gene:ENSCHIG00000023138	gene:ENSCHIG00000023138
3	90022735	3_90022735	A	G	intergenic_region	MODIFIER	PPM1J-gene:ENSCHIG00000018209	ENSCHIG00000013435-ENSCHIG00000018209
3	90422861	3_90422861	G	A	intergenic_region	MODIFIER	LRIG2-ENSCHIE00000027622	ENSCHIG00000021380-GENE_ENSCHIE00000027622
3	90727783	3_90727783	T	G	intron_variant	MODIFIER	ENSCHIE00000081683	GENE_ENSCHIE00000081683
3	91047527	3_91047527	C	T	intron_variant	MODIFIER	ENSCHIE00000090175	GENE_ENSCHIE00000090175
3	91283539	3_91283539	C	T	intergenic_region	MODIFIER	OLFML3-ENSCHIE00000044096	ENSCHIG00000025685-GENE_ENSCHIE00000044096
3	91335097	3_91335097	G	A	intron_variant	MODIFIER	ENSCHIE00000044096	GENE_ENSCHIE00000044096
3	91391811	3_91391811	G	A	intergenic_region	MODIFIER	SYT6-gene:ENSCHIG00000013914	ENSCHIG00000009583-ENSCHIG00000013914
3	91589672	3_91589672	T	C	intergenic_region	MODIFIER	gene:ENSCHIG00000013914-TRIM33	ENSCHIG00000013914-ENSCHIG00000012017
3	91814877	3_91814877	G	C	intergenic_region	MODIFIER	TRIM33-gene:ENSCHIG00000022448	ENSCHIG00000012017-ENSCHIG00000022448
3	92087782	3_92087782	T	C	intergenic_region	MODIFIER	SIKE1-SYCP1	ENSCHIG00000014644-ENSCHIG00000019909
3	92272592	3_92272592	C	A	intron_variant	MODIFIER	ENSCHIE00000030650	GENE_ENSCHIE00000030650
3	92274358	3_92274358	A	C	intron_variant	MODIFIER	ENSCHIE00000030650	GENE_ENSCHIE00000030650
3	92276871	3_92276871	A	T	synonymous_variant	LOW	ENSCHIE00000030650	GENE_ENSCHIE00000030650
3	92293245	3_92293245	T	C	intron_variant	MODIFIER	ENSCHIE00000031189	GENE_ENSCHIE00000031189
3	92538013	3_92538013	G	A	missense_variant	MODERATE	ENSCHIE00000032105	GENE_ENSCHIE00000032105
3	92538023	3_92538023	C	T	synonymous_variant	LOW	ENSCHIE00000032105	GENE_ENSCHIE00000032105
3	92538437	3_92538437	G	T	synonymous_variant	LOW	ENSCHIE00000032105	GENE_ENSCHIE00000032105
3	92538511	3_92538511	C	T	missense_variant	MODERATE	ENSCHIE00000032105	GENE_ENSCHIE00000032105
3	92547736	3_92547736	C	T	intergenic_region	MODIFIER	NGF-VANGL1	ENSCHIG00000007731-ENSCHIG00000011522
3	92593801	3_92593801	T	C	intergenic_region	MODIFIER	NGF-VANGL1	ENSCHIG00000007731-ENSCHIG00000011522
3	92919104	3_92919104	C	T	upstream_gene_variant	MODIFIER	gene:ENSCHIG00000014376	gene:ENSCHIG00000014376
3	93230979	3_93230979	G	A	upstream_gene_variant	MODIFIER	gene:ENSCHIG00000002514	gene:ENSCHIG00000002514
3	93403345	3_93403345	C	T	intergenic_region	MODIFIER	MAB21L3-ENSCHIE00000027654	ENSCHIG00000019025-GENE_ENSCHIE00000027654
3	93548064	3_93548064	C	A	intergenic_region	MODIFIER	MAB21L3-ENSCHIE00000027654	ENSCHIG00000019025-GENE_ENSCHIE00000027654
3	93738064	3_93738064	G	C	intergenic_region	MODIFIER	ATP1A1-gene:ENSCHIG00000022779	ENSCHIG00000017191-ENSCHIG00000022779
3	94088187	3_94088187	G	A	intergenic_region	MODIFIER	CD2-PTGFRN	ENSCHIG00000023355-ENSCHIG00000017906
3	94520401	3_94520401	G	A	intergenic_region	MODIFIER	VTCN1-MAN1A2	ENSCHIG00000019630-ENSCHIG00000013056
3	94567577	3_94567577	A	G	intergenic_region	MODIFIER	VTCN1-MAN1A2	ENSCHIG00000019630-ENSCHIG00000013056
3	94705796	3_94705796	C	G	intron_variant	MODIFIER	ENSCHIE00000075558	GENE_ENSCHIE00000075558
3	94996047	3_94996047	C	T	intergenic_region	MODIFIER	TENT5C-GDAP2	ENSCHIG00000005579-ENSCHIG00000019563
3	95084257	3_95084257	A	G	intergenic_region	MODIFIER	TENT5C-GDAP2	ENSCHIG00000005579-ENSCHIG00000019563
3	95298776	3_95298776	G	A	intron_variant	MODIFIER	ENSCHIE00000051443	GENE_ENSCHIE00000051443
3	95553381	3_95553381	A	C	intergenic_region	MODIFIER	SPAG17-ENSCHIE00000014611	ENSCHIG00000014664-GENE_ENSCHIE00000014611
3	95953590	3_95953590	T	C	intergenic_region	MODIFIER	ENSCHIE00000014611-ENSCHIE00000020849	GENE_ENSCHIE00000014611-GENE_ENSCHIE00000020849
3	96169274	3_96169274	C	G	intergenic_region	MODIFIER	ENSCHIE00000014611-ENSCHIE00000020849	GENE_ENSCHIE00000014611-GENE_ENSCHIE00000020849
3	96391426	3_96391426	G	T	intron_variant	MODIFIER	ENSCHIE00000090854	GENE_ENSCHIE00000090854
3	96839380	3_96839380	G	A	upstream_gene_variant	MODIFIER	gene:ENSCHIG00000020217	gene:ENSCHIG00000020217
3	97004076	3_97004076	G	A	upstream_gene_variant	MODIFIER	gene:ENSCHIG00000025654	gene:ENSCHIG00000025654
3	97225140	3_97225140	C	T	intron_variant	MODIFIER	ENSCHIE00000182491	GENE_ENSCHIE00000182491
3	97621856	3_97621856	T	C	intron_variant	MODIFIER	ENSCHIE00000049271	GENE_ENSCHIE00000049271
3	97989470	3_97989470	C	T	intron_variant	MODIFIER	ENSCHIE00000107682	GENE_ENSCHIE00000107682
3	98431792	3_98431792	G	A	intergenic_region	MODIFIER	gene:ENSCHIG00000009796-BCL9	ENSCHIG00000009796-ENSCHIG00000009988
3	98728045	3_98728045	A	G	intergenic_region	MODIFIER	GJA5-gene:ENSCHIG00000023061	ENSCHIG00000010714-ENSCHIG00000023061
3	98807773	3_98807773	G	A	intron_variant	MODIFIER	ENSCHIE00000129499	GENE_ENSCHIE00000129499
3	98900451	3_98900451	T	C	intergenic_region	MODIFIER	PDZK1-RNF115	ENSCHIG00000011722-ENSCHIG00000025502
3	99020654	3_99020654	G	A	upstream_gene_variant	MODIFIER	gene:ENSCHIG00000014413	gene:ENSCHIG00000014413
3	99423372	3_99423372	A	G	upstream_gene_variant	MODIFIER	ENSCHIE00000032649	GENE_ENSCHIE00000032649
3	99788899	3_99788899	G	A	upstream_gene_variant	MODIFIER	gene:ENSCHIG00000015526	gene:ENSCHIG00000015526
3	100055463	3_100055463	C	G	intergenic_region	MODIFIER	MCL1-ENSA	ENSCHIG00000027012-ENSCHIG00000011483
3	100567945	3_100567945	C	T	intron_variant	MODIFIER	ENSCHIE00000196071	GENE_ENSCHIE00000196071
3	100710624	3_100710624	C	T	intron_variant	MODIFIER	ENSCHIE00000119585	GENE_ENSCHIE00000119585
3	100948559	3_100948559	G	A	intron_variant	MODIFIER	ENSCHIE00000213882	GENE_ENSCHIE00000213882
3	101199451	3_101199451	C	T	upstream_gene_variant	MODIFIER	ENSCHIE00000022558	GENE_ENSCHIE00000022558
3	101469745	3_101469745	C	G	intergenic_region	MODIFIER	ENSCHIE00000015301-ENSCHIE00000142837	GENE_ENSCHIE00000015301-GENE_ENSCHIE00000142837
3	101793084	3_101793084	A	T	upstream_gene_variant	MODIFIER	ENSCHIE00000130379	GENE_ENSCHIE00000130379
3	102010776	3_102010776	C	G	upstream_gene_variant	MODIFIER	ENSCHIE00000027695	GENE_ENSCHIE00000027695
3	102341198	3_102341198	A	G	intergenic_region	MODIFIER	gene:ENSCHIG00000025673-ENSCHIE00000027711	ENSCHIG00000025673-GENE_ENSCHIE00000027711
3	102888709	3_102888709	C	G	intergenic_region	MODIFIER	gene:ENSCHIG00000013514-LELP1	ENSCHIG00000013514-ENSCHIG00000001135
3	103076031	3_103076031	A	G	upstream_gene_variant	MODIFIER	ENSCHIE00000073435	GENE_ENSCHIE00000073435
3	103377374	3_103377374	C	A	upstream_gene_variant	MODIFIER	gene:ENSCHIG00000026497	gene:ENSCHIG00000026497
3	103591319	3_103591319	T	G	intergenic_region	MODIFIER	GATAD2B-DENND4B	ENSCHIG00000017439-ENSCHIG00000007112
3	103703632	3_103703632	C	G	downstream_gene_variant	MODIFIER	gene:ENSCHIG00000009267	gene:ENSCHIG00000009267
3	104021277	3_104021277	G	A	downstream_gene_variant	MODIFIER	gene:ENSCHIG00000012394	gene:ENSCHIG00000012394
3	104504508	3_104504508	C	G	upstream_gene_variant	MODIFIER	ENSCHIE00000071798	GENE_ENSCHIE00000071798
3	104808313	3_104808313	G	C	intron_variant	MODIFIER	ENSCHIE00000153988	GENE_ENSCHIE00000153988
3	105208776	3_105208776	C	A	upstream_gene_variant	MODIFIER	ENSCHIE00000211606	GENE_ENSCHIE00000211606
3	105307477	3_105307477	T	G	intron_variant	MODIFIER	ENSCHIE00000141661	GENE_ENSCHIE00000141661
3	105733864	3_105733864	T	G	intergenic_region	MODIFIER	ENSCHIE00000040174-MEF2D	GENE_ENSCHIE00000040174-ENSCHIG00000010363
3	105848907	3_105848907	T	C	intron_variant	MODIFIER	ENSCHIE00000225233	GENE_ENSCHIE00000225233
3	105890407	3_105890407	A	G	upstream_gene_variant	MODIFIER	ENSCHIE00000166762	GENE_ENSCHIE00000166762
3	106213379	3_106213379	C	T	intron_variant	MODIFIER	ENSCHIE00000214043	GENE_ENSCHIE00000214043
3	106595725	3_106595725	A	G	intergenic_region	MODIFIER	ETV3-gene:ENSCHIG00000011451	ENSCHIG00000017949-ENSCHIG00000011451
3	106735744	3_106735744	C	T	intergenic_region	MODIFIER	ETV3-gene:ENSCHIG00000011451	ENSCHIG00000017949-ENSCHIG00000011451
3	106762963	3_106762963	C	A	intergenic_region	MODIFIER	ETV3-gene:ENSCHIG00000011451	ENSCHIG00000017949-ENSCHIG00000011451
3	107219055	3_107219055	C	T	intergenic_region	MODIFIER	gene:ENSCHIG00000025439-FCRL4	ENSCHIG00000025439-ENSCHIG00000001070
3	107220151	3_107220151	T	C	intergenic_region	MODIFIER	gene:ENSCHIG00000025439-FCRL4	ENSCHIG00000025439-ENSCHIG00000001070
3	107283859	3_107283859	G	T	intron_variant	MODIFIER	ENSCHIE00000006475	GENE_ENSCHIE00000006475
3	107580410	3_107580410	A	G	intergenic_region	MODIFIER	gene:ENSCHIG00000015324-gene:ENSCHIG00000027085	ENSCHIG00000015324-ENSCHIG00000027085
3	107836580	3_107836580	T	C	intron_variant	MODIFIER	ENSCHIE00000027746	GENE_ENSCHIE00000027746
3	107964435	3_107964435	A	G	intergenic_region	MODIFIER	gene:ENSCHIG00000016560-gene:ENSCHIG00000009426	ENSCHIG00000016560-ENSCHIG00000009426
3	108302281	3_108302281	G	T	intergenic_region	MODIFIER	CD1E-gene:ENSCHIG00000012178	ENSCHIG00000021178-ENSCHIG00000012178
3	108712860	3_108712860	C	T	intergenic_region	MODIFIER	gene:ENSCHIG00000022764-gene:ENSCHIG00000026989	ENSCHIG00000022764-ENSCHIG00000026989
3	109114054	3_109114054	A	G	intergenic_region	MODIFIER	gene:ENSCHIG00000007836-gene:ENSCHIG00000017677	ENSCHIG00000007836-ENSCHIG00000017677
3	109402397	3_109402397	A	G	intergenic_region	MODIFIER	ACKR1-gene:ENSCHIG00000026176	ENSCHIG00000003089-ENSCHIG00000026176
3	109731997	3_109731997	A	G	upstream_gene_variant	MODIFIER	ENSCHIE00000020353	GENE_ENSCHIE00000020353
3	109911176	3_109911176	A	C	intergenic_region	MODIFIER	APCS-ENSCHIE00000099824	ENSCHIG00000026603-GENE_ENSCHIE00000099824
3	110113306	3_110113306	T	C	upstream_gene_variant	MODIFIER	gene:ENSCHIG00000016971	gene:ENSCHIG00000016971
3	110297221	3_110297221	G	A	intergenic_region	MODIFIER	KCNJ10-KCNJ9	ENSCHIG00000001309-ENSCHIG00000019813
3	110360411	3_110360411	C	A	intergenic_region	MODIFIER	IGSF8-ATP1A2	ENSCHIG00000010633-ENSCHIG00000026690
3	110612755	3_110612755	T	C	intergenic_region	MODIFIER	NHLH1-VANGL2	ENSCHIG00000012209-ENSCHIG00000015925
3	110884629	3_110884629	T	C	intergenic_region	MODIFIER	CD84-SLAMF1	ENSCHIG00000020076-ENSCHIG00000009511
3	111168618	3_111168618	G	A	intron_variant	MODIFIER	ENSCHIE00000178683	GENE_ENSCHIE00000178683
3	111277260	3_111277260	T	G	downstream_gene_variant	MODIFIER	gene:ENSCHIG00000007433	gene:ENSCHIG00000007433
3	111487456	3_111487456	G	T	upstream_gene_variant	MODIFIER	ENSCHIE00000027794	GENE_ENSCHIE00000027794
3	111853969	3_111853969	C	T	upstream_gene_variant	MODIFIER	ENSCHIE00000196991	GENE_ENSCHIE00000196991
3	112118272	3_112118272	C	T	upstream_gene_variant	MODIFIER	gene:ENSCHIG00000008238	gene:ENSCHIG00000008238
3	112277932	3_112277932	G	A	downstream_gene_variant	MODIFIER	gene:ENSCHIG00000020733	gene:ENSCHIG00000020733
3	112672038	3_112672038	A	G	intergenic_region	MODIFIER	OLFML2B-ENSCHIE00000039526	ENSCHIG00000027176-GENE_ENSCHIE00000039526
3	112976988	3_112976988	G	A	intron_variant	MODIFIER	ENSCHIE00000088920	GENE_ENSCHIE00000088920
3	113015015	3_113015015	A	G	intron_variant	MODIFIER	ENSCHIE00000088920	GENE_ENSCHIE00000088920
3	113369772	3_113369772	A	G	intron_variant	MODIFIER	ENSCHIE00000176196	GENE_ENSCHIE00000176196
3	113588491	3_113588491	G	A	upstream_gene_variant	MODIFIER	gene:ENSCHIG00000016871	gene:ENSCHIG00000016871
3	113931052	3_113931052	G	A	intergenic_region	MODIFIER	RGS4-RGS5	ENSCHIG00000025217-ENSCHIG00000022623
3	114287040	3_114287040	G	A	intergenic_region	MODIFIER	NUF2-gene:ENSCHIG00000010502	ENSCHIG00000021734-ENSCHIG00000010502
3	114479725	3_114479725	G	A	intergenic_region	MODIFIER	NUF2-gene:ENSCHIG00000010502	ENSCHIG00000021734-ENSCHIG00000010502
3	114611609	3_114611609	A	G	intergenic_region	MODIFIER	gene:ENSCHIG00000010502-gene:ENSCHIG00000027006	ENSCHIG00000010502-ENSCHIG00000027006
3	114889855	3_114889855	A	G	intergenic_region	MODIFIER	gene:ENSCHIG00000010502-gene:ENSCHIG00000027006	ENSCHIG00000010502-ENSCHIG00000027006
3	115378813	3_115378813	G	A	intergenic_region	MODIFIER	gene:ENSCHIG00000027006-gene:ENSCHIG00000000654	ENSCHIG00000027006-ENSCHIG00000000654
3	115905852	3_115905852	A	G	intron_variant	MODIFIER	ENSCHIE00000149758	GENE_ENSCHIE00000149758
3	116278388	3_116278388	G	A	intergenic_region	MODIFIER	ENSCHIE00000027829-LMX1A	GENE_ENSCHIE00000027829-ENSCHIG00000022333
3	116490327	3_116490327	C	T	intron_variant	MODIFIER	ENSCHIE00000179258	GENE_ENSCHIE00000179258
3	116633209	3_116633209	T	C	upstream_gene_variant	MODIFIER	ENSCHIE00000228379	GENE_ENSCHIE00000228379
3	116938788	3_116938788	C	T	intron_variant	MODIFIER	ENSCHIE00000171069	GENE_ENSCHIE00000171069
3	117115664	3_117115664	G	A	intron_variant	MODIFIER	ENSCHIE00000195045	GENE_ENSCHIE00000195045
3	117449961	3_117449961	A	G	intron_variant	MODIFIER	ENSCHIE00000104201	GENE_ENSCHIE00000104201
3	117850090	3_117850090	G	A	missense_variant	MODERATE	ENSCHIE00000025709	GENE_ENSCHIE00000025709
3	118014703	3_118014703	A	G	intergenic_region	MODIFIER	gene:ENSCHIG00000006658-POGK	ENSCHIG00000006658-ENSCHIG00000022352
3	118172887	3_118172887	G	C	intron_variant	MODIFIER	ENSCHIE00000096788	GENE_ENSCHIE00000096788
3	118484682	3_118484682	C	A	intergenic_region	MODIFIER	DUSP27-gene:ENSCHIG00000006606	ENSCHIG00000027120-ENSCHIG00000006606
3	118884700	3_118884700	G	C	intron_variant	MODIFIER	ENSCHIE00000027868	GENE_ENSCHIE00000027868
3	119119206	3_119119206	G	T	intron_variant	MODIFIER	ENSCHIE00000042559	GENE_ENSCHIE00000042559
3	119207474	3_119207474	A	G	intron_variant	MODIFIER	ENSCHIE00000048769	GENE_ENSCHIE00000048769
3	119344847	3_119344847	G	T	upstream_gene_variant	MODIFIER	ENSCHIE00000168925	GENE_ENSCHIE00000168925
3	119758510	3_119758510	G	A	upstream_gene_variant	MODIFIER	gene:ENSCHIG00000020090	gene:ENSCHIG00000020090
4	290426	4_290426	G	T	3_prime_UTR_variant	MODIFIER	ENSCHIE00000134965	GENE_ENSCHIE00000134965
4	690672	4_690672	C	G	intron_variant	MODIFIER	ENSCHIE00000141458	GENE_ENSCHIE00000141458
4	767018	4_767018	A	G	intron_variant	MODIFIER	ENSCHIE00000141458	GENE_ENSCHIE00000141458
4	1023077	4_1023077	A	G	intron_variant	MODIFIER	ENSCHIE00000141458	GENE_ENSCHIE00000141458
4	1272376	4_1272376	C	T	upstream_gene_variant	MODIFIER	gene:ENSCHIG00000003410	gene:ENSCHIG00000003410
4	1490749	4_1490749	A	G	intergenic_region	MODIFIER	UBE3C-MNX1	ENSCHIG00000014768-ENSCHIG00000014024
4	1660320	4_1660320	A	G	intron_variant	MODIFIER	ENSCHIE00000094915	GENE_ENSCHIE00000094915
4	1860750	4_1860750	G	A	intron_variant	MODIFIER	ENSCHIE00000029147	GENE_ENSCHIE00000029147
4	2102251	4_2102251	C	T	intergenic_region	MODIFIER	ENSCHIE00000029147-ENSCHIE00000029166	GENE_ENSCHIE00000029147-GENE_ENSCHIE00000029166
4	2503799	4_2503799	T	G	missense_variant	MODERATE	ENSCHIE00000070219	GENE_ENSCHIE00000070219
4	2622136	4_2622136	T	C	intron_variant	MODIFIER	ENSCHIE00000058134	GENE_ENSCHIE00000058134
4	2953289	4_2953289	C	T	intron_variant	MODIFIER	ENSCHIE00000155362	GENE_ENSCHIE00000155362
4	3273740	4_3273740	G	C	intron_variant	MODIFIER	ENSCHIE00000026762	GENE_ENSCHIE00000026762
4	3595889	4_3595889	T	C	intergenic_region	MODIFIER	ENSCHIE00000015518-ENSCHIE00000029258	GENE_ENSCHIE00000015518-GENE_ENSCHIE00000029258
4	3878814	4_3878814	A	C	intergenic_region	MODIFIER	ENSCHIE00000029258-ENSCHIE00000029273	GENE_ENSCHIE00000029258-GENE_ENSCHIE00000029273
4	4018462	4_4018462	G	A	intergenic_region	MODIFIER	ENSCHIE00000029258-ENSCHIE00000029273	GENE_ENSCHIE00000029258-GENE_ENSCHIE00000029273
4	4369972	4_4369972	G	T	intergenic_region	MODIFIER	ENSCHIE00000029273-ENSCHIE00000006046	GENE_ENSCHIE00000029273-GENE_ENSCHIE00000006046
4	4590991	4_4590991	G	A	intergenic_region	MODIFIER	ENSCHIE00000029273-ENSCHIE00000006046	GENE_ENSCHIE00000029273-GENE_ENSCHIE00000006046
4	4726485	4_4726485	C	T	intron_variant	MODIFIER	ENSCHIE00000230487	GENE_ENSCHIE00000230487
4	4976996	4_4976996	G	A	intergenic_region	MODIFIER	XRCC2-CCT8L2	ENSCHIG00000024225-ENSCHIG00000010339
4	5248467	4_5248467	A	G	splice_region_variant&intron_variant	LOW	ENSCHIE00000071158	GENE_ENSCHIE00000071158
4	5648634	4_5648634	G	A	intron_variant	MODIFIER	ENSCHIE00000199001	GENE_ENSCHIE00000199001
4	5734832	4_5734832	T	C	intron_variant	MODIFIER	ENSCHIE00000199001	GENE_ENSCHIE00000199001
4	5903079	4_5903079	G	A	upstream_gene_variant	MODIFIER	gene:ENSCHIG00000018401	gene:ENSCHIG00000018401
4	5968395	4_5968395	C	T	intron_variant	MODIFIER	ENSCHIE00000047464	GENE_ENSCHIE00000047464
4	6369198	4_6369198	C	T	intron_variant	MODIFIER	ENSCHIE00000143540	GENE_ENSCHIE00000143540
4	6409184	4_6409184	C	A	intergenic_region	MODIFIER	KCNH2-AOC1	ENSCHIG00000019111-ENSCHIG00000019018
4	7485346	4_7485346	A	G	intergenic_region	MODIFIER	gene:ENSCHIG00000023846-gene:ENSCHIG00000014676	ENSCHIG00000023846-ENSCHIG00000014676
4	7879752	4_7879752	C	T	intergenic_region	MODIFIER	gene:ENSCHIG00000011841-REPIN1	ENSCHIG00000011841-ENSCHIG00000019982
4	8009346	4_8009346	C	A	intron_variant	MODIFIER	ENSCHIE00000076175	GENE_ENSCHIE00000076175
4	8403891	4_8403891	T	C	upstream_gene_variant	MODIFIER	gene:ENSCHIG00000010635	gene:ENSCHIG00000010635
4	8826956	4_8826956	A	G	intergenic_region	MODIFIER	gene:ENSCHIG00000025826-gene:ENSCHIG00000026016	ENSCHIG00000025826-ENSCHIG00000026016
4	9351074	4_9351074	C	T	intergenic_region	MODIFIER	ENSCHIE00000029290-gene:ENSCHIG00000010036	GENE_ENSCHIE00000029290-ENSCHIG00000010036
4	9470515	4_9470515	A	T	intergenic_region	MODIFIER	ENSCHIE00000029290-gene:ENSCHIG00000010036	GENE_ENSCHIE00000029290-ENSCHIG00000010036
4	9870553	4_9870553	A	T	intergenic_region	MODIFIER	ENSCHIE00000029290-gene:ENSCHIG00000010036	GENE_ENSCHIE00000029290-ENSCHIG00000010036
4	9923368	4_9923368	T	C	intergenic_region	MODIFIER	ENSCHIE00000029290-gene:ENSCHIG00000010036	GENE_ENSCHIE00000029290-ENSCHIG00000010036
4	10052614	4_10052614	C	T	intergenic_region	MODIFIER	ENSCHIE00000029290-gene:ENSCHIG00000010036	GENE_ENSCHIE00000029290-ENSCHIG00000010036
4	10220935	4_10220935	T	C	intergenic_region	MODIFIER	ENSCHIE00000029290-gene:ENSCHIG00000010036	GENE_ENSCHIE00000029290-ENSCHIG00000010036
4	10621109	4_10621109	T	C	intergenic_region	MODIFIER	gene:ENSCHIG00000010036-ENSCHIE00000029307	ENSCHIG00000010036-GENE_ENSCHIE00000029307
4	10682080	4_10682080	G	A	intergenic_region	MODIFIER	gene:ENSCHIG00000010036-ENSCHIE00000029307	ENSCHIG00000010036-GENE_ENSCHIE00000029307
4	10843346	4_10843346	G	A	intergenic_region	MODIFIER	gene:ENSCHIG00000010036-ENSCHIE00000029307	ENSCHIG00000010036-GENE_ENSCHIE00000029307
4	11017318	4_11017318	T	G	intergenic_region	MODIFIER	ENSCHIE00000029307-ENSCHIE00000013032	GENE_ENSCHIE00000029307-GENE_ENSCHIE00000013032
4	11125468	4_11125468	C	T	intergenic_region	MODIFIER	ENSCHIE00000029307-ENSCHIE00000013032	GENE_ENSCHIE00000029307-GENE_ENSCHIE00000013032
4	11241496	4_11241496	A	G	intergenic_region	MODIFIER	ENSCHIE00000013032-TPK1	GENE_ENSCHIE00000013032-ENSCHIG00000012810
4	11641522	4_11641522	T	C	intergenic_region	MODIFIER	ENSCHIE00000013032-TPK1	GENE_ENSCHIE00000013032-ENSCHIG00000012810
4	11873850	4_11873850	G	A	intergenic_region	MODIFIER	ENSCHIE00000013032-TPK1	GENE_ENSCHIE00000013032-ENSCHIG00000012810
4	12102823	4_12102823	C	T	intergenic_region	MODIFIER	ENSCHIE00000013032-TPK1	GENE_ENSCHIE00000013032-ENSCHIG00000012810
4	12309686	4_12309686	A	G	intergenic_region	MODIFIER	ENSCHIE00000013032-TPK1	GENE_ENSCHIE00000013032-ENSCHIG00000012810
4	12709845	4_12709845	A	T	intron_variant	MODIFIER	ENSCHIE00000073093	GENE_ENSCHIE00000073093
4	12768214	4_12768214	G	A	intron_variant	MODIFIER	ENSCHIE00000073093	GENE_ENSCHIE00000073093
4	13064110	4_13064110	A	G	intergenic_region	MODIFIER	gene:ENSCHIG00000025834-gene:ENSCHIG00000014478	ENSCHIG00000025834-ENSCHIG00000014478
4	13323974	4_13323974	C	T	intergenic_region	MODIFIER	gene:ENSCHIG00000013380-gene:ENSCHIG00000018216	ENSCHIG00000013380-ENSCHIG00000018216
4	13693469	4_13693469	T	C	intergenic_region	MODIFIER	gene:ENSCHIG00000016367-TAS2R41	ENSCHIG00000016367-ENSCHIG00000003306
4	14123680	4_14123680	T	C	intergenic_region	MODIFIER	TAS2R40-OR6V1	ENSCHIG00000013838-ENSCHIG00000009976
4	14486154	4_14486154	T	C	intergenic_region	MODIFIER	EPHB6-gene:ENSCHIG00000021365	ENSCHIG00000015303-ENSCHIG00000021365
4	14650582	4_14650582	G	A	intergenic_region	MODIFIER	gene:ENSCHIG00000007781-TRBV15	ENSCHIG00000007781-ENSCHIG00000024156
4	14671592	4_14671592	C	T	upstream_gene_variant	MODIFIER	ENSCHIE00000200534	GENE_ENSCHIE00000200534
4	14957327	4_14957327	G	A	downstream_gene_variant	MODIFIER	gene:ENSCHIG00000014805	gene:ENSCHIG00000014805
4	15207660	4_15207660	G	A	intergenic_region	MODIFIER	MGAM-TAS2R38	ENSCHIG00000015947-ENSCHIG00000010606
4	15502854	4_15502854	G	A	intron_variant	MODIFIER	ENSCHIE00000102965	GENE_ENSCHIE00000102965
4	16042681	4_16042681	T	C	intron_variant	MODIFIER	ENSCHIE00000067357	GENE_ENSCHIE00000067357
4	16429450	4_16429450	C	T	intergenic_region	MODIFIER	ADCK2-DENND2A	ENSCHIG00000025299-ENSCHIG00000023014
4	16620192	4_16620192	T	C	intron_variant	MODIFIER	ENSCHIE00000025150	GENE_ENSCHIE00000025150
4	16991557	4_16991557	T	C	intron_variant	MODIFIER	ENSCHIE00000213387	GENE_ENSCHIE00000213387
4	17128385	4_17128385	T	A	intergenic_region	MODIFIER	TBXAS1-HIPK2	ENSCHIG00000025353-ENSCHIG00000021186
4	17388608	4_17388608	A	T	intergenic_region	MODIFIER	HIPK2-CLEC2L	ENSCHIG00000021186-ENSCHIG00000026857
4	17828878	4_17828878	G	A	upstream_gene_variant	MODIFIER	gene:ENSCHIG00000024350	gene:ENSCHIG00000024350
4	17978477	4_17978477	C	T	intron_variant	MODIFIER	ENSCHIE00000203029	GENE_ENSCHIE00000203029
4	18208723	4_18208723	C	G	intron_variant	MODIFIER	ENSCHIE00000036803	GENE_ENSCHIE00000036803
4	18633219	4_18633219	C	G	intron_variant	MODIFIER	ENSCHIE00000209737	GENE_ENSCHIE00000209737
4	18744030	4_18744030	C	A	intron_variant	MODIFIER	ENSCHIE00000108350	GENE_ENSCHIE00000108350
4	18885632	4_18885632	T	C	intergenic_region	MODIFIER	CREB3L2-gene:ENSCHIG00000026275	ENSCHIG00000016029-ENSCHIG00000026275
4	18996738	4_18996738	T	C	intergenic_region	MODIFIER	CREB3L2-gene:ENSCHIG00000026275	ENSCHIG00000016029-ENSCHIG00000026275
4	19272628	4_19272628	A	G	intron_variant	MODIFIER	ENSCHIE00000110485	GENE_ENSCHIE00000110485
4	19645262	4_19645262	A	C	intergenic_region	MODIFIER	PTN-CHRM2	ENSCHIG00000026987-ENSCHIG00000003452
4	20000850	4_20000850	A	G	intergenic_region	MODIFIER	ENSCHIE00000043875-ENSCHIE00000029347	GENE_ENSCHIE00000043875-GENE_ENSCHIE00000029347
4	20238556	4_20238556	C	T	downstream_gene_variant	MODIFIER	ENSCHIE00000029347	GENE_ENSCHIE00000029347
4	20444251	4_20444251	A	G	intergenic_region	MODIFIER	ENSCHIE00000029347-MTPN	GENE_ENSCHIE00000029347-ENSCHIG00000018464
4	20805966	4_20805966	A	G	intergenic_region	MODIFIER	MTPN-FAM180A	ENSCHIG00000018464-ENSCHIG00000021088
4	20905643	4_20905643	G	A	intron_variant	MODIFIER	ENSCHIE00000226598	GENE_ENSCHIE00000226598
4	21305909	4_21305909	A	G	upstream_gene_variant	MODIFIER	ENSCHIE00000013868	GENE_ENSCHIE00000013868
4	21537625	4_21537625	A	G	intron_variant	MODIFIER	ENSCHIE00000174812	GENE_ENSCHIE00000174812
4	21967650	4_21967650	C	T	upstream_gene_variant	MODIFIER	ENSCHIE00000040404	GENE_ENSCHIE00000040404
4	22397951	4_22397951	T	C	intergenic_region	MODIFIER	LRGUK-gene:ENSCHIG00000024010	ENSCHIG00000014837-ENSCHIG00000024010
4	22455196	4_22455196	C	G	intron_variant	MODIFIER	ENSCHIE00000198843	GENE_ENSCHIE00000198843
4	23038350	4_23038350	C	T	intergenic_region	MODIFIER	ENSCHIE00000029354-ENSCHIE00000134073	GENE_ENSCHIE00000029354-GENE_ENSCHIE00000134073
4	23255461	4_23255461	A	C	intergenic_region	MODIFIER	gene:ENSCHIG00000018200-gene:ENSCHIG00000001384	ENSCHIG00000018200-ENSCHIG00000001384
4	23467134	4_23467134	G	A	intron_variant	MODIFIER	ENSCHIE00000090733	GENE_ENSCHIE00000090733
4	23610279	4_23610279	A	G	intron_variant	MODIFIER	ENSCHIE00000090733	GENE_ENSCHIE00000090733
4	23746470	4_23746470	G	A	intergenic_region	MODIFIER	CHCHD3-gene:ENSCHIG00000021946	ENSCHIG00000014420-ENSCHIG00000021946
4	23825552	4_23825552	C	G	intergenic_region	MODIFIER	CHCHD3-gene:ENSCHIG00000021946	ENSCHIG00000014420-ENSCHIG00000021946
4	23977237	4_23977237	C	G	intron_variant	MODIFIER	ENSCHIE00000174551	GENE_ENSCHIE00000174551
4	23977249	4_23977249	A	T	intron_variant	MODIFIER	ENSCHIE00000174551	GENE_ENSCHIE00000174551
4	24140756	4_24140756	C	T	intergenic_region	MODIFIER	gene:ENSCHIG00000021946-ENSCHIE00000029372	ENSCHIG00000021946-GENE_ENSCHIE00000029372
4	24222930	4_24222930	A	G	intergenic_region	MODIFIER	gene:ENSCHIG00000021946-ENSCHIE00000029372	ENSCHIG00000021946-GENE_ENSCHIE00000029372
4	24415550	4_24415550	A	C	intergenic_region	MODIFIER	gene:ENSCHIG00000012838-gene:ENSCHIG00000013016	ENSCHIG00000012838-ENSCHIG00000013016
4	24522947	4_24522947	A	G	intergenic_region	MODIFIER	gene:ENSCHIG00000012838-gene:ENSCHIG00000013016	ENSCHIG00000012838-ENSCHIG00000013016
4	24777918	4_24777918	A	G	intergenic_region	MODIFIER	gene:ENSCHIG00000013016-MKLN1	ENSCHIG00000013016-ENSCHIG00000023032
4	25232241	4_25232241	G	A	intron_variant	MODIFIER	ENSCHIE00000187884	GENE_ENSCHIE00000187884
4	25595831	4_25595831	A	C	intergenic_region	MODIFIER	ENSCHIE00000015545-KLF14	GENE_ENSCHIE00000015545-ENSCHIG00000009851
4	26126083	4_26126083	A	G	intergenic_region	MODIFIER	CPA4-SSMEM1	ENSCHIG00000022208-ENSCHIG00000010938
4	26367447	4_26367447	G	C	intergenic_region	MODIFIER	ENSCHIE00000029407-gene:ENSCHIG00000022729	GENE_ENSCHIE00000029407-ENSCHIG00000022729
4	26495172	4_26495172	C	T	3_prime_UTR_variant	MODIFIER	ENSCHIE00000184014	GENE_ENSCHIE00000184014
4	26576777	4_26576777	T	C	intron_variant	MODIFIER	ENSCHIE00000061881	GENE_ENSCHIE00000061881
4	26854796	4_26854796	C	T	intron_variant	MODIFIER	ENSCHIE00000142999	GENE_ENSCHIE00000142999
4	27225484	4_27225484	A	G	upstream_gene_variant	MODIFIER	gene:ENSCHIG00000021193	gene:ENSCHIG00000021193
4	27668376	4_27668376	C	A	missense_variant	MODERATE	ENSCHIE00000148459	GENE_ENSCHIE00000148459
4	27668492	4_27668492	C	T	missense_variant	MODERATE	ENSCHIE00000148459	GENE_ENSCHIE00000148459
4	27682748	4_27682748	C	T	upstream_gene_variant	MODIFIER	ENSCHIE00000148459	GENE_ENSCHIE00000148459
4	27682749	4_27682749	G	C	upstream_gene_variant	MODIFIER	ENSCHIE00000148459	GENE_ENSCHIE00000148459
4	27682763	4_27682763	G	C	upstream_gene_variant	MODIFIER	ENSCHIE00000148459	GENE_ENSCHIE00000148459
4	27683106	4_27683106	T	C	upstream_gene_variant	MODIFIER	ENSCHIE00000148459	GENE_ENSCHIE00000148459
4	27683137	4_27683137	A	C	upstream_gene_variant	MODIFIER	ENSCHIE00000148459	GENE_ENSCHIE00000148459
4	27683158	4_27683158	T	A	upstream_gene_variant	MODIFIER	ENSCHIE00000148459	GENE_ENSCHIE00000148459
4	27683677	4_27683677	T	C	upstream_gene_variant	MODIFIER	ENSCHIE00000148459	GENE_ENSCHIE00000148459
4	27683684	4_27683684	C	T	upstream_gene_variant	MODIFIER	ENSCHIE00000148459	GENE_ENSCHIE00000148459
4	27702786	4_27702786	C	T	intergenic_region	MODIFIER	LEP-ENSCHIE00000005712	ENSCHIG00000019616-GENE_ENSCHIE00000005712
4	28112278	4_28112278	T	C	intron_variant	MODIFIER	ENSCHIE00000193318	GENE_ENSCHIE00000193318
4	28561051	4_28561051	C	A	intergenic_region	MODIFIER	ZNF800-gene:ENSCHIG00000009077	ENSCHIG00000018562-ENSCHIG00000009077
4	28961747	4_28961747	G	C	intergenic_region	MODIFIER	gene:ENSCHIG00000021887-gene:ENSCHIG00000011972	ENSCHIG00000021887-ENSCHIG00000011972
4	29008240	4_29008240	C	T	intergenic_region	MODIFIER	gene:ENSCHIG00000021887-gene:ENSCHIG00000011972	ENSCHIG00000021887-ENSCHIG00000011972
4	29214687	4_29214687	A	G	intergenic_region	MODIFIER	gene:ENSCHIG00000021887-gene:ENSCHIG00000011972	ENSCHIG00000021887-ENSCHIG00000011972
4	29614705	4_29614705	A	G	intergenic_region	MODIFIER	gene:ENSCHIG00000021887-gene:ENSCHIG00000011972	ENSCHIG00000021887-ENSCHIG00000011972
4	29787668	4_29787668	T	C	intergenic_region	MODIFIER	gene:ENSCHIG00000021887-gene:ENSCHIG00000011972	ENSCHIG00000021887-ENSCHIG00000011972
4	30187689	4_30187689	G	T	intergenic_region	MODIFIER	gene:ENSCHIG00000011972-POT1	ENSCHIG00000011972-ENSCHIG00000014866
4	30230659	4_30230659	T	C	intergenic_region	MODIFIER	gene:ENSCHIG00000011972-POT1	ENSCHIG00000011972-ENSCHIG00000014866
4	30429003	4_30429003	C	T	intergenic_region	MODIFIER	gene:ENSCHIG00000011972-POT1	ENSCHIG00000011972-ENSCHIG00000014866
4	30891256	4_30891256	T	A	intergenic_region	MODIFIER	gene:ENSCHIG00000011972-POT1	ENSCHIG00000011972-ENSCHIG00000014866
4	31031116	4_31031116	T	C	intron_variant	MODIFIER	ENSCHIE00000095447	GENE_ENSCHIE00000095447
4	31176931	4_31176931	G	A	intergenic_region	MODIFIER	GPR37-ENSCHIE00000009494	ENSCHIG00000020618-GENE_ENSCHIE00000009494
4	31745104	4_31745104	T	C	intergenic_region	MODIFIER	TMEM229A-gene:ENSCHIG00000015094	ENSCHIG00000011201-ENSCHIG00000015094
4	32292976	4_32292976	C	A	intron_variant	MODIFIER	ENSCHIE00000140362	GENE_ENSCHIE00000140362
4	32693089	4_32693089	T	C	intron_variant	MODIFIER	ENSCHIE00000091951	GENE_ENSCHIE00000091951
4	32846557	4_32846557	C	T	intergenic_region	MODIFIER	SLC13A1-CADPS2	ENSCHIG00000014530-ENSCHIG00000022820
4	32962429	4_32962429	C	T	intron_variant	MODIFIER	ENSCHIE00000184956	GENE_ENSCHIE00000184956
4	33362489	4_33362489	T	C	intron_variant	MODIFIER	ENSCHIE00000184956	GENE_ENSCHIE00000184956
4	33464450	4_33464450	C	A	downstream_gene_variant	MODIFIER	ENSCHIE00000029455	GENE_ENSCHIE00000029455
4	33864518	4_33864518	G	A	intron_variant	MODIFIER	ENSCHIE00000123344	GENE_ENSCHIE00000123344
4	34024284	4_34024284	C	T	intergenic_region	MODIFIER	ENSCHIE00000025768-FAM3C	GENE_ENSCHIE00000025768-ENSCHIG00000026717
4	34054451	4_34054451	G	A	intergenic_region	MODIFIER	ENSCHIE00000025768-FAM3C	GENE_ENSCHIE00000025768-ENSCHIG00000026717
4	34263958	4_34263958	T	A	intron_variant	MODIFIER	ENSCHIE00000228755	GENE_ENSCHIE00000228755
4	34664276	4_34664276	C	T	intron_variant	MODIFIER	ENSCHIE00000032317	GENE_ENSCHIE00000032317
4	34849857	4_34849857	G	A	synonymous_variant	LOW	ENSCHIE00000072462	GENE_ENSCHIE00000072462
4	34901299	4_34901299	A	G	intergenic_region	MODIFIER	TSPAN12-gene:ENSCHIG00000025503	ENSCHIG00000012755-ENSCHIG00000025503
4	34932795	4_34932795	C	A	intergenic_region	MODIFIER	TSPAN12-gene:ENSCHIG00000025503	ENSCHIG00000012755-ENSCHIG00000025503
4	35333262	4_35333262	T	C	intron_variant	MODIFIER	ENSCHIE00000130603	GENE_ENSCHIE00000130603
4	35405396	4_35405396	T	C	intron_variant	MODIFIER	ENSCHIE00000130603	GENE_ENSCHIE00000130603
4	35687951	4_35687951	C	T	intergenic_region	MODIFIER	ENSCHIE00000029494-ENSCHIE00000019085	GENE_ENSCHIE00000029494-GENE_ENSCHIE00000019085
4	36087993	4_36087993	T	C	intergenic_region	MODIFIER	ENSCHIE00000029494-ENSCHIE00000019085	GENE_ENSCHIE00000029494-GENE_ENSCHIE00000019085
4	36416400	4_36416400	T	A	intergenic_region	MODIFIER	ENSCHIE00000019085-gene:ENSCHIG00000002976	GENE_ENSCHIE00000019085-ENSCHIG00000002976
4	36520130	4_36520130	T	G	intergenic_region	MODIFIER	gene:ENSCHIG00000002976-gene:ENSCHIG00000022010	ENSCHIG00000002976-ENSCHIG00000022010
4	36750806	4_36750806	G	A	intergenic_region	MODIFIER	gene:ENSCHIG00000002976-gene:ENSCHIG00000022010	ENSCHIG00000002976-ENSCHIG00000022010
4	37057396	4_37057396	C	T	intergenic_region	MODIFIER	gene:ENSCHIG00000002976-gene:ENSCHIG00000022010	ENSCHIG00000002976-ENSCHIG00000022010
4	37372147	4_37372147	C	T	intergenic_region	MODIFIER	gene:ENSCHIG00000022010-LSM8	ENSCHIG00000022010-ENSCHIG00000014201
4	37728246	4_37728246	A	G	intron_variant	MODIFIER	ENSCHIE00000157414	GENE_ENSCHIE00000157414
4	37991847	4_37991847	A	G	intergenic_region	MODIFIER	AMPH-VPS41	ENSCHIG00000020495-ENSCHIG00000005959
4	38187378	4_38187378	A	C	intron_variant	MODIFIER	ENSCHIE00000025203	GENE_ENSCHIE00000025203
4	38337130	4_38337130	C	T	intergenic_region	MODIFIER	ENSCHIE00000008584-gene:ENSCHIG00000020600	GENE_ENSCHIE00000008584-ENSCHIG00000020600
4	38479669	4_38479669	G	A	intron_variant	MODIFIER	ENSCHIE00000158449	GENE_ENSCHIE00000158449
4	38629578	4_38629578	G	T	intron_variant	MODIFIER	ENSCHIE00000158449	GENE_ENSCHIE00000158449
4	39165420	4_39165420	G	T	intron_variant	MODIFIER	ENSCHIE00000176553	GENE_ENSCHIE00000176553
4	39429241	4_39429241	C	T	intergenic_region	MODIFIER	gene:ENSCHIG00000017599-ENSCHIE00000029548	ENSCHIG00000017599-GENE_ENSCHIE00000029548
4	39799350	4_39799350	A	G	intergenic_region	MODIFIER	gene:ENSCHIG00000017599-ENSCHIE00000029548	ENSCHIG00000017599-GENE_ENSCHIE00000029548
4	39979092	4_39979092	T	C	intron_variant	MODIFIER	ENSCHIE00000029548	GENE_ENSCHIE00000029548
4	40379349	4_40379349	A	G	intergenic_region	MODIFIER	ENSCHIE00000029600-ENSCHIE00000029622	GENE_ENSCHIE00000029600-GENE_ENSCHIE00000029622
4	40671229	4_40671229	G	A	intergenic_region	MODIFIER	ENSCHIE00000029622-INHBA	GENE_ENSCHIE00000029622-ENSCHIG00000025901
4	40862535	4_40862535	C	T	synonymous_variant	LOW	ENSCHIE00000219442	GENE_ENSCHIE00000219442
4	40863369	4_40863369	G	A	synonymous_variant	LOW	ENSCHIE00000219442	GENE_ENSCHIE00000219442
4	40863375	4_40863375	C	T	synonymous_variant	LOW	ENSCHIE00000219442	GENE_ENSCHIE00000219442
4	40873568	4_40873568	G	T	missense_variant	MODERATE	ENSCHIE00000219442	GENE_ENSCHIE00000219442
4	41412430	4_41412430	G	A	upstream_gene_variant	MODIFIER	ENSCHIE00000100876	GENE_ENSCHIE00000100876
4	41552008	4_41552008	T	A	upstream_gene_variant	MODIFIER	ENSCHIE00000029653	GENE_ENSCHIE00000029653
4	41952101	4_41952101	A	G	intergenic_region	MODIFIER	gene:ENSCHIG00000012804-C7orf25	ENSCHIG00000012804-ENSCHIG00000009068
4	42032120	4_42032120	C	T	intergenic_region	MODIFIER	gene:ENSCHIG00000012804-C7orf25	ENSCHIG00000012804-ENSCHIG00000009068
4	42400745	4_42400745	T	C	intron_variant	MODIFIER	ENSCHIE00000139084	GENE_ENSCHIE00000139084
4	42537170	4_42537170	A	G	intron_variant	MODIFIER	ENSCHIE00000139084	GENE_ENSCHIE00000139084
4	42637950	4_42637950	T	A	intron_variant	MODIFIER	ENSCHIE00000139084	GENE_ENSCHIE00000139084
4	42753048	4_42753048	C	T	intergenic_region	MODIFIER	COA1-gene:ENSCHIG00000019345	ENSCHIG00000025366-ENSCHIG00000019345
4	42967363	4_42967363	C	T	intron_variant	MODIFIER	ENSCHIE00000185955	GENE_ENSCHIE00000185955
4	43296841	4_43296841	A	G	synonymous_variant	LOW	ENSCHIE00000096318	GENE_ENSCHIE00000096318
4	43676896	4_43676896	A	G	intergenic_region	MODIFIER	gene:ENSCHIG00000019304-RAMP3	ENSCHIG00000019304-ENSCHIG00000019009
4	44061438	4_44061438	T	C	intron_variant	MODIFIER	ENSCHIE00000202190	GENE_ENSCHIE00000202190
4	44061674	4_44061674	G	A	missense_variant	MODERATE	ENSCHIE00000202190	GENE_ENSCHIE00000202190
4	44061683	4_44061683	G	T	missense_variant	MODERATE	ENSCHIE00000202190	GENE_ENSCHIE00000202190
4	44281689	4_44281689	G	A	intergenic_region	MODIFIER	IGFBP3-ENSCHIE00000029733	ENSCHIG00000024310-GENE_ENSCHIE00000029733
4	44321534	4_44321534	T	C	intergenic_region	MODIFIER	IGFBP3-ENSCHIE00000029733	ENSCHIG00000024310-GENE_ENSCHIE00000029733
4	44391568	4_44391568	A	C	intergenic_region	MODIFIER	IGFBP3-ENSCHIE00000029733	ENSCHIG00000024310-GENE_ENSCHIE00000029733
4	44646742	4_44646742	C	G	intergenic_region	MODIFIER	ENSCHIE00000029733-ENSCHIE00000029749	GENE_ENSCHIE00000029733-GENE_ENSCHIE00000029749
4	44844834	4_44844834	T	C	intron_variant	MODIFIER	ENSCHIE00000029749	GENE_ENSCHIE00000029749
4	45244941	4_45244941	G	A	intron_variant	MODIFIER	ENSCHIE00000233651	GENE_ENSCHIE00000233651
4	45344005	4_45344005	G	A	intron_variant	MODIFIER	ENSCHIE00000233651	GENE_ENSCHIE00000233651
4	45509834	4_45509834	A	T	intergenic_region	MODIFIER	ENSCHIE00000025997-HUS1	GENE_ENSCHIE00000025997-ENSCHIG00000024158
4	45919468	4_45919468	T	G	intergenic_region	MODIFIER	gene:ENSCHIG00000023931-ENSCHIE00000010553	ENSCHIG00000023931-GENE_ENSCHIE00000010553
4	46319595	4_46319595	T	A	intergenic_region	MODIFIER	ENSCHIE00000010553-ENSCHIE00000029799	GENE_ENSCHIE00000010553-GENE_ENSCHIE00000029799
4	46391711	4_46391711	C	T	intergenic_region	MODIFIER	ENSCHIE00000010553-ENSCHIE00000029799	GENE_ENSCHIE00000010553-GENE_ENSCHIE00000029799
4	46509831	4_46509831	C	A	intergenic_region	MODIFIER	ENSCHIE00000010553-ENSCHIE00000029799	GENE_ENSCHIE00000010553-GENE_ENSCHIE00000029799
4	46936313	4_46936313	G	A	intergenic_region	MODIFIER	ZNF804B-ENSCHIE00000016437	ENSCHIG00000015623-GENE_ENSCHIE00000016437
4	47127217	4_47127217	C	T	intergenic_region	MODIFIER	ENSCHIE00000016437-TEX47	GENE_ENSCHIE00000016437-ENSCHIG00000008630
4	47438439	4_47438439	A	G	intergenic_region	MODIFIER	TEX47-ENSCHIE00000029866	ENSCHIG00000008630-GENE_ENSCHIE00000029866
4	47790847	4_47790847	T	C	intergenic_region	MODIFIER	ENSCHIE00000029880-STEAP4	GENE_ENSCHIE00000029880-ENSCHIG00000008525
4	47980748	4_47980748	T	C	intron_variant	MODIFIER	ENSCHIE00000169301	GENE_ENSCHIE00000169301
4	48380780	4_48380780	T	C	intergenic_region	MODIFIER	ENSCHIE00000029909-NPY	GENE_ENSCHIE00000029909-ENSCHIG00000007443
4	48460542	4_48460542	G	A	intergenic_region	MODIFIER	ENSCHIE00000029909-NPY	GENE_ENSCHIE00000029909-ENSCHIG00000007443
4	48612520	4_48612520	C	T	synonymous_variant	LOW	ENSCHIE00000030320	GENE_ENSCHIE00000030320
4	48652594	4_48652594	C	T	intergenic_region	MODIFIER	NPY-ENSCHIE00000029947	ENSCHIG00000007443-GENE_ENSCHIE00000029947
4	48664215	4_48664215	T	C	intergenic_region	MODIFIER	NPY-ENSCHIE00000029947	ENSCHIG00000007443-GENE_ENSCHIE00000029947
4	48942294	4_48942294	G	A	downstream_gene_variant	MODIFIER	ENSCHIE00000029947	GENE_ENSCHIE00000029947
4	49406181	4_49406181	T	C	intergenic_region	MODIFIER	OSBPL3-gene:ENSCHIG00000025853	ENSCHIG00000017106-ENSCHIG00000025853
4	49520329	4_49520329	G	A	intron_variant	MODIFIER	ENSCHIE00000073760	GENE_ENSCHIE00000073760
4	49629549	4_49629549	C	T	intron_variant	MODIFIER	ENSCHIE00000029984	GENE_ENSCHIE00000029984
4	49849352	4_49849352	G	A	intergenic_region	MODIFIER	ENSCHIE00000030009-ENSCHIE00000030023	GENE_ENSCHIE00000030009-GENE_ENSCHIE00000030023
4	50062625	4_50062625	A	G	intron_variant	MODIFIER	ENSCHIE00000030023	GENE_ENSCHIE00000030023
4	50209397	4_50209397	C	T	intergenic_region	MODIFIER	ENSCHIE00000030023-ENSCHIE00000043348	GENE_ENSCHIE00000030023-GENE_ENSCHIE00000043348
4	50349291	4_50349291	A	C	intergenic_region	MODIFIER	ENSCHIE00000043348-NFE2L3	GENE_ENSCHIE00000043348-ENSCHIG00000009777
4	50603890	4_50603890	T	C	intron_variant	MODIFIER	ENSCHIE00000168907	GENE_ENSCHIE00000168907
4	51004287	4_51004287	G	A	intron_variant	MODIFIER	ENSCHIE00000063942	GENE_ENSCHIE00000063942
4	51070770	4_51070770	C	G	upstream_gene_variant	MODIFIER	ENSCHIE00000064016	GENE_ENSCHIE00000064016
4	51322599	4_51322599	T	C	upstream_gene_variant	MODIFIER	gene:ENSCHIG00000021947	gene:ENSCHIG00000021947
4	51604403	4_51604403	C	A	intergenic_region	MODIFIER	gene:ENSCHIG00000020370-gene:ENSCHIG00000011333	ENSCHIG00000020370-ENSCHIG00000011333
4	51646500	4_51646500	A	G	intron_variant	MODIFIER	ENSCHIE00000059281	GENE_ENSCHIE00000059281
4	52017226	4_52017226	C	T	intron_variant	MODIFIER	ENSCHIE00000004158	GENE_ENSCHIE00000004158
4	52051358	4_52051358	G	A	intron_variant	MODIFIER	ENSCHIE00000004158	GENE_ENSCHIE00000004158
4	52243434	4_52243434	C	T	upstream_gene_variant	MODIFIER	ENSCHIE00000004158	GENE_ENSCHIE00000004158
4	52265856	4_52265856	T	G	intergenic_region	MODIFIER	JAZF1-CREB5	ENSCHIG00000000484-ENSCHIG00000017696
4	52269687	4_52269687	G	A	intergenic_region	MODIFIER	JAZF1-CREB5	ENSCHIG00000000484-ENSCHIG00000017696
4	52285397	4_52285397	C	T	intergenic_region	MODIFIER	JAZF1-CREB5	ENSCHIG00000000484-ENSCHIG00000017696
4	52405681	4_52405681	C	T	intergenic_region	MODIFIER	JAZF1-CREB5	ENSCHIG00000000484-ENSCHIG00000017696
4	52510123	4_52510123	C	T	intron_variant	MODIFIER	ENSCHIE00000128003	GENE_ENSCHIE00000128003
4	52910343	4_52910343	A	G	intron_variant	MODIFIER	ENSCHIE00000128003	GENE_ENSCHIE00000128003
4	53219653	4_53219653	A	G	intergenic_region	MODIFIER	CPVL-gene:ENSCHIG00000022390	ENSCHIG00000015778-ENSCHIG00000022390
4	53510061	4_53510061	C	T	intron_variant	MODIFIER	ENSCHIE00000179970	GENE_ENSCHIE00000179970
4	53917494	4_53917494	T	C	intron_variant	MODIFIER	ENSCHIE00000184806	GENE_ENSCHIE00000184806
4	54101185	4_54101185	A	G	intergenic_region	MODIFIER	MTURN-gene:ENSCHIG00000020136	ENSCHIG00000012150-ENSCHIG00000020136
4	54296378	4_54296378	A	C	intergenic_region	MODIFIER	ZNRF2-NOD1	ENSCHIG00000009300-ENSCHIG00000019284
4	54560136	4_54560136	C	A	intron_variant	MODIFIER	ENSCHIE00000118201	GENE_ENSCHIE00000118201
4	54854373	4_54854373	G	A	intron_variant	MODIFIER	ENSCHIE00000117243	GENE_ENSCHIE00000117243
4	54858316	4_54858316	C	T	intron_variant	MODIFIER	ENSCHIE00000117243	GENE_ENSCHIE00000117243
4	54859584	4_54859584	T	C	missense_variant	MODERATE	ENSCHIE00000117243	GENE_ENSCHIE00000117243
4	54860393	4_54860393	C	G	missense_variant	MODERATE	ENSCHIE00000117243	GENE_ENSCHIE00000117243
4	54862669	4_54862669	G	A	intron_variant	MODIFIER	ENSCHIE00000117243	GENE_ENSCHIE00000117243
4	54864380	4_54864380	G	T	intron_variant	MODIFIER	ENSCHIE00000117243	GENE_ENSCHIE00000117243
4	54867691	4_54867691	C	T	downstream_gene_variant	MODIFIER	ENSCHIE00000117477	GENE_ENSCHIE00000117477
4	55196975	4_55196975	A	G	intergenic_region	MODIFIER	NEUROD6-ITPRID1	ENSCHIG00000010993-ENSCHIG00000022663
4	55488731	4_55488731	G	A	intron_variant	MODIFIER	ENSCHIE00000062298	GENE_ENSCHIE00000062298
4	55550665	4_55550665	C	T	intron_variant	MODIFIER	ENSCHIE00000128651	GENE_ENSCHIE00000128651
4	55951023	4_55951023	G	C	intron_variant	MODIFIER	ENSCHIE00000128651	GENE_ENSCHIE00000128651
4	56017216	4_56017216	C	A	intron_variant	MODIFIER	ENSCHIE00000128651	GENE_ENSCHIE00000128651
4	56379992	4_56379992	C	A	upstream_gene_variant	MODIFIER	gene:ENSCHIG00000013518	gene:ENSCHIG00000013518
4	56599506	4_56599506	T	C	upstream_gene_variant	MODIFIER	gene:ENSCHIG00000002120	gene:ENSCHIG00000002120
4	56745957	4_56745957	A	C	intron_variant	MODIFIER	ENSCHIE00000022509	GENE_ENSCHIE00000022509
4	57274729	4_57274729	T	G	downstream_gene_variant	MODIFIER	ENSCHIE00000030104	GENE_ENSCHIE00000030104
4	57334160	4_57334160	A	T	intron_variant	MODIFIER	ENSCHIE00000136042	GENE_ENSCHIE00000136042
4	57348422	4_57348422	G	A	intron_variant	MODIFIER	ENSCHIE00000136042	GENE_ENSCHIE00000136042
4	57598820	4_57598820	T	G	intergenic_region	MODIFIER	BMPER-NPSR1	ENSCHIG00000018366-ENSCHIG00000026420
4	57788343	4_57788343	A	C	intergenic_region	MODIFIER	BMPER-NPSR1	ENSCHIG00000018366-ENSCHIG00000026420
4	58118657	4_58118657	G	A	intron_variant	MODIFIER	ENSCHIE00000090074	GENE_ENSCHIE00000090074
4	58424948	4_58424948	C	T	intergenic_region	MODIFIER	TBX20-ENSCHIE00000018670	ENSCHIG00000011208-GENE_ENSCHIE00000018670
4	58633485	4_58633485	G	A	intergenic_region	MODIFIER	ENSCHIE00000018670-HERPUD2	GENE_ENSCHIE00000018670-ENSCHIG00000024009
4	59092740	4_59092740	C	T	intergenic_region	MODIFIER	SEPTIN7-EEPD1	ENSCHIG00000013805-ENSCHIG00000006418
4	59093060	4_59093060	T	C	intergenic_region	MODIFIER	SEPTIN7-EEPD1	ENSCHIG00000013805-ENSCHIG00000006418
4	59186251	4_59186251	C	T	intron_variant	MODIFIER	ENSCHIE00000024909	GENE_ENSCHIE00000024909
4	59221513	4_59221513	C	T	intron_variant	MODIFIER	ENSCHIE00000024909	GENE_ENSCHIE00000024909
4	59335256	4_59335256	A	G	intron_variant	MODIFIER	ENSCHIE00000141806	GENE_ENSCHIE00000141806
4	59472781	4_59472781	C	A	intron_variant	MODIFIER	ENSCHIE00000202265	GENE_ENSCHIE00000202265
4	59503908	4_59503908	G	A	intron_variant	MODIFIER	ENSCHIE00000202265	GENE_ENSCHIE00000202265
4	59918900	4_59918900	T	C	intron_variant	MODIFIER	ENSCHIE00000162261	GENE_ENSCHIE00000162261
4	60298120	4_60298120	A	G	intergenic_region	MODIFIER	ELMO1-ENSCHIE00000030136	ENSCHIG00000020902-GENE_ENSCHIE00000030136
4	60678638	4_60678638	T	C	downstream_gene_variant	MODIFIER	gene:ENSCHIG00000002553	gene:ENSCHIG00000002553
4	60874855	4_60874855	C	G	intergenic_region	MODIFIER	gene:ENSCHIG00000002553-ENSCHIE00000030175	ENSCHIG00000002553-GENE_ENSCHIE00000030175
4	61551627	4_61551627	T	C	intergenic_region	MODIFIER	ENSCHIE00000030186-ENSCHIE00000030194	GENE_ENSCHIE00000030186-GENE_ENSCHIE00000030194
4	61849653	4_61849653	C	T	intergenic_region	MODIFIER	ENSCHIE00000030186-ENSCHIE00000030194	GENE_ENSCHIE00000030186-GENE_ENSCHIE00000030194
4	62249881	4_62249881	A	G	intergenic_region	MODIFIER	ENSCHIE00000030186-ENSCHIE00000030194	GENE_ENSCHIE00000030186-GENE_ENSCHIE00000030194
4	62376136	4_62376136	G	A	intergenic_region	MODIFIER	ENSCHIE00000030186-ENSCHIE00000030194	GENE_ENSCHIE00000030186-GENE_ENSCHIE00000030194
4	62776145	4_62776145	T	A	intergenic_region	MODIFIER	ENSCHIE00000030194-ENSCHIE00000030212	GENE_ENSCHIE00000030194-GENE_ENSCHIE00000030212
4	62934464	4_62934464	G	T	intron_variant	MODIFIER	ENSCHIE00000030212	GENE_ENSCHIE00000030212
4	63144148	4_63144148	A	G	intergenic_region	MODIFIER	ENSCHIE00000030212-gene:ENSCHIG00000009535	GENE_ENSCHIE00000030212-ENSCHIG00000009535
4	63396415	4_63396415	T	C	intron_variant	MODIFIER	ENSCHIE00000043665	GENE_ENSCHIE00000043665
4	63643974	4_63643974	T	C	intron_variant	MODIFIER	ENSCHIE00000153024	GENE_ENSCHIE00000153024
4	64066153	4_64066153	T	C	intron_variant	MODIFIER	ENSCHIE00000153024	GENE_ENSCHIE00000153024
4	64166077	4_64166077	C	G	intron_variant	MODIFIER	ENSCHIE00000042029	GENE_ENSCHIE00000042029
4	64285187	4_64285187	C	G	intergenic_region	MODIFIER	ZNF277-IFRD1	ENSCHIG00000009269-ENSCHIG00000017336
4	64633211	4_64633211	C	T	intron_variant	MODIFIER	ENSCHIE00000117136	GENE_ENSCHIE00000117136
4	64716983	4_64716983	T	G	intron_variant	MODIFIER	ENSCHIE00000215797	GENE_ENSCHIE00000215797
4	65092352	4_65092352	G	A	intron_variant	MODIFIER	ENSCHIE00000030232	GENE_ENSCHIE00000030232
4	65436123	4_65436123	C	T	intergenic_region	MODIFIER	ENSCHIE00000030232-ENSCHIE00000030251	GENE_ENSCHIE00000030232-GENE_ENSCHIE00000030251
4	65757134	4_65757134	C	T	intergenic_region	MODIFIER	PPP1R3A-gene:ENSCHIG00000008927	ENSCHIG00000008771-ENSCHIG00000008927
4	66127714	4_66127714	T	C	intergenic_region	MODIFIER	PPP1R3A-gene:ENSCHIG00000008927	ENSCHIG00000008771-ENSCHIG00000008927
4	66509934	4_66509934	C	G	intergenic_region	MODIFIER	FOXP2-ENSCHIE00000030257	ENSCHIG00000023721-GENE_ENSCHIE00000030257
4	66910400	4_66910400	C	T	intergenic_region	MODIFIER	MDFIC-ENSCHIE00000030266	ENSCHIG00000011870-GENE_ENSCHIE00000030266
4	67329805	4_67329805	G	A	intergenic_region	MODIFIER	ENSCHIE00000030266-ENSCHIE00000009456	GENE_ENSCHIE00000030266-GENE_ENSCHIE00000009456
4	67730101	4_67730101	G	T	intergenic_region	MODIFIER	ENSCHIE00000030290-TFEC	GENE_ENSCHIE00000030290-ENSCHIG00000019490
4	67874217	4_67874217	A	G	intron_variant	MODIFIER	ENSCHIE00000147155	GENE_ENSCHIE00000147155
4	68088473	4_68088473	A	G	intron_variant	MODIFIER	ENSCHIE00000222244	GENE_ENSCHIE00000222244
4	68395588	4_68395588	A	C	downstream_gene_variant	MODIFIER	gene:ENSCHIG00000013089	gene:ENSCHIG00000013089
4	68783907	4_68783907	A	G	upstream_gene_variant	MODIFIER	ENSCHIE00000083101	GENE_ENSCHIE00000083101
4	69139492	4_69139492	G	A	intergenic_region	MODIFIER	ST7-WNT2	ENSCHIG00000020176-ENSCHIG00000011054
4	69148277	4_69148277	A	G	intergenic_region	MODIFIER	ST7-WNT2	ENSCHIG00000020176-ENSCHIG00000011054
4	69713408	4_69713408	T	C	intron_variant	MODIFIER	ENSCHIE00000097352	GENE_ENSCHIE00000097352
4	69835257	4_69835257	T	C	intergenic_region	MODIFIER	CTTNBP2-ENSCHIE00000030301	ENSCHIG00000014972-GENE_ENSCHIE00000030301
4	70224516	4_70224516	T	G	missense_variant	MODERATE	ENSCHIE00000221249	GENE_ENSCHIE00000221249
4	70384693	4_70384693	T	C	intergenic_region	MODIFIER	STARD3NL-gene:ENSCHIG00000011047	ENSCHIG00000018771-ENSCHIG00000011047
4	70624821	4_70624821	T	C	intergenic_region	MODIFIER	NME8-PNPLA8	ENSCHIG00000025859-ENSCHIG00000022837
4	70683876	4_70683876	G	A	intron_variant	MODIFIER	ENSCHIE00000185221	GENE_ENSCHIE00000185221
4	71021198	4_71021198	C	T	intron_variant	MODIFIER	ENSCHIE00000228362	GENE_ENSCHIE00000228362
4	71358359	4_71358359	A	T	intergenic_region	MODIFIER	DLD-SLC26A3	ENSCHIG00000024053-ENSCHIG00000027159
4	71418295	4_71418295	T	C	intergenic_region	MODIFIER	DLD-SLC26A3	ENSCHIG00000024053-ENSCHIG00000027159
4	71820221	4_71820221	C	T	intron_variant	MODIFIER	ENSCHIE00000214079	GENE_ENSCHIE00000214079
4	72075429	4_72075429	G	A	intron_variant	MODIFIER	ENSCHIE00000216828	GENE_ENSCHIE00000216828
4	72541220	4_72541220	T	C	intergenic_region	MODIFIER	CCDC71L-ENSCHIE00000030314	ENSCHIG00000008047-GENE_ENSCHIE00000030314
4	72620753	4_72620753	C	G	intergenic_region	MODIFIER	CCDC71L-ENSCHIE00000030314	ENSCHIG00000008047-GENE_ENSCHIE00000030314
4	72678417	4_72678417	G	C	intron_variant	MODIFIER	ENSCHIE00000030316	GENE_ENSCHIE00000030316
4	72849265	4_72849265	A	C	intergenic_region	MODIFIER	ENSCHIE00000030316-NAMPT	GENE_ENSCHIE00000030316-ENSCHIG00000013574
4	73163301	4_73163301	C	T	upstream_gene_variant	MODIFIER	ENSCHIE00000030344	GENE_ENSCHIE00000030344
4	73287545	4_73287545	G	A	intergenic_region	MODIFIER	CDHR3-ENSCHIE00000115740	ENSCHIG00000018239-GENE_ENSCHIE00000115740
4	73594381	4_73594381	G	A	intron_variant	MODIFIER	ENSCHIE00000115740	GENE_ENSCHIE00000115740
4	73916246	4_73916246	C	A	intron_variant	MODIFIER	ENSCHIE00000191313	GENE_ENSCHIE00000191313
4	74146517	4_74146517	T	C	intergenic_region	MODIFIER	KMT2E-gene:ENSCHIG00000009888	ENSCHIG00000024475-ENSCHIG00000009888
4	74674118	4_74674118	A	G	intergenic_region	MODIFIER	gene:ENSCHIG00000009888-gene:ENSCHIG00000017227	ENSCHIG00000009888-ENSCHIG00000017227
4	75102736	4_75102736	G	C	intron_variant	MODIFIER	ENSCHIE00000110274	GENE_ENSCHIE00000110274
4	75202542	4_75202542	C	T	intron_variant	MODIFIER	ENSCHIE00000110274	GENE_ENSCHIE00000110274
4	75333448	4_75333448	C	T	intron_variant	MODIFIER	ENSCHIE00000110274	GENE_ENSCHIE00000110274
4	75426446	4_75426446	T	G	intron_variant	MODIFIER	ENSCHIE00000110274	GENE_ENSCHIE00000110274
4	75680515	4_75680515	T	C	intron_variant	MODIFIER	ENSCHIE00000195911	GENE_ENSCHIE00000195911
4	75989179	4_75989179	A	C	intron_variant	MODIFIER	ENSCHIE00000022873	GENE_ENSCHIE00000022873
4	76225626	4_76225626	A	T	intron_variant	MODIFIER	ENSCHIE00000197139	GENE_ENSCHIE00000197139
4	76407992	4_76407992	T	C	intron_variant	MODIFIER	ENSCHIE00000072240	GENE_ENSCHIE00000072240
4	76501599	4_76501599	T	G	intergenic_region	MODIFIER	GSAP-gene:ENSCHIG00000011998	ENSCHIG00000012725-ENSCHIG00000011998
4	76693119	4_76693119	A	G	upstream_gene_variant	MODIFIER	gene:ENSCHIG00000002876	gene:ENSCHIG00000002876
4	77093177	4_77093177	T	C	intron_variant	MODIFIER	ENSCHIE00000076553	GENE_ENSCHIE00000076553
4	77474298	4_77474298	T	C	intron_variant	MODIFIER	ENSCHIE00000076553	GENE_ENSCHIE00000076553
4	77753014	4_77753014	T	C	intergenic_region	MODIFIER	MAGI2-gene:ENSCHIG00000024966	ENSCHIG00000013149-ENSCHIG00000024966
4	78137205	4_78137205	G	C	intergenic_region	MODIFIER	MAGI2-gene:ENSCHIG00000024966	ENSCHIG00000013149-ENSCHIG00000024966
4	78221242	4_78221242	C	T	intergenic_region	MODIFIER	MAGI2-gene:ENSCHIG00000024966	ENSCHIG00000013149-ENSCHIG00000024966
4	78446366	4_78446366	T	C	intergenic_region	MODIFIER	MAGI2-gene:ENSCHIG00000024966	ENSCHIG00000013149-ENSCHIG00000024966
4	78846514	4_78846514	A	G	intergenic_region	MODIFIER	ENSCHIE00000030379-ENSCHIE00000030436	GENE_ENSCHIE00000030379-GENE_ENSCHIE00000030436
4	79057148	4_79057148	G	T	intron_variant	MODIFIER	ENSCHIE00000030436	GENE_ENSCHIE00000030436
4	79121378	4_79121378	G	A	intron_variant	MODIFIER	ENSCHIE00000030436	GENE_ENSCHIE00000030436
4	79395262	4_79395262	A	G	intergenic_region	MODIFIER	GNAI1-gene:ENSCHIG00000010719	ENSCHIG00000023476-ENSCHIG00000010719
4	79681603	4_79681603	G	A	intron_variant	MODIFIER	ENSCHIE00000135016	GENE_ENSCHIE00000135016
4	79988455	4_79988455	A	T	3_prime_UTR_variant	MODIFIER	ENSCHIE00000083780	GENE_ENSCHIE00000083780
4	80217541	4_80217541	A	G	intron_variant	MODIFIER	ENSCHIE00000120961	GENE_ENSCHIE00000120961
4	80722803	4_80722803	G	A	intergenic_region	MODIFIER	SEMA3C-ENSCHIE00000007190	ENSCHIG00000017078-GENE_ENSCHIE00000007190
4	81203774	4_81203774	G	A	intron_variant	MODIFIER	ENSCHIE00000030448	GENE_ENSCHIE00000030448
4	81645238	4_81645238	C	T	intergenic_region	MODIFIER	ENSCHIE00000030496-CACNA2D1	GENE_ENSCHIE00000030496-ENSCHIG00000023258
4	82045728	4_82045728	T	C	upstream_gene_variant	MODIFIER	ENSCHIE00000025680	GENE_ENSCHIE00000025680
4	82228719	4_82228719	T	C	intergenic_region	MODIFIER	CACNA2D1-gene:ENSCHIG00000002859	ENSCHIG00000023258-ENSCHIG00000002859
4	82629103	4_82629103	T	C	intron_variant	MODIFIER	ENSCHIE00000071087	GENE_ENSCHIE00000071087
4	82965009	4_82965009	C	A	intergenic_region	MODIFIER	PCLO-SEMA3E	ENSCHIG00000012611-ENSCHIG00000019936
4	83365063	4_83365063	T	C	intron_variant	MODIFIER	ENSCHIE00000151619	GENE_ENSCHIE00000151619
4	83765343	4_83765343	C	T	intron_variant	MODIFIER	ENSCHIE00000103406	GENE_ENSCHIE00000103406
4	84165463	4_84165463	C	T	intron_variant	MODIFIER	ENSCHIE00000103406	GENE_ENSCHIE00000103406
4	84374576	4_84374576	G	A	intergenic_region	MODIFIER	SEMA3A-SEMA3D	ENSCHIG00000015571-ENSCHIG00000018377
4	84777422	4_84777422	T	C	intron_variant	MODIFIER	ENSCHIE00000136604	GENE_ENSCHIE00000136604
4	85174668	4_85174668	G	A	intergenic_region	MODIFIER	ENSCHIE00000030513-gene:ENSCHIG00000002535	GENE_ENSCHIE00000030513-ENSCHIG00000002535
4	85589491	4_85589491	G	T	intergenic_region	MODIFIER	ENSCHIE00000030513-gene:ENSCHIG00000002535	GENE_ENSCHIE00000030513-ENSCHIG00000002535
4	85979242	4_85979242	A	G	intergenic_region	MODIFIER	ENSCHIE00000030541-ENSCHIE00000030578	GENE_ENSCHIE00000030541-GENE_ENSCHIE00000030578
4	86380099	4_86380099	A	T	intergenic_region	MODIFIER	ENSCHIE00000030578-GRM3	GENE_ENSCHIE00000030578-ENSCHIG00000018843
4	86728481	4_86728481	C	T	intergenic_region	MODIFIER	ENSCHIE00000030578-GRM3	GENE_ENSCHIE00000030578-ENSCHIG00000018843
4	86835241	4_86835241	T	C	intron_variant	MODIFIER	ENSCHIE00000141084	GENE_ENSCHIE00000141084
4	87060535	4_87060535	T	C	intron_variant	MODIFIER	ENSCHIE00000187834	GENE_ENSCHIE00000187834
4	87366508	4_87366508	A	G	intron_variant	MODIFIER	ENSCHIE00000125673	GENE_ENSCHIE00000125673
4	87415489	4_87415489	G	A	intron_variant	MODIFIER	ENSCHIE00000060872	GENE_ENSCHIE00000060872
4	87504658	4_87504658	C	G	intron_variant	MODIFIER	ENSCHIE00000152774	GENE_ENSCHIE00000152774
4	88305051	4_88305051	T	C	intergenic_region	MODIFIER	DBF4-CCDC126	ENSCHIG00000020657-ENSCHIG00000024127
4	88591660	4_88591660	C	T	intron_variant	MODIFIER	ENSCHIE00000218501	GENE_ENSCHIE00000218501
4	88716488	4_88716488	C	T	upstream_gene_variant	MODIFIER	ENSCHIE00000182699	GENE_ENSCHIE00000182699
4	89125199	4_89125199	G	A	synonymous_variant	LOW	ENSCHIE00000067875	GENE_ENSCHIE00000067875
4	89126616	4_89126616	G	A	synonymous_variant	LOW	ENSCHIE00000067875	GENE_ENSCHIE00000067875
4	89128802	4_89128802	A	G	synonymous_variant	LOW	ENSCHIE00000067875	GENE_ENSCHIE00000067875
4	89146340	4_89146340	A	G	intergenic_region	MODIFIER	IL6-ENSCHIE00000015757	ENSCHIG00000012291-GENE_ENSCHIE00000015757
4	89546415	4_89546415	T	C	intron_variant	MODIFIER	ENSCHIE00000013646	GENE_ENSCHIE00000013646
[truncated: 8,678 more rows]

## Sheet: SNPs with above moderate impact
#CHROM	POS	ID	REF	ALT	Annotation	Annotation_Impact	Ensemble_Gene	Official_Gene
1	5536897	1_5536897	G	T	stop_gained	HIGH	ENSCHIE00000136298	RWDD2B
1	34236275	1_34236275	G	C	missense_variant	MODERATE	ENSCHIE00000229261	POU1F1
1	34236284	1_34236284	A	C	missense_variant	MODERATE	ENSCHIE00000229298	POU1F1
1	34236294	1_34236294	T	C	missense_variant	MODERATE	ENSCHIE00000229261	POU1F1
1	34236295	1_34236295	T	C	missense_variant	MODERATE	ENSCHIE00000229261	POU1F1
1	34237374	1_34237374	C	T	missense_variant	MODERATE	ENSCHIE00000229261	POU1F1
1	34240888	1_34240888	C	A	stop_gained	HIGH	ENSCHIE00000229261	POU1F1
1	34240889	1_34240889	C	A	missense_variant	MODERATE	ENSCHIE00000229261	POU1F1
1	34251709	1_34251709	C	T	splice_donor_variant&intron_variant	HIGH	ENSCHIE00000229261	POU1F1
1	67866477	1_67866477	C	T	missense_variant	MODERATE	ENSCHIE00000106256	MYLK
1	112780014	1_112780014	C	T	missense_variant	MODERATE	ENSCHIE00000122140	LOC102185610
2	13871257	2_13871257	G	C	missense_variant	MODERATE	ENSCHIE00000135199	PEF1
2	17541937	2_17541937	G	A	missense_variant	MODERATE	ENSCHIE00000079136	SP110
2	28314990	2_28314990	T	G	missense_variant	MODERATE	ENSCHIE00000063524	INHA
2	28315358	2_28315358	C	T	missense_variant	MODERATE	ENSCHIE00000063524	INHA
2	28317593	2_28317593	A	T	missense_variant	MODERATE	ENSCHIE00000063524	INHA
2	28317632	2_28317632	C	T	missense_variant	MODERATE	ENSCHIE00000063524	INHA
2	29003718	2_29003718	A	G	missense_variant	MODERATE	ENSCHIE00000191024	PRKAG3
2	29406683	2_29406683	G	T	missense_variant	MODERATE	ENSCHIE00000123729	SLC11A1
2	111804394	2_111804394	G	A	missense_variant	MODERATE	ENSCHIE00000022554	METAP1D
3	3168468	3_3168468	C	T	missense_variant	MODERATE	ENSCHIE00000194769	PER2
3	12482429	3_12482429	G	A	missense_variant	MODERATE	ENSCHIE00000105325	GNL2
3	15257724	3_15257724	T	C	missense_variant	MODERATE	ENSCHIE00000037532	RIMS3
3	17218203	3_17218203	G	T	missense_variant	MODERATE	ENSCHIE00000133832	PPCS
3	28074824	3_28074824	T	C	missense_variant	MODERATE	ENSCHIE00000170412	GLIS1
3	28155432	3_28155432	G	T	missense_variant	MODERATE	ENSCHIE00000170412	GLIS1
3	31557150	3_31557150	A	C	missense_variant	MODERATE	ENSCHIE00000218639	C8A
3	37604480	3_37604480	T	C	missense_variant	MODERATE	ENSCHIE00000227354	KANK4
3	41108491	3_41108491	C	T	missense_variant	MODERATE	ENSCHIE00000189620	LEPR
3	41180195	3_41180195	G	A	missense_variant	MODERATE	ENSCHIE00000190907	LEPR
3	41180483	3_41180483	T	C	missense_variant	MODERATE	ENSCHIE00000190907	LEPR
3	41180633	3_41180633	G	A	missense_variant	MODERATE	ENSCHIE00000190907	LEPR
3	42906674	3_42906674	A	G	missense_variant	MODERATE	ENSCHIE00000229554	IL12RB2
3	92538013	3_92538013	G	A	missense_variant	MODERATE	ENSCHIE00000032105	NGF
3	92538511	3_92538511	C	T	missense_variant	MODERATE	ENSCHIE00000032105	NGF
3	117850090	3_117850090	G	A	missense_variant	MODERATE	ENSCHIE00000025709	LOC102174448
4	2503799	4_2503799	T	G	missense_variant	MODERATE	ENSCHIE00000070219	RBM33
4	27668376	4_27668376	C	A	missense_variant	MODERATE	ENSCHIE00000148459	LEP
4	27668492	4_27668492	C	T	missense_variant	MODERATE	ENSCHIE00000148459	LEP
4	40873568	4_40873568	G	T	missense_variant	MODERATE	ENSCHIE00000219442	INHBA
4	44061674	4_44061674	G	A	missense_variant	MODERATE	ENSCHIE00000202190	IGFBP3
4	44061683	4_44061683	G	T	missense_variant	MODERATE	ENSCHIE00000202190	IGFBP3
4	54859584	4_54859584	T	C	missense_variant	MODERATE	ENSCHIE00000117243	GHRHR
4	54860393	4_54860393	C	G	missense_variant	MODERATE	ENSCHIE00000117243	GHRHR
4	70224516	4_70224516	T	G	missense_variant	MODERATE	ENSCHIE00000221249	LOC102179160
4	104456318	4_104456318	A	G	missense_variant	MODERATE	ENSCHIE00000215697	ICA1
4	107977438	4_107977438	A	G	missense_variant	MODERATE	ENSCHIE00000187580	LOC108635858
5	5637487	5_5637487	T	C	missense_variant	MODERATE	ENSCHIE00000051229	OSBPL8
5	5649904	5_5649904	T	C	missense_variant	MODERATE	ENSCHIE00000051229	OSBPL8
5	5654136	5_5654136	G	C	missense_variant	MODERATE	ENSCHIE00000051229	OSBPL8
5	5654151	5_5654151	C	T	missense_variant	MODERATE	ENSCHIE00000051229	OSBPL8
5	24637716	5_24637716	C	T	missense_variant	MODERATE	ENSCHIE00000156324	FGD6
5	24917238	5_24917238	T	C	missense_variant	MODERATE	ENSCHIE00000013912	USP44
5	30812666	5_30812666	T	C	missense_variant	MODERATE	ENSCHIE00000168594	LALBA
5	38727197	5_38727197	A	G	missense_variant	MODERATE	ENSCHIE00000216922	PDZRN4
5	55320196	5_55320196	T	G	missense_variant	MODERATE	ENSCHIE00000030230	GLI1
5	56318209	5_56318209	C	T	missense_variant	MODERATE	ENSCHIE00000085497	MIP
5	56469804	5_56469804	G	A	missense_variant	MODERATE	ENSCHIE00000178838	SLC39A5
5	56470212	5_56470212	G	A	missense_variant	MODERATE	ENSCHIE00000178838	SLC39A5
5	56726452	5_56726452	A	G	missense_variant	MODERATE	ENSCHIE00000208000	PMEL
5	56726980	5_56726980	T	C	missense_variant	MODERATE	ENSCHIE00000208000	PMEL
5	59682022	5_59682022	G	T	missense_variant	MODERATE	ENSCHIE00000219181	CFAP54
5	59727424	5_59727424	C	T	missense_variant	MODERATE	ENSCHIE00000219181	CFAP54
5	63850187	5_63850187	G	A	missense_variant&splice_region_variant	MODERATE	ENSCHIE00000041736	UTP20
5	64883227	5_64883227	T	C	missense_variant	MODERATE	ENSCHIE00000141810	IGF1
5	64883236	5_64883236	T	A	missense_variant	MODERATE	ENSCHIE00000141810	IGF1
5	64883278	5_64883278	T	G	missense_variant	MODERATE	ENSCHIE00000141810	IGF1
5	64883288	5_64883288	C	A	missense_variant	MODERATE	ENSCHIE00000141810	IGF1
5	64883335	5_64883335	A	G	missense_variant	MODERATE	ENSCHIE00000141810	IGF1
5	64884919	5_64884919	C	T	missense_variant	MODERATE	ENSCHIE00000141676	IGF1
5	64884985	5_64884985	G	A	missense_variant	MODERATE	ENSCHIE00000141676	IGF1
5	64937939	5_64937939	C	T	missense_variant	MODERATE	ENSCHIE00000141676	IGF1
5	64937943	5_64937943	C	G	missense_variant	MODERATE	ENSCHIE00000141676	IGF1
5	64937953	5_64937953	G	A	missense_variant	MODERATE	ENSCHIE00000141676	IGF1
5	65958241	5_65958241	T	G	missense_variant	MODERATE	ENSCHIE00000230699	STAB2
5	65962408	5_65962408	G	A	missense_variant	MODERATE	ENSCHIE00000230699	STAB2
5	68973277	5_68973277	T	C	missense_variant	MODERATE	ENSCHIE00000232447	CRY1
5	68975740	5_68975740	C	T	missense_variant	MODERATE	ENSCHIE00000232447	CRY1
5	74045335	5_74045335	C	T	missense_variant	MODERATE	ENSCHIE00000062860	CSF2RB
5	98294476	5_98294476	G	A	missense_variant	MODERATE	ENSCHIE00000042229	CLEC7A
5	98393153	5_98393153	C	T	missense_variant	MODERATE	ENSCHIE00000013037	CLEC12A
5	102560591	5_102560591	G	A	missense_variant	MODERATE	ENSCHIE00000050997	CD4
6	12610429	6_12610429	C	G	missense_variant	MODERATE	ENSCHIE00000134734	ANK2
6	15156447	6_15156447	T	C	missense_variant	MODERATE	ENSCHIE00000051437	PITX2
6	29900067	6_29900067	G	A	missense_variant	MODERATE	ENSCHIE00000129078	BMPR1B
6	29903837	6_29903837	C	T	missense_variant	MODERATE	ENSCHIE00000129078	BMPR1B
6	29915283	6_29915283	T	C	missense_variant	MODERATE	ENSCHIE00000129078	BMPR1B
6	29916469	6_29916469	G	A	missense_variant	MODERATE	ENSCHIE00000129078	BMPR1B
6	29923102	6_29923102	G	A	missense_variant	MODERATE	ENSCHIE00000129078	BMPR1B
6	29947621	6_29947621	C	T	missense_variant	MODERATE	ENSCHIE00000129078	BMPR1B
6	37215069	6_37215069	T	C	missense_variant	MODERATE	ENSCHIE00000095977	SPP1
6	37216143	6_37216143	G	T	missense_variant	MODERATE	ENSCHIE00000095977	SPP1
6	37216180	6_37216180	T	C	missense_variant	MODERATE	ENSCHIE00000095977	SPP1
6	58596730	6_58596730	T	G	missense_variant	MODERATE	ENSCHIE00000047330	TLR10
6	58596847	6_58596847	T	C	missense_variant	MODERATE	ENSCHIE00000047330	TLR10
6	58597081	6_58597081	C	T	missense_variant	MODERATE	ENSCHIE00000047330	TLR10
6	58597666	6_58597666	C	T	missense_variant	MODERATE	ENSCHIE00000047330	TLR10
6	58597969	6_58597969	C	G	missense_variant	MODERATE	ENSCHIE00000047330	TLR10
6	58643173	6_58643173	C	A	missense_variant	MODERATE	ENSCHIE00000179787	TLR6
6	58643411	6_58643411	T	G	missense_variant	MODERATE	ENSCHIE00000179787	TLR6
6	58643996	6_58643996	A	C	missense_variant	MODERATE	ENSCHIE00000179787	TLR6
6	59149556	6_59149556	A	C	missense_variant	MODERATE	ENSCHIE00000201405	KLB
6	71426908	6_71426908	G	T	missense_variant	MODERATE	ENSCHIE00000119628	CLOCK
6	71429721	6_71429721	C	T	missense_variant	MODERATE	ENSCHIE00000119628	CLOCK
6	84161639	6_84161639	A	C	missense_variant	MODERATE	ENSCHIE00000078819	GNRHR
6	84615563	6_84615563	G	A	missense_variant	MODERATE	ENSCHIE00000019294	LOC102185728
6	86007960	6_86007960	G	T	missense_variant	MODERATE	ENSCHIE00000173243	CSN2
6	86007999	6_86007999	T	C	missense_variant	MODERATE	ENSCHIE00000173243	CSN2
6	86008016	6_86008016	A	G	missense_variant	MODERATE	ENSCHIE00000173243	CSN2
6	86013088	6_86013088	T	C	missense_variant	MODERATE	ENSCHIE00000173243	CSN2
6	86013093	6_86013093	T	C	missense_variant	MODERATE	ENSCHIE00000173243	CSN2
6	86209208	6_86209208	A	G	missense_variant	MODERATE	ENSCHIE00000230705	CSN3
6	89335536	6_89335536	G	A	missense_variant	MODERATE	ENSCHIE00000153701	CXCL8
6	89412939	6_89412939	C	G	missense_variant&splice_region_variant	MODERATE	ENSCHIE00000050945	LOC102181582
6	115544333	6_115544333	G	A	missense_variant	MODERATE	ENSCHIE00000070653	LRPAP1
6	115608581	6_115608581	C	T	missense_variant	MODERATE	ENSCHIE00000149913	RGS12
6	115780890	6_115780890	C	T	missense_variant	MODERATE	ENSCHIE00000076338	TACC3
7	39681123	7_39681123	T	A	missense_variant	MODERATE	ENSCHIE00000118438	IL12B
7	58733145	7_58733145	C	G	missense_variant	MODERATE	ENSCHIE00000059337	CD14
7	58733551	7_58733551	G	T	missense_variant	MODERATE	ENSCHIE00000059337	CD14
7	66025839	7_66025839	C	G	missense_variant	MODERATE	ENSCHIE00000034727	GDF9
7	66026014	7_66026014	C	G	missense_variant	MODERATE	ENSCHIE00000034727	GDF9
7	66026020	7_66026020	G	A	missense_variant	MODERATE	ENSCHIE00000034727	GDF9
7	66027493	7_66027493	G	C	missense_variant	MODERATE	ENSCHIE00000034727	GDF9
7	66027602	7_66027602	C	T	missense_variant	MODERATE	ENSCHIE00000034727	GDF9
7	66027604	7_66027604	A	G	missense_variant	MODERATE	ENSCHIE00000034727	GDF9
7	66027701	7_66027701	C	T	missense_variant	MODERATE	ENSCHIE00000034727	GDF9
7	66027842	7_66027842	A	C	missense_variant	MODERATE	ENSCHIE00000034727	GDF9
7	66027877	7_66027877	G	A	missense_variant	MODERATE	ENSCHIE00000034727	GDF9
7	66027923	7_66027923	T	C	missense_variant	MODERATE	ENSCHIE00000034727	GDF9
7	66027994	7_66027994	G	A	missense_variant	MODERATE	ENSCHIE00000034727	GDF9
7	66028070	7_66028070	C	A	missense_variant	MODERATE	ENSCHIE00000034727	GDF9
7	66028076	7_66028076	A	G	missense_variant	MODERATE	ENSCHIE00000034727	GDF9
7	66028096	7_66028096	A	G	missense_variant	MODERATE	ENSCHIE00000034727	GDF9
7	67026302	7_67026302	T	C	missense_variant	MODERATE	ENSCHIE00000205688	KISS1R
7	67026883	7_67026883	C	A	missense_variant	MODERATE	ENSCHIE00000205688	KISS1R
7	67409220	7_67409220	A	G	missense_variant	MODERATE	ENSCHIE00000164447	SHC2
7	69585861	7_69585861	G	T	missense_variant	MODERATE	ENSCHIE00000055971	LOC102175117
7	88878601	7_88878601	T	C	missense_variant	MODERATE	ENSCHIE00000143776	IL4
7	89172108	7_89172108	T	G	missense_variant	MODERATE	ENSCHIE00000201231	AMH
8	11366587	8_11366587	A	G	missense_variant	MODERATE	ENSCHIE00000073012	TOPORS
8	72493935	8_72493935	C	T	missense_variant	MODERATE	ENSCHIE00000112563	GNRH1
8	94216239	8_94216239	G	A	missense_variant	MODERATE	ENSCHIE00000047951	LOC102178727
8	106724947	8_106724947	G	T	missense_variant	MODERATE	ENSCHIE00000137703	TLR4
8	106725304	8_106725304	A	G	missense_variant	MODERATE	ENSCHIE00000137703	TLR4
8	106725474	8_106725474	C	A	missense_variant	MODERATE	ENSCHIE00000137703	TLR4
9	36385578	9_36385578	A	T	missense_variant	MODERATE	ENSCHIE00000193991	ASCC3
9	62081193	9_62081193	C	T	missense_variant	MODERATE	ENSCHIE00000110605	IL20RA
9	76371108	9_76371108	G	A	missense_variant	MODERATE	ENSCHIE00000086695	ESR1
9	76375932	9_76375932	A	G	missense_variant	MODERATE	ENSCHIE00000086695	ESR1
10	10657726	10_10657726	G	C	missense_variant	MODERATE	ENSCHIE00000138796	TSHR
10	10658065	10_10658065	T	C,A	frameshift_variant&missense_variant	HIGH	ENSCHIE00000138796	TSHR
10	10658298	10_10658298	T	C	missense_variant	MODERATE	ENSCHIE00000138796	TSHR
10	10658322	10_10658322	A	C	missense_variant	MODERATE	ENSCHIE00000138796	TSHR
10	11617632	10_11617632	G	C	missense_variant	MODERATE	ENSCHIE00000088897	DIO2
10	11617641	10_11617641	G	A	missense_variant	MODERATE	ENSCHIE00000088897	DIO2
10	11617647	10_11617647	A	G	missense_variant	MODERATE	ENSCHIE00000088897	DIO2
10	26669142	10_26669142	G	A	missense_variant	MODERATE	ENSCHIE00000062325	ESR2
10	26669361	10_26669361	T	C	missense_variant	MODERATE	ENSCHIE00000062325	ESR2
10	26669376	10_26669376	G	A	missense_variant	MODERATE	ENSCHIE00000062325	ESR2
10	26671072	10_26671072	C	T	missense_variant	MODERATE	ENSCHIE00000062325	ESR2
10	26684922	10_26684922	G	T	missense_variant	MODERATE	ENSCHIE00000062325	ESR2
10	26685124	10_26685124	A	G	missense_variant	MODERATE	ENSCHIE00000062325	ESR2
10	26711475	10_26711475	C	T	missense_variant	MODERATE	ENSCHIE00000062325	ESR2
10	26711485	10_26711485	C	T	missense_variant	MODERATE	ENSCHIE00000062325	ESR2
10	26711523	10_26711523	G	A	missense_variant	MODERATE	ENSCHIE00000062325	ESR2
10	26714252	10_26714252	G	A	missense_variant	MODERATE	ENSCHIE00000062325	ESR2
10	26714285	10_26714285	G	A	missense_variant	MODERATE	ENSCHIE00000062325	ESR2
10	26714290	10_26714290	C	G	missense_variant	MODERATE	ENSCHIE00000062325	ESR2
10	29070395	10_29070395	T	C	missense_variant	MODERATE	ENSCHIE00000165117	SYT16
10	36682751	10_36682751	G	A	missense_variant	MODERATE	ENSCHIE00000165174	BMP4
10	94397727	10_94397727	A	G	missense_variant	MODERATE	ENSCHIE00000174643	COL4A3BP
11	12887774	11_12887774	G	T	missense_variant	MODERATE	ENSCHIE00000033449	DYSF
11	14701403	11_14701403	T	C	missense_variant	MODERATE	ENSCHIE00000068449	NLRC4
11	26769052	11_26769052	A	G	missense_variant	MODERATE	ENSCHIE00000160444	CAMKMT
11	26780136	11_26780136	G	A	missense_variant	MODERATE	ENSCHIE00000160444	CAMKMT
11	30545334	11_30545334	A	T	missense_variant	MODERATE	ENSCHIE00000025710	LHCGR
11	30545384	11_30545384	C	T	missense_variant	MODERATE	ENSCHIE00000025710	LHCGR
11	30545888	11_30545888	G	A	missense_variant	MODERATE	ENSCHIE00000025710	LHCGR
11	30545951	11_30545951	G	A	missense_variant	MODERATE	ENSCHIE00000025710	LHCGR
11	30546113	11_30546113	G	T	missense_variant	MODERATE	ENSCHIE00000025710	LHCGR
11	30546135	11_30546135	G	C	missense_variant	MODERATE	ENSCHIE00000025710	LHCGR
11	30546413	11_30546413	A	C	missense_variant	MODERATE	ENSCHIE00000025710	LHCGR
11	30552494	11_30552494	T	G	missense_variant	MODERATE	ENSCHIE00000025710	LHCGR
11	30560373	11_30560373	C	T	missense_variant	MODERATE	ENSCHIE00000025710	LHCGR
11	30566056	11_30566056	G	A	missense_variant	MODERATE	ENSCHIE00000025710	LHCGR
11	30576212	11_30576212	C	T	missense_variant	MODERATE	ENSCHIE00000025710	LHCGR
11	30576224	11_30576224	G	A	missense_variant	MODERATE	ENSCHIE00000025710	LHCGR
11	30576343	11_30576343	A	T	missense_variant	MODERATE	ENSCHIE00000025710	LHCGR
11	30576383	11_30576383	C	T	missense_variant	MODERATE	ENSCHIE00000025710	LHCGR
11	30825510	11_30825510	C	T	missense_variant	MODERATE	ENSCHIE00000192911	FSHR
11	30825714	11_30825714	A	T	missense_variant	MODERATE	ENSCHIE00000192911	FSHR
11	30826092	11_30826092	G	A	missense_variant	MODERATE	ENSCHIE00000192911	FSHR
11	30831280	11_30831280	G	A	missense_variant&splice_region_variant	MODERATE	ENSCHIE00000192911	FSHR
11	30831351	11_30831351	A	C	missense_variant	MODERATE	ENSCHIE00000192911	FSHR
11	30831400	11_30831400	C	T	missense_variant	MODERATE	ENSCHIE00000192911	FSHR
11	30831442	11_30831442	C	T	missense_variant	MODERATE	ENSCHIE00000192911	FSHR
11	30856695	11_30856695	G	A	missense_variant	MODERATE	ENSCHIE00000192911	FSHR
11	31014378	11_31014378	C	T	missense_variant	MODERATE	ENSCHIE00000192911	FSHR
11	46492507	11_46492507	T	C	missense_variant	MODERATE	ENSCHIE00000044782	IL1RN
11	46492572	11_46492572	A	G	missense_variant	MODERATE	ENSCHIE00000044782	IL1RN
11	48788195	11_48788195	T	C	missense_variant	MODERATE	ENSCHIE00000203180	GNLY
11	48788733	11_48788733	G	C	missense_variant&splice_region_variant	MODERATE	ENSCHIE00000203180	GNLY
11	48788748	11_48788748	C	A	missense_variant	MODERATE	ENSCHIE00000203180	GNLY
11	48788759	11_48788759	C	T	missense_variant	MODERATE	ENSCHIE00000203180	GNLY
11	48788795	11_48788795	T	C	missense_variant	MODERATE	ENSCHIE00000203180	GNLY
11	48788799	11_48788799	C	A	missense_variant	MODERATE	ENSCHIE00000203180	GNLY
11	74228080	11_74228080	G	A	missense_variant	MODERATE	ENSCHIE00000115758	NCOA1
11	89658557	11_89658557	A	G	missense_variant	MODERATE	ENSCHIE00000173352	RSAD2
11	102722994	11_102722994	T	C	missense_variant	MODERATE	ENSCHIE00000088782	PAEP
12	50676288	12_50676288	T	C	missense_variant	MODERATE	ENSCHIE00000018922	GJB2
12	57505211	12_57505211	T	C	missense_variant	MODERATE	ENSCHIE00000031840	RXFP2
13	10747959	13_10747959	C	T	missense_variant	MODERATE	ENSCHIE00000070592	IL15RA
13	10795528	13_10795528	C	T	missense_variant	MODERATE	ENSCHIE00000043630	IL2RA
13	10795945	13_10795945	C	A	missense_variant	MODERATE	ENSCHIE00000043630	IL2RA
13	46469998	13_46469998	T	G	missense_variant	MODERATE	ENSCHIE00000088227	PRNP
13	46470101	13_46470101	C	T	missense_variant	MODERATE	ENSCHIE00000088227	PRNP
13	46470122	13_46470122	A	G	missense_variant	MODERATE	ENSCHIE00000088227	PRNP
13	46470131	13_46470131	A	G	missense_variant	MODERATE	ENSCHIE00000088227	PRNP
13	46470155	13_46470155	G	A	missense_variant	MODERATE	ENSCHIE00000088227	PRNP
13	46470205	13_46470205	C	A	missense_variant	MODERATE	ENSCHIE00000088227	PRNP
13	46470206	13_46470206	A	G	missense_variant	MODERATE	ENSCHIE00000088227	PRNP
13	46470207	13_46470207	G	T	missense_variant	MODERATE	ENSCHIE00000088227	PRNP
13	46470232	13_46470232	C	G	missense_variant	MODERATE	ENSCHIE00000088227	PRNP
13	46470258	13_46470258	G	C	missense_variant	MODERATE	ENSCHIE00000088227	PRNP
13	46470259	13_46470259	C	T	stop_gained	HIGH	ENSCHIE00000088227	PRNP
13	46470326	13_46470326	G	A	missense_variant	MODERATE	ENSCHIE00000088227	PRNP
13	46470358	13_46470358	C	A	missense_variant	MODERATE	ENSCHIE00000088227	PRNP
13	46470406	13_46470406	T	C	missense_variant	MODERATE	ENSCHIE00000088227	PRNP
13	46496189	13_46496189	C	T	missense_variant	MODERATE	ENSCHIE00000052533	PRND
13	46496275	13_46496275	A	G	missense_variant	MODERATE	ENSCHIE00000052533	PRND
13	46496410	13_46496410	G	A	missense_variant	MODERATE	ENSCHIE00000052533	PRND
13	46496509	13_46496509	G	C	missense_variant	MODERATE	ENSCHIE00000052533	PRND
13	63249335	13_63249335	T	A	missense_variant	MODERATE	ENSCHIE00000089642	ASIP
14	8320451	14_8320451	T	C	missense_variant	MODERATE	ENSCHIE00000138156	RIPK2
14	8326591	14_8326591	C	T	missense_variant	MODERATE	ENSCHIE00000138156	RIPK2
14	54269268	14_54269268	A	G	missense_variant	MODERATE	ENSCHIE00000070628	NKAIN3
14	81363886	14_81363886	C	G	missense_variant	MODERATE	ENSCHIE00000095248	SLC52A2
15	1775511	15_1775511	G	T	missense_variant	MODERATE	ENSCHIE00000034860	LOC106502924
15	15968240	15_15968240	T	A	missense_variant	MODERATE	ENSCHIE00000106681	TRAF6
15	21921181	15_21921181	C	T	missense_variant	MODERATE	ENSCHIE00000185546	FSHB
15	21921189	15_21921189	C	T	missense_variant	MODERATE	ENSCHIE00000185546	FSHB
15	34981343	15_34981343	A	G	missense_variant	MODERATE	ENSCHIE00000044300	LOC102181293
15	47861810	15_47861810	A	G	missense_variant	MODERATE	ENSCHIE00000177387	TPH1
15	47864735	15_47864735	A	C	missense_variant	MODERATE	ENSCHIE00000177313	TPH1
15	52597894	15_52597894	G	A	missense_variant	MODERATE	ENSCHIE00000128588	NLRX1
15	52599188	15_52599188	C	T	missense_variant	MODERATE	ENSCHIE00000128588	NLRX1
15	74481201	15_74481201	C	T	missense_variant	MODERATE	ENSCHIE00000172180	PGR
15	74507608	15_74507608	G	C	missense_variant	MODERATE	ENSCHIE00000172180	PGR
15	74507761	15_74507761	G	C	missense_variant	MODERATE	ENSCHIE00000172180	PGR
15	81239621	15_81239621	G	T	missense_variant	MODERATE	ENSCHIE00000232080	IZUMO1R
16	1340373	16_1340373	C	A	missense_variant	MODERATE	ENSCHIE00000205298	KISS1
16	1340430	16_1340430	G	A	missense_variant	MODERATE	ENSCHIE00000205298	KISS1
16	24613141	16_24613141	A	G	missense_variant	MODERATE	ENSCHIE00000153748	MIA3
16	25100223	16_25100223	C	G	missense_variant	MODERATE	ENSCHIE00000025987	TLR5
16	25100452	16_25100452	T	C	missense_variant	MODERATE	ENSCHIE00000025987	TLR5
16	25101025	16_25101025	C	T	missense_variant	MODERATE	ENSCHIE00000025987	TLR5
16	25101768	16_25101768	C	T	missense_variant	MODERATE	ENSCHIE00000025987	TLR5
16	44085106	16_44085106	A	G	missense_variant	MODERATE	ENSCHIE00000179306	PER3
16	44097609	16_44097609	C	T	missense_variant	MODERATE	ENSCHIE00000179306	PER3
16	44098413	16_44098413	G	A	missense_variant	MODERATE	ENSCHIE00000179306	PER3
16	44104873	16_44104873	C	T	missense_variant	MODERATE	ENSCHIE00000179306	PER3
16	44106188	16_44106188	C	T	splice_acceptor_variant&intron_variant	HIGH	ENSCHIE00000179306	PER3
16	44135356	16_44135356	G	A	missense_variant	MODERATE	ENSCHIE00000179306	PER3
16	66008556	16_66008556	A	C	missense_variant	MODERATE	ENSCHIE00000054805	PRG4
17	15819946	17_15819946	C	T	missense_variant	MODERATE	ENSCHIE00000152863	LOC102181144
17	65830427	17_65830427	C	T	missense_variant	MODERATE	ENSCHIE00000229306	TMEM154
17	66865412	17_66865412	T	C	missense_variant	MODERATE	ENSCHIE00000219357	TLR2
17	66865437	17_66865437	G	T	missense_variant	MODERATE	ENSCHIE00000219357	TLR2
17	66865447	17_66865447	C	A	missense_variant	MODERATE	ENSCHIE00000219357	TLR2
17	66865495	17_66865495	A	C	missense_variant	MODERATE	ENSCHIE00000219357	TLR2
17	66865526	17_66865526	T	A	missense_variant	MODERATE	ENSCHIE00000219357	TLR2
17	66865554	17_66865554	G	T	missense_variant	MODERATE	ENSCHIE00000219357	TLR2
17	66865567	17_66865567	G	C	missense_variant	MODERATE	ENSCHIE00000219357	TLR2
17	66865633	17_66865633	A	T	missense_variant	MODERATE	ENSCHIE00000219357	TLR2
17	66865754	17_66865754	A	T	missense_variant	MODERATE	ENSCHIE00000219357	TLR2
17	66866039	17_66866039	A	C	missense_variant	MODERATE	ENSCHIE00000219357	TLR2
17	66866104	17_66866104	A	G	missense_variant	MODERATE	ENSCHIE00000219357	TLR2
17	66866527	17_66866527	T	G	missense_variant	MODERATE	ENSCHIE00000219357	TLR2
17	66866597	17_66866597	C	G	missense_variant	MODERATE	ENSCHIE00000219357	TLR2
17	66866744	17_66866744	A	T	missense_variant	MODERATE	ENSCHIE00000219357	TLR2
17	66866745	17_66866745	A	T	missense_variant	MODERATE	ENSCHIE00000219357	TLR2
17	66867097	17_66867097	G	C	missense_variant	MODERATE	ENSCHIE00000219357	TLR2
17	66867274	17_66867274	A	T	missense_variant	MODERATE	ENSCHIE00000219357	TLR2
17	66867278	17_66867278	A	T	missense_variant	MODERATE	ENSCHIE00000219357	TLR2
17	66867287	17_66867287	A	T	missense_variant	MODERATE	ENSCHIE00000219357	TLR2
17	66867314	17_66867314	A	G	missense_variant	MODERATE	ENSCHIE00000219357	TLR2
17	66867373	17_66867373	T	C	missense_variant	MODERATE	ENSCHIE00000219357	TLR2
17	66867538	17_66867538	T	A	missense_variant	MODERATE	ENSCHIE00000219357	TLR2
17	66867611	17_66867611	T	C	missense_variant	MODERATE	ENSCHIE00000219357	TLR2
18	16105203	18_16105203	T	A	missense_variant	MODERATE	ENSCHIE00000051297	LOC102181148
18	23528291	18_23528291	T	C	missense_variant	MODERATE	ENSCHIE00000041022	FTO
18	23544269	18_23544269	G	A	missense_variant	MODERATE	ENSCHIE00000041022	FTO
18	23566013	18_23566013	C	T	missense_variant	MODERATE	ENSCHIE00000041022	FTO
18	23656110	18_23656110	C	A	missense_variant	MODERATE	ENSCHIE00000041022	FTO
18	36173748	18_36173748	C	T	missense_variant	MODERATE	ENSCHIE00000097013	PLEKHG4
18	56394032	18_56394032	T	A	missense_variant	MODERATE	ENSCHIE00000173668	IZUMO1
18	56394482	18_56394482	A	G	missense_variant	MODERATE	ENSCHIE00000173668	IZUMO1
18	56396643	18_56396643	C	A	splice_donor_variant&intron_variant	HIGH	ENSCHIE00000173668	IZUMO1
18	56396787	18_56396787	T	C	missense_variant	MODERATE	ENSCHIE00000173668	IZUMO1
18	56396829	18_56396829	A	G	missense_variant	MODERATE	ENSCHIE00000173668	IZUMO1
18	56589196	18_56589196	G	T	missense_variant	MODERATE	ENSCHIE00000041546	LHB
18	62503491	18_62503491	T	G	missense_variant	MODERATE	ENSCHIE00000116298	NLRP12
18	63533336	18_63533336	T	C	missense_variant	MODERATE	ENSCHIE00000209168	NLRP9
18	65010272	18_65010272	G	A	missense_variant	MODERATE	ENSCHIE00000183571	NLRP5
19	9150546	19_9150546	C	T	missense_variant	MODERATE	ENSCHIE00000222932	TEX14
19	19216460	19_19216460	G	A	missense_variant	MODERATE	ENSCHIE00000185889	NOS2
19	27032715	19_27032715	A	G	missense_variant	MODERATE	ENSCHIE00000142503	TNFSF13
19	27118787	19_27118787	T	C	missense_variant&splice_region_variant	MODERATE	ENSCHIE00000209533	TP53
19	27518023	19_27518023	G	A	missense_variant	MODERATE	ENSCHIE00000077660	PER1
19	27521822	19_27521822	G	A	missense_variant	MODERATE	ENSCHIE00000077660	PER1
19	35941845	19_35941845	C	T	missense_variant	MODERATE	ENSCHIE00000034561	LRRC59
19	41885028	19_41885028	G	A	missense_variant	MODERATE	ENSCHIE00000119667	DHX58
19	41885537	19_41885537	A	G	missense_variant	MODERATE	ENSCHIE00000119667	DHX58
19	54865677	19_54865677	C	T	missense_variant	MODERATE	ENSCHIE00000221636	EVPL
20	31880901	20_31880901	G	T	missense_variant	MODERATE	ENSCHIE00000141956	GHR
20	31881072	20_31881072	T	C	missense_variant	MODERATE	ENSCHIE00000141956	GHR
20	31907382	20_31907382	C	T	missense_variant	MODERATE	ENSCHIE00000141956	GHR
20	35921545	20_35921545	G	T	missense_variant	MODERATE	ENSCHIE00000090024	LIFR
20	39080616	20_39080616	A	C	missense_variant	MODERATE	ENSCHIE00000054817	PRLR
20	39080619	20_39080619	C	T	missense_variant	MODERATE	ENSCHIE00000054817	PRLR
20	39080676	20_39080676	G	A	missense_variant	MODERATE	ENSCHIE00000054817	PRLR
20	39080864	20_39080864	G	A	missense_variant	MODERATE	ENSCHIE00000054817	PRLR
20	39737551	20_39737551	T	G	missense_variant	MODERATE	ENSCHIE00000062719	AMACR
21	33772903	21_33772903	C	T	missense_variant	MODERATE	ENSCHIE00000177031	LOC102173131
22	48766368	22_48766368	G	A,C	frameshift_variant&missense_variant	HIGH	ENSCHIE00000202291	TLR9
22	48766390	22_48766390	C	G	missense_variant	MODERATE	ENSCHIE00000202291	TLR9
23	18753487	23_18753487	G	A	missense_variant	MODERATE	ENSCHIE00000028324	ZNF391
23	21574189	23_21574189	G	C	missense_variant	MODERATE	ENSCHIE00000191800	PRR3
23	22247828	23_22247828	T	A	missense_variant	MODERATE	ENSCHIE00000038395	TNF
23	23309644	23_23309644	G	C	missense_variant	MODERATE	ENSCHIE00000131469	LOC102189636
23	23309832	23_23309832	A	G	missense_variant	MODERATE	ENSCHIE00000131469	LOC102189636
23	23309889	23_23309889	G	A	missense_variant	MODERATE	ENSCHIE00000131469	LOC102189636
23	23310061	23_23310061	C	T	missense_variant	MODERATE	ENSCHIE00000131469	LOC102189636
23	23310147	23_23310147	A	T	missense_variant	MODERATE	ENSCHIE00000131469	LOC102189636
23	23310153	23_23310153	G	A	missense_variant	MODERATE	ENSCHIE00000131469	LOC102189636
23	23310174	23_23310174	T	C	missense_variant	MODERATE	ENSCHIE00000131469	LOC102189636
23	23381053	23_23381053	A	G	missense_variant	MODERATE	ENSCHIE00000135842	LOC102190745
23	23457178	23_23457178	T	G,A	frameshift_variant&missense_variant	HIGH	ENSCHIE00000107794	LOC106503915
23	23514642	23_23514642	G	C	missense_variant&splice_region_variant	MODERATE	ENSCHIE00000078628	LOC102179937
23	23514863	23_23514863	G	C	missense_variant	MODERATE	ENSCHIE00000078628	LOC102179937
23	23527673	23_23527673	C	T	missense_variant	MODERATE	ENSCHIE00000216047	LOC102180664
23	23527705	23_23527705	C	A	missense_variant	MODERATE	ENSCHIE00000216047	LOC102180664
23	28638635	23_28638635	G	A	missense_variant	MODERATE	ENSCHIE00000205941	ADGRF1
23	28641112	23_28641112	T	G	missense_variant	MODERATE	ENSCHIE00000205870	ADGRF1
23	28644256	23_28644256	C	T	missense_variant	MODERATE	ENSCHIE00000205870	ADGRF1
23	28645643	23_28645643	A	G	missense_variant	MODERATE	ENSCHIE00000205870	ADGRF1
23	28654355	23_28654355	G	C	missense_variant	MODERATE	ENSCHIE00000205870	ADGRF1
23	28654384	23_28654384	A	G	missense_variant	MODERATE	ENSCHIE00000205870	ADGRF1
23	28656021	23_28656021	C	G	missense_variant	MODERATE	ENSCHIE00000205870	ADGRF1
23	28661759	23_28661759	T	G	missense_variant	MODERATE	ENSCHIE00000205870	ADGRF1
23	28668897	23_28668897	C	T	missense_variant	MODERATE	ENSCHIE00000205870	ADGRF1
23	38826219	23_38826219	A	G	missense_variant	MODERATE	ENSCHIE00000094647	SLC26A8
24	7411383	24_7411383	A	G	missense_variant	MODERATE	ENSCHIE00000002135	CD226
24	7465553	24_7465553	G	A	missense_variant	MODERATE	ENSCHIE00000002135	CD226
24	25794694	24_25794694	G	A	missense_variant	MODERATE	ENSCHIE00000003640	B4GALT6
24	25794771	24_25794771	G	A	missense_variant&splice_region_variant	MODERATE	ENSCHIE00000003640	B4GALT6
24	25909275	24_25909275	G	A	missense_variant	MODERATE	ENSCHIE00000111169	DSG2
24	25909348	24_25909348	C	T	missense_variant	MODERATE	ENSCHIE00000111169	DSG2
24	33069630	24_33069630	C	T	missense_variant	MODERATE	ENSCHIE00000082423	LAMA3
24	59346150	24_59346150	G	C	missense_variant	MODERATE	ENSCHIE00000018402	MC4R
24	59346331	24_59346331	C	G,A	frameshift_variant&missense_variant	HIGH	ENSCHIE00000018402	MC4R
24	59346387	24_59346387	C	G	missense_variant	MODERATE	ENSCHIE00000018402	MC4R
24	59346576	24_59346576	G	C,A	frameshift_variant&missense_variant	HIGH	ENSCHIE00000018402	MC4R
24	59346734	24_59346734	G	C,T	frameshift_variant&missense_variant	HIGH	ENSCHIE00000018402	MC4R
24	59346771	24_59346771	C	T	missense_variant	MODERATE	ENSCHIE00000018402	MC4R
24	59346777	24_59346777	C	A,G	frameshift_variant&missense_variant	HIGH	ENSCHIE00000018402	MC4R
24	59346833	24_59346833	A	G	missense_variant	MODERATE	ENSCHIE00000018402	MC4R
24	59346962	24_59346962	G	A	missense_variant	MODERATE	ENSCHIE00000018402	MC4R
24	61987490	24_61987490	C	T	missense_variant	MODERATE	ENSCHIE00000136267	SERPINB12
24	61997924	24_61997924	G	T	missense_variant	MODERATE	ENSCHIE00000111794	SERPINB12
24	62168180	24_62168180	A	G	missense_variant	MODERATE	ENSCHIE00000026386	SERPINB7
24	62173425	24_62173425	A	G	missense_variant	MODERATE	ENSCHIE00000026386	SERPINB7
25	9473550	25_9473550	C	T	missense_variant	MODERATE	ENSCHIE00000146732	CIITA
25	9473870	25_9473870	T	A	missense_variant	MODERATE	ENSCHIE00000146732	CIITA
25	13925547	25_13925547	A	G	missense_variant	MODERATE	ENSCHIE00000038288	KIAA0430
25	20423876	25_20423876	C	T	missense_variant	MODERATE	ENSCHIE00000020315	HS3ST2
25	27139843	25_27139843	G	C	missense_variant	MODERATE	ENSCHIE00000018220	FUS
25	27227433	25_27227433	C	T	missense_variant	MODERATE	ENSCHIE00000087983	ITGAM
25	33695668	25_33695668	T	C	missense_variant	MODERATE	ENSCHIE00000178942	HIP1
25	35362073	25_35362073	A	C	missense_variant	MODERATE	ENSCHIE00000172954	ZP3
25	35362080	25_35362080	A	C	missense_variant&splice_region_variant	MODERATE	ENSCHIE00000172954	ZP3
26	9307634	26_9307634	C	A	missense_variant	MODERATE	ENSCHIE00000187703	LOC102170579
26	28865724	26_28865724	C	T	missense_variant	MODERATE	ENSCHIE00000060605	PPRC1
26	32313084	26_32313084	T	C	missense_variant	MODERATE	ENSCHIE00000100348	R3HCC1L
26	45040616	26_45040616	C	T	missense_variant	MODERATE	ENSCHIE00000099462	MBL2
26	45042025	26_45042025	C	T	missense_variant	MODERATE	ENSCHIE00000099462	MBL2
26	45044065	26_45044065	G	A	missense_variant	MODERATE	ENSCHIE00000099462	MBL2
27	29169466	27_29169466	G	A	missense_variant	MODERATE	ENSCHIE00000117436	MTNR1A
27	29169634	27_29169634	G	A	missense_variant	MODERATE	ENSCHIE00000117436	MTNR1A
27	29169653	27_29169653	C	A	missense_variant	MODERATE	ENSCHIE00000117436	MTNR1A
27	29169853	27_29169853	C	T	missense_variant	MODERATE	ENSCHIE00000117436	MTNR1A
27	29169881	27_29169881	A	G	missense_variant	MODERATE	ENSCHIE00000117436	MTNR1A
27	29169889	27_29169889	A	G	missense_variant	MODERATE	ENSCHIE00000117436	MTNR1A
27	29376220	27_29376220	G	T	missense_variant	MODERATE	ENSCHIE00000106572	TLR3
27	29376670	27_29376670	T	C	missense_variant	MODERATE	ENSCHIE00000106572	TLR3
27	29376931	27_29376931	T	C	missense_variant	MODERATE	ENSCHIE00000106572	TLR3
27	29376961	27_29376961	G	A	missense_variant	MODERATE	ENSCHIE00000106572	TLR3
27	29377036	27_29377036	G	A	missense_variant	MODERATE	ENSCHIE00000106572	TLR3
27	29377212	27_29377212	T	C	missense_variant	MODERATE	ENSCHIE00000106572	TLR3
28	6280678	28_6280678	A	G	missense_variant	MODERATE	ENSCHIE00000172626	CCSER2
28	6538780	28_6538780	C	T	missense_variant	MODERATE	ENSCHIE00000000683	CDHR1
28	20724179	28_20724179	G	A	missense_variant	MODERATE	ENSCHIE00000046911	TET1
28	20724255	28_20724255	C	T	missense_variant	MODERATE	ENSCHIE00000046911	TET1
29	1389032	29_1389032	T	G	missense_variant	MODERATE	ENSCHIE00000152125	MTNR1B
29	25851019	29_25851019	A	T	missense_variant	MODERATE	ENSCHIE00000193929	LOC102168979
LWLT01000021.1	15298902	LWLT01000021.1_15298902	C	T	missense_variant	MODERATE	ENSCHIE00000099475	BMP15
LWLT01000021.1	15298988	LWLT01000021.1_15298988	T	C	missense_variant	MODERATE	ENSCHIE00000099475	BMP15
LWLT01000021.1	15299127	LWLT01000021.1_15299127	T	C	missense_variant	MODERATE	ENSCHIE00000099475	BMP15
LWLT01000021.1	15299129	LWLT01000021.1_15299129	A	T	missense_variant	MODERATE	ENSCHIE00000099475	BMP15
LWLT01000021.1	15305141	LWLT01000021.1_15305141	C	T	missense_variant	MODERATE	ENSCHIE00000099475	BMP15
LWLT01000021.1	50665479	LWLT01000021.1_50665479	G	A	missense_variant	MODERATE	ENSCHIE00000115090	TLR8
LWLT01000021.1	50702913	LWLT01000021.1_50702913	T	C	missense_variant	MODERATE	ENSCHIE00000163463	TLR7
LWLT01000043.1	158122	LWLT01000043.1_158122	A	G	missense_variant	MODERATE	ENSCHIE00000026261	ASMT

## Sheet: GO
Category	Term	Count	%	PValue	Genes	List Total	Pop Hits	Pop Total	Fold Enrichment	Bonferroni	Benjamini	FDR
GOTERM_BP_DIRECT	GO:0002755~MyD88-dependent toll-like receptor signaling pathway	10	5.52486	4.03004e-15	TLR9, TLR8, TLR7, TLR10, TLR6, TLR5, TLR4, TLR2	140	15	13743	65.4429	4.32854e-12	4.36051e-12	4.23155e-12
GOTERM_MF_DIRECT	GO:0003953~NAD+ nucleosidase activity	11	6.07735	2.70604e-14	TLR9, TLR8, TLR7, TLR10, TLR6, TLR5, TLR4, TLR3, TLR2	149	26	15148	43.0119	7.58504e-12	7.5769e-12	7.38748e-12
GOTERM_BP_DIRECT	GO:0032729~positive regulation of interferon-gamma production	13	7.18232	4.24631e-13	RIPK2, CLEC7A, SLC11A1, IL12B, TLR8, TLR7, CD14, ZP3, TNF, TLR4, TLR3, IL12RB2	140	58	13743	22.0023	4.59907e-10	2.29725e-10	2.22931e-10
GOTERM_BP_DIRECT	GO:0006954~inflammatory response	16	8.83978	1.40247e-11	IL1RN, CXCL8, SLC11A1, TLR9, TLR8, TLR7, TLR10, TLR6, CD14, TLR5, BMPR1B, TLR4, TLR3, TLR2	140	143	13743	10.9834	1.51887e-08	5.05823e-09	4.90864e-09
GOTERM_BP_DIRECT	GO:0032757~positive regulation of interleukin-8 production	11	6.07735	1.90681e-11	NOS2, CLEC7A, LEP, TLR8, TLR7, CD14, TNF, TLR4, TLR3, TLR2	140	45	13743	23.9957	2.06507e-08	5.15793e-09	5.00538e-09
GOTERM_BP_DIRECT	GO:0045087~innate immune response	15	8.28729	4.37298e-10	RIPK2, NLRC4, DHX58, TLR9, TLR8, TLR7, TLR10, TLR6, CD14, TLR5, TLR4, TLR3, TLR2	140	153	13743	9.62395	4.73593e-07	9.46313e-08	9.18325e-08
GOTERM_MF_DIRECT	GO:0004888~transmembrane signaling receptor activity	11	6.07735	4.79114e-10	TLR9, TLR8, TLR7, TLR10, TLR6, TLR5, TLR4, TLR3, TLR2	149	63	15148	17.7509	1.34152e-07	6.7076e-08	6.53991e-08
GOTERM_BP_DIRECT	GO:0032755~positive regulation of interleukin-6 production	11	6.07735	9.01389e-10	NOS2, RIPK2, CLEC7A, LEP, TRAF6, TLR9, TLR8, TNF, TLR4, TLR3, TLR2	140	65	13743	16.6124	9.76204e-07	1.62551e-07	1.57743e-07
GOTERM_BP_DIRECT	GO:1901224~positive regulation of NIK/NF-kappaB signaling	9	4.97238	5.4027e-08	NLRP12, TRAF6, TLR7, CD14, TNF, TLR4, TLR3, TLR2	140	53	13743	16.6694	5.85095e-05	8.35103e-06	8.10405e-06
GOTERM_BP_DIRECT	GO:0051092~positive regulation of NF-kappaB transcription factor activity	11	6.07735	1.03102e-07	RIPK2, CLEC7A, TRAF6, TLR9, NLRC4, TLR6, TNF, CLOCK, TLR4, TLR3, TLR2	140	105	13743	10.2839	0.000111653	1.39446e-05	1.35322e-05
GOTERM_BP_DIRECT	GO:0032735~positive regulation of interleukin-12 production	7	3.8674	2.38763e-07	CLEC7A, LEP, TRAF6, TLR9, IL12B, TLR4, TLR3	140	27	13743	25.45	0.000258547	2.87046e-05	2.78557e-05
GOTERM_BP_DIRECT	GO:0007252~I-kappaB phosphorylation	5	2.76243	6.79846e-07	TLR7, TLR4, TLR3, TLR2	140	8	13743	61.3527	0.000736003	7.35594e-05	7.13839e-05
GOTERM_CC_DIRECT	GO:0005576~extracellular region	23	12.7072	2.19619e-06	FSHB, IGFBP3, LHB, LAMA3, ASIP, CSN3, IGF1, CSN2, NGF, C8A, IL4, BMP4, GDF9, LEP, SPP1, PAEP, GNRH1, LALBA, CD14, INHA, ZP3, CFAP54, LOC102185728	159	735	16416	3.2308	0.000316202	0.000316251	0.000303074
GOTERM_BP_DIRECT	GO:0050796~regulation of insulin secretion	6	3.31492	2.25808e-06	NOS2, MTNR1B, LEP, ICA1, TNF, CLOCK	140	22	13743	26.7721	0.00244252	0.000222113	0.000215544
GOTERM_BP_DIRECT	GO:0032760~positive regulation of tumor necrosis factor production	8	4.41989	2.87759e-06	RIPK2, CLEC7A, LEP, TLR9, IL12B, CD14, TLR4, TLR3	140	62	13743	12.6664	0.00311159	0.000259463	0.00025179
GOTERM_BP_DIRECT	GO:0001817~regulation of cytokine production	6	3.31492	3.5858e-06	TLR9, TLR8, TLR10, TLR6, TLR2	140	24	13743	24.5411	0.0038759	0.000298449	0.000289622
GOTERM_BP_DIRECT	GO:0050729~positive regulation of inflammatory response	7	3.8674	1.33437e-05	TLR9, TLR10, CLOCK, TLR4, TLR3, TLR2	140	52	13743	13.2144	0.0143474	0.000924049	0.000896721
GOTERM_BP_DIRECT	GO:0032728~positive regulation of interferon-beta production	6	3.31492	1.35414e-05	TLR9, TLR8, TLR7, TLR4, TLR3	140	31	13743	18.9995	0.0145584	0.000924049	0.000896721
GOTERM_BP_DIRECT	GO:0006955~immune response	11	6.07735	1.36643e-05	IL4, IL1RN, CXCL8, TNFSF13, TLR7, PRG4, TLR6, LOC102179937, TNF, TLR4	140	179	13743	6.03244	0.0146896	0.000924049	0.000896721
GOTERM_CC_DIRECT	GO:0005615~extracellular space	20	11.0497	1.63703e-05	SERPINB12, IL1RN, CXCL8, ITGAM, FSHB, IGFBP3, TNFSF13, IGF1, SERPINB7, TNF, BMP15, IL4, GHR, BMP4, GDF9, LEP, SPP1, IL12B, AMH, MBL2	159	651	16416	3.1719	0.00235456	0.00117866	0.00112955
GOTERM_MF_DIRECT	GO:0008083~growth factor activity	9	4.97238	2.02997e-05	BMP4, IL4, GDF9, IL12B, INHBA, IGF1, AMH, INHA, BMP15	149	118	15148	7.75407	0.00566784	0.00189464	0.00184727
GOTERM_BP_DIRECT	GO:0032727~positive regulation of interferon-alpha production	5	2.76243	3.45214e-05	TLR8, TLR7, TLR4, TLR3	140	19	13743	25.8327	0.036697	0.00219718	0.0021322
GOTERM_BP_DIRECT	GO:0032731~positive regulation of interleukin-1 beta production	6	3.31492	3.77931e-05	RIPK2, CLEC7A, TLR8, NLRC4, TNF, TLR4	140	38	13743	15.4996	0.0401043	0.00227178	0.0022046
GOTERM_BP_DIRECT	GO:0071223~cellular response to lipoteichoic acid	4	2.20994	5.4637e-05	RIPK2, CD14, TLR4, TLR2	140	8	13743	49.0821	0.0574568	0.00311143	0.00301941
GOTERM_MF_DIRECT	GO:0004896~cytokine receptor activity	5	2.76243	6.70474e-05	GHR, IL12B, CSF2RB, LIFR, IL12RB2	149	23	15148	22.101	0.0185988	0.00469332	0.00457599
GOTERM_BP_DIRECT	GO:0043123~positive regulation of I-kappaB kinase/NF-kappaB signaling	8	4.41989	7.7236e-05	CD4, RIPK2, CLEC7A, TRAF6, TLR6, TNF, TLR4, TLR3	140	102	13743	7.69916	0.0802467	0.00417847	0.00405489
GOTERM_BP_DIRECT	GO:0032733~positive regulation of interleukin-10 production	5	2.76243	0.00016992	IL4, CLEC7A, TLR9, IL12B, TLR4	140	28	13743	17.5293	0.168096	0.00875491	0.00849598
GOTERM_BP_DIRECT	GO:0007189~adenylate cyclase-activating G-protein coupled receptor signaling pathway	6	3.31492	0.000191343	MC4R, GHRHR, LHCGR, ADGRF1, RXFP2, TSHR	140	53	13743	11.1129	0.187179	0.00941058	0.00913226
GOTERM_BP_DIRECT	GO:0032722~positive regulation of chemokine production	5	2.76243	0.000223893	RIPK2, TLR7, TLR3, TLR2	140	30	13743	16.3607	0.215339	0.0105327	0.0102212
GOTERM_BP_DIRECT	GO:0051607~defense response to virus	9	4.97238	0.000249222	RSAD2, DHX58, TLR9, IL12B, TLR8, TLR7, TLR3, TLR2	140	163	13743	5.42011	0.236576	0.0112358	0.0109035
GOTERM_BP_DIRECT	GO:0002730~regulation of dendritic cell cytokine production	3	1.65746	0.000302683	TLR9, TLR4, TLR3	140	3	13743	98.1643	0.279532	0.0125962	0.0122237
GOTERM_BP_DIRECT	GO:0071726~cellular response to diacyl bacterial lipopeptide	3	1.65746	0.000302683	TLR6, CD14, TLR2	140	3	13743	98.1643	0.279532	0.0125962	0.0122237
GOTERM_BP_DIRECT	GO:0032715~negative regulation of interleukin-6 production	5	2.76243	0.000326545	NLRP12, NLRX1, TLR9, TNF, TLR4	140	33	13743	14.8734	0.297918	0.013086	0.012699
GOTERM_MF_DIRECT	GO:0005125~cytokine activity	8	4.41989	0.000393467	BMP4, IL4, GDF9, IL1RN, TNFSF13, IL12B, INHBA, TNF	149	137	15148	5.93661	0.104338	0.0217554	0.0212115
GOTERM_MF_DIRECT	GO:0017046~peptide hormone binding	4	2.20994	0.000466186	GHR, GHRHR, INHBA, PRLR	149	16	15148	25.4161	0.122398	0.0217554	0.0212115
GOTERM_BP_DIRECT	GO:0071260~cellular response to mechanical stimulus	5	2.76243	0.000566453	TLR8, TLR7, TLR4, TLR3	140	38	13743	12.9164	0.458624	0.020333	0.0197316
GOTERM_BP_DIRECT	GO:0051171~regulation of nitrogen compound metabolic process	3	1.65746	0.000601344	TLR9, TLR7	140	4	13743	73.6232	0.478712	0.020333	0.0197316
GOTERM_BP_DIRECT	GO:0001775~cell activation	3	1.65746	0.000601344	IGF1, TLR6, TLR2	140	4	13743	73.6232	0.478712	0.020333	0.0197316
GOTERM_BP_DIRECT	GO:2000323~negative regulation of glucocorticoid receptor signaling pathway	3	1.65746	0.000601344	PER1, CRY1, CLOCK	140	4	13743	73.6232	0.478712	0.020333	0.0197316
GOTERM_BP_DIRECT	GO:0080090~regulation of primary metabolic process	3	1.65746	0.000601344	TLR9, TLR7	140	4	13743	73.6232	0.478712	0.020333	0.0197316
GOTERM_CC_DIRECT	GO:0005886~plasma membrane	38	20.9945	0.000668758	FTO, LRPAP1, NLRX1, CLEC12A, DYSF, TNF, RXFP2, MC4R, GHR, GHRHR, NKAIN3, GNRHR, UTP20, PRND, NCOA1, PRNP, LHCGR, SLC11A1, LOC106502924, ESR1, LOC102181293, CD4, MTNR1A, AMACR, ADGRF1, LOC102175117, MIP, MTNR1B, CDHR1, FSHR, TLR9, SLC26A8, TLR8, TLR7, DSG2, BMPR1B, ZP3	159	2255	16416	1.73983	0.0918388	0.0263838	0.0252844
GOTERM_CC_DIRECT	GO:0009986~cell surface	11	6.07735	0.000732882	GHR, PRNP, GHRHR, IL15RA, CD4, ITGAM, FSHR, IL12B, CD226, PRLR, TLR2	159	304	16416	3.73585	0.100192	0.0263838	0.0252844
GOTERM_BP_DIRECT	GO:0008340~determination of adult lifespan	4	2.20994	0.000739206	GHRHR, POU1F1, LEP, TP53	140	18	13743	21.8143	0.551056	0.024237	0.0235202
GOTERM_CC_DIRECT	GO:0005887~integral component of plasma membrane	12	6.62983	0.000984568	GHR, MTNR1A, LHCGR, CD4, GJB2, CDHR1, SLC52A2, STAB2, TNF, TLR4, LOC102185728, TLR2	159	373	16416	3.32156	0.132246	0.0283555	0.0271741
GOTERM_BP_DIRECT	GO:1904646~cellular response to beta-amyloid	4	2.20994	0.00101754	PRNP, IGF1, TLR6, TLR4	140	20	13743	19.6329	0.667981	0.0323819	0.0314242
GOTERM_MF_DIRECT	GO:0042802~identical protein binding	21	11.6022	0.00112379	PRNP, PMEL, FUS, PEF1, SYT16, INHBA, TNF, ESR1, GJB2, TRAF6, PAEP, IL12B, TLR10, PGR, TLR6, TP53, TLR4, TLR3, TLR2, MBL2	149	964	15148	2.21468	0.270094	0.0449517	0.0438279
GOTERM_BP_DIRECT	GO:0045944~positive regulation of transcription from RNA polymerase II promoter	14	7.73481	0.00122735	CIITA, POU1F1, SLC11A1, INHBA, IGF1, GLI1, IL4, PER1, TRAF6, TLR9, PITX2, BMPR1B, TLR4, TLR3	140	483	13743	2.84534	0.735532	0.0379426	0.0368205
GOTERM_MF_DIRECT	GO:0003727~single-stranded RNA binding	4	2.20994	0.0015912	DHX58, TLR8, TLR7	149	24	15148	16.9441	0.359747	0.0500525	0.0488012
GOTERM_MF_DIRECT	GO:0005102~receptor binding	7	3.8674	0.00166885	RIPK2, IZUMO1, ASIP, LAMA3, NGF, TLR4, MBL2	149	129	15148	5.51667	0.373539	0.0500525	0.0488012
GOTERM_CC_DIRECT	GO:0016021~integral component of membrane	67	37.0166	0.00171985	KLB, IL1RN, DYSF, MIA3, TNF, RXFP2, MC4R, GHR, GNRHR, LEPR, SLC39A5, IL15RA, LHCGR, SLC11A1, IZUMO1, LOC102185610, DIO2, LIFR, LOC102179937, PRLR, LOC102181293, MTNR1A, LOC102174448, ADGRF1, MTNR1B, MIP, CDHR1, FSHR, TLR9, TLR8, TLR7, TLR10, CD226, DSG2, TLR6, TLR5, ZP3, B4GALT6, TLR4, TLR3, TLR2, PMEL, CLEC12A, IL20RA, GHRHR, NKAIN3, CLEC7A, KISS1R, IL12RB2, PRNP, OSBPL8, LOC102180664, LOC102189…	159	5012	16416	1.38017	0.21954	0.0412764	0.0395565
GOTERM_MF_DIRECT	GO:0005179~hormone activity	6	3.31492	0.00178759	FSHB, LEP, LHB, INHBA, IGF1, INHA	149	89	15148	6.85378	0.394059	0.0500525	0.0488012
GOTERM_CC_DIRECT	GO:0043235~receptor complex	6	3.31492	0.00213767	MTNR1A, LEPR, TLR7, LIFR, TLR6	159	94	16416	6.59012	0.265198	0.0439749	0.0421427
GOTERM_BP_DIRECT	GO:0001649~osteoblast differentiation	5	2.76243	0.00229231	BMP4, IGFBP3, BMPR1B, GLI1, GLIS1	140	55	13743	8.92403	0.91671	0.0688967	0.0668591
GOTERM_BP_DIRECT	GO:0050830~defense response to Gram-positive bacterium	5	2.76243	0.00261399	RIPK2, STAB2, TNF, MBL2, TLR2	140	57	13743	8.6109	0.941262	0.0764416	0.0741809
GOTERM_BP_DIRECT	GO:0050766~positive regulation of phagocytosis	4	2.20994	0.00275641	IL15RA, CLEC7A, SLC11A1, TNF	140	28	13743	14.0235	0.949678	0.0764727	0.074211
GOTERM_BP_DIRECT	GO:0040018~positive regulation of multicellular organism growth	4	2.20994	0.00275641	GHR, GHRHR, POU1F1, TSHR	140	28	13743	14.0235	0.949678	0.0764727	0.074211
GOTERM_CC_DIRECT	GO:0045121~membrane raft	6	3.31492	0.00292361	PRNP, CD4, TLR6, CD14, TNF, TLR2	159	101	16416	6.13338	0.344015	0.052625	0.0504323
GOTERM_BP_DIRECT	GO:0032868~response to insulin	4	2.20994	0.00305189	MC4R, LEP, IGFBP3, CRY1	140	29	13743	13.5399	0.963493	0.0825537	0.0801122
GOTERM_MF_DIRECT	GO:0003725~double-stranded RNA binding	5	2.76243	0.00314585	DHX58, TLR8, TLR7, TLR3	149	62	15148	8.19874	0.586139	0.0761416	0.074238
GOTERM_MF_DIRECT	GO:0005496~steroid binding	3	1.65746	0.00326321	PGR, ESR1, ESR2	149	9	15148	33.8881	0.599561	0.0761416	0.074238
GOTERM_BP_DIRECT	GO:0002827~positive regulation of T-helper 1 type immune response	3	1.65746	0.00349011	RIPK2, SLC11A1, IL12B	140	9	13743	32.7214	0.977323	0.0878208	0.0852235
GOTERM_BP_DIRECT	GO:1903799~negative regulation of production of miRNAs involved in gene silencing by miRNA	3	1.65746	0.00349011	TP53, TNF, ESR1	140	9	13743	32.7214	0.977323	0.0878208	0.0852235
GOTERM_BP_DIRECT	GO:0051384~response to glucocorticoid	3	1.65746	0.00349011	GHRHR, IL1RN, TNF	140	9	13743	32.7214	0.977323	0.0878208	0.0852235
GOTERM_BP_DIRECT	GO:0007249~I-kappaB kinase/NF-kappaB signaling	4	2.20994	0.00369944	RIPK2, TRAF6, TLR9, TLR8	140	31	13743	12.6664	0.981938	0.0909726	0.0882821
GOTERM_BP_DIRECT	GO:0006909~phagocytosis	4	2.20994	0.00405222	SLC11A1, LEP, LEPR, TLR4	140	32	13743	12.2705	0.987692	0.0974335	0.0945519
GOTERM_BP_DIRECT	GO:0050829~defense response to Gram-negative bacterium	4	2.20994	0.00523053	CD4, SLC11A1, IL12B, TLR4	140	35	13743	11.2188	0.996585	0.116191	0.112754
GOTERM_BP_DIRECT	GO:0042102~positive regulation of T cell proliferation	4	2.20994	0.00523053	IL4, LEP, TRAF6, ZP3	140	35	13743	11.2188	0.996585	0.116191	0.112754
GOTERM_BP_DIRECT	GO:0042116~macrophage activation	3	1.65746	0.00526188	IL4, SLC11A1, TLR4	140	11	13743	26.7721	0.996699	0.116191	0.112754
GOTERM_BP_DIRECT	GO:0060065~uterus development	3	1.65746	0.00526188	LHCGR, FSHR, ESR1	140	11	13743	26.7721	0.996699	0.116191	0.112754
GOTERM_BP_DIRECT	GO:0071346~cellular response to interferon-gamma	4	2.20994	0.00611902	NOS2, IL12B, TLR4, TLR2	140	37	13743	10.6124	0.998702	0.130518	0.126658
GOTERM_BP_DIRECT	GO:0060749~mammary gland alveolus development	3	1.65746	0.00627258	TPH1, PRLR, ESR1	140	12	13743	24.5411	0.998902	0.130518	0.126658
GOTERM_BP_DIRECT	GO:0042445~hormone metabolic process	3	1.65746	0.00627258	GHR, GHRHR, LEP	140	12	13743	24.5411	0.998902	0.130518	0.126658
GOTERM_BP_DIRECT	GO:0002224~toll-like receptor signaling pathway	3	1.65746	0.00736416	TLR7, TLR4	140	13	13743	22.6533	0.999666	0.147556	0.143192
GOTERM_BP_DIRECT	GO:0034142~toll-like receptor 4 signaling pathway	3	1.65746	0.00736416	RIPK2, CD14, TLR4	140	13	13743	22.6533	0.999666	0.147556	0.143192
GOTERM_BP_DIRECT	GO:0008284~positive regulation of cell proliferation	8	4.41989	0.00888174	KLB, IL4, GHRHR, POU1F1, CLEC7A, TET1, LIFR, IGF1	140	230	13743	3.41441	0.999936	0.174728	0.16956
GOTERM_BP_DIRECT	GO:0032922~circadian regulation of gene expression	4	2.20994	0.010539	PER1, PER3, CRY1, CLOCK	140	45	13743	8.72571	0.99999	0.203629	0.197607
GOTERM_BP_DIRECT	GO:0043153~entrainment of circadian clock by photoperiod	3	1.65746	0.0111072	PER1, CRY1, TP53	140	16	13743	18.4058	0.999994	0.210842	0.204606
GOTERM_BP_DIRECT	GO:0002250~adaptive immune response	4	2.20994	0.0118684	CD4, RIPK2, LOC102180664, LOC102179937	140	47	13743	8.35441	0.999998	0.221406	0.214858
GOTERM_CC_DIRECT	GO:0009897~external side of plasma membrane	6	3.31492	0.0131601	CD4, CLEC7A, TLR8, TNF, TLR4, IL12RB2	159	145	16416	4.27222	0.851568	0.210561	0.201788
GOTERM_BP_DIRECT	GO:0045672~positive regulation of osteoclast differentiation	3	1.65746	0.0139762	TRAF6, IL12B, TNF	140	18	13743	16.3607	1	0.252037	0.244583
GOTERM_BP_DIRECT	GO:0045429~positive regulation of nitric oxide biosynthetic process	3	1.65746	0.0139762	CLEC7A, TNF, TLR4	140	18	13743	16.3607	1	0.252037	0.244583
GOTERM_BP_DIRECT	GO:0043525~positive regulation of neuron apoptotic process	3	1.65746	0.0155179	PRNP, TP53, TNF	140	19	13743	15.4996	1	0.270813	0.262803
GOTERM_BP_DIRECT	GO:1900017~positive regulation of cytokine production involved in inflammatory response	3	1.65746	0.0155179	CLEC7A, TNF, TLR4	140	19	13743	15.4996	1	0.270813	0.262803
GOTERM_MF_DIRECT	GO:0031625~ubiquitin protein ligase binding	7	3.8674	0.0175297	MC4R, PER1, PER3, TRAF6, DIO2, TP53	149	211	15148	3.37275	0.99293	0.352627	0.343811
GOTERM_MF_DIRECT	GO:0001530~lipopolysaccharide binding	3	1.65746	0.0176314	CD14, TLR4, TLR2	149	21	15148	14.5235	0.993132	0.352627	0.343811
GOTERM_CC_DIRECT	GO:0043512~inhibin A complex	2	1.10497	0.0191575	INHBA, INHA	159	2	16416	103.245	0.938298	0.275867	0.264373
GOTERM_BP_DIRECT	GO:0050731~positive regulation of peptidyl-tyrosine phosphorylation	4	2.20994	0.0199121	CD4, RIPK2, CLEC7A, TP53	140	57	13743	6.88872	1	0.311105	0.301904
GOTERM_BP_DIRECT	GO:0032310~prostaglandin secretion	2	1.10497	0.0201269	NOS2, LEP	140	2	13743	98.1643	1	0.311105	0.301904
GOTERM_BP_DIRECT	GO:1903974~positive regulation of cellular response to macrophage colony-stimulating factor stimulus	2	1.10497	0.0201269	TLR4, TLR2	140	2	13743	98.1643	1	0.311105	0.301904
GOTERM_BP_DIRECT	GO:1904466~positive regulation of matrix metallopeptidase secretion	2	1.10497	0.0201269	TLR4, TLR2	140	2	13743	98.1643	1	0.311105	0.301904
GOTERM_BP_DIRECT	GO:0034123~positive regulation of toll-like receptor signaling pathway	2	1.10497	0.0201269	TLR3, TLR2	140	2	13743	98.1643	1	0.311105	0.301904
GOTERM_BP_DIRECT	GO:0034166~toll-like receptor 10 signaling pathway	2	1.10497	0.0201269	TLR10	140	2	13743	98.1643	1	0.311105	0.301904
GOTERM_BP_DIRECT	GO:0060133~somatotropin secreting cell development	2	1.10497	0.0201269	GHRHR, POU1F1	140	2	13743	98.1643	1	0.311105	0.301904
GOTERM_BP_DIRECT	GO:0071727~cellular response to triacyl bacterial lipopeptide	2	1.10497	0.0201269	CD14, TLR2	140	2	13743	98.1643	1	0.311105	0.301904
GOTERM_BP_DIRECT	GO:0071222~cellular response to lipopolysaccharide	4	2.20994	0.0237913	CXCL8, NOS2, TRAF6, IL12B	140	61	13743	6.437	1	0.362566	0.351843
GOTERM_MF_DIRECT	GO:0019901~protein kinase binding	8	4.41989	0.0250773	IL15RA, CRY1, ANK2, CD226, TEX14, ESR1, PRKAG3, IL12RB2	149	293	15148	2.77582	0.999184	0.447401	0.436216
GOTERM_BP_DIRECT	GO:0030073~insulin secretion	3	1.65746	0.0261728	MC4R, IL1RN, LEP	140	25	13743	11.7797	1	0.387931	0.376458
GOTERM_BP_DIRECT	GO:0001541~ovarian follicle development	3	1.65746	0.0261728	LHCGR, INHBA, BMP15	140	25	13743	11.7797	1	0.387931	0.376458
GOTERM_BP_DIRECT	GO:0031663~lipopolysaccharide-mediated signaling pathway	3	1.65746	0.0281689	RIPK2, CD14, TNF	140	26	13743	11.3266	1	0.391593	0.380012
GOTERM_MF_DIRECT	GO:0008502~melatonin receptor activity	2	1.10497	0.0290273	MTNR1A, MTNR1B	149	3	15148	67.7763	0.999738	0.447401	0.436216
GOTERM_MF_DIRECT	GO:0033798~thyroxine 5-deiodinase activity	2	1.10497	0.0290273	DIO2	149	3	15148	67.7763	0.999738	0.447401	0.436216
GOTERM_MF_DIRECT	GO:0030284~estrogen receptor activity	2	1.10497	0.0290273	ESR1, ESR2	149	3	15148	67.7763	0.999738	0.447401	0.436216
GOTERM_BP_DIRECT	GO:0046330~positive regulation of JNK cascade	4	2.20994	0.0291742	RIPK2, TNF, TLR4, TLR3	140	66	13743	5.94935	1	0.391593	0.380012
GOTERM_BP_DIRECT	GO:0002237~response to molecule of bacterial origin	2	1.10497	0.030039	TLR9, TLR2	140	3	13743	65.4429	1	0.391593	0.380012
GOTERM_BP_DIRECT	GO:0042404~thyroid hormone catabolic process	2	1.10497	0.030039	DIO2	140	3	13743	65.4429	1	0.391593	0.380012
GOTERM_BP_DIRECT	GO:0035993~deltoid tuberosity development	2	1.10497	0.030039	BMP4, PITX2	140	3	13743	65.4429	1	0.391593	0.380012
GOTERM_BP_DIRECT	GO:0045899~positive regulation of RNA polymerase II transcriptional preinitiation complex assembly	2	1.10497	0.030039	TP53, ESR1	140	3	13743	65.4429	1	0.391593	0.380012
GOTERM_BP_DIRECT	GO:0090335~regulation of brown fat cell differentiation	2	1.10497	0.030039	FTO, LEP	140	3	13743	65.4429	1	0.391593	0.380012
GOTERM_BP_DIRECT	GO:0042496~detection of diacyl bacterial lipopeptide	2	1.10497	0.030039	TLR6, TLR2	140	3	13743	65.4429	1	0.391593	0.380012
GOTERM_BP_DIRECT	GO:0098868~bone growth	2	1.10497	0.030039	LEP, LEPR	140	3	13743	65.4429	1	0.391593	0.380012
GOTERM_BP_DIRECT	GO:0043567~regulation of insulin-like growth factor receptor signaling pathway	2	1.10497	0.030039	GHRHR, POU1F1	140	3	13743	65.4429	1	0.391593	0.380012
GOTERM_MF_DIRECT	GO:0005164~tumor necrosis factor receptor binding	3	1.65746	0.0303594	TRAF6, TNFSF13, TNF	149	28	15148	10.8926	0.999822	0.447401	0.436216
GOTERM_BP_DIRECT	GO:0032743~positive regulation of interleukin-2 production	3	1.65746	0.0345062	RIPK2, CLEC7A, TRAF6	140	29	13743	10.1549	1	0.444473	0.431328
GOTERM_BP_DIRECT	GO:0070374~positive regulation of ERK1 and ERK2 cascade	5	2.76243	0.037091	BMP4, CD4, RIPK2, IGF1, TLR4	140	124	13743	3.95824	1	0.472146	0.458183
GOTERM_CC_DIRECT	GO:0046696~lipopolysaccharide receptor complex	2	1.10497	0.0379502	CD14, TLR4	159	4	16416	51.6226	0.996194	0.496802	0.476102
GOTERM_MF_DIRECT	GO:0034056~estrogen response element binding	2	1.10497	0.0385158	ESR1, ESR2	149	4	15148	50.8322	0.999983	0.513544	0.500705
GOTERM_MF_DIRECT	GO:0004800~thyroxine 5'-deiodinase activity	2	1.10497	0.0385158	DIO2	149	4	15148	50.8322	0.999983	0.513544	0.500705
GOTERM_BP_DIRECT	GO:0030155~regulation of cell adhesion	3	1.65746	0.0390085	CXCL8, LAMA3, PRLR	140	31	13743	9.49977	1	0.479105	0.464935
GOTERM_BP_DIRECT	GO:0002309~T cell proliferation involved in immune response	2	1.10497	0.0398516	SLC11A1, TP53	140	4	13743	49.0821	1	0.479105	0.464935
GOTERM_BP_DIRECT	GO:0034134~toll-like receptor 2 signaling pathway	2	1.10497	0.0398516	RIPK2, TLR2	140	4	13743	49.0821	1	0.479105	0.464935
GOTERM_BP_DIRECT	GO:0002752~cell surface pattern recognition receptor signaling pathway	2	1.10497	0.0398516	CLEC7A, MBL2	140	4	13743	49.0821	1	0.479105	0.464935
GOTERM_BP_DIRECT	GO:0032962~positive regulation of inositol trisphosphate biosynthetic process	2	1.10497	0.0398516	LHCGR, POU1F1	140	4	13743	49.0821	1	0.479105	0.464935
GOTERM_MF_DIRECT	GO:0004879~RNA polymerase II transcription factor activity, ligand-activated sequence-specific DNA binding	3	1.65746	0.0433847	PGR, ESR1, ESR2	149	34	15148	8.97039	0.999996	0.552169	0.538365
GOTERM_BP_DIRECT	GO:0048511~rhythmic process	3	1.65746	0.0437205	PER2, PER1, TP53	140	33	13743	8.92403	1	0.514191	0.498984
GOTERM_BP_DIRECT	GO:0043124~negative regulation of I-kappaB kinase/NF-kappaB signaling	3	1.65746	0.0437205	NLRP12, NLRX1, ESR1	140	33	13743	8.92403	1	0.514191	0.498984
GOTERM_MF_DIRECT	GO:0016500~protein-hormone receptor activity	2	1.10497	0.0479122	GNRHR, RXFP2	149	5	15148	40.6658	0.999999	0.583279	0.568697
GOTERM_BP_DIRECT	GO:0043507~positive regulation of JUN kinase activity	3	1.65746	0.048632	TRAF6, TLR6, TNF	140	35	13743	8.41408	1	0.520679	0.50528
GOTERM_BP_DIRECT	GO:0002637~regulation of immunoglobulin production	2	1.10497	0.0495656	TRAF6, TNF	140	5	13743	39.2657	1	0.520679	0.50528
GOTERM_BP_DIRECT	GO:0060687~regulation of branching involved in prostate gland morphogenesis	2	1.10497	0.0495656	BMP4, ESR1	140	5	13743	39.2657	1	0.520679	0.50528
GOTERM_BP_DIRECT	GO:0042541~hemoglobin biosynthetic process	2	1.10497	0.0495656	INHBA, INHA	140	5	13743	39.2657	1	0.520679	0.50528
GOTERM_BP_DIRECT	GO:1990349~gap junction-mediated intercellular transport	2	1.10497	0.0495656	GJB2, MIP	140	5	13743	39.2657	1	0.520679	0.50528
GOTERM_BP_DIRECT	GO:0034154~toll-like receptor 7 signaling pathway	2	1.10497	0.0495656	TLR7	140	5	13743	39.2657	1	0.520679	0.50528
GOTERM_BP_DIRECT	GO:0002860~positive regulation of natural killer cell mediated cytotoxicity directed against tumor cell target	2	1.10497	0.0495656	IL12B, CD226	140	5	13743	39.2657	1	0.520679	0.50528
GOTERM_BP_DIRECT	GO:0046850~regulation of bone remodeling	2	1.10497	0.0495656	LEP, LEPR	140	5	13743	39.2657	1	0.520679	0.50528
GOTERM_BP_DIRECT	GO:0034165~positive regulation of toll-like receptor 9 signaling pathway	2	1.10497	0.0495656	RSAD2, TLR9	140	5	13743	39.2657	1	0.520679	0.50528
GOTERM_BP_DIRECT	GO:0019953~sexual reproduction	2	1.10497	0.0495656	LEP, LEPR	140	5	13743	39.2657	1	0.520679	0.50528
GOTERM_BP_DIRECT	GO:0042976~activation of Janus kinase activity	2	1.10497	0.0495656	IL4, PRLR	140	5	13743	39.2657	1	0.520679	0.50528
GOTERM_BP_DIRECT	GO:0000122~negative regulation of transcription from RNA polymerase II promoter	9	4.97238	0.0509227	IL4, PER1, PER3, LEP, TRAF6, CRY1, TNF, ESR1, ESR2	140	401	13743	2.20319	1	0.529214	0.513563
GOTERM_BP_DIRECT	GO:0042531~positive regulation of tyrosine phosphorylation of STAT protein	3	1.65746	0.0537333	IL4, IL12B, IGF1	140	37	13743	7.95927	1	0.529214	0.513563
GOTERM_BP_DIRECT	GO:0042593~glucose homeostasis	4	2.20994	0.0549243	MTNR1B, LEP, CRY1, LEPR	140	85	13743	4.6195	1	0.529214	0.513563
GOTERM_MF_DIRECT	GO:0070888~E-box binding	3	1.65746	0.0555347	PER1, CRY1, CLOCK	149	39	15148	7.82034	1	0.640836	0.624815
GOTERM_BP_DIRECT	GO:0042060~wound healing	3	1.65746	0.056352	SLC11A1, MIA3, IGF1	140	38	13743	7.74981	1	0.529214	0.513563
GOTERM_BP_DIRECT	GO:1902895~positive regulation of pri-miRNA transcription from RNA polymerase II promoter	3	1.65746	0.056352	BMP4, TP53, TNF	140	38	13743	7.74981	1	0.529214	0.513563
GOTERM_BP_DIRECT	GO:0042742~defense response to bacterium	4	2.20994	0.0565037	NOS2, GNLY, NLRC4, TLR5	140	86	13743	4.56578	1	0.529214	0.513563
GOTERM_MF_DIRECT	GO:0089720~caspase binding	2	1.10497	0.0572175	RIPK2, NLRC4	149	6	15148	33.8881	1	0.640836	0.624815
GOTERM_BP_DIRECT	GO:0045893~positive regulation of transcription, DNA-templated	6	3.31492	0.0591175	IL4, CD4, SPP1, ZP3, ESR2, TOPORS	140	207	13743	2.84534	1	0.529214	0.513563
GOTERM_BP_DIRECT	GO:1900222~negative regulation of beta-amyloid clearance	2	1.10497	0.059182	LRPAP1, TNF	140	6	13743	32.7214	1	0.529214	0.513563
GOTERM_BP_DIRECT	GO:0042634~regulation of hair cycle	2	1.10497	0.059182	PER1, CLOCK	140	6	13743	32.7214	1	0.529214	0.513563
GOTERM_BP_DIRECT	GO:0030166~proteoglycan biosynthetic process	2	1.10497	0.059182	IGF1, BMPR1B	140	6	13743	32.7214	1	0.529214	0.513563
GOTERM_BP_DIRECT	GO:2000343~positive regulation of chemokine (C-X-C motif) ligand 2 production	2	1.10497	0.059182	TNF, TLR4	140	6	13743	32.7214	1	0.529214	0.513563
GOTERM_BP_DIRECT	GO:0006307~DNA dealkylation involved in DNA repair	2	1.10497	0.059182	FTO, ASCC3	140	6	13743	32.7214	1	0.529214	0.513563
GOTERM_BP_DIRECT	GO:0014911~positive regulation of smooth muscle cell migration	2	1.10497	0.059182	IGF1, TLR4	140	6	13743	32.7214	1	0.529214	0.513563
GOTERM_BP_DIRECT	GO:0002687~positive regulation of leukocyte migration	2	1.10497	0.059182	MIA3, ZP3	140	6	13743	32.7214	1	0.529214	0.513563
GOTERM_BP_DIRECT	GO:0097527~necroptotic signaling pathway	2	1.10497	0.059182	TNF, TLR3	140	6	13743	32.7214	1	0.529214	0.513563
GOTERM_BP_DIRECT	GO:1900015~regulation of cytokine production involved in inflammatory response	2	1.10497	0.059182	NOS2, LEP	140	6	13743	32.7214	1	0.529214	0.513563
GOTERM_BP_DIRECT	GO:2000553~positive regulation of T-helper 2 cell cytokine production	2	1.10497	0.059182	IL4, RSAD2	140	6	13743	32.7214	1	0.529214	0.513563
GOTERM_BP_DIRECT	GO:0051712~positive regulation of killing of cells of other organism	2	1.10497	0.059182	NOS2, CLEC7A	140	6	13743	32.7214	1	0.529214	0.513563
GOTERM_BP_DIRECT	GO:0006919~activation of cysteine-type endopeptidase activity involved in apoptotic process	3	1.65746	0.0617202	HIP1, NLRC4, TNF	140	40	13743	7.36232	1	0.547387	0.531198
GOTERM_BP_DIRECT	GO:0007155~cell adhesion	5	2.76243	0.0683887	CD4, ITGAM, LAMA3, STAB2, SPP1	140	152	13743	3.22909	1	0.585318	0.568007
GOTERM_BP_DIRECT	GO:0008343~adult feeding behavior	2	1.10497	0.0687018	LEP, ASIP	140	7	13743	28.0469	1	0.585318	0.568007
GOTERM_BP_DIRECT	GO:0048009~insulin-like growth factor receptor signaling pathway	2	1.10497	0.0687018	GHR, IGF1	140	7	13743	28.0469	1	0.585318	0.568007
GOTERM_BP_DIRECT	GO:0045348~positive regulation of MHC class II biosynthetic process	2	1.10497	0.0687018	IL4, TLR4	140	7	13743	28.0469	1	0.585318	0.568007
GOTERM_BP_DIRECT	GO:0051770~positive regulation of nitric-oxide synthase biosynthetic process	2	1.10497	0.0687018	TLR9, TLR4	140	7	13743	28.0469	1	0.585318	0.568007
GOTERM_MF_DIRECT	GO:0050660~flavin adenine dinucleotide binding	3	1.65746	0.0714665	LOC102181144, LOC102174448, NOS2	149	45	15148	6.77763	1	0.769639	0.750398
GOTERM_CC_DIRECT	GO:0005794~Golgi apparatus	10	5.52486	0.0726118	PRNP, PMEL, HIP1, SPP1, TLR6, CD14, TLR4, ESR1, HS3ST2, TLR2	159	533	16416	1.93706	0.999981	0.7924	0.759383
GOTERM_BP_DIRECT	GO:0070373~negative regulation of ERK1 and ERK2 cascade	3	1.65746	0.0729472	NLRP12, TLR9, TLR4	140	44	13743	6.69302	1	0.616632	0.598395
GOTERM_MF_DIRECT	GO:0005507~copper ion binding	3	1.65746	0.074251	PRNP, PRND, TP53	149	46	15148	6.63029	1	0.77001	0.75076
GOTERM_CC_DIRECT	GO:0031362~anchored component of external side of plasma membrane	2	1.10497	0.0744689	CD14, PRND	159	8	16416	25.8113	0.999986	0.7924	0.759383
GOTERM_BP_DIRECT	GO:1903800~positive regulation of production of miRNAs involved in gene silencing by miRNA	2	1.10497	0.078126	BMP4, TP53	140	8	13743	24.5411	1	0.640396	0.621457
GOTERM_BP_DIRECT	GO:0043568~positive regulation of insulin-like growth factor receptor signaling pathway	2	1.10497	0.078126	IGFBP3, IGF1	140	8	13743	24.5411	1	0.640396	0.621457
GOTERM_BP_DIRECT	GO:0039536~negative regulation of RIG-I signaling pathway	2	1.10497	0.078126	NLRX1, DHX58	140	8	13743	24.5411	1	0.640396	0.621457
GOTERM_BP_DIRECT	GO:0046325~negative regulation of glucose import	2	1.10497	0.078126	LEP, TNF	140	8	13743	24.5411	1	0.640396	0.621457
GOTERM_BP_DIRECT	GO:0043065~positive regulation of apoptotic process	5	2.76243	0.0820656	NCOA1, BMP4, RIPK2, NLRC4, TNF	140	162	13743	3.02976	1	0.667632	0.647886
GOTERM_BP_DIRECT	GO:0008584~male gonad development	3	1.65746	0.0847717	INHBA, ESR1, RXFP2	140	48	13743	6.13527	1	0.6845	0.664256
GOTERM_CC_DIRECT	GO:0005789~endoplasmic reticulum membrane	8	4.41989	0.0849026	PMEL, LOC102174448, CD4, RSAD2, TLR9, TLR7, MIA3	159	392	16416	2.10705	0.999997	0.7924	0.759383
GOTERM_CC_DIRECT	GO:0045335~phagocytic vesicle	3	1.65746	0.0864573	TLR9, TLR7	159	51	16416	6.07325	0.999998	0.7924	0.759383
GOTERM_BP_DIRECT	GO:0044255~cellular lipid metabolic process	2	1.10497	0.0874555	DIO2	140	9	13743	21.8143	1	0.690707	0.670279
GOTERM_BP_DIRECT	GO:0032930~positive regulation of superoxide anion generation	2	1.10497	0.0874555	ITGAM, CLEC7A	140	9	13743	21.8143	1	0.690707	0.670279
GOTERM_BP_DIRECT	GO:0010469~regulation of receptor activity	2	1.10497	0.0874555	FSHB, ZP3	140	9	13743	21.8143	1	0.690707	0.670279
GOTERM_CC_DIRECT	GO:0005768~endosome	4	2.20994	0.0880444	LRPAP1, TLR9, TLR7	159	109	16416	3.78882	0.999998	0.7924	0.759383
GOTERM_BP_DIRECT	GO:0006887~exocytosis	3	1.65746	0.0908876	RIMS3, SYT16, MIA3	140	50	13743	5.88986	1	0.712611	0.691536
GOTERM_BP_DIRECT	GO:0002028~regulation of sodium ion transport	2	1.10497	0.0966912	PER1, NKAIN3	140	10	13743	19.6329	1	0.734919	0.713184
GOTERM_BP_DIRECT	GO:0050850~positive regulation of calcium-mediated signaling	2	1.10497	0.0966912	CD4, CLEC7A	140	10	13743	19.6329	1	0.734919	0.713184
GOTERM_BP_DIRECT	GO:0032438~melanosome organization	2	1.10497	0.0966912	PMEL, ASIP	140	10	13743	19.6329	1	0.734919	0.713184
GOTERM_BP_DIRECT	GO:0008206~bile acid metabolic process	2	1.10497	0.0966912	AMACR, LEP	140	10	13743	19.6329	1	0.734919	0.713184
GOTERM_BP_DIRECT	GO:0045669~positive regulation of osteoblast differentiation	3	1.65746	0.0971289	BMP4, IGF1, BMPR1B	140	52	13743	5.66332	1	0.734919	0.713184

## Sheet: KEGG
Category	Term	Count	%	PValue	Genes	List Total	Pop Hits	Pop Total	Fold Enrichment	Bonferroni	Benjamini	FDR
KEGG_PATHWAY	chx04060:Cytokine-cytokine receptor interaction	26	14.3646	3.84996e-13	IL1RN, CXCL8, LOC102181582, IL20RA, CSF2RB, TNF, BMP15, GHR, LEPR, IL12B, AMH, IL12RB2, IL15RA, TNFSF13, LIFR, INHBA, NGF, PRLR, IL4, BMP4, GDF9, CD4, IL2RA, LEP, INHA, BMPR1B	113	338	8897	6.0565	7.50799e-11	7.54591e-11	6.00593e-11
KEGG_PATHWAY	chx04620:Toll-like receptor signaling pathway	14	7.73481	8.38097e-10	CXCL8, TNF, TRAF6, SPP1, TLR9, IL12B, TLR8, TLR7, TLR6, CD14, TLR5, TLR4, TLR3, TLR2	113	109	8897	10.1127	1.63429e-07	8.21335e-08	6.53716e-08
KEGG_PATHWAY	chx05152:Tuberculosis	16	8.83978	9.65697e-09	CIITA, ITGAM, NOS2, RIPK2, LOC102180664, LOC102190745, LOC102179937, TNF, CLEC7A, TRAF6, TLR9, IL12B, TLR6, CD14, TLR4, TLR2	113	186	8897	6.77286	1.88311e-06	6.30922e-07	5.02162e-07
KEGG_PATHWAY	chx05140:Leishmaniasis	11	6.07735	2.43793e-08	IL4, ITGAM, NOS2, LOC102180664, TRAF6, IL12B, LOC102190745, LOC102179937, TNF, TLR4, TLR2	113	74	8897	11.7038	4.75394e-06	1.19458e-06	9.50791e-07
KEGG_PATHWAY	chx05321:Inflammatory bowel disease	10	5.52486	7.7017e-08	IL4, LOC102180664, IL12B, LOC102190745, LOC102179937, TLR5, TNF, TLR4, IL12RB2, TLR2	113	63	8897	12.4975	1.50182e-05	3.01907e-06	2.40293e-06
KEGG_PATHWAY	chx05134:Legionellosis	9	4.97238	6.37659e-07	CXCL8, ITGAM, IL12B, NLRC4, CD14, TLR5, TNF, TLR4, TLR2	113	59	8897	12.0103	0.000124336	2.08302e-05	1.65791e-05
KEGG_PATHWAY	chx05145:Toxoplasmosis	11	6.07735	1.28885e-06	CIITA, NOS2, LOC102180664, TRAF6, LAMA3, IL12B, LOC102190745, LOC102179937, TNF, TLR4, TLR2	113	112	8897	7.73285	0.000251295	3.60879e-05	2.8723e-05
KEGG_PATHWAY	chx04080:Neuroactive ligand-receptor interaction	18	9.94475	4.75113e-06	LHCGR, FSHB, LHB, PRLR, RXFP2, TSHR, MC4R, GHR, KISS1, GHRHR, MTNR1A, MTNR1B, FSHR, LEP, KISS1R, LEPR, GNRHR, GNRH1	113	380	8897	3.72953	0.000926044	0.000109219	8.69292e-05
KEGG_PATHWAY	chx05133:Pertussis	9	4.97238	5.01515e-06	CXCL8, ITGAM, LOC102181582, NOS2, TRAF6, IL12B, CD14, TNF, TLR4	113	77	8897	9.20274	0.000977478	0.000109219	8.69292e-05
KEGG_PATHWAY	chx05164:Influenza A	12	6.62983	1.10684e-05	CIITA, CXCL8, NLRX1, RSAD2, LOC102180664, IL12B, TLR7, LOC102190745, LOC102179937, TNF, TLR4, TLR3	113	174	8897	5.42997	0.00215602	0.000216941	0.000172667
KEGG_PATHWAY	chx05146:Amoebiasis	10	5.52486	1.63548e-05	CXCL8, ITGAM, NOS2, LAMA3, IL12B, CD14, TNF, C8A, TLR4, TLR2	113	118	8897	6.67242	0.00318414	0.000291413	0.000231941
KEGG_PATHWAY	chx05323:Rheumatoid arthritis	9	4.97238	2.22234e-05	CXCL8, LOC102181582, LOC102180664, TNFSF13, LOC102190745, LOC102179937, TNF, TLR4, TLR2	113	94	8897	7.53841	0.00432424	0.000362983	0.000288905
KEGG_PATHWAY	chx04145:Phagosome	11	6.07735	4.07544e-05	ITGAM, CLEC7A, LOC102181148, LOC102180664, LOC102190745, TLR6, CD14, LOC102179937, TLR4, MBL2, TLR2	113	165	8897	5.24897	0.00791578	0.000614452	0.000489053
KEGG_PATHWAY	chx04640:Hematopoietic cell lineage	9	4.97238	4.63381e-05	IL4, CD4, ITGAM, LOC102180664, IL2RA, LOC102190745, CD14, LOC102179937, TNF	113	104	8897	6.81356	0.00899544	0.000648733	0.000516339
KEGG_PATHWAY	chx04630:JAK-STAT signaling pathway	12	6.62983	6.07882e-05	GHR, IL4, IL15RA, LEP, IL2RA, IL20RA, LEPR, IL12B, CSF2RB, LIFR, PRLR, IL12RB2	113	209	8897	4.52064	0.0117841	0.0007943	0.000632198
KEGG_PATHWAY	chx04710:Circadian rhythm	6	3.31492	7.98196e-05	PER2, PER1, PER3, CRY1, CLOCK, PRKAG3	113	36	8897	13.1224	0.0154449	0.000966483	0.000769241
KEGG_PATHWAY	chx05142:Chagas disease	9	4.97238	8.38276e-05	CXCL8, NOS2, TRAF6, TLR9, IL12B, TLR6, TNF, TLR4, TLR2	113	113	8897	6.27089	0.0162142	0.000966483	0.000769241
KEGG_PATHWAY	chx04658:Th1 and Th2 cell differentiation	8	4.41989	0.000113796	IL4, CD4, LOC102180664, IL2RA, IL12B, LOC102190745, LOC102179937, IL12RB2	113	88	8897	7.15768	0.0219471	0.00123912	0.000986235
KEGG_PATHWAY	chx04672:Intestinal immune network for IgA production	6	3.31492	0.000236404	IL4, IL15RA, LOC102180664, TNFSF13, LOC102190745, LOC102179937	113	45	8897	10.4979	0.0450576	0.0024387	0.001941
KEGG_PATHWAY	chx05310:Asthma	5	2.76243	0.000287314	IL4, LOC102180664, LOC102190745, LOC102179937, TNF	113	26	8897	15.1413	0.0544933	0.00281568	0.00224105
KEGG_PATHWAY	chx05132:Salmonella infection	12	6.62983	0.000414322	CXCL8, RIPK2, LOC102181148, TRAF6, TLR9, NLRC4, TLR6, CD14, TLR5, TNF, TLR4, TLR2	113	260	8897	3.6339	0.0776306	0.003867	0.00307782
KEGG_PATHWAY	chx04917:Prolactin signaling pathway	7	3.8674	0.000458462	SHC2, LHCGR, LHB, CSN2, PRLR, ESR1, ESR2	113	79	8897	6.97648	0.0855392	0.00408448	0.00325091
KEGG_PATHWAY	chx05330:Allograft rejection	6	3.31492	0.000512635	IL4, LOC102180664, IL12B, LOC102190745, LOC102179937, TNF	113	53	8897	8.91334	0.095153	0.00436854	0.003477
KEGG_PATHWAY	chx04940:Type I diabetes mellitus	6	3.31492	0.000909872	LOC102180664, ICA1, IL12B, LOC102190745, LOC102179937, TNF	113	60	8897	7.87345	0.162644	0.00743062	0.00591417
KEGG_PATHWAY	chx05200:Pathways in cancer	17	9.39227	0.00106389	NCOA1, IL15RA, CXCL8, NOS2, LAMA3, CSF2RB, IGF1, GLI1, ESR1, ESR2, IL4, BMP4, TRAF6, IL2RA, IL12B, TP53, IL12RB2	113	537	8897	2.49253	0.187442	0.00834088	0.00663866
KEGG_PATHWAY	chx04929:GnRH secretion	6	3.31492	0.00113652	KISS1, LHB, KISS1R, SPP1, GNRH1, ESR2	113	63	8897	7.49853	0.198883	0.00856764	0.00681914
KEGG_PATHWAY	chx04913:Ovarian steroidogenesis	6	3.31492	0.00122063	LHCGR, FSHB, FSHR, LHB, IGF1, BMP15	113	64	8897	7.38136	0.21193	0.00886087	0.00705253
KEGG_PATHWAY	chx05162:Measles	8	4.41989	0.0021274	TRAF6, IL2RA, TLR9, IL12B, TLR7, TP53, TLR4, TLR2	113	143	8897	4.40473	0.339848	0.0148918	0.0118527
KEGG_PATHWAY	chx04612:Antigen processing and presentation	6	3.31492	0.00384914	CD4, CIITA, LOC102180664, LOC102190745, LOC102179937, TNF	113	83	8897	5.69165	0.528592	0.0260149	0.0207057
KEGG_PATHWAY	chx05144:Malaria	5	2.76243	0.00404836	CXCL8, TLR9, TNF, TLR4, TLR2	113	52	8897	7.57063	0.546624	0.0264493	0.0210515
KEGG_PATHWAY	chx05171:Coronavirus disease - COVID-19	11	6.07735	0.00454545	CXCL8, TRAF6, IL12B, TLR8, TLR7, TNF, C8A, TLR4, TLR3, MBL2, TLR2	113	301	8897	2.87734	0.58868	0.028739	0.0228739
KEGG_PATHWAY	chx04621:NOD-like receptor signaling pathway	8	4.41989	0.00709239	NLRP12, CXCL8, NLRX1, RIPK2, TRAF6, NLRC4, TNF, TLR4	113	178	8897	3.53863	0.750412	0.0434409	0.0345754
KEGG_PATHWAY	chx04350:TGF-beta signaling pathway	6	3.31492	0.00743943	BMP4, INHBA, PITX2, BMPR1B, AMH, TNF	113	97	8897	4.87018	0.766859	0.0441857	0.0351682
KEGG_PATHWAY	chx05417:Lipid and atherosclerosis	9	4.97238	0.00796277	CXCL8, TRAF6, IL12B, TLR6, CD14, TP53, TNF, TLR4, TLR2	113	228	8897	3.10794	0.789644	0.045903	0.0365351
KEGG_PATHWAY	chx05320:Autoimmune thyroid disease	5	2.76243	0.00893867	IL4, LOC102180664, LOC102190745, LOC102179937, TSHR	113	65	8897	6.0565	0.826379	0.0500566	0.0398409
KEGG_PATHWAY	chx04659:Th17 cell differentiation	6	3.31492	0.0103014	IL4, CD4, LOC102180664, IL2RA, LOC102190745, LOC102179937	113	105	8897	4.49912	0.867238	0.0560856	0.0446396
KEGG_PATHWAY	chx04622:RIG-I-like receptor signaling pathway	6	3.31492	0.0107055	CXCL8, NLRX1, TRAF6, DHX58, IL12B, TNF	113	106	8897	4.45667	0.8774	0.0567103	0.0451367
KEGG_PATHWAY	chx05224:Breast cancer	7	3.8674	0.0115055	NCOA1, SHC2, PGR, IGF1, TP53, ESR1, ESR2	113	150	8897	3.67428	0.895293	0.0593443	0.0472332
KEGG_PATHWAY	chx04936:Alcoholic liver disease	7	3.8674	0.011862	CXCL8, TRAF6, IL12B, CD14, TNF, TLR4, PRKAG3	113	151	8897	3.64994	0.902403	0.0596139	0.0474478
KEGG_PATHWAY	chx05202:Transcriptional misregulation in cancer	8	4.41989	0.0123389	PER2, CXCL8, ITGAM, FUS, IGFBP3, IGF1, CD14, TP53	113	198	8897	3.18119	0.911172	0.0604606	0.0481217
KEGG_PATHWAY	chx05205:Proteoglycans in cancer	8	4.41989	0.0165904	IL12B, ANK2, IGF1, TP53, TNF, TLR4, ESR1, TLR2	113	210	8897	2.99941	0.961699	0.0790414	0.0629105
KEGG_PATHWAY	chx04935:Growth hormone synthesis, secretion and action	6	3.31492	0.0169802	GHR, GHRHR, SHC2, POU1F1, IGFBP3, IGF1	113	119	8897	3.96981	0.964548	0.0790414	0.0629105
KEGG_PATHWAY	chx04151:PI3K-Akt signaling pathway	11	6.07735	0.0173407	GHR, IL4, IL2RA, LAMA3, SPP1, IGF1, NGF, TP53, PRLR, TLR4, TLR2	113	368	8897	2.35348	0.966995	0.0790414	0.0629105
KEGG_PATHWAY	chx05161:Hepatitis B	7	3.8674	0.0181825	CXCL8, TRAF6, TP53, TNF, TLR4, TLR3, TLR2	113	166	8897	3.32013	0.972074	0.0809947	0.0644651
KEGG_PATHWAY	chx05235:PD-L1 expression and PD-1 checkpoint pathway in cancer	5	2.76243	0.0247368	CD4, TRAF6, TLR9, TLR4, TLR2	113	88	8897	4.47355	0.992436	0.107742	0.0857542
KEGG_PATHWAY	chx05150:Staphylococcus aureus infection	5	2.76243	0.0265973	ITGAM, LOC102180664, LOC102190745, LOC102179937, MBL2	113	90	8897	4.37414	0.994788	0.113328	0.0901996
KEGG_PATHWAY	chx05166:Human T-cell leukemia virus 1 infection	8	4.41989	0.0286064	IL15RA, CD4, LOC102180664, IL2RA, LOC102190745, LOC102179937, TP53, TNF	113	235	8897	2.68032	0.996516	0.119295	0.0949488
KEGG_PATHWAY	chx04657:IL-17 signaling pathway	5	2.76243	0.029542	IL4, CXCL8, LOC102181582, TRAF6, TNF	113	93	8897	4.23304	0.997113	0.12063	0.0960116
KEGG_PATHWAY	chx01522:Endocrine resistance	5	2.76243	0.0326731	SHC2, IGF1, TP53, ESR1, ESR2	113	96	8897	4.10076	0.998463	0.130692	0.10402
KEGG_PATHWAY	chx04713:Circadian entrainment	5	2.76243	0.0348646	PER2, PER1, MTNR1A, PER3, MTNR1B	113	98	8897	4.01707	0.999012	0.134624	0.107149
KEGG_PATHWAY	chx05135:Yersinia infection	6	3.31492	0.0350296	CD4, CXCL8, TRAF6, NLRC4, TNF, TLR4	113	144	8897	3.2806	0.999045	0.134624	0.107149
KEGG_PATHWAY	chx04061:Viral protein interaction with cytokine and cytokine receptor	5	2.76243	0.0371398	CXCL8, LOC102181582, IL2RA, IL20RA, TNF	113	100	8897	3.93673	0.999377	0.139989	0.111419
KEGG_PATHWAY	chx04064:NF-kappa B signaling pathway	5	2.76243	0.04071	CXCL8, TRAF6, CD14, TNF, TLR4	113	103	8897	3.82206	0.999698	0.15055	0.119826
KEGG_PATHWAY	chx05332:Graft-versus-host disease	4	2.20994	0.0429842	LOC102180664, LOC102190745, LOC102179937, TNF	113	62	8897	5.07965	0.99981	0.156017	0.124177
KEGG_PATHWAY	chx05169:Epstein-Barr virus infection	7	3.8674	0.0528522	LOC102180664, TRAF6, LOC102190745, LOC102179937, TP53, TNF, TLR2	113	214	8897	2.57543	0.999975	0.188346	0.149908
KEGG_PATHWAY	chx04514:Cell adhesion molecules	6	3.31492	0.0581556	CD4, ITGAM, LOC102180664, CD226, LOC102190745, LOC102179937	113	166	8897	2.84583	0.999992	0.203544	0.162005
KEGG_PATHWAY	chx04920:Adipocytokine signaling pathway	4	2.20994	0.0599607	LEP, LEPR, TNF, PRKAG3	113	71	8897	4.43575	0.999994	0.206181	0.164103
KEGG_PATHWAY	chx04722:Neurotrophin signaling pathway	5	2.76243	0.0660845	SHC2, RIPK2, TRAF6, NGF, TP53	113	121	8897	3.25349	0.999998	0.22332	0.177744
KEGG_PATHWAY	chx04919:Thyroid hormone signaling pathway	5	2.76243	0.0676903	NCOA1, BMP4, DIO2, TP53, ESR1	113	122	8897	3.22682	0.999999	0.224869	0.178978
KEGG_PATHWAY	chx04024:cAMP signaling pathway	7	3.8674	0.078267	LHCGR, FSHB, FSHR, LHB, GLI1, AMH, TSHR	113	237	8897	2.32549	1	0.255672	0.203494
KEGG_PATHWAY	chx05143:African trypanosomiasis	3	1.65746	0.0861487	TLR9, IL12B, TNF	113	39	8897	6.0565	1	0.276806	0.220315
KEGG_PATHWAY	chx04915:Estrogen signaling pathway	5	2.76243	0.0922507	NCOA1, SHC2, PGR, ESR1, ESR2	113	136	8897	2.89465	1	0.291631	0.232115
