# Supplementary material for: Development and verification of a 10K liquid chip for Hainan black goat based on genotyping by pinpoint sequencing of liquid captured targets
Source: BMC Genom Data. 2024 May 7;25:44. doi: 10.1186/s12863-024-01228-8 (PMC11075337; doi:10.1186/s12863-024-01228-8)
Supplement: Supplementary file 9 — Additional file 9: Table S9. Statistical table of SNP detection rate in 104 samples. [file 12863_2024_1228_MOESM9_ESM.xlsx]

## Sheet: Sheet1
Sample name	Number of sites	Heterozygosity rate	Detection rate	missing rate
sheet-02	10677	0.2909	0.9986	0.0014
sheet-39	10677	0.2992	0.9987	0.0013
sheet-9008	10677	0.3648	0.9993	0.0007
sheet-9015	10677	0.3271	0.9987	0.0013
sheet-9480	10677	0.3463	0.9982	0.0018
DA-1	10677	0.334	0.9983	0.0017
DA-10	10677	0.3249	0.998	0.002
DA-11	10677	0.3318	0.9984	0.0016
DA-12	10677	0.3262	0.998	0.002
DA-13	10677	0.3303	0.998	0.002
DA-14	10677	0.337	0.9958	0.0042
DA-15	10677	0.3172	0.9985	0.0015
DA-2	10677	0.3113	0.9977	0.0023
DA-3	10677	0.3222	0.9987	0.0013
DA-4	10677	0.3234	0.9984	0.0016
DA-5	10677	0.3154	0.9988	0.0012
DA-6	10677	0.3635	0.9986	0.0014
DA-7	10677	0.3311	0.9983	0.0017
DA-8	10677	0.3356	0.998	0.002
DA-9	10677	0.3222	0.9978	0.0022
DZ-1	10677	0.3031	0.999	0.001
DZ-10	10677	0.2847	0.9987	0.0013
DZ-11	10677	0.3134	0.9977	0.0023
DZ-2	10677	0.3195	0.999	0.001
DZ-3	10677	0.304	0.9988	0.0012
DZ-4	10677	0.3175	0.9983	0.0017
DZ-5	10677	0.1957	0.9986	0.0014
DZ-6	10677	0.3038	0.9987	0.0013
DZ-7	10677	0.344	0.999	0.001
DZ-8	10677	0.3623	0.9986	0.0014
DZ-9	10677	0.3032	0.9978	0.0022
GZHSY-1	10677	0.3039	0.9986	0.0014
GZHSY-10	10677	0.2421	0.9973	0.0027
GZHSY-10-re	10677	0.2427	0.9977	0.0023
GZHSY-11	10677	0.3071	0.9978	0.0022
GZHSY-12	10677	0.2978	0.998	0.002
GZHSY-13	10677	0.306	0.9981	0.0019
GZHSY-14	10677	0.2991	0.998	0.002
GZHSY-15	10677	0.3048	0.9965	0.0035
GZHSY-16	10677	0.3083	0.9984	0.0016
GZHSY-17	10677	0.3049	0.9978	0.0022
GZHSY-2	10677	0.3032	0.9989	0.0011
GZHSY-3	10677	0.3158	0.9985	0.0015
GZHSY-4	10677	0.3016	0.9986	0.0014
GZHSY-5	10677	0.3122	0.998	0.002
GZHSY-6	10677	0.3154	0.9978	0.0022
GZHSY-7	10677	0.31	0.9986	0.0014
GZHSY-8	10677	0.3101	0.9977	0.0023
GZHSY-9	10677	0.3139	0.9985	0.0015
sheet-15	10677	0.2783	0.9973	0.0027
sheet-19	10677	0.2962	0.9968	0.0032
sheet-21	10677	0.2861	0.9972	0.0028
sheet-24	10677	0.368	0.9976	0.0024
sheet-3	10677	0.2743	0.9968	0.0032
sheet-34	10677	0.3167	0.9968	0.0032
sheet-38	10677	0.2494	0.9965	0.0035
sheet-9	10677	0.3026	0.997	0.003
sheet-9014	10677	0.321	0.9966	0.0034
sheet-9050	10677	0.3184	0.9973	0.0027
sheet-9099	10677	0.3662	0.9972	0.0028
sheet-9100	10677	0.3091	0.9977	0.0023
sheet-9182	10677	0.3043	0.9962	0.0038
sheet-9452	10677	0.2757	0.997	0.003
sheet-9464	10677	0.3078	0.9975	0.0025
sheet-9755	10677	0.3288	0.9975	0.0025
XWHMY-1	10677	0.039	0.9786	0.0214
XWHMY-2	10677	0.0399	0.9792	0.0208
XWHMY-3	10677	0.0389	0.9801	0.0199
XWHMY-4	10677	0.0356	0.9792	0.0208
XWHMY-5	10677	0.0362	0.9769	0.0231
XWHMY-6	10677	0.0404	0.9772	0.0228
XWHMY-7	10677	0.0372	0.9734	0.0266
XWHMY-8	10677	0.0308	0.9789	0.0211
XWHMY-9	10677	0.0408	0.9789	0.0211
YS-1	10677	0.2877	0.9986	0.0014
YS-10	10677	0.296	0.9988	0.0012
YS-11	10677	0.3102	0.9989	0.0011
YS-12	10677	0.3167	0.9992	0.0008
YS-13	10677	0.3157	0.9993	0.0007
YS-14	10677	0.3175	0.9987	0.0013
YS-15	10677	0.3069	0.9993	0.0007
YS-16	10677	0.3059	0.9986	0.0014
YS-17	10677	0.3021	0.9986	0.0014
YS-18	10677	0.3195	0.9991	0.0009
YS-19	10677	0.2849	0.998	0.002
YS-2	10677	0.2888	0.9992	0.0008
YS-20	10677	0.2827	0.9978	0.0022
YS-21	10677	0.3137	0.9993	0.0007
YS-22	10677	0.2801	0.9992	0.0008
YS-3	10677	0.3129	0.999	0.001
YS-4	10677	0.2962	0.9988	0.0012
YS-5	10677	0.2889	0.9985	0.0015
YS-6	10677	0.287	0.9991	0.0009
YS-7	10677	0.3098	0.9993	0.0007
YS-8	10677	0.2967	0.9992	0.0008
YS-9	10677	0.3139	0.9992	0.0008
sheet23	10677	0.2581	0.9991	0.0009
sheet23-re	10677	0.2593	0.999	0.001
sheet30	10677	0.2853	0.9991	0.0009
sheet30-re	10677	0.2852	0.999	0.001
sheet31	10677	0.2921	0.9985	0.0015
sheet32	10677	0.3083	0.9993	0.0007
sheet40	10677	0.2832	0.9989	0.0011
sheet9128	10677	0.2994	0.999	0.001
sheet9128-re	10677	0.2989	0.9988	0.0012
sheet9163	10677	0.2997	0.9987	0.0013
sheet9444	10677	0.2624	0.9991	0.0009
sheet9791	10677	0.3157	0.9986	0.0014
