# Supplementary material for: Development and verification of a 10K liquid chip for Hainan black goat based on genotyping by pinpoint sequencing of liquid captured targets
Source: BMC Genom Data. 2024 May 7;25:44. doi: 10.1186/s12863-024-01228-8 (PMC11075337; doi:10.1186/s12863-024-01228-8)
Supplement: Supplementary file 11 — Additional file 11: Table S11. Information table of genotyping results in the repeated sample. [file 12863_2024_1228_MOESM11_ESM.xlsx]

## Sheet: Repeat typing results
Locus	CHROM	POS	REF	ALT	sheet9128	sheet9128-re	sheet23	sheet23-re	sheet30	sheet30-re	GZHSY-10	GZHSY-10-re
1_5672	1	5672	C	T	TT	TT	TT	TT	TT	TT	CT	CT
1_316747	1	316747	T	C	CC	CC	CC	CC	CC	CC	CC	CC
1_473378	1	473378	G	T	TT	TT	TT	TT	TT	TT	TT	TT
1_889380	1	889380	G	A	AA	AA	GA	GA	GA	GA	GA	GA
1_1157611	1	1157611	T	G	TT	TT	TG	TG	TG	TG	TT	TT
1_1565868	1	1565868	C	T	CC	CC	CC	CC	CC	CC	CT	CT
1_1736624	1	1736624	G	T	GG	GG	GG	GG	GT	GT	GG	GG
1_1992333	1	1992333	T	A	AA	AA	AA	AA	AA	AA	TA	TA
1_2159744	1	2159744	G	A	GA	GA	AA	AA	AA	AA	GG	GG
1_2358605	1	2358605	T	A	AA	AA	AA	AA	AA	AA	TA	TA
1_2743510	1	2743510	A	G	AG	AG	GG	GG	GG	GG	AG	AG
1_2756879	1	2756879	C	T	CT	CT	CT	CT	TT	TT	CC	CC
1_2855396	1	2855396	A	G	AA	AA	AA	AA	AA	AA	AG	AG
1_3053813	1	3053813	A	G	AG	AG	GG	GG	GG	GG	AA	AA
1_3260917	1	3260917	C	T	TT	TT	TT	TT	TT	TT	CC	CC
1_3449343	1	3449343	T	C	TC	TC	CC	CC	TC	TC	TC	TC
1_3711871	1	3711871	C	G	GG	GG	CG	CG	CG	CG	CC	CC
1_4111989	1	4111989	G	T	GG	GG	GG	GG	GG	GG	TT	TT
1_4164597	1	4164597	C	T	CC	CC	CC	CC	CC	CC	TT	TT
1_4564619	1	4564619	A	G	AA	AA	AA	AA	AA	AA	AA	AA
1_4964661	1	4964661	G	A	GA	GA	AA	AA	AA	AA	GA	GA
1_5144410	1	5144410	C	T	CC	CC	CC	CC	TT	TT	CT	CT
1_5798852	1	5535819	G	C	TT	TT	TT	TT	TT	TT	TT	TT
1_6038438	1	5536897	G	T	GG	GG	GG	GG	GG	GG	GG	GG
1_6438853	1	5798852	C	A	GA	GA	AA	AA	AA	AA	GA	GA
1_6474697	1	6038438	G	A	AA	AA	GA	GA	GA	GA	GG	GG
1_6691485	1	6438853	T	T	CC	CC	CC	CC	CC	CC	CC	CC
1_6974528	1	6474697	T	A	GG	GG	GG	GG	GG	GG	GA	GA
1_7290223	1	6691485	A	C	CC	CC	TC	TC	TT	TT	TC	TC
1_7637919	1	6974528	T	C	TC	TC	TC	TC	TC	TC	CC	CC
1_7979477	1	7290223	C	G	AA	AA	AG	AG	AA	AA	AA	AA
1_7979798	1	7637919	A	C	CC	CC	TT	TT	TC	TC	TT	TT
1_8015419	1	7979477	T	T	CC	CC	CC	CC	CC	CC	CC	CC
1_8363744	1	7979798	G	G	AA	AA	AA	AA	AA	AA	AA	AA
1_8596408	1	8015419	C	C	TC	TC	TT	TT	CC	CC	TT	TT
1_8626651	1	8363744	G	A	GA	GA	GA	GA	GG	GG	GA	GA
1_8841560	1	8596408	A	T	TT	TT	CT	CT	CT	CT	CC	CC
1_9053129	1	8626651	C	C	CC	CC	GC	GC	GC	GC	GG	GG
1_9287832	1	8841560	A	G	AA	AA	AG	AG	AA	AA	AA	AA
1_9452243	1	9053129	T	G	CG	CG	CC	CC	CG	CG	CG	CG
1_9727896	1	9287832	A	T	AT	AT	AA	AA	AT	AT	AA	AA
1_9964904	1	9452243	C	C	CC	CC	TT	TT	TC	TC	TC	TC
1_10295607	1	9727896	A	G	AG	AG	AA	AA	AA	AA	AG	AG
1_10764972	1	9964904	T	A	AA	AA	AA	AA	AA	AA	AA	AA
1_10989164	1	10295607	G	G	AG	AG	GG	GG	GG	GG	AG	AG
1_11845866	1	10764972	G	C	TT	TT	TT	TT	TT	TT	TT	TT
1_12078441	1	10989164	A	A	GG	GG	AA	AA	GG	GG	GA	GA
1_12599265	1	11845866	T	T	GT	GT	GG	GG	GG	GG	GG	GG
1_12902281	1	12078441	G	G	AA	AA	AG	AG	AG	AG	AA	AA
1_13302375	1	12599265	C	C	TC	TC	CC	CC	CC	CC	TC	TC
1_13719414	1	12902281	T	T	GG	GG	GG	GG	GG	GG	GG	GG
1_14122278	1	13302375	A	T	TT	TT	CT	CT	CT	CT	CC	CC
1_14356153	1	13719414	T	C	TC	TC	TC	TC	TC	TC	TC	TC
1_14716946	1	14122278	T	G	GG	GG	AG	AG	AA	AA	AG	AG
1_14971357	1	14356153	A	C	TT	TT	TT	TT	TT	TT	TC	TC
1_15371434	1	14716946	G	A	TT	TT	TA	TA	TA	TA	TA	TA
1_15717700	1	14971357	C	G	AG	AA	AA	AG	GG	GG	AG	AA
1_15855178	1	15371434	G	T	GT	GT	GG	GG	GT	GT	GG	GG
1_16255181	1	15717700	C	T	CC	CC	CC	CC	CC	CC	CC	CC
1_16655252	1	15855178	T	A	GG	GG	GG	GG	GG	GG	GA	GA
1_16772443	1	16255181	C	T	TT	TT	CT	CT	TT	TT	CC	CC
1_17132555	1	16655252	G	G	TG	TG	TT	TT	TT	TT	TG	TG
1_17532569	1	16772443	G	T	CC	CC	CC	CC	CC	CC	CC	CC
1_17566981	1	17132555	T	A	GA	GA	AA	AA	AA	AA	GA	GA
1_17877365	1	17532569	C	A	GA	GA	GA	GA	GG	GG	GA	GA
1_18130793	1	17566981	A	C	TC	TC	TC	TC	TT	TT	TC	TC
1_18485377	1	17877365	T	T	CC	CC	CC	CC	CC	CC	TT	TT
1_18857009	1	18130793	G	C	AA	AA	AA	AA	AA	AA	AC	AC
1_19147507	1	18485377	A	C	CC	CC	TC	TC	TC	TC	CC	CC
1_19325440	1	18857009	G	A	AA	AA	GA	GA	GA	GA	GA	GA
1_19813061	1	19147507	A	G	AA	AA	AA	AA	AG	AG	GG	GG
1_20025471	1	19325440	G	A	AA	AA	GA	GA	GA	GA	AA	AA
1_20354107	1	19813061	C	G	GG	GG	GG	GG	GG	GG	AA	AA
1_21148240	1	20025471	A	A	GG	GG	GG	GG	GA	GA	GA	GA
1_21552645	1	20354107	T	G	CC	CC	CC	CC	CC	CC	CG	CG
1_21908156	1	20739228	A	G	TT	TT	TT	TT	TT	TT	TT	TT
1_22172719	1	20751920	A	A	CC	CC	CC	CC	CC	CC	CC	CC
1_22438346	1	21148240	A	C	AC	AC	AC	AC	CC	CC	AA	AA
1_22830839	1	21552645	G	A	TT	TT	TT	TT	TT	TT	TT	TT
1_23172779	1	21771055	A	G	AA	AA	AA	AA	AA	AA	AA	AA
1_23400804	1	21908156	A	G	AA	AA	AA	AA	AA	AA	AG	AG
1_23762753	1	22172719	G	G	AA	AA	AA	AA	AA	AA	GG	GG
1_24173932	1	22438346	C	C	AA	AA	AC	AC	AA	AA	AC	AC
1_24496923	1	22830839	G	A	AA	AA	AA	AA	GA	GA	GA	GA
1_24909280	1	23172779	A	G	AG	AG	AA	AA	AG	AG	AA	AA
1_25202857	1	23400804	T	G	AG	AG	AA	AA	AG	AG	AA	AA
1_25610466	1	23762753	T	A	GA	GA	GA	GA	GA	GA	GA	GA
1_25957336	1	24173932	C	T	CC	CC	CC	CC	CC	CC	CT	CT
1_25958720	1	24496923	A	A	GA	GA	GG	GG	GG	GG	GA	GA
1_26006146	1	24909280	G	G	AG	AG	AG	AG	GG	GG	AG	AG
1_26382181	1	25202857	C	G	TT	TT	TT	TT	TT	TT	TG	TG
1_26772941	1	25427960	G	C	TT	TT	TT	TT	TT	TT	TT	TT
1_27083428	1	25610466	T	A	TT	TT	TA	TA	TT	TT	TT	TT
1_27483493	1	25957336	C	T	CT	CT	CT	CT	CT	CT	CC	CC
1_27888876	1	25958720	A	C	AC	AC	AC	AC	AC	AC	AC	AC
1_28430961	1	26006146	T	A	GG	GG	GA	GA	GG	GG	GA	GA
1_28831191	1	26382181	C	T	CT	CT	CC	CC	CT	CT	CC	CC
1_29070824	1	26772941	C	A	AA	AA	AA	AA	GG	GG	AA	AA
1_29359317	1	27083428	C	C	CC	CC	CC	CC	TC	TC	CC	CC
1_29759724	1	27483493	T	T	CT	CT	CT	CT	CC	CC	CT	CT
1_30118798	1	27888876	C	C	CC	CC	AC	AC	AA	AA	AA	AA
1_30518965	1	28430961	A	G	GG	GG	TT	TT	TG	TG	TG	TG
1_30898851	1	28831191	C	T	CC	CC	CC	CC	CC	CC	CC	CC
1_31823740	1	29070824	G	T	CT	CT	CC	CC	CC	CC	CT	CT
1_32022427	1	29359317	A	T	CT	CT	CC	CC	CC	CC	CT	CT
1_32326346	1	29759724	T	C	TT	TT	TT	TT	TT	TT	TT	TT
1_33006462	1	30118798	G	A	CC	CC	CC	CC	CC	CC	CA	CA
1_33267044	1	30518965	C	G	GG	GG	AG	AG	AG	AG	AG	AG
1_33600243	1	30898851	G	T	CC	CC	CT	CT	TT	TT	TT	TT
1_33774850	1	31407402	T	T	CC	CC	CC	CC	CC	CC	CC	CC
1_33972507	1	31823740	A	C	CC	CC	CC	CC	CC	CC	GG	GG
1_34235967	1	32022427	T	T	TT	TT	AT	AT	AT	AT	AT	AT
1_34236170	1	32326346	A	C	CC	CC	TT	TT	TC	TC	TT	TT
1_34236284	1	32757678	A	A	GG	GG	GG	GG	GG	GG	GG	GG
1_34237621	1	33006462	G	C	GC	GC	GG	GG	GG	GG	GC	GC
1_34640978	1	33267044	C	G	CG	CG	CC	CC	CC	CC	CC	CC
1_34836481	1	33600243	C	T	GT	GT	TT	TT	TT	TT	TT	TT
1_35141915	1	33774850	A	C	TT	TT	TC	TC	TT	TT	TC	TC
1_35441641	1	33972507	C	G	GG	GG	AG	AG	AA	AA	AG	AG
1_35946532	1	34235967	G	C	TT	TT	TT	TT	TT	TT	TT	TT
1_36774747	1	34236021	T	G	AA	AA	AA	AA	AA	AA	AA	AA
1_36869136	1	34236169	T	G	AA	AA	AA	AA	AA	AA	AA	AA
1_37208352	1	34236170	T	G	AA	AA	AG	AG	GG	GG	AG	AG
1_37495474	1	34236275	C	C	GG	GG	GG	GG	GG	GG	GG	GG
1_37782300	1	34236284	A	C	CC	CC	AC	AC	AA	AA	AA	AA
1_38130686	1	34236294	T	C	TT	TT	TT	TT	TT	TT	TT	TT
1_38569160	1	34236295	G	C	TT	TT	TT	TT	TT	TT	TT	TT
1_39312698	1	34237374	A	T	CC	CC	CC	CC	CC	CC	CC	CC
1_39661053	1	34237409	C	T	CC	CC	CC	CC	CC	CC	CC	CC
1_40032970	1	34237462	A	T	AA	AA	AA	AA	AA	AA	AA	AA
1_40800324	1	34237621	A	T	GG	GG	GG	GG	GG	GG	GG	GG
1_41295531	1	34237789	C	T	CC	CC	CC	CC	CC	CC	CC	CC
1_41458338	1	34238580	G	T	CC	CC	CC	CC	CC	CC	CC	CC
1_41648000	1	34238746	A	A	TT	TT	TT	TT	TT	TT	TT	TT
1_41938987	1	34240601	A	G	TT	TT	TT	TT	TT	TT	TT	TT
1_42200907	1	34240769	A	A	GG	GG	GG	GG	GG	GG	GG	GG
1_42527524	1	34240888	T	A	CC	CC	CC	CC	CC	CC	CC	CC
1_42704726	1	34240889	G	A	CC	CC	CC	CC	CC	CC	CC	CC
1_43117343	1	34251709	C	T	CC	CC	CC	CC	CC	CC	CC	CC
1_43650402	1	34640978	C	T	CT	CT	CT	CT	CC	CC	CT	CT
1_43906339	1	34836481	G	A	CC	CC	CC	CC	AA	AA	CC	CC
1_44307169	1	35141915	A	T	AA	AA	AA	AA	TT	TT	AA	AA
1_44607418	1	35441641	A	A	AA	AA	AA	AA	AA	AA	CA	CA
1_44816753	1	35946532	A	A	GG	GG	GG	GG	GG	GG	GA	GA
1_45045598	1	36358301	C	G	AA	AA	AA	AA	AA	AA	AA	AA
1_45295643	1	36374448	C	A	GG	GG	GG	GG	GG	GG	GG	GG
1_45696423	1	36774747	C	G	TT	TT	TT	TT	TT	TT	TT	TT
1_45871072	1	36869136	A	C	TT	TT	CC	CC	TT	TT	TT	TT
1_46074119	1	37208352	C	C	TC	TC	TT	TT	TT	TT	TC	TC
1_46445465	1	37495474	C	T	CT	CT	CT	CT	CT	CT	CT	CT
1_46828219	1	37782300	T	T	AA	AA	AA	AA	AT	AT	AA	AA
1_47393757	1	38130686	G	C	TT	TT	TC	TC	TC	TC	TT	TT
1_47801029	1	38569160	A	T	GG	GG	TT	TT	GT	GT	GT	GT
1_47925453	1	38965338	C	T	CC	CC	CC	CC	CC	CC	CC	CC
1_48394887	1	39312698	C	C	CC	CC	CC	CC	CC	CC	AC	AC
1_48701519	1	39661053	G	A	CA	CA	AA	AA	CA	CA	AA	AA
1_48816339	1	40032970	A	T	AT	AT	AT	AT	AT	AT	AA	AA
1_49216426	1	40376654	G	A	GG	GG	GG	GG	GG	GG	GG	GG
1_49786616	1	40800324	C	T	AT	AT	AT	AT	AA	AA	TT	TT
1_50102302	1	41295531	C	G	GG	GG	CC	CC	CC	CC	CC	CC
1_50312881	1	41458338	G	A	AA	AA	GA	GA	GG	GG	GG	GG
1_50702519	1	41648000	T	G	AG	AG	AG	AG	AA	AA	AA	AA
1_50887901	1	41938987	C	G	AG	AG	AA	AA	AA	AA	GG	GG
1_51180176	1	42200907	C	G	AA	AG	AG	AG	GG	GG	AA	AA
1_51354583	1	42527524	T	C	CC	CC	TC	TC	TC	TC	CC	CC
1_51754592	1	42704726	A	A	GG	GG	GG	GG	GG	GG	GG	GG
1_51809917	1	43117343	A	T	CC	CC	CC	CC	CC	CC	CC	CC
1_51952316	1	43650402	A	T	TT	TT	CC	CC	CT	CT	CC	CC
1_52352571	1	43906339	G	A	GG	GG	GG	GG	GA	GA	AA	AA
1_52677257	1	44307169	G	C	CC	CC	AC	AC	AC	AC	AC	AC
1_53127010	1	44607418	C	G	AA	AA	GG	GG	GG	GG	AA	AA
1_53725084	1	44816753	C	G	AA	AA	GG	GG	GG	GG	GG	GG
1_53992683	1	45045598	T	T	CC	CC	CC	CC	CC	CC	CT	CT
1_54227361	1	45173415	C	C	TT	TT	TT	TT	TT	TT	TT	TT
1_54633389	1	45295643	T	A	CA	CA	AA	AA	CA	CA	CA	CA
1_54974680	1	45696423	G	G	GG	GG	GG	GG	CG	CG	GG	GG
1_55286763	1	45871072	T	T	AT	AT	AT	AT	TT	TT	AT	AT
1_55686764	1	46074119	A	T	CT	CT	CC	CC	CT	CT	CT	CT
1_55837036	1	46445465	A	G	CC	CC	GG	GG	CG	CG	CG	CG
1_55969321	1	46828219	C	C	TC	TC	TT	TT	TC	TC	CC	CC
1_56313161	1	47393757	T	A	GA	GA	AA	AA	GG	GG	GA	GA
1_56756227	1	47801029	T	G	AG	AG	GG	GG	AA	AA	AA	AA
1_57062399	1	47925453	G	T	TT	TT	TT	TT	TT	TT	CC	CC
1_57373961	1	48394887	A	T	TT	TT	CT	CT	CT	CT	CC	CC
1_57587564	1	48701519	T	A	AA	AA	GG	GG	GG	GG	GG	GG
1_57971459	1	48816339	T	C	CC	CC	CC	CC	AC	AC	AA	AA
1_58007082	1	49216426	T	A	AA	AA	GG	GG	AA	AA	GG	GG
1_58225360	1	49676338	A	A	GG	GG	GG	GG	GG	GG	GG	GG
1_58342034	1	49786616	A	T	CC	CC	TT	TT	CC	CC	CC	CC
1_58742955	1	50102302	T	T	CC	CC	CT	CT	CC	CC	CC	CC
1_58981038	1	50312881	T	A	AA	AA	AA	AA	AA	AA	GA	GA
1_59314627	1	50702519	C	C	CC	CC	CC	CC	CC	CC	CC	CC
1_59569793	1	50887901	C	T	CC	CC	TT	TT	CC	CC	CC	CC
1_59998783	1	51180176	T	T	CC	NN	CC	CC	CC	CC	NN	CC
1_60187787	1	51354583	A	C	TC	TC	TC	TC	TC	TC	TT	TT
1_60414334	1	51754592	T	G	AG	AG	AG	AG	AG	AG	AG	AG
1_60620881	1	51809917	C	G	AG	AG	AA	AA	AG	AG	AA	AA
1_61021024	1	51952316	A	G	AA	AA	AA	AA	AA	AA	GG	GG
1_61085607	1	52352571	A	C	GG	GG	GG	GG	GG	GG	GG	GG
1_61485664	1	52677257	A	A	GG	GG	GG	GG	GG	GG	GA	GA
1_61618937	1	53127010	G	T	TT	TT	TT	TT	CT	CT	CT	CT
1_62019053	1	53725084	T	G	CC	CC	CG	CG	CG	CG	CC	CC
1_62168939	1	53992683	G	C	CC	CC	CC	CC	CC	CC	CC	CC
1_62423109	1	54227361	A	G	CC	CC	CG	CG	CG	CG	CC	CC
1_63010352	1	54633389	G	G	TG	TG	GG	GG	GG	GG	TT	TT
1_63494333	1	54974680	T	A	GG	GG	AA	AA	AA	AA	GG	GG
1_63563545	1	55286763	T	C	TT	TT	TT	TT	TC	TC	TT	TT
1_63584748	1	55686764	C	G	GG	GG	AA	AA	AA	AA	AG	AG
1_63647203	1	55751852	C	A	GG	GG	GG	GG	GG	GG	GG	GG
1_63725298	1	55837036	G	T	AA	AA	TT	TT	AA	AA	AA	AA
1_63735227	1	55969321	G	T	CC	CC	TT	TT	TT	TT	TT	TT
1_63754611	1	56313161	G	C	TT	TT	TT	TT	TT	TT	TC	TC
1_63771441	1	56756227	A	C	TC	TC	CC	CC	CC	CC	CC	CC
1_63856673	1	57062399	G	A	GA	GA	AA	AA	GA	GA	AA	AA
1_63856730	1	57373961	T	G	AA	AA	AG	AG	AG	AG	AA	AA
1_63883893	1	57587564	G	C	TT	TT	TT	TT	TC	TC	CC	CC
1_64010457	1	57971459	A	C	CC	CC	CC	CC	TC	TC	TT	TT
1_64410748	1	58007082	C	C	CC	CC	CC	CC	TC	TC	TC	TC
1_65117465	1	58225360	T	G	GG	GG	AA	AA	AA	AA	AA	AA
1_65447056	1	58342034	A	G	AA	AA	AG	AG	AA	AA	AA	AA
1_65649311	1	58742955	G	C	CC	CC	CC	CC	CC	CC	CC	CC
1_65906143	1	58981038	A	C	CC	CC	TC	TC	CC	CC	TC	TC
1_66252232	1	59314627	C	A	AA	AA	AA	AA	AA	AA	AA	AA
1_66638642	1	59569793	C	T	CT	CT	TT	TT	CC	CC	CC	CC
1_66927939	1	59998783	A	C	TC	TC	TC	TC	TT	TT	TC	TC
1_67079133	1	60187787	G	G	AA	AA	AG	AG	AG	AG	AA	AA
1_67202170	1	60414334	T	C	TC	TC	TT	TT	TT	TT	TT	TT
1_67512486	1	60620881	G	T	CC	CC	CC	CC	CT	CT	CT	CT
1_67565552	1	61021024	G	G	AG	AG	AG	AG	AA	AA	GG	GG
1_67634607	1	61085607	G	G	AA	AA	GG	GG	AA	AA	GG	GG
1_67637790	1	61485664	C	G	AA	AA	AA	AA	AA	AA	AA	AA
1_67670088	1	61618937	G	T	GT	GT	GT	GT	GG	GG	GT	GT
1_67670089	1	62019053	G	C	TT	TT	TT	TT	TT	TT	CC	CC
1_67866477	1	62168939	C	A	GA	GA	AA	AA	GA	GA	GA	GA
1_68240085	1	62423109	C	G	AA	AA	GG	GG	AG	AG	AG	AG
1_68423714	1	63010352	G	A	GA	GA	GG	GG	GA	GA	GA	GA
1_68573027	1	63494333	C	A	TT	TT	TT	TT	TT	TT	AA	AA
1_68881361	1	63563545	C	C	CC	CC	CC	CC	CC	CC	TT	TT
1_68999449	1	63584748	C	T	CT	CT	TT	TT	TT	TT	CC	CC
1_69361730	1	63647203	C	T	CT	CT	TT	TT	TT	TT	CC	CC
1_69366288	1	63725298	T	A	GA	GA	GA	GA	AA	AA	GG	GG
1_69404385	1	63735227	A	A	GA	GA	GA	GA	AA	AA	GG	GG
1_69685828	1	63754611	C	A	GG	GG	GA	GA	GG	GG	AA	AA
1_69878751	1	63771441	G	G	AA	AA	AG	AG	AA	AA	GG	GG
1_70198124	1	63856673	G	A	GA	GA	AA	AA	AA	AA	GG	GG
1_70765233	1	63856730	A	C	TC	TC	CC	CC	CC	CC	TT	TT
1_71158181	1	63883893	A	A	GA	GA	AA	AA	AA	AA	GG	GG
1_71429144	1	64010457	T	G	GG	GG	GG	GG	GG	GG	AA	AA
1_71757729	1	64410748	G	T	CC	CC	CC	CC	CC	CC	CC	CC
1_72157855	1	64811032	C	T	CC	CC	CC	CC	CC	CC	CC	CC
1_72253623	1	64850012	T	T	CC	CC	CC	CC	CC	CC	CC	CC
1_72325333	1	64850037	C	T	GG	GG	GG	GG	GG	GG	GG	GG
1_72327470	1	64853397	C	T	CC	CC	CC	CC	CC	CC	CC	CC
1_72334549	1	64853791	C	A	GG	GG	GG	GG	GG	GG	GG	GG
1_72701260	1	65117465	G	C	TT	TT	TC	TC	TT	TT	TT	TT
1_72814522	1	65447056	T	G	GG	GG	AG	AG	GG	GG	AA	AA
1_73227405	1	65649311	T	A	GG	GG	GA	GA	GA	GA	GG	GG
1_73719737	1	65906143	A	C	AA	AA	AC	AC	AC	AC	AA	AA
1_73922056	1	66252232	A	T	CC	CC	CT	CT	CC	CC	CC	CC
1_74251950	1	66638642	A	T	CT	CT	CT	CT	CT	CT	CT	CT
1_74652025	1	66927939	A	C	AC	AC	AC	AC	CC	CC	AA	AA
1_74686435	1	67079133	G	A	AA	AA	AA	AA	GA	GA	AA	AA
1_75194973	1	67202170	G	C	TC	TC	TC	TC	CC	CC	TT	TT
1_75460142	1	67512486	C	A	AA	AA	AA	AA	AA	AA	AA	AA
1_75656763	1	67565552	G	A	AA	AA	AA	AA	AA	AA	AA	AA
1_75849744	1	67573929	G	C	TT	TT	TT	TT	TT	TT	TT	TT
1_75920677	1	67634607	A	C	GC	GC	CC	CC	GC	GC	GG	GG
1_76116756	1	67637790	T	T	CT	CT	TT	TT	CT	CT	CC	CC
1_76516815	1	67670088	C	C	GC	GC	CC	CC	CC	CC	GG	GG
1_76998121	1	67670089	A	A	GA	GA	AA	AA	GA	GA	GG	GG
1_77290761	1	67866477	T	T	CT	CT	CT	CT	CC	CC	CC	CC
1_77538925	1	68240085	T	T	TT	TT	TT	TT	CC	CC	TT	TT
1_77914329	1	68423714	A	A	GG	GG	GG	GG	GA	GA	AA	AA
1_78100775	1	68573027	C	T	CC	CC	CC	CC	CT	CT	TT	TT
1_78258916	1	68881361	T	T	TT	TT	CT	CT	TT	TT	CT	CT
1_78505323	1	68999449	G	T	CT	CT	TT	TT	CT	CT	CT	CT
1_78856675	1	69361730	T	T	CT	CT	TT	TT	CT	CT	CC	CC
1_78890790	1	69366288	C	C	TC	TC	CC	CC	CC	CC	TT	TT
1_79308490	1	69404385	C	C	AC	AC	CC	CC	CC	CC	AA	AA
1_79390478	1	69685828	T	T	TT	TT	TT	TT	CT	CT	CC	CC
1_79615274	1	69878751	A	C	GG	GG	GG	GG	GC	GC	GG	GG
1_79953284	1	70198124	G	C	GG	GG	GG	GG	GC	GC	GG	GG
1_80214609	1	70765233	G	C	CC	CC	AC	AC	AC	AC	AA	AA
1_80245187	1	71158181	A	T	AA	AA	TT	TT	AA	AA	AT	AT
1_80351129	1	71429144	C	C	TT	TT	TT	TT	TT	TT	TT	TT
1_80743112	1	71757729	C	A	GG	GG	GG	GG	GG	GG	GG	GG
1_81143130	1	72157855	C	T	CT	CT	TT	TT	TT	TT	CC	CC
1_81340569	1	72253623	T	C	CC	CC	TC	TC	TT	TT	CC	CC
1_81607489	1	72325333	C	T	CT	CT	CT	CT	TT	TT	CC	CC
1_81722502	1	72327470	T	T	CT	CT	CT	CT	TT	TT	CC	CC
1_81788715	1	72334549	G	A	CA	CA	CA	CA	AA	AA	CC	CC
1_81936028	1	72701260	T	C	GC	GC	GC	GC	GC	GC	GG	GG
1_82132963	1	72814522	A	A	AA	AA	AA	AA	AA	AA	TT	TT
1_82542857	1	73227405	C	C	TT	TT	TT	TT	TC	TC	TT	TT
1_82846134	1	73719737	A	G	AA	AA	AA	AA	GG	GG	GG	GG
1_83246812	1	73922056	G	G	GG	GG	AG	AG	AA	AA	GG	GG
1_83646830	1	74251950	T	G	GG	GG	GG	GG	AG	AG	AG	AG
1_83725357	1	74652025	G	G	GG	GG	AA	AA	GG	GG	AA	AA
1_84004385	1	74686435	C	A	GA	GA	GA	GA	AA	AA	AA	AA
1_84121073	1	75194973	G	C	GC	GC	CC	CC	GC	GC	GG	GG
1_84521136	1	75460142	C	T	CT	CT	CC	CC	CC	CC	CC	CC
1_84688142	1	75656763	A	T	GT	GT	GG	GG	TT	TT	GT	GT
1_84820911	1	75849744	T	T	GT	GT	GG	GG	GG	GG	GG	GG
1_85154139	1	75920677	A	G	GG	GG	AA	AA	GG	GG	GG	GG
1_85570463	1	76116756	C	C	TT	TT	NN	NN	TT	TT	NN	NN
1_85838963	1	76516815	A	T	CC	CC	CT	CT	CT	CT	CC	CC
1_86226991	1	76998121	C	G	AA	AA	AA	AA	AA	AA	AG	AG
1_86627011	1	77290761	G	C	TT	TT	CC	CC	TC	TC	TT	TT
1_86767797	1	77538925	A	C	CC	CC	TC	TC	TC	TC	CC	CC
1_86965325	1	77914329	G	G	AA	AA	AG	AG	AG	AG	AG	AG
1_87366623	1	78100775	A	T	CT	CT	CT	CT	TT	TT	CC	CC
1_87759942	1	78258916	A	C	TT	TT	TT	TT	TT	TT	CC	CC
1_88168978	1	78505323	G	T	TT	TT	TT	TT	GG	GG	TT	TT
1_88604738	1	78856675	G	C	TT	TT	TT	TT	TT	TT	CC	CC
1_89071245	1	78890790	A	G	CC	CC	CC	CC	CC	CC	CC	CC
1_89471467	1	79308490	C	T	TT	TT	TT	TT	CT	CT	CC	CC
1_89737070	1	79390478	C	C	TT	TT	TT	TT	TT	TT	TT	TT
1_89933537	1	79615274	C	G	AA	AA	AA	AA	AA	AA	AA	AA
1_90830892	1	79953284	G	A	GA	GA	GG	GG	GG	GG	GG	GG
1_90951615	1	80214609	A	A	AA	AA	GA	GA	GG	GG	GG	GG
1_90998032	1	80245187	T	G	AA	AA	AG	AG	GG	GG	GG	GG
1_91451683	1	80351129	G	G	CG	CG	CC	CC	GG	GG	CC	CC
1_91682953	1	80743112	T	T	CC	CC	CT	CT	CT	CT	CT	CT
1_91918306	1	81143130	C	G	CC	CC	CC	CC	CC	CC	CG	CG
1_92718523	1	81340569	T	C	TT	TT	TC	TC	TT	TT	TT	TT
1_92752424	1	81607489	G	T	CC	CC	TT	TT	CT	CT	CC	CC
1_93064128	1	81722502	T	C	TT	TT	TT	TT	TT	TT	CC	CC
1_93427199	1	81788715	G	A	GG	GG	AA	AA	GA	GA	GG	GG
1_93827676	1	81936028	G	C	TT	TT	TT	TT	TT	TT	TC	TC
1_94221012	1	82132963	C	C	AA	AA	AC	AC	AA	AA	AA	AA
1_94750996	1	82542857	T	T	CC	CC	CC	CC	CC	CC	CC	CC
1_95064734	1	82846134	A	G	AG	AG	AG	AG	AA	AA	GG	GG
1_95657386	1	83246812	G	A	GG	GG	GG	GG	GG	GG	GG	GG
1_95956413	1	83646830	A	C	TT	TT	TT	TT	TT	TT	TT	TT
1_96315323	1	83725357	T	A	GA	GA	GA	GA	AA	AA	AA	AA
1_96512078	1	84004385	G	G	CC	CC	CG	CG	CG	CG	CC	CC
1_96968234	1	84121073	T	A	GG	GG	AA	AA	GA	GA	GG	GG
1_97079704	1	84521136	T	G	GG	GG	CG	CG	GG	GG	CC	CC
1_97292522	1	84688142	A	G	GG	GG	AG	AG	GG	GG	GG	GG
1_97811845	1	84820911	A	C	TT	TT	TT	TT	TT	TT	CC	CC
1_98633872	1	85154139	C	G	AA	AA	AA	AA	AG	AG	AA	AA
1_98857335	1	85570463	A	A	CC	CC	CA	CA	CA	CA	AA	AA
1_99257339	1	85838963	T	C	AC	AC	AC	AC	AA	AA	AA	AA
1_99330029	1	86226991	T	T	CC	CC	CT	CT	CC	CC	TT	TT
1_99521347	1	86627011	A	A	GA	GA	GG	GG	GG	GG	GG	GG
1_99757767	1	86767797	A	G	AG	AG	GG	GG	GG	GG	AG	AG
1_100368311	1	86965325	C	A	AA	AA	GG	GG	GA	GA	GG	GG
1_100723789	1	87366623	A	C	AA	AA	AA	AA	AA	AA	AC	AC
1_101228184	1	87759942	T	G	GG	GG	GG	GG	GG	GG	AA	AA
1_101332590	1	88168978	G	A	AA	AA	GA	GA	GA	GA	GG	GG
1_101420618	1	88411234	C	T	CC	CC	CC	CC	CC	CC	CC	CC
1_102616211	1	88604738	A	C	GC	GC	GC	GC	CC	CC	GC	GC
1_102837060	1	88839047	A	C	TT	TT	TT	TT	TT	TT	TT	TT
1_103041883	1	89071245	A	G	GG	GG	AG	AG	AG	AG	AA	AA
1_103677454	1	89471467	G	T	CC	CC	CC	CC	CC	CC	CC	CC
1_103763585	1	89737070	G	T	CC	CC	CC	CC	TT	TT	CC	CC
1_104163598	1	89933537	C	T	CC	CC	CC	CC	CC	CC	CC	CC
1_104563762	1	90830892	G	T	TT	TT	TT	TT	TT	TT	GT	GT
1_104598913	1	90951615	G	G	AG	AG	AG	AG	AG	AG	AG	AG
1_104856226	1	90998032	G	C	TC	TC	TC	TC	CC	CC	CC	CC
1_105256350	1	91451683	G	T	GG	GG	TT	TT	TT	TT	GT	GT
1_105648394	1	91682953	T	C	CC	CC	TC	TC	TT	TT	TT	TT
1_105897999	1	91918306	T	A	CA	CA	CC	CC	CC	CC	AA	AA
1_106902125	1	92318337	C	C	TT	TT	TT	TT	TT	TT	TT	TT
1_107427166	1	92718523	T	C	TT	TT	TC	TC	TT	TT	TT	TT
1_107764388	1	92752424	C	A	AA	AA	AA	AA	GA	GA	GA	GA
1_108164390	1	93064128	G	C	TC	TC	TC	TC	CC	CC	TT	TT
1_108286465	1	93427199	T	C	GC	GC	GC	GC	CC	CC	GC	GC
1_108687274	1	93827676	C	T	TT	TT	TT	TT	TT	TT	TT	TT
1_108862805	1	93899916	G	G	AA	AA	AA	AA	AA	AA	AA	AA
1_108969265	1	93900088	C	A	GG	GG	GG	GG	GG	GG	GG	GG
1_109312120	1	94052083	A	T	CC	CC	CC	CC	CC	CC	CC	CC
1_109589994	1	94221012	C	G	CC	CC	CC	CC	CC	CC	CG	CG
1_109634301	1	94750996	A	C	TC	TC	CC	CC	TT	TT	TC	TC
1_109725254	1	95064734	G	G	AG	AG	AA	AA	GG	GG	AG	AG
1_110069818	1	95657386	T	A	GG	GG	GG	GG	GG	GG	GA	GA
1_110167589	1	95956413	T	G	AG	AG	AG	AG	GG	GG	AA	AA
1_110548711	1	96315323	T	G	TT	TT	TT	TT	TT	TT	TT	TT
1_110948799	1	96512078	A	C	GG	GG	CC	CC	GC	GC	GG	GG
1_111391166	1	96968234	A	C	CC	CC	CC	CC	TC	TC	TC	TC
1_111662813	1	97079704	T	C	CC	CC	TC	TC	TT	TT	TT	TT
1_112027880	1	97292522	G	G	AG	AG	AG	AG	AA	AA	AG	AG
1_112780014	1	97811845	C	G	AG	AG	AA	AA	AA	AA	AA	AA
1_112834349	1	98045165	A	G	AA	AA	AA	AA	AA	AA	AA	AA
1_113216649	1	98633872	G	T	TT	TT	TT	TT	CC	CC	CC	CC
1_113607852	1	98857335	C	G	AG	AG	AA	AA	GG	GG	AA	AA
1_114004454	1	99257339	T	C	CC	CC	CC	CC	TC	TC	CC	CC
1_114440364	1	99330029	A	C	TC	TC	CC	CC	TT	TT	TT	TT
1_115047082	1	99521347	T	G	GG	GG	GG	GG	AG	AG	AA	AA
1_115102578	1	99757767	G	C	CC	CC	CC	CC	AC	AC	AC	AC
1_115345400	1	100368311	T	T	CT	CT	CT	CT	CC	CC	CT	CT
1_115604753	1	100723789	T	G	AA	AA	AA	AA	AG	AG	AA	AA
1_116087376	1	101228184	A	G	TG	TG	TT	TT	GG	GG	TG	TG
1_116487575	1	101332590	A	C	GC	GC	CC	CC	CC	CC	CC	CC
1_116887990	1	101420618	C	T	CT	CT	CC	CC	CT	CT	CT	CT
1_117289208	1	101659225	T	A	GG	GG	GG	GG	GG	GG	GG	GG
1_117455411	1	101753469	T	C	TT	TT	TT	TT	TT	TT	TT	TT
1_117855466	1	102616211	G	G	AA	AA	GG	GG	GG	GG	AA	AA
1_118100277	1	102837060	G	G	AA	AA	GG	GG	GG	GG	GG	GG
1_118348399	1	103041883	G	G	AG	AG	GG	GG	GG	GG	AA	AA
1_118943828	1	103677454	T	C	GG	GG	GG	GG	GC	GC	GG	GG
1_119075389	1	103763585	T	C	GC	GC	GC	GC	GC	GC	GC	GC
1_119214705	1	104163598	A	G	CG	CG	CG	CG	CG	CG	GG	GG
1_119481917	1	104563762	C	A	AA	AA	GA	GA	GA	GA	GG	GG
1_119607135	1	104598913	C	A	GG	GG	GA	GA	GG	GG	GA	GA
1_119913469	1	104856226	A	A	GA	GA	GA	GA	GG	GG	GG	GG
1_120326672	1	105256350	T	A	GG	GG	GG	GG	GG	GG	GG	GG
1_120586460	1	105648394	A	A	TT	TT	TT	TT	AA	AA	TT	TT
1_121107041	1	105897999	T	A	TA	TA	TT	TT	TA	TA	TT	TT
1_121432426	1	106366025	G	C	TT	TT	TT	TT	TT	TT	TT	TT
1_121726860	1	106902125	C	T	CT	CT	CT	CT	CT	CT	CT	CT
1_122126884	1	107427166	C	C	CC	CC	TT	TT	TC	TC	TT	TT
1_122700599	1	107764388	C	T	CC	CC	CC	CC	CC	CC	CC	CC
1_123220336	1	108164390	T	A	AA	AA	AA	AA	GA	GA	GG	GG
1_123524986	1	108286465	G	G	GG	GG	GG	GG	GG	GG	GG	GG
1_123844471	1	108687274	C	T	CC	CC	CC	CC	CT	CT	TT	TT
1_124250964	1	108862805	G	C	GG	GG	GG	GG	GC	GC	GC	GC
1_124567202	1	108969265	G	T	CC	CC	CC	CC	CT	CT	CT	CT
1_124860808	1	109312120	T	G	GG	GG	AG	AG	AG	AG	GG	GG
1_125147379	1	109589994	G	T	CC	CC	CC	CC	CC	CC	CC	CC
1_125286672	1	109634301	G	C	AA	AA	CC	CC	AC	AC	CC	CC
1_125765196	1	109725254	A	C	GG	GG	GG	GG	GG	GG	GC	GC
1_125964435	1	110069818	C	C	TC	TC	TT	TT	TT	TT	TC	TC
1_126364808	1	110167589	A	G	TT	TT	TT	TT	TT	TT	TG	TG
1_126624028	1	110548711	A	G	TG	TG	TG	TG	GG	GG	TG	TG
1_126719679	1	110948799	C	C	AC	AC	AA	AA	AA	AA	AC	AC
1_126728173	1	110996052	G	A	CC	CC	CC	CC	CC	CC	CC	CC
1_127175561	1	111391166	T	G	AG	AG	AA	AA	AA	AA	AA	AA
1_127575582	1	111662813	C	G	TT	TT	TT	TT	TG	TG	GG	GG
1_128018720	1	112027880	T	A	GA	GA	AA	AA	AA	AA	AA	AA
1_128399770	1	112427946	C	A	GG	GG	GG	GG	GG	GG	GG	GG
1_128591927	1	112780014	C	T	CC	CC	CT	CT	CC	CC	CT	CT
1_128908188	1	112834349	C	G	AA	AA	AA	AA	AA	AA	AG	AG
1_129029718	1	113216649	A	T	GG	GG	GG	GG	GG	GG	GG	GG
1_129180429	1	113607852	T	T	CC	CC	TT	TT	CT	CT	CC	CC
1_129390077	1	114004454	C	C	CC	CC	TT	TT	TC	TC	CC	CC
1_129487490	1	114440364	C	G	AA	AA	AA	AA	AA	AA	AG	AG
1_129555634	1	115047082	A	A	TT	TT	AA	AA	TA	TA	TA	TA
1_130034289	1	115102578	C	C	GG	GG	GG	GG	GG	GG	GG	GG
1_130243817	1	115345400	C	C	TT	TT	TT	TT	TT	TT	TT	TT
1_130624695	1	115604753	C	C	TT	TT	TT	TT	TC	TC	TT	TT
1_131007094	1	116087376	T	G	GG	GG	GG	GG	GG	GG	GG	GG
1_131201562	1	116487575	A	T	AT	AT	AA	AA	AT	AT	AA	AA
1_131616971	1	116887990	C	T	CT	CT	CT	CT	TT	TT	CC	CC
1_131783732	1	117289208	G	C	CC	CC	TC	TC	TC	TC	TC	TC
1_132185721	1	117455411	G	C	TC	TC	TT	TT	TC	TC	CC	CC
1_132500097	1	117855466	C	A	GG	GG	GG	GG	GA	GA	GG	GG
1_132760808	1	118100277	T	A	GA	GA	AA	AA	AA	AA	AA	AA
1_132952495	1	118348399	G	C	CC	CC	GG	GG	GC	GG	CC	CC
1_133307680	1	118943828	C	C	TT	TT	TC	TC	TT	TT	TT	TT
1_133427820	1	119075389	T	C	TC	TC	TC	TC	TC	TC	TC	TC
1_133723165	1	119214705	A	G	AA	AA	AG	AG	AG	AG	AG	AG
1_133806752	1	119481917	G	T	CC	CC	CC	CC	CC	CC	CC	CC
1_133974367	1	119607135	G	T	CC	CC	CT	CT	CC	CC	CC	CC
1_134265731	1	119913469	C	T	AT	AT	AA	AA	TT	TT	AA	AA
1_134771996	1	120326672	T	C	CC	CC	TC	TC	CC	CC	CC	CC
1_134880129	1	120586460	T	C	CC	CC	AA	AA	AC	AC	AA	AA
1_135089430	1	121107041	T	G	TG	TG	TT	TT	TT	TT	TG	TG
1_135213860	1	121432426	T	A	GG	GG	GA	GA	GG	GG	GG	GG
1_135920368	1	121726860	A	G	GG	GG	CG	CG	CC	CC	GG	GG
1_136016677	1	122126884	G	A	CA	CA	AA	AA	CA	CA	CC	CC
1_136210183	1	122700599	T	T	CC	CC	CC	CC	CC	CC	CC	CC
1_136689474	1	123220336	T	G	TG	TG	TG	TG	TT	TT	TG	TG
1_137010398	1	123524986	T	A	GG	GG	AA	AA	GA	GA	AA	AA
1_137045600	1	123844471	C	T	TT	TT	TT	TT	TT	TT	TT	TT
1_137149272	1	124250964	G	A	AA	AA	AA	AA	AA	AA	GA	GA
1_137338219	1	124567202	C	A	GG	GG	GG	GG	GG	GG	GA	GA
1_137784792	1	124860808	C	C	CC	CC	TC	TC	TT	TT	TT	TT
1_138166898	1	125147379	T	C	GG	GG	GC	GG	CC	CC	GC	GC
1_138249027	1	125286672	C	A	GG	GG	GA	GA	AA	AA	GG	GG
1_138566631	1	125765196	G	G	AA	AA	AA	AA	GG	GG	AG	AG
1_138832200	1	125964435	T	A	CC	CC	CC	CC	CA	CA	CA	CA
1_139075294	1	126364808	G	G	AA	AA	AA	AA	AA	AA	AA	AA
1_139451865	1	126624028	G	G	GG	GG	GG	GG	AG	AG	AA	AA
1_139651472	1	126719679	C	T	TT	TT	CT	CT	CT	CT	CC	CC
1_139970870	1	126728173	A	C	CC	CC	GC	GC	GC	GC	GG	GG
1_140333851	1	127175561	C	C	TT	TT	TT	TT	TT	TT	TC	TC
1_140734127	1	127575582	G	T	TT	TT	TT	TT	CT	CT	CT	CT
1_140967326	1	128018720	C	C	CC	CC	TT	TT	CC	CC	TT	TT
1_141420827	1	128399770	G	T	CT	CT	CT	CT	CC	CC	CT	CT
1_141784836	1	128591927	G	A	CC	CC	CC	CC	CC	CC	CA	CA
1_142189377	1	128908188	G	T	TT	TT	CT	CT	TT	TT	CC	CC
1_142589508	1	129029718	G	G	AA	AA	AA	AA	AG	AG	GG	GG
1_142791285	1	129180429	T	C	CC	CC	TC	TC	TC	TC	TC	TC
1_143200199	1	129390077	T	T	CC	CC	CT	CT	CC	CC	TT	TT
1_143382133	1	129487490	A	T	TT	TT	CC	CC	CT	CT	CT	CT
1_143608522	1	129555634	C	G	GG	GG	AG	AG	AG	AG	AA	AA
1_143758215	1	130034289	T	T	TT	TT	TT	TT	TT	TT	CT	CT
1_143820959	1	130243817	A	T	CC	CC	CT	CT	CT	CT	CT	CT
1_143903190	1	130624695	G	A	CC	CC	CC	CC	CC	CC	CC	CC
1_144332686	1	131007094	C	C	TT	TT	TT	TT	TT	TT	TT	TT
1_144370089	1	131201562	C	C	AA	AA	AC	AC	AC	AC	AC	AC
1_144462202	1	131616971	C	A	AA	AA	AA	AA	AA	AA	AA	AA
1_144862381	1	131783732	A	T	GT	GT	GG	GG	TT	TT	TT	TT
1_145227366	1	132185721	A	A	GG	GG	GG	GG	GG	GG	GA	GA
1_145314165	1	132500097	C	T	CT	CT	CC	CC	TT	TT	CC	CC
1_145318133	1	132760808	C	C	TC	TC	TC	TC	TT	TT	TC	TC
1_145598682	1	132952495	C	A	GA	GA	GA	GA	AA	AA	AA	AA
1_145839036	1	133307680	G	T	CC	CC	CT	CT	TT	TT	CT	CT
1_146096275	1	133427820	A	C	TT	TT	TC	TC	TC	TC	CC	CC
1_146469362	1	133723165	C	G	AA	AA	AG	AG	AA	AA	AG	AG
1_146732965	1	133806752	C	A	GG	GG	GA	GA	GG	GG	GG	GG
1_146941008	1	133974367	C	A	GG	GG	GA	GA	GA	GA	GA	GA
1_147341021	1	134265731	T	A	CC	CC	CA	CA	CA	CA	CC	CC
1_147461238	1	134665765	G	T	AA	AA	AA	AA	AA	AA	AA	AA
1_147742119	1	134771996	C	C	TC	TC	CC	CC	TC	TC	CC	CC
1_148039229	1	134880129	T	G	GG	GG	GG	GG	GG	GG	GG	GG
1_148202324	1	135089430	G	C	CC	CC	CC	CC	CC	CC	TT	TT
1_148449817	1	135213860	G	C	TT	TT	TT	TT	TC	TC	TT	TT
1_148783764	1	135520312	A	C	TT	TT	TT	TT	TT	TT	TT	TT
1_148926179	1	135920368	A	G	GG	GG	AG	AG	AG	AG	AG	AG
1_148971512	1	136016677	G	T	GG	GG	GG	GG	GG	GG	GT	GT
1_149077991	1	136210183	C	C	TC	TC	TT	TT	TC	TC	TT	TT
1_149173238	1	136689474	T	C	TC	TC	CC	CC	TT	TT	TT	TT
1_149578177	1	137010398	A	C	TC	TC	TT	TT	TC	TC	TC	TC
1_149632960	1	137045600	G	T	CC	CC	CT	CT	TT	TT	TT	TT
1_149970283	1	137149272	G	T	GG	GG	TT	TT	GG	GG	GT	GT
1_150247555	1	137338219	C	T	TT	TT	TT	TT	CC	CC	CC	CC
1_150465449	1	137784792	A	G	CC	CC	GG	GG	GG	GG	CG	CG
1_150886069	1	138166898	G	C	TT	TT	TT	TT	CC	CC	CC	CC
1_150927480	1	138249027	C	T	CT	CT	TT	TT	CC	CC	TT	TT
1_151206321	1	138566631	G	A	GA	GA	GG	GG	GG	GG	GG	GG
1_151606585	1	138832200	G	C	TC	TC	CC	CC	TT	TT	CC	CC
1_151775421	1	139075294	G	A	GG	GG	GA	GA	GG	GG	GG	GG
1_152283481	1	139451865	C	A	GG	GG	AA	AA	GA	GA	AA	AA
1_152698566	1	139651472	A	A	CA	CA	CC	CC	AA	AA	CC	CC
1_152954205	1	139970870	G	G	AA	AA	AA	AA	AA	AA	AA	AA
1_153116037	1	140333851	C	G	CG	CG	CC	CC	CG	CG	CG	CG
1_153225204	1	140734127	T	A	AA	AA	GA	GA	GG	GG	GG	GG
1_153337565	1	140967326	T	G	CG	CG	GG	GG	GG	GG	CC	CC
1_153579065	1	141420827	A	T	GT	GT	TT	TT	GT	GT	GT	GT
1_154117880	1	141784836	G	A	GG	GG	AA	AA	GA	GA	GG	GG
1_154319334	1	142189377	T	A	AA	AA	GA	GA	GG	GG	GA	GA
1_154717738	1	142589508	A	C	GC	GC	GG	GG	GG	GG	GG	GG
1_155117831	1	142692251	C	G	AA	AA	AA	AA	AA	AA	AA	AA
1_155251027	1	142791285	G	C	TT	TT	TC	TC	TC	TC	TC	TC
1_155482468	1	143200199	C	C	TC	TC	TC	TC	TC	TC	TC	TC
1_155882796	1	143382133	A	G	AA	AA	AG	AG	AG	AG	AG	AG
1_156087056	1	143608522	A	T	TT	TT	CC	CC	CC	CC	CC	CC
1_156487550	1	143758215	T	C	TC	TC	TT	TT	TC	TC	TT	TT
1_156590448	1	143820959	C	G	AG	AG	AG	AG	GG	GG	AG	AG
1_156669673	1	143903190	G	C	GG	GG	GG	GG	GG	GG	GG	GG
2_174627	1	144332686	A	T	CT	CT	TT	TT	TT	TT	TT	TT
2_574882	1	144370089	C	T	CC	CC	TT	TT	CT	CT	CC	CC
2_763996	1	144462202	G	T	TT	TT	CC	CC	CC	CC	CC	CC
2_1086299	1	144862381	T	G	AA	AA	AA	AA	AG	AG	AG	AG
2_1423355	1	145227366	C	G	AA	AA	AG	AG	AA	AA	AA	AA
2_1823440	1	145314165	G	T	CC	CC	CT	CT	CC	CC	CC	CC
2_1873156	1	145318133	A	T	CC	CC	CT	CT	CC	CC	CC	CC
2_2273170	1	145598682	A	T	CT	CT	CC	CC	CT	CT	TT	TT
2_2316905	1	145839036	A	A	GG	GG	GA	GA	GA	GA	GA	GA
2_2509907	1	146096275	C	C	AC	AC	CC	CC	CC	CC	CC	CC
2_2827954	1	146469362	A	T	CC	CC	CC	CC	CC	CC	CC	CC
2_3016740	1	146732965	G	T	CT	CT	CC	CC	CC	CC	CC	CC
2_3198042	1	146941008	T	T	CT	CT	CC	CC	TT	TT	CC	CC
2_3373847	1	147341021	G	G	TT	TT	TT	TT	TG	TG	GG	GG
2_3578196	1	147461238	C	T	GT	GT	GT	GT	TT	TT	TT	TT
2_3708525	1	147742119	T	T	CT	CT	CT	CT	CC	CC	CT	CT
2_3759834	1	148039229	A	C	CC	CC	CC	CC	CC	CC	TT	TT
2_3841250	1	148202324	T	A	AA	AA	AA	AA	GA	GA	GA	GA
2_3903461	1	148449817	C	A	GG	GG	GA	GA	GG	GG	GG	GG
2_4303499	1	148783764	T	C	CC	CC	AC	AC	AC	AC	AC	AC
2_4677825	1	148926179	T	C	AA	AA	AA	AA	AC	AC	AA	AA
2_4849412	1	148971512	G	C	GG	GG	CC	CC	GC	GC	GG	GG
2_5249633	1	149077991	G	T	CC	CC	CC	CC	TT	TT	TT	TT
2_5370158	1	149173238	G	C	TT	TT	CC	CC	TT	TT	TT	TT
2_5642826	1	149578177	A	G	AG	AG	AG	AG	AG	AG	AA	AA
2_5712486	1	149632960	C	C	GC	GC	GC	GC	GC	GC	GC	GC
2_6135528	1	149970283	T	A	GG	GG	AA	AA	GG	GG	GG	GG
2_6294741	1	150247555	A	T	CT	CT	CC	CC	CC	CC	CT	CT
2_6516186	1	150465449	A	G	AG	AG	AG	AG	GG	GG	GG	GG
2_6679204	1	150886069	A	A	GG	GG	GG	GG	GG	GG	GG	GG
2_6884426	1	150927480	C	T	TT	TT	CT	CT	CT	CT	CC	CC
2_7218681	1	151206321	C	A	GA	GA	GG	GG	GG	GG	GA	GA
2_7239828	1	151606585	G	T	GG	GG	TT	TT	GT	GT	GT	GT
2_7247788	1	151775421	G	A	GA	GA	AA	AA	AA	AA	GG	GG
2_7465535	1	152283481	C	T	CT	CT	CT	CT	CT	CT	CT	CT
2_7699780	1	152698566	C	G	AA	AA	AG	AG	AG	AG	GG	GG
2_7809197	1	152954205	C	C	GC	GC	GG	GG	GC	GC	GG	GG
2_8125394	1	153116037	C	T	CC	CC	CT	CT	CT	CT	CT	CT
2_8703327	1	153225204	G	C	TT	TT	TC	TC	CC	CC	TC	TC
2_8947651	1	153337565	A	C	TT	TT	TT	TT	TT	TT	TC	TC
2_9067176	1	153579065	T	G	AG	AG	AA	AA	AA	AA	AG	AG
2_9297221	1	154117880	A	C	GG	GG	GC	GC	CC	CC	GC	GC
2_9697471	1	154319334	A	G	TT	TT	TG	TG	GG	GG	TG	TG
2_9734354	1	154717738	G	G	AA	AA	GG	GG	GG	GG	AA	AA
2_9898155	1	155117831	C	T	CT	CT	CC	CC	CT	CT	CT	CT
2_10053480	1	155251027	T	C	GG	GG	GC	GC	GG	GG	GC	GC
2_10568022	1	155482468	T	G	CC	CC	CG	CG	CG	CG	CG	CG
2_10888045	1	155882796	G	T	AA	AA	AA	AA	AA	AA	AA	AA
2_11290430	1	156087056	A	C	AC	AC	AA	AA	AA	AA	AA	AA
2_11918449	1	156487550	C	A	TT	TT	TT	TT	TA	TA	TT	TT
2_12465235	1	156590448	G	G	CG	CG	GG	GG	GG	GG	CG	CG
2_12720687	1	156669673	C	A	GG	GG	GA	GA	GA	GA	GG	GG
2_13081256	1	157218346	A	A	GG	GG	GG	GG	GG	GG	GG	GG
2_13277273	2	174627	C	G	AG	AG	AG	AG	GG	GG	AA	AA
2_13414762	2	574882	T	T	CC	CC	CC	CC	CC	CC	CT	CT
2_13666627	2	763996	T	A	GG	GG	AA	AA	AA	AA	AA	AA
2_13668567	2	1086299	C	C	CC	CC	CC	CC	CC	CC	TT	TT
2_13871257	2	1333770	G	A	GG	GG	GG	GG	GG	GG	GG	GG
2_14131188	2	1423355	C	T	TT	TT	TT	TT	TT	TT	TT	TT
2_14531447	2	1823440	G	A	GG	GG	AA	AA	GA	GA	GA	GA
2_14735136	2	1873156	G	T	AA	AA	AT	AT	AT	AT	AA	AA
2_14984424	2	2273170	T	C	CC	CC	CC	CC	CC	CC	AC	AC
2_15384644	2	2316905	G	G	GG	GG	GG	GG	GG	GG	AG	AG
2_15501485	2	2509907	T	G	CC	CC	GG	GG	GG	GG	CG	CG
2_15808636	2	2827954	C	G	AA	AA	AA	AA	AA	AA	AG	AG
2_15902301	2	3016740	A	A	AA	AA	GG	GG	AA	AA	GA	GA
2_16323382	2	3198042	T	C	CC	CC	CC	CC	CC	CC	CC	CC
2_16709778	2	3373847	C	A	GA	GA	GG	GG	AA	AA	AA	AA
2_17002760	2	3578196	C	A	CC	CC	CC	CC	CC	CC	CA	CA
2_17135783	2	3708525	T	C	TT	TT	TT	TT	CC	CC	CC	CC
2_17541937	2	3759834	G	G	AG	AG	AG	AG	AA	AA	AG	AG
2_18021720	2	3841250	C	C	CC	CC	TC	TC	CC	CC	CC	CC
2_18425270	2	3903461	C	G	CC	CC	CC	CC	CG	CG	CG	CG
2_18663313	2	4303499	G	G	TG	TG	TG	TG	TG	TG	TT	TT
2_19063432	2	4677825	C	C	CC	CC	CC	CC	CC	CC	TC	TC
2_19264476	2	4849412	C	A	GG	GG	GA	GA	GG	GG	GA	GA
2_19452670	2	5249633	A	A	GG	GG	GG	GG	GG	GG	GA	GA
2_19753124	2	5370158	T	A	GG	GG	GG	GG	GG	GG	GA	GA
2_19987650	2	5642826	C	G	GG	GG	GG	GG	AA	AA	AA	AA
2_20212872	2	5712486	C	T	CC	CC	TT	TT	CT	CT	CC	CC
2_20468306	2	6135528	T	C	TT	TT	TT	TT	TT	TT	TT	TT
2_20633547	2	6294741	C	T	AT	AT	AA	AA	TT	TT	AA	AA
2_20929179	2	6516186	C	G	GG	GG	AG	AG	GG	GG	AA	AA
2_21329628	2	6679204	C	C	AC	AC	AC	AC	CC	CC	CC	CC
2_21675221	2	6884426	A	T	CT	CT	CC	CC	TT	TT	CT	CT
2_21953627	2	7218681	T	T	TT	TT	CT	CT	TT	TT	CT	CT
2_22377684	2	7239828	C	A	AA	AA	NN	GG	AA	AA	GG	GA
2_22586119	2	7247788	T	A	AA	AA	GA	GA	AA	AA	GA	GA
2_23178118	2	7465535	T	G	CC	CC	CC	CC	CC	CC	CC	CC
2_23785413	2	7699780	T	T	TT	TT	CT	CT	TT	TT	CT	CT
2_23980515	2	7809197	A	A	CC	CC	CC	CC	CC	CC	CC	CA
2_24541383	2	8125394	T	T	CC	CC	CT	CT	CC	CC	CC	CC
2_24941695	2	8445861	C	T	CC	CC	CC	CC	CC	CC	CC	CC
2_25215561	2	8703327	T	A	GA	GA	GG	GG	AA	AA	GA	GA
2_25615678	2	8947651	G	G	AG	AG	AG	AG	AG	AG	AG	AG
2_25745907	2	9067176	G	A	TA	TA	TA	TA	TT	TT	AA	AA
2_25807281	2	9297221	A	T	AT	AT	AT	AT	TT	TT	AT	AT
2_26207521	2	9697471	C	G	AA	AA	AA	AA	AA	AA	AG	AG
2_26386441	2	9734354	A	T	TT	TT	TT	TT	TT	TT	GG	GG
2_26590708	2	9898155	C	A	AA	AA	CC	CC	CA	CA	CA	CA
2_26660586	2	10053480	A	C	TC	TC	TT	TT	TC	TC	TC	TC
2_27060881	2	10275626	C	A	GG	GG	GG	GG	GG	GG	GG	GG
2_27263619	2	10568022	C	G	TT	TT	TT	TT	TG	TG	TT	TT
2_27664335	2	10888045	A	C	GG	GG	GC	GC	CC	CC	GG	GG
2_28064780	2	11290430	C	G	AG	AG	AA	AA	GG	GG	GG	GG
2_28314990	2	11680481	T	C	TT	TT	TT	TT	TT	TT	TT	TT
2_28315358	2	11918449	C	T	TT	TT	CC	CC	CT	CT	CC	CC
2_28316523	2	12465235	C	T	GG	GG	TT	TT	GG	GG	TT	TT
2_28317142	2	12720687	A	G	CG	CG	CG	CG	CC	CC	GG	GG
2_28317593	2	13081256	A	G	GG	GG	AA	AA	AA	AA	AA	AA
2_28317632	2	13277273	C	T	CT	CT	TT	TT	TT	TT	CT	CT
2_28318304	2	13414762	T	C	CC	CC	TC	TC	TT	TT	TT	TT
2_28384566	2	13666494	T	T	CC	CC	CC	CC	CC	CC	CC	CC
2_28460965	2	13666555	G	G	AA	AA	AA	AA	AA	AA	AA	AA
2_28528981	2	13666585	T	C	AA	AA	AA	AA	AA	AA	AA	AA
2_28929786	2	13666627	A	C	TT	TT	TT	TT	TT	TT	TT	TT
2_29004123	2	13666633	T	A	GG	GG	GG	GG	GG	GG	GG	GG
2_29004297	2	13668488	G	A	GG	GG	GG	GG	GG	GG	GG	GG
2_29408820	2	13668493	G	T	GG	GG	GG	GG	GG	GG	GG	GG
2_29412601	2	13668526	A	T	CC	CC	CC	CC	CC	CC	CC	CC
2_29870527	2	13668567	A	T	CC	CC	CC	CC	CC	CC	CC	CC
2_30072572	2	13871257	C	C	GG	GG	GC	GC	GC	GC	GC	GC
2_30432952	2	14090230	A	C	TT	TT	TT	TT	TT	TT	TT	TT
2_30707623	2	14131188	G	T	CT	CT	CT	CT	TT	TT	CT	CT
2_31107824	2	14531447	A	C	GG	GG	GC	GC	GG	GG	GG	GG
2_31141511	2	14735136	C	A	GA	GA	GG	GG	GA	GA	AA	AA
2_31541996	2	14984424	C	C	CC	CC	CC	CC	CC	CC	TC	TC
2_31614523	2	15384644	C	A	GA	GA	AA	AA	AA	AA	AA	AA
2_31628928	2	15501485	T	C	TC	TC	TT	TT	CC	CC	TT	TT
2_31786209	2	15808636	T	A	CA	CA	CC	CC	CA	CA	CC	CC
2_32164357	2	15902301	C	G	AA	AA	GG	GG	AG	AG	AG	AG
2_32564374	2	16323382	G	C	TC	TC	TT	TT	TC	TC	TC	TC
2_32870510	2	16709778	G	T	CT	CT	TT	TT	CT	CT	CT	CT
2_33155071	2	17002760	A	A	CC	CC	CA	CA	CC	CC	CA	CA
2_33652399	2	17135783	A	C	TC	TC	TT	TT	TC	TC	TC	TC
2_34060540	2	17541937	G	A	GA	GA	GG	GG	GA	GA	GG	GG
2_34603659	2	18021720	T	T	CT	CT	CC	CC	CC	CC	CC	CC
2_34991328	2	18425270	G	A	CC	CC	CC	CC	CC	CC	CC	CC
2_35114315	2	18663313	T	A	GA	GA	GG	GG	AA	AA	AA	AA
2_35577370	2	19063432	G	A	CA	CA	AA	AA	CA	CA	CC	CC
2_35977543	2	19264476	A	T	CC	CC	CC	CC	CC	CC	CC	CC
2_36097438	2	19452670	G	C	AC	AC	AC	AC	AA	AA	CC	CC
2_36497688	2	19753124	C	C	CC	CC	TC	TC	TC	TC	CC	CC
2_36540038	2	19987650	A	T	CC	CC	TT	TT	CC	CC	CT	CT
2_36800472	2	20212872	C	A	AA	AA	CA	CA	CC	CC	CA	CA
2_36854779	2	20468306	G	A	TT	TT	TA	TA	TA	TA	TT	TT
2_37379362	2	20633547	G	T	CT	CT	CC	CC	CT	CT	CT	CT
2_37639861	2	20929179	G	T	TT	TT	CT	CT	CC	CC	CT	CT
2_38168954	2	21329628	G	T	CC	CC	CC	CC	CC	CC	CC	CC
2_38279741	2	21675221	C	G	AA	AA	AA	AA	AA	AA	AA	AA
2_38699693	2	21953627	C	C	TT	TT	TC	TC	TC	TC	TC	TC
2_39516158	2	22377684	T	T	CT	CT	CC	CC	CC	CC	CT	CT
2_39752254	2	22586119	C	C	TT	TT	TC	TC	TC	TC	TC	TC
2_40501456	2	23178118	C	G	TG	TG	TG	TG	TG	TG	TT	TT
2_42144369	2	23325979	G	A	GG	GG	GG	GG	GG	GG	GG	GG
2_42720055	2	23785413	T	C	CC	CC	TT	TT	CC	CC	CC	CC
2_43028812	2	23980515	C	G	AA	AA	AG	AG	AA	AA	AA	AA
2_43193623	2	24541383	T	G	TT	TT	TG	TG	TT	TT	TT	TT
2_43782534	2	24941695	C	T	CT	CT	CC	CC	CC	CC	CT	CT
2_44437544	2	25215561	G	C	TC	TC	CC	CC	CC	CC	CC	CC
2_44570889	2	25615678	G	A	AA	AA	AA	AA	AA	AA	GA	GA
2_44700855	2	25745907	T	A	AA	AA	GA	GA	AA	AA	GG	GG
2_44908075	2	25807281	C	G	AA	AA	AA	AA	AA	AA	AG	AG
2_45314947	2	26207521	C	T	CC	CC	CC	CC	CC	CC	CC	CC
2_45526250	2	26386441	A	G	AG	AG	AA	AA	AA	AA	AA	AA
2_45783990	2	26590708	A	G	CC	CC	CG	CG	CC	CC	CG	CG
2_46293328	2	26660586	T	G	AG	AG	AA	AA	AA	AA	AG	AG
2_46693417	2	27060881	G	T	CC	CC	CC	CC	CC	CC	CC	CC
2_46799339	2	27263619	A	G	CG	CG	CC	CC	CC	CC	CG	CG
2_46950540	2	27664335	G	C	CC	CC	AC	AC	AC	AC	AC	AC
2_47259489	2	28064780	C	T	CC	CC	CC	CC	CC	CC	TT	TT
2_47371394	2	28314840	A	T	CC	CC	CC	CC	CC	CC	CC	CC
2_47668005	2	28314990	G	G	TT	TT	TT	TT	TT	TT	GG	GG
2_47788017	2	28315036	A	T	CC	CC	CC	CC	CC	CC	CC	CC
2_48161148	2	28315358	C	T	CC	CC	CC	CC	CC	CC	CC	CC
2_48238485	2	28315549	C	A	TT	TT	TT	TT	TT	TT	TT	TT
2_48297454	2	28316523	A	T	TT	TT	TT	TT	CT	CT	CC	CC
2_48880461	2	28317142	C	G	AA	AA	AA	AA	AA	AA	AA	AA
2_49135974	2	28317593	G	T	AA	AA	AA	AA	AA	AA	AA	AA
2_49527083	2	28317632	A	T	CC	CC	CC	CC	CC	CC	CC	CC
2_49670226	2	28318304	T	C	NN	NN	TT	TT	NN	TC	TT	TT
2_49674400	2	28318350	A	C	GG	GG	GG	GG	GG	GG	GG	GG
2_50093588	2	28384566	T	C	CC	CC	CC	CC	TC	TC	TT	TT
2_50263881	2	28460965	C	A	GG	GG	GG	GG	GG	GG	GG	GG
2_50565991	2	28528981	C	C	CC	CC	CC	CC	TC	TC	TT	TT
2_50886244	2	28929786	G	G	GG	GG	GG	GG	GG	GG	GG	GG
2_51169430	2	29003718	T	G	AA	AA	AA	AA	AA	AA	AA	AA
2_51569478	2	29004120	C	T	CC	CC	CC	CC	CC	CC	CC	CC
2_51731295	2	29004123	T	C	TT	TT	TT	TT	TT	TT	TT	TT
2_52066319	2	29004297	A	A	GG	GG	GG	GG	GG	GG	GG	GG
2_52210104	2	29006201	T	T	CC	CC	CC	CC	CC	CC	CC	CC
2_52611016	2	29008040	C	A	GG	GG	GG	GG	GG	GG	GG	GG
2_53078299	2	29008220	C	T	CC	CC	CC	CC	CC	CC	CC	CC
2_53200969	2	29008225	A	T	CC	CC	CC	CC	CC	CC	CC	CC
2_53601017	2	29095269	C	T	CC	CC	CC	CC	CC	CC	CC	CC
2_53735313	2	29406683	T	T	GG	GG	GG	GG	GG	GG	GG	GG
2_54135438	2	29408820	A	A	GG	GG	GG	GG	GG	GG	GG	GG
2_54535988	2	29412601	G	G	GG	GG	AG	AG	GG	GG	GG	GG
2_55000545	2	29870527	C	G	GG	GG	AG	AG	AG	AG	AA	AA
2_55247061	2	30072572	T	A	AA	AA	CC	CC	CA	CA	CC	CC
2_55320043	2	30432952	C	G	GG	GG	AG	AG	AG	AG	AG	AG
2_55413033	2	30707623	T	A	GA	GA	GA	GA	AA	AA	GA	GA
2_55813040	2	31107824	A	G	GG	GG	GG	GG	GG	GG	GG	GG
2_56196827	2	31141511	C	G	CG	CG	CC	CC	CC	CC	CG	CG
2_56463726	2	31541996	C	T	CC	CC	CT	CT	TT	TT	CT	CT
2_56900345	2	31614523	T	G	CG	CG	CG	CG	GG	GG	CC	CC
2_57107826	2	31628928	G	G	GG	GG	TG	TG	GG	GG	TT	TT
2_57235243	2	31786209	G	C	CC	CC	CC	CC	CC	CC	CC	CC
2_57341875	2	32164357	T	T	CT	CT	TT	TT	CT	CT	TT	TT
2_57741967	2	32564374	T	A	GA	GA	GG	GG	GA	GA	GA	GA
2_57839484	2	32870510	C	A	AA	AA	AA	AA	AA	AA	GA	GA
2_58239487	2	33155071	G	T	AT	AT	AA	AA	AA	AA	AT	AT
2_58902543	2	33652399	G	T	AT	AT	AT	AT	TT	TT	TT	TT
2_59009067	2	34060540	G	A	GA	GA	GG	GG	GG	GG	AA	AA
2_59444294	2	34603659	T	C	TT	TT	TT	TT	CC	CC	TT	TT
2_59725997	2	34991328	G	A	AA	AA	GA	GA	AA	AA	GA	GA
2_60034396	2	35114315	T	C	TC	TC	TT	TT	TT	TT	TC	TC
2_60433221	2	35577370	A	A	GG	GG	AA	AA	GG	GG	AA	AA
2_60484091	2	35977543	A	G	GG	GG	GG	GG	GG	GG	AG	AG
2_60648200	2	36097438	C	A	GA	GA	GG	GG	AA	AA	GG	GG
2_60745801	2	36497688	A	T	CT	CT	CC	CC	TT	TT	TT	TT
2_61277524	2	36540038	C	G	AA	AA	AA	AA	AG	AG	AA	AA
2_61677524	2	36800472	T	G	GG	GG	CG	CG	CG	CG	GG	GG
2_61950342	2	36854779	C	A	AA	AA	AA	AA	AA	AA	GA	GG
2_62037465	2	37379362	G	A	GG	GG	GG	GG	GG	GG	GA	GA
2_62221926	2	37639861	A	A	GA	GA	GG	GG	GA	GA	GG	GG
2_62695824	2	38168954	C	A	AA	AA	GG	GG	GG	GG	GG	GG
2_63071490	2	38279741	G	T	CC	CC	CC	CC	CT	CT	CC	CC
2_63278050	2	38699693	T	A	AA	AA	AA	AA	CA	CA	CA	CA
2_63400643	2	39265115	G	T	CC	CC	CC	CC	CC	CC	CC	CC
2_63800693	2	39516158	G	C	TT	TT	TC	TC	CC	CC	TT	TT
2_63899262	2	39752254	A	T	CT	CT	CT	CT	CT	CT	CT	CT
2_64227192	2	39935652	G	T	CC	CC	CC	CC	CC	CC	CC	CC
2_64629584	2	39996745	C	A	CC	CC	CC	CC	CC	CC	CC	CC
2_64939668	2	40050380	G	C	GG	GG	GG	GG	GG	GG	GG	GG
2_65345752	2	40236642	A	G	AA	AA	AA	AA	AA	AA	AA	AA
2_65746149	2	40273131	C	A	GG	GG	GG	GG	GG	GG	GG	GG
2_66146801	2	40501456	A	T	CT	CT	TT	TT	CC	CC	CC	CC
2_66352292	2	40787843	G	T	CC	CC	CC	CC	CC	CC	CC	CC
2_66595596	2	41028437	C	T	CC	CC	CC	CC	CC	CC	CC	CC
2_66888615	2	41062421	G	C	TT	TT	TT	TT	TT	TT	TT	TT
2_67288825	2	41215059	A	T	CC	CC	CC	CC	CC	CC	CC	CC
2_67322133	2	41488470	A	C	AA	AA	AA	AA	AA	AA	AA	AA
2_67599370	2	41825707	C	A	GG	GG	GG	GG	GG	GG	GG	GG
2_67846102	2	42144369	G	A	GA	GA	GG	GG	GA	GA	GG	GG
2_68381304	2	42593170	T	A	GG	GG	GG	GG	GG	GG	GG	GG
2_68520327	2	42720055	T	C	TC	TC	TT	TT	CC	CC	TT	TT
2_68920611	2	43028812	G	T	CC	CC	CC	CC	CC	CC	CT	CT
2_68984004	2	43193623	T	C	CC	CC	TC	TC	CC	CC	TT	TT
2_69165707	2	43422379	A	A	GG	GG	GG	GG	GG	GG	GG	GG
2_69721001	2	43782534	A	T	CT	CT	CC	CC	CC	CC	CC	CC
2_69994744	2	43934542	G	G	AA	AA	AA	AA	AA	AA	AA	AA
2_70294738	2	44048574	C	A	GG	GG	GG	GG	GG	GG	GG	GG
2_70413251	2	44437544	G	T	GG	GG	GG	GG	GT	GT	GT	GT
2_70613586	2	44570889	C	A	GG	GG	GG	GG	GG	GG	GG	GG
2_71052663	2	44700855	T	C	TC	TC	CC	CC	CC	CC	CC	CC
2_71174074	2	44908075	C	T	CT	CT	CC	CC	CC	CC	CC	CC
2_71575958	2	45314947	C	T	CC	CC	CC	CC	CT	CT	TT	TT
2_72044375	2	45526250	C	G	AG	AG	GG	GG	AG	AG	GG	GG
2_72331167	2	45783990	A	G	GG	GG	AG	AG	AG	AG	GG	GG
2_72669190	2	46005821	A	T	CC	CC	CC	CC	CC	CC	CC	CC
2_73005506	2	46293328	T	C	TT	TT	TC	TC	TT	TT	TT	TT
2_73296538	2	46693417	C	A	GG	GG	GG	GG	GG	GG	GG	GG
2_73454837	2	46780934	A	T	CC	CC	CC	CC	CC	CC	CC	CC
2_73601783	2	46799339	G	G	AG	AG	AA	AA	AG	AG	AG	AG
2_73705884	2	46950540	C	A	AA	AA	GG	GG	GA	GA	GA	GA
2_74105961	2	47259489	A	T	CT	CT	CT	CT	TT	TT	TT	TT
2_74218677	2	47371394	C	G	AG	AG	AA	AA	AA	AA	AG	AG
2_74508707	2	47668005	A	A	GA	GA	GA	GA	GG	GG	AA	AA
2_74977249	2	47788017	T	G	AG	AG	GG	GG	GG	GG	AA	AA
2_75378284	2	48161148	A	A	CC	CC	AA	AA	AA	AA	CC	CC
2_75494977	2	48238485	C	T	CT	CT	TT	TT	TT	TT	CT	CT
2_75863008	2	48297454	A	G	AA	AA	AA	AA	GG	GG	AG	AG
2_76057220	2	48880461	C	G	CC	CC	CC	CC	CC	CC	CG	CG
2_76457284	2	49135974	C	A	GG	GG	AA	AA	GA	GA	GA	GA
2_76525617	2	49527083	T	G	AA	AA	AA	AA	AA	AA	AG	AG
2_76934000	2	49670226	C	C	TC	TC	TC	TC	TC	TC	TT	TT
2_77588423	2	49674400	T	G	AG	AG	GG	GG	GG	GG	AA	AA
2_77705216	2	50093588	A	C	TC	TC	TC	TC	CC	CC	TT	TT
2_78213277	2	50263881	T	G	CC	CC	CG	CG	CC	CC	CG	CG
2_78613499	2	50565991	T	A	AA	AA	AA	AA	AA	AA	CC	CC
2_78707010	2	50886244	G	A	GG	GG	GG	GG	GG	GG	GG	GG
2_79049255	2	51169430	C	G	TT	TT	GG	GG	GG	GG	TG	TG
2_79101086	2	51569478	T	T	CC	CC	CC	CC	CC	CC	CC	CC
2_79771929	2	51731295	G	C	TC	TC	TT	TT	TT	TT	TT	TT
2_80153134	2	52066319	T	G	AG	AG	GG	GG	GG	GG	GG	GG
2_80346862	2	52210104	C	C	TC	TC	CC	CC	CC	CC	CC	CC
2_80748813	2	52611016	A	A	CA	CA	CA	CA	CA	CA	CC	CC
2_81114195	2	53078299	C	T	TT	TT	CT	CT	CT	CT	TT	TT
2_81448397	2	53200969	C	G	AG	AG	AA	AA	AA	AA	AA	AA
2_81848466	2	53601017	C	T	TT	TT	TT	TT	TT	TT	TT	TT
2_81929594	2	53735313	C	C	TC	TC	CC	CC	TC	TC	CC	CC
2_82329671	2	54135438	T	G	AA	AA	AG	AG	AA	AA	AA	AA
2_82588731	2	54535988	T	T	GG	GG	GT	GT	GG	GG	GG	GG
2_82902286	2	55000545	A	T	CC	CC	CC	CC	CT	CT	CC	CC
2_83350738	2	55247061	G	C	TT	TT	TT	TT	TC	TC	TT	TT
2_83703075	2	55320043	T	T	CC	CC	CT	CT	CC	CC	CC	CC
2_83831747	2	55413033	A	C	TT	TT	TC	TC	CC	CC	CC	CC
2_84093014	2	55813040	G	G	AA	AA	AA	AA	AA	AA	AA	AA
2_84146457	2	56196827	A	T	CC	CC	CT	CT	CC	CC	CC	CC
2_84528551	2	56463726	C	T	CC	CC	TT	TT	TT	TT	CC	CC
2_84760895	2	56900345	G	C	TT	TT	TT	TT	TT	TT	CC	CC
2_85155691	2	57107826	T	A	GG	GG	GA	GA	GA	GA	GG	GG
2_85336046	2	57235243	C	A	GA	GA	GA	GA	GA	GA	GG	GG
2_85460496	2	57341875	A	C	TC	TC	TC	TC	CC	CC	CC	CC
2_85718937	2	57741967	A	C	TC	TC	TT	TT	TT	TT	TT	TT
2_86119031	2	57839484	G	T	TT	TT	CC	CC	TT	TT	TT	TT
2_86411857	2	58239487	C	A	GG	GG	GG	GG	GG	GG	GG	GG
2_86811964	2	58902543	T	A	GA	GA	AA	AA	GG	GG	AA	AA
2_86899400	2	59009067	C	A	GA	GA	GA	GA	GA	GA	AA	AA
2_87154869	2	59444294	A	C	TT	TT	TC	TC	TC	TC	CC	CC
2_87555344	2	59725997	G	T	GT	GT	TT	TT	TT	TT	GG	GG
2_87694558	2	60034396	G	C	TC	TC	TC	TC	TT	TT	TT	TT
2_87734593	2	60433221	G	G	AA	AA	GG	GG	AG	AG	AA	AA
2_87898899	2	60484091	C	T	AA	AA	TT	TT	AA	AA	TT	TT
2_88540439	2	60648200	C	A	CA	CA	CC	CC	AA	AA	CC	CC
2_88928407	2	60745801	T	G	AA	AA	GG	GG	GG	GG	AA	AA
2_89213062	2	61277524	C	A	CA	CA	CC	CC	CC	CC	CC	CC
2_89366021	2	61677524	T	C	TC	TC	TT	TT	TT	TT	TT	TT
2_89503370	2	61950342	C	T	CC	CC	CC	CC	CT	CT	CC	CC
2_89574792	2	62037465	A	A	GA	GA	GA	GA	AA	AA	AA	AA
2_89858111	2	62221926	A	G	AA	AA	AG	AG	GG	GG	GG	GG
2_90078814	2	62695824	G	T	CT	CT	CT	CT	TT	TT	TT	TT
2_90303797	2	63071490	T	A	GA	GA	AA	AA	GG	GG	AA	AA
2_90793439	2	63278050	G	C	TC	TC	TT	TT	TC	TC	CC	CC
2_91084978	2	63400643	C	A	GG	GG	GA	GA	GA	GA	AA	AA
2_91201854	2	63800693	C	C	GC	GC	GG	GG	GG	GG	GG	GG
2_91419011	2	63899262	G	G	AA	AA	AG	AG	GG	GG	AA	AA
2_91590146	2	64227192	C	C	GC	GC	CC	CC	CC	CC	CC	CC
2_92014451	2	64629584	T	G	CG	CG	GG	GG	GG	GG	GG	GG
2_92360516	2	64939668	A	C	CC	CC	GG	GG	GG	GG	CC	CC
2_92577077	2	65345752	C	G	AA	AA	AG	AG	AA	AA	AA	AA
2_92608585	2	65746149	C	A	AA	AA	AA	AA	AA	AA	CC	CC
2_93047095	2	66146801	C	G	GG	GG	GG	GG	AG	AG	GG	GG
2_93281294	2	66352292	G	A	GG	GG	GA	GA	AA	AA	GG	GG
2_93628832	2	66595596	G	T	TT	TT	CT	CT	CT	CT	TT	TT
2_94037460	2	66888615	T	C	GG	GG	GG	GG	GC	GC	GG	GG
2_94417766	2	67288825	T	C	AA	AA	AA	AA	AC	AC	AA	AA
2_94811998	2	67322133	G	G	AG	AG	AA	AA	AA	AA	AA	AA
2_95122870	2	67599370	G	T	CC	CC	CC	CC	CT	CT	CC	CC
2_95523018	2	67846102	C	A	GG	GG	AA	AA	AA	AA	AA	AA
2_95754292	2	68381304	C	C	TC	TC	TT	TT	TT	TT	TT	TT
2_96226003	2	68520327	G	C	TT	TT	TT	TT	CC	CC	TT	TT
2_96626095	2	68920611	T	C	CC	CC	CC	CC	GG	GG	CC	CC
2_96949746	2	68984004	C	G	TT	TT	TT	TT	GG	GG	TT	TT
2_97604318	2	69165707	A	G	GG	GG	AA	AA	GG	GG	GG	GG
2_97871114	2	69721001	G	G	GG	GG	AG	AG	AG	AG	GG	GG
2_97957793	2	69994744	C	C	GC	GC	CC	CC	GG	GG	CC	CC
2_98357908	2	70294738	A	T	TT	TT	CT	CT	CC	CC	TT	TT
2_98758694	2	70413251	A	T	GT	GT	GT	GT	TT	TT	TT	TT
2_98829746	2	70613586	T	A	CA	CA	CC	CC	AA	AA	AA	AA
2_99006097	2	71052663	A	C	TT	TT	TT	TT	TC	TC	TT	TT
2_99357401	2	71174074	C	T	CC	CC	TT	TT	CT	CT	TT	TT
2_99757456	2	71575958	C	T	CT	CT	CC	CC	CC	CC	TT	TT
2_99865660	2	72044375	C	G	CG	CG	GG	GG	GG	GG	CC	CC
2_99979551	2	72331167	T	G	AG	AG	AG	AG	AA	AA	GG	GG
2_100201139	2	72669190	T	T	AA	AA	AT	AT	AT	AT	AA	AA
2_100601521	2	73005506	C	G	TT	TT	GG	GG	GG	GG	GG	GG
2_100906324	2	73296538	G	T	CT	CT	CC	CC	CC	CC	CC	CC
2_100906342	2	73454837	T	G	GG	GG	GG	GG	AG	AG	AA	AA
2_101306356	2	73601783	G	A	GA	GA	AA	AA	AA	AA	AA	AA
2_101450500	2	73705884	A	G	CG	CG	CC	CC	CC	CC	CC	CC
2_102506557	2	74105961	A	G	AA	AA	AA	AA	AA	AA	AA	AA
2_102651172	2	74218677	C	T	CC	CC	CC	CC	CC	CC	CC	CC
2_103317139	2	74508707	G	G	AA	AA	GG	GG	GG	GG	GG	GG
2_103819558	2	74977249	T	C	TT	TT	TT	TT	TT	TT	TT	TT
2_104047140	2	74978053	C	C	TT	TT	TT	TT	TT	TT	TT	TT
2_104436210	2	74978248	A	A	GG	GG	GG	GG	GG	GG	GG	GG
2_104612974	2	75378284	C	C	AA	AA	AA	AA	AC	AC	AA	AA
2_105004541	2	75494977	G	T	CT	CT	CT	CT	CT	CT	CC	CC
2_105334912	2	75863008	T	C	CC	CC	AA	AA	AC	AC	CC	CC
2_105855552	2	76057220	G	T	CC	CC	CC	CC	CC	CC	CC	CC
2_106255901	2	76457284	C	G	CG	CG	GG	GG	CG	CG	CC	CC
2_106333605	2	76525617	T	A	TA	TA	TT	TT	TT	TT	AA	AA
2_106527492	2	76934000	C	T	CT	CT	CT	CT	CC	CC	TT	TT
2_107169473	2	77588423	A	G	GG	GG	TG	TG	TT	TT	TT	TT
2_107539401	2	77705216	T	G	AG	AG	AA	AA	AG	AG	GG	GG
2_107806726	2	78213277	G	C	TC	TC	CC	CC	TT	TT	TT	TT
2_107963138	2	78613499	T	A	TA	TA	TA	TA	AA	AA	TT	TT
2_108081855	2	78707010	C	T	GT	GT	GT	GT	TT	TT	GG	GG
2_108286520	2	79049255	A	A	CA	CA	CC	CC	CC	CC	CC	CC
2_108556040	2	79101086	G	C	TT	TT	CC	CC	TT	TT	CC	CC
2_108725242	2	79771929	C	T	TT	TT	TT	TT	TT	TT	GG	GG
2_108965276	2	80153134	T	C	TC	TC	TC	TC	CC	CC	CC	CC
2_109222919	2	80346862	A	T	CT	CT	CC	CC	CC	CC	CC	CC
2_109427066	2	80748813	G	G	AG	AG	GG	GG	AG	AG	GG	GG
2_109841220	2	81114195	G	T	TT	TT	CT	CT	TT	TT	CC	CC
2_109955744	2	81448397	C	T	CC	CC	TT	TT	TT	TT	CC	CC
2_110197107	2	81848466	G	T	CC	CC	CC	CC	CC	CC	CC	CC
2_110396239	2	81929594	C	T	CT	CT	TT	TT	TT	TT	CC	CC
2_110597551	2	82329671	T	A	TA	TA	AA	AA	AA	AA	AA	AA
2_111050734	2	82588731	A	C	TC	TC	TC	TC	CC	CC	TT	TT
2_111326941	2	82902286	T	C	AA	AA	AA	AA	AC	AC	AA	AA
2_111514170	2	83350738	C	A	GG	GG	GA	GA	GA	GA	AA	AA
2_111958250	2	83703075	G	C	TT	TT	TT	TT	TT	TT	TT	TT
2_112430103	2	83831747	C	G	AA	AA	AG	AG	AA	AA	AA	AA
2_112788432	2	84093014	T	A	GA	GA	GG	GG	GG	GG	AA	AA
2_113089428	2	84146457	C	G	AG	AG	AG	AG	GG	GG	AA	AA
2_113291789	2	84528551	A	T	TT	TT	CC	CC	CT	CT	TT	TT
2_113562471	2	84760895	G	A	GA	GA	GG	GG	GG	GG	AA	AA
2_114003622	2	85155691	G	C	TC	TC	CC	CC	CC	CC	TT	TT
2_114177481	2	85336046	G	T	CT	CT	CC	CC	CC	CC	TT	TT
2_114471492	2	85460496	G	C	AC	AC	CC	CC	CC	CC	AA	AA
2_114871919	2	85718937	A	T	TT	TT	TT	TT	TT	TT	TT	TT
2_114915889	2	86119031	G	A	GG	GG	GG	GG	GG	GG	GG	GG
2_115115313	2	86411857	A	G	CG	CG	CC	CC	CC	CC	CG	CG
2_115344098	2	86811964	A	G	TG	TT	TT	TT	TT	TT	TT	TT
2_115628737	2	86899400	T	T	TT	TT	CT	CT	TT	TT	TT	TT
2_116029296	2	87154869	C	C	AC	AC	AA	AA	AC	AC	AA	AA
2_116454331	2	87555344	A	A	GG	GG	GA	GA	AA	AA	GG	GG
2_116618445	2	87694558	A	C	CC	CC	GC	GC	CC	CC	GG	GG
2_116686464	2	87734593	C	A	AA	AA	GA	GA	AA	AA	GG	GG
2_117057945	2	87898899	T	T	CT	CT	CC	CC	TT	TT	CC	CC
2_117246522	2	88002609	A	C	TT	TT	TT	TT	TT	TT	TT	TT
2_118178941	2	88540439	G	T	CT	CT	TT	TT	CC	CC	CC	CC
2_118371343	2	88928407	T	C	TC	TC	TT	TT	TT	TT	TT	TT
2_118859313	2	89213062	A	A	CC	CC	AA	AA	CA	CA	CC	CC
2_119187463	2	89366021	C	C	TC	TC	CC	CC	CC	CC	TC	TC
2_119587584	2	89503370	G	T	CT	CT	CT	CT	TT	TT	CC	CC
2_119686709	2	89574792	A	G	GG	GG	GG	GG	GG	GG	AA	AA
2_119870980	2	89858111	G	G	AA	AA	AG	AA	AG	AG	AG	AG
2_120101539	2	90078814	C	T	TT	TT	GG	GG	GT	GT	TT	TT
2_120323326	2	90303797	C	C	CC	CC	CC	CC	TC	TC	CC	CC
2_120723424	2	90793439	G	A	GG	GG	GA	GA	GA	GA	GG	GG
2_121035656	2	91084978	C	G	CC	CC	CG	CG	CC	CC	CG	CG
2_121476685	2	91201854	G	T	TT	TT	CT	CT	CT	CT	CC	CC
2_121533937	2	91419011	C	C	GG	GG	GG	GG	GC	GC	GG	GG
2_121934088	2	91590146	C	A	CC	CC	CC	CC	CA	CA	CC	CC
2_122074872	2	92014451	G	C	TT	TT	TC	TC	TC	TC	TC	TC
2_122426532	2	92360516	G	G	AG	AG	AA	AA	AA	AA	AA	AA
2_122826771	2	92577077	T	T	CT	CT	CC	CC	CC	CC	CT	CT
2_122861310	2	92608585	A	T	CT	CT	TT	TT	TT	TT	CT	CT
2_123458590	2	93047095	G	T	CT	CT	TT	TT	CT	CT	TT	TT
2_123584998	2	93281294	A	A	GG	GG	GG	GG	GG	GG	GG	GG
2_123698759	2	93628832	T	A	GG	GG	GA	GA	GA	GA	GG	GG
2_124242875	2	94037460	G	A	TT	TT	TT	TT	TT	TT	TA	TA
2_124325238	2	94417766	A	G	TT	TT	TG	TG	GG	GG	TT	TT
2_124737620	2	94811998	T	C	GG	GG	GC	GC	CC	CC	GC	GC
2_125125388	2	95122870	T	A	GG	GG	AA	AA	AA	AA	GA	GA
2_125525642	2	95523018	T	A	AA	AA	AA	AA	AA	AA	CA	CA
2_126046910	2	95754292	A	T	TT	TT	TT	TT	CT	CT	TT	TT
2_126604365	2	96226003	C	C	GC	GC	GG	GG	GC	GC	GG	GG
2_126885793	2	96626095	G	C	TC	TC	TC	TC	TC	TC	TC	TC
2_127081481	2	96949746	T	T	CT	CT	CC	CC	CC	CC	CC	CC
2_127399910	2	97349940	G	T	CC	CC	CC	CC	CC	CC	CC	CC
2_127436395	2	97604318	T	C	CC	CC	CC	CC	AA	AA	AA	AA
2_127837041	2	97871114	A	A	GA	GA	GG	GG	GA	GA	GG	GG
2_127912678	2	97957793	T	T	TT	TT	CT	CT	CT	CT	CT	CT
2_128153996	2	98357908	G	G	AA	AA	AA	AA	AG	AG	AA	AA
2_128299831	2	98758694	C	C	AA	AA	AA	AA	AA	AA	AA	AA
2_128777635	2	98829746	T	C	CC	CC	CC	CC	TC	TC	TC	TC
2_128932783	2	99006097	G	G	AG	AG	AA	AA	AG	AG	AG	AG
2_129332881	2	99357401	T	T	CT	CT	CC	CC	CC	CC	CC	CC
2_129733044	2	99757456	T	T	CC	CC	CC	CC	CC	CC	CC	CC
2_129805410	2	99865660	A	T	TT	TT	TT	TT	CT	CT	TT	TT
2_130044859	2	99979551	C	G	TT	TT	TT	TT	TT	TT	TT	TT
2_130228237	2	100201139	T	C	TT	TT	TT	TT	TC	TC	TT	TT
2_130228290	2	100601521	C	T	TT	TT	TT	TT	CT	CT	CT	CT
2_130228690	2	100906324	G	C	GC	GC	CC	CC	GC	GC	GG	GG
2_130229128	2	100906342	T	C	TC	TC	CC	CC	TC	TC	TT	TT
2_130229247	2	101306356	A	A	GG	GG	GG	GG	GA	GA	GA	GA
2_130229304	2	101450500	T	G	AG	AG	AA	AA	AA	AA	AG	AG
2_130229326	2	101963274	A	G	AA	AA	AA	AA	AA	AA	AA	AA
2_130229413	2	102073513	A	C	AA	AA	AA	AA	AA	AA	AA	AA
2_130229669	2	102073785	A	A	TT	TT	TT	TT	TT	TT	TT	TT
2_130230037	2	102506557	A	C	AA	AA	AA	AA	AA	AA	AA	AA
2_130230146	2	102651172	A	T	CT	CT	CT	CT	CT	CT	TT	TT
2_130231103	2	103317139	T	T	GT	GT	TT	TT	GG	GG	TT	TT
2_130231123	2	103819558	A	C	CC	CC	TC	TC	TC	TC	TC	TC
2_130232268	2	104047140	C	T	CT	CT	CT	CT	TT	TT	CT	CT
2_130378942	2	104436210	C	C	AC	AC	AC	AC	AC	AC	AA	AA
2_130673434	2	104612974	A	T	CC	CC	TT	TT	CC	CC	TT	TT
2_131091140	2	105004541	C	T	GT	GT	TT	TT	GT	GT	GT	GT
2_131522871	2	105334912	C	C	TT	TT	TT	TT	TT	TT	TT	TT
2_131733599	2	105855552	C	A	AA	AA	AA	AA	AA	AA	GG	GG
2_131914947	2	106255901	T	T	CC	CC	CC	CC	CC	CC	CT	CT
2_132050112	2	106333605	T	C	TT	TT	TC	TC	TT	TT	TC	TC
2_132344222	2	106527492	G	T	TT	TT	CC	CC	TT	TT	CC	CC
2_132744385	2	107169473	T	C	AC	AC	AC	AC	CC	CC	CC	CC
2_132873448	2	107539401	G	G	TG	TG	TG	TG	TG	TG	TG	TG
2_133108326	2	107806726	T	A	AA	AA	GG	GG	AA	AA	GA	GA
2_133204260	2	107963138	T	G	TT	TT	GG	GG	TT	TT	TG	TG
2_133466223	2	108081855	C	T	CT	CT	CC	CC	CT	CT	CT	CT
2_133590573	2	108286520	C	C	AC	AC	CC	CC	AA	AA	AA	AA
2_134173413	2	108556040	C	T	GG	GG	GG	GG	GT	GT	GT	GT
2_134580723	2	108725242	A	T	CT	CT	CC	CC	CT	CT	CT	CT
2_134834930	2	108965276	A	C	CC	CC	CC	CC	CC	CC	TC	TC
2_135125536	2	109222919	G	C	AC	AC	AC	AC	AA	AA	AC	AC
2_135239824	2	109427066	A	A	AA	AA	AA	AA	AA	AA	GA	GA
2_135407165	2	109841220	C	A	AA	AA	AA	AA	AA	AA	GA	GA
2_135610830	2	109955744	T	T	CC	CC	CC	CC	CC	CC	TT	TT
3_808902	2	110197107	T	T	TT	TT	TT	TT	GG	GG	GG	GG
3_1177907	2	110396239	C	G	GG	GG	GG	GG	GG	GG	GG	GG
3_1587898	2	110597551	C	G	GG	GG	GG	GG	GG	GG	GG	GG
3_1991555	2	111050734	T	C	AC	AC	AC	AC	AC	AC	AA	AA
3_2091879	2	111326941	G	C	TT	TT	TT	TT	TT	TT	CC	CC
3_2511470	2	111514170	G	T	TT	TT	CT	CT	CT	CT	CT	CT
3_2797051	2	111804394	A	A	GG	GG	GG	GG	GG	GG	GG	GG
3_3077766	2	111958250	C	A	AA	AA	AA	AA	GG	GG	GA	GA
3_3427617	2	112430103	T	G	GG	GG	GG	GG	CG	CG	CC	CC
3_3695029	2	112788432	G	G	GG	GG	TG	TG	TT	TT	TT	TT
3_3881942	2	113089428	C	A	AA	AA	AA	AA	CA	CA	CC	CC
3_4134967	2	113291789	T	G	AA	AA	AA	AA	AA	AA	GG	GG
3_4536263	2	113562471	T	C	GC	GC	GC	GC	GC	GC	GC	GC
3_4645129	2	114003622	G	A	GA	GA	GG	GG	GG	GG	GA	GA
3_4950943	2	114177481	G	C	GC	GC	CC	CC	CC	CC	CC	CC
3_5037142	2	114471492	C	T	GT	GT	TT	TT	TT	TT	GT	GT
3_5445560	2	114871919	T	G	AA	AA	AA	AA	AA	AA	AA	AA
3_5846406	2	114915889	A	A	GA	GA	AA	AA	GA	GA	GA	GA
3_6061974	2	115115313	G	G	AA	AA	AA	AA	AA	AA	AG	AG
3_6388513	2	115344098	C	G	AA	AA	AA	AA	AG	AG	GG	GG
3_6654542	2	115628737	T	C	TC	TC	TT	TT	TT	TT	CC	CC
3_6950075	2	116029296	G	T	CC	CC	TT	TT	CT	CT	TT	TT
3_7174305	2	116454331	G	C	AC	AC	AA	AA	AC	AC	AA	AA
3_7190954	2	116618445	A	G	GG	GG	AA	AA	AA	AA	GG	GG
3_7229497	2	116686464	T	T	TT	TT	TT	TT	CT	CT	CT	CT
3_7601095	2	116944208	A	A	CC	CC	CC	CC	CC	CC	CC	CC
3_7796648	2	117057945	G	C	TT	TT	TC	TC	CC	CC	TT	TT
3_8235437	2	117246522	G	C	AA	AA	AA	AA	AC	AC	AC	AC
3_8547869	2	117479003	T	T	CC	CC	CC	CC	CC	CC	CC	CC
3_8946661	2	117898130	C	G	AA	AA	AA	AA	AA	AA	AA	AA
3_9180868	2	118178941	G	A	GG	GG	GA	GA	GA	GA	GA	GA
3_9500007	2	118371343	G	C	TC	TC	TC	TC	TT	TT	TT	TT
3_9919709	2	118771530	A	T	CC	CC	CC	CC	CC	CC	CC	CC
3_10121706	2	118859313	C	G	AG	AG	GG	GG	GG	GG	AA	AA
3_10284529	2	119187463	T	T	CC	CC	CT	CT	CC	CC	CT	CT
3_10804489	2	119587584	T	C	GG	GG	GG	GG	GC	GC	GC	GC
3_11170346	2	119686709	T	G	AG	AG	AA	AA	AG	AG	AG	AG
3_11170355	2	119870980	G	A	GG	GG	GA	GA	GA	GA	AA	AA
3_11605871	2	120101539	C	T	TT	TT	CC	CC	CT	CC	CC	CC
3_11868526	2	120323326	G	T	CC	CC	CC	CC	CT	CT	CT	CT
3_12082015	2	120723424	G	A	GG	GG	GA	GA	GG	GG	GG	GG
3_12482429	2	121035656	G	T	CC	CC	CC	CC	CT	CT	CC	CC
3_12649735	2	121476685	C	A	AA	AA	AA	AA	GG	GG	GG	GG
3_12974958	2	121533937	C	T	TT	TT	TT	TT	CT	CT	CT	CT
3_13346042	2	121934088	G	A	AA	AA	AA	AA	CA	CA	CC	CC
3_13586000	2	122074872	G	A	AA	AA	GA	GA	GG	GG	GG	GG
3_14380505	2	122426532	A	A	AA	AA	GA	GA	GA	GA	GG	GG
3_14792698	2	122826771	A	C	CC	CC	CC	CC	CC	CC	CC	CC
3_15418136	2	122861310	C	G	GG	GG	AG	AG	GG	GG	AG	AG
3_16087358	2	123177649	C	A	GG	GG	GG	GG	GG	GG	GG	GG
3_16273383	2	123450697	T	A	CC	CC	CC	CC	CC	CC	CC	CC
3_16514056	2	123458590	G	A	AA	AA	AA	AA	GA	GA	GA	GA
3_16768240	2	123479314	T	G	AA	AA	AA	AA	AA	AA	AA	AA
3_16985380	2	123584998	G	G	AG	AG	AA	AA	AA	AA	AG	AG
3_17218203	2	123698759	G	C	CC	CC	CC	CC	CC	CC	TC	TC
3_17523321	2	124242875	C	A	GG	GG	GG	GG	GG	GG	GG	GG
3_17785557	2	124325238	G	G	AG	AG	AG	AG	GG	GG	AA	AA
3_17907595	2	124737620	C	C	TT	TT	TT	TT	TT	TT	TT	TT
3_18125836	2	125125388	T	C	TC	TC	TT	TT	TC	TC	TT	TT
3_18300231	2	125525642	C	G	TG	TG	TG	TG	GG	GG	GG	GG
3_18475228	2	126046910	T	G	GG	GG	GG	GG	GG	GG	GG	GG
3_18714210	2	126604365	A	A	CC	CC	CC	CC	CC	CC	CC	CC
3_19142702	2	126885793	A	A	GA	GA	GG	GG	GG	GG	AA	AA
3_19378481	2	127081481	A	C	TC	TC	TT	TT	TT	TT	TC	TC
3_19500037	2	127399910	G	A	GG	GG	GA	GA	AA	AA	AA	AA
3_19588558	2	127436395	G	G	GG	GG	TG	TG	TT	TT	TT	TT
3_19738183	2	127837041	T	G	AA	AA	AA	AA	AG	AG	AG	AG
3_19951416	2	127912678	C	C	CC	CC	TC	TC	TT	TT	TT	TT
3_20026326	2	128153996	C	A	GA	GA	GG	GG	GA	GA	GA	GA
3_20400112	2	128299831	A	A	CC	CC	CC	CC	CC	CC	CC	CC
3_21038089	2	128777635	G	C	TT	TT	TT	TT	TT	TT	TT	TT
3_21205578	2	128932783	A	A	AA	AA	GA	GA	GA	GA	GG	GG
3_21255247	2	129332881	G	C	TC	TC	TC	TC	TC	TC	CC	CC
3_21655317	2	129733044	G	C	TT	TT	TT	TT	TT	TT	TT	TT
3_21955442	2	129805410	A	T	TT	TT	TT	TT	TT	TT	TT	TT
3_22355516	2	130044859	T	T	TT	TT	TT	TT	CC	CC	TT	TT
3_22441265	2	130228237	A	C	CC	CC	TC	TC	CC	CC	TT	TT
3_22798665	2	130228290	T	T	TT	TT	CT	CT	TT	TT	CC	CC
3_22911430	2	130228690	A	A	GG	GG	GG	GG	GG	GG	GG	GG
3_23151610	2	130229128	A	C	TT	TT	TC	TC	TT	TT	CC	CC
3_23152201	2	130229247	A	G	AA	AA	AG	AG	AA	AA	GG	GG
3_23552267	2	130229304	T	G	TG	TG	TG	TG	TT	TT	GG	GG
3_23641124	2	130229326	A	T	AA	AA	AT	AT	AA	AA	TT	TT
3_24000304	2	130229413	A	G	GG	GG	AG	AG	GG	GG	AA	AA
3_24349129	2	130229669	T	C	CC	CC	AC	AC	CC	CC	AA	AA
3_24712166	2	130230037	G	G	GG	GG	AG	AG	GG	GG	AA	AA
3_25199453	2	130230146	T	G	GG	GG	AG	AG	GG	GG	AA	AA
3_25412830	2	130231103	T	C	CC	CC	TC	TC	CC	CC	TT	TT
3_25847230	2	130231123	A	G	GG	GG	AG	AG	GG	GG	AA	AA
3_26050045	2	130232268	G	T	CT	CT	TT	TT	TT	TT	TT	TT
3_26165454	2	130233426	C	A	GG	GG	GG	GG	GG	GG	GG	GG
3_26271521	2	130378942	A	T	TT	TT	CC	CC	TT	TT	TT	TT
3_26490407	2	130673434	C	G	AA	AA	AA	AA	AA	AA	GG	GG
3_26800647	2	131091140	T	T	TT	TT	CT	CT	TT	TT	CT	CT
3_26940095	2	131522871	G	G	CG	CG	CC	CC	CG	CG	CC	CC
3_27064271	2	131733599	C	T	TT	TT	CT	CT	CT	CT	CC	CC
3_27139649	2	131914947	G	C	TT	TT	TT	TT	TT	TT	TT	TT
3_27147015	2	132050112	T	C	CC	CC	CC	CC	CC	CC	TC	TC
3_27351243	2	132344222	T	A	GG	GG	AA	AA	AA	AA	GG	GG
3_27598285	2	132744385	G	C	TT	TT	TT	TT	TT	TT	NN	NN
3_27676980	2	132873448	C	C	GG	GG	GG	GG	GG	GG	GG	GG
3_28555507	2	133108326	A	A	TA	TA	TA	TA	AA	AA	TT	TT
3_28596763	2	133204260	C	C	CC	CC	CC	CC	TC	TC	TT	TT
3_29077015	2	133466223	A	G	CC	CC	GG	GG	CG	CG	GG	GG
3_29456425	2	133590573	T	T	CC	CC	TT	TT	CT	CT	TT	TT
3_29856511	2	134173413	G	T	TT	TT	CC	CC	TT	TT	CC	CC
3_29946299	2	134580723	T	G	AG	AG	GG	GG	AG	AG	AA	AA
3_30156943	2	134834930	G	G	AG	AG	GG	GG	AG	AG	GG	GG
3_30337471	2	135125536	A	A	AA	AA	GA	GA	GG	GG	GG	GG
3_30793064	2	135239824	T	G	GG	GG	AG	AG	GG	GG	AA	AA
3_30929990	2	135407165	A	A	AA	AA	AA	AA	CA	CA	AA	AA
3_31330253	2	135610830	C	G	TT	TT	TT	TT	TG	TG	GG	GG
3_31557150	3	808902	A	C	TC	TC	CC	CC	TC	TC	TT	TT
3_31706398	3	1177907	C	T	TT	TT	CT	CT	TT	TT	CC	CC
3_31857774	3	1587898	C	T	TT	TT	TT	TT	TT	TT	TT	TT
3_32072070	3	1991555	T	C	TT	TT	TT	TT	TT	TT	TT	TT
3_32545835	3	2091879	G	A	AA	AA	GA	GA	GG	GG	GG	GG
3_32942587	3	2511470	C	A	AA	AA	GG	GG	AA	AA	GA	GA
3_32958299	3	2797051	A	G	GG	GG	GG	GG	AG	AG	AG	AG
3_33231089	3	3077766	C	T	CT	CT	TT	TT	CT	CT	CT	CT
3_33621759	3	3168468	A	T	CC	CC	CC	CC	CC	CC	CC	CC
3_33630698	3	3427617	T	C	TT	TT	TT	TT	TT	TT	TT	TT
3_33630699	3	3695029	C	A	GG	GG	GG	GG	GG	GG	GA	GA
3_33842407	3	3881942	G	T	CC	CC	CT	CT	CT	CT	CC	CC
3_34150959	3	4134967	T	C	TC	TC	TT	TT	CC	CC	CC	CC
3_34446017	3	4536263	C	C	TT	TT	TT	TT	TT	TT	TT	TT
3_34717288	3	4645129	C	A	GG	GG	AA	AA	AA	AA	AA	AA
3_35387666	3	4950943	A	A	GG	GG	AA	AA	AA	AA	GG	GG
3_35775950	3	5037142	C	T	CC	CC	CC	CC	CT	CT	TT	TT
3_35963636	3	5445560	T	C	TC	TC	TT	TT	TT	TT	CC	CC
3_36087650	3	5846406	A	G	AA	AA	AG	AG	AA	AA	AA	AA
3_36146932	3	6061974	G	A	GG	GG	GG	GG	GG	GG	GG	GG
3_36570136	3	6388513	T	T	CT	CT	CC	CC	CC	CC	TT	TT
3_36694042	3	6654542	G	C	CC	CC	TC	TC	CC	CC	CC	CC
3_36957035	3	6950075	A	A	AA	AA	GA	GA	GG	GG	AA	AA
3_37331261	3	7174305	A	C	GC	GC	GG	GG	GC	GC	CC	CC
3_37604480	3	7190954	T	G	AG	AG	GG	GG	AG	AG	AA	AA
3_37747319	3	7229497	G	C	TC	TC	CC	CC	TC	TC	CC	CC
3_38630385	3	7601095	T	G	AG	AG	GG	GG	GG	GG	GG	GG
3_39016615	3	7796648	T	A	GG	GG	GA	GA	AA	AA	GG	GG
3_39340060	3	8235437	C	A	AA	AA	AA	AA	AA	AA	AA	AA
3_39728863	3	8547869	G	G	TT	TT	TT	TT	TT	TT	TT	TT
3_40016495	3	8946661	T	A	CA	CA	CC	CC	CC	CC	CC	CC
3_40265544	3	9180868	T	A	AA	AA	AA	AA	GA	GA	AA	AA
3_40640735	3	9500007	C	A	GG	GG	AA	AA	AA	AA	AA	AA
3_41041035	3	9919709	A	T	TT	TT	AA	AA	TT	TT	AA	AA
3_41180197	3	10121706	C	T	CT	CT	TT	TT	CT	CT	TT	TT
3_41180483	3	10284529	T	G	TT	TT	GG	GG	TG	TG	TT	TT
3_41482801	3	10714383	T	G	AA	AA	AA	AA	AA	AA	AA	AA
3_41576288	3	10804489	G	C	TC	TC	CC	CC	TC	TC	TT	TT
3_41911798	3	11156601	G	A	GG	GG	GG	GG	GG	GG	GG	GG
3_42311990	3	11170346	T	A	TT	TT	AA	AA	TA	TA	TT	TT
3_42461106	3	11170355	C	A	GG	GG	AA	AA	GA	GA	GG	GG
3_42861182	3	11605871	C	T	CT	CT	CT	CT	TT	TT	CC	CC
3_43121162	3	11868526	G	A	GG	GG	GG	GG	GG	GG	GG	GG
3_43284804	3	12082015	C	A	GG	GG	GG	GG	GG	GG	AA	AA
3_43444997	3	12482429	A	A	GG	GG	GG	GG	GG	GG	GG	GG
3_43602117	3	12649735	T	G	GG	GG	CG	CG	GG	GG	CC	CC
3_43754679	3	12974958	C	T	CT	CT	CC	CC	CC	CC	TT	TT
3_44154722	3	13346042	C	C	GC	GC	CC	CC	GC	GC	GG	GG
3_44508169	3	13586000	A	C	CC	CC	GG	GG	CC	CC	GC	GC
3_44732032	3	13926925	G	A	GG	GG	GG	GG	GG	GG	GG	GG
3_45137694	3	14380505	C	C	AA	AA	CC	CC	CC	CC	CC	CC
3_45537759	3	14792698	G	G	AA	AA	AG	AG	GG	GG	AA	AA
3_45663866	3	15220594	G	T	CC	CC	CC	CC	CC	CC	CC	CC
3_45960313	3	15257724	C	C	TT	TT	TT	TT	TT	TT	TT	TT
3_46426237	3	15418136	G	A	CA	CA	AA	AA	CA	CA	CC	CC
3_46826310	3	15687357	T	A	GG	GG	GG	GG	GG	GG	GG	GG
3_47177656	3	16087358	C	T	CC	CC	CC	CC	CC	CC	CC	CC
3_47323010	3	16273383	A	C	CC	CC	CC	CC	CC	CC	TT	TT
3_47740913	3	16514056	A	A	GG	GG	GG	GG	GG	GG	GG	GG
3_48008080	3	16768240	A	C	CC	CC	CC	CC	TT	TT	TT	TT
3_48278506	3	16985380	T	A	GA	GA	GA	GA	GA	GA	GA	GA
3_48466790	3	17218203	G	T	GG	GG	GG	GG	GG	GG	GG	GG
3_49096641	3	17523321	C	T	CC	CC	CC	CC	CT	CT	CT	CT
3_49504355	3	17785557	A	T	TT	GT	TT	TT	GT	GT	GT	GT
3_49743335	3	17907595	G	T	CT	CT	CC	CC	CC	CC	CT	CT
3_50119653	3	18125836	T	G	GG	GG	GG	GG	TG	TG	TG	TG
3_50251267	3	18300231	G	T	CC	CC	CC	CC	CT	CT	CC	CC
3_50654615	3	18475228	G	G	GG	GG	TG	TG	GG	GG	TG	TG
3_51190527	3	18714210	C	G	GG	GG	GG	GG	GG	GG	AG	AG
3_51410575	3	19142702	C	G	GG	GG	GG	GG	GG	GG	AG	AG
3_51662752	3	19378481	G	G	GG	GG	AG	AG	AG	AG	AA	AA
3_51937039	3	19500037	G	T	GT	GT	GT	GT	GT	GT	GG	GG
3_52462405	3	19588558	T	A	GG	GG	GA	GA	GG	GG	GG	GG
3_52918403	3	19738183	C	C	TC	TC	TT	TT	TC	TC	TC	TC
3_53224633	3	19951416	G	G	GG	GG	CG	CG	GG	GG	CC	CC
3_53289363	3	20026326	T	T	CC	CC	CC	CC	CT	CT	CC	CC
3_53482463	3	20400112	A	G	AA	AA	AA	AA	AG	AG	AG	AG
3_53741839	3	20727527	C	T	GG	GG	GG	GG	GG	GG	GG	GG
3_54083984	3	21038089	A	A	GG	GG	GA	GA	GA	GA	GG	GG
3_54485059	3	21205578	T	G	GG	GG	AA	AA	GG	GG	GG	GG
3_54766632	3	21255247	G	A	AA	AA	GA	GA	AA	AA	AA	AA
3_54905662	3	21655317	C	A	GG	GG	GG	GG	GG	GG	GG	GG
3_55364333	3	21955442	C	T	AT	AT	AA	AA	AA	AA	AA	AA
3_55694770	3	22355516	C	A	AA	AA	AA	AA	AA	AA	AA	AA
3_55756973	3	22441265	G	G	GG	GG	GG	GG	AA	AA	AA	AA
3_55987239	3	22798665	C	G	TG	TG	TT	TG	GG	GG	TT	TT
3_56211068	3	22911430	C	T	AT	AT	TT	TT	TT	TT	AA	AA
3_56511652	3	23151610	A	G	AG	AG	AG	AG	GG	GG	GG	GG
3_56911673	3	23152201	T	G	AG	AG	AG	AG	GG	GG	GG	GG
3_57571450	3	23552267	G	C	TT	TT	TT	TT	TT	TT	CC	CC
3_57628749	3	23641124	T	G	AA	AA	AA	AA	AA	AA	GG	GG
3_58109387	3	24000304	G	G	AA	AA	AA	AA	GG	GG	AG	AG
3_58294523	3	24349129	G	C	CC	CC	CC	CC	TT	TT	TC	TC
3_58695407	3	24712166	C	A	GG	GG	GA	GA	GG	GG	GG	GG
3_59095631	3	25199453	G	C	TT	TT	TC	TC	TC	TC	TT	TT
3_59169462	3	25412830	C	C	TT	TT	TC	TC	TC	TC	TT	TT
3_59498129	3	25847230	G	C	AC	AC	CC	CC	AC	AC	AA	AA
3_59933145	3	26050045	C	C	GG	GG	CC	CC	GG	GG	GG	GG
3_60082311	3	26165454	C	T	CT	CT	CT	CT	CC	CC	CC	CC
3_60153208	3	26271521	T	G	AG	AG	AG	AG	AA	AA	AA	AA
3_60553298	3	26490407	G	G	CG	CG	CC	CC	CC	CC	CC	CC
3_60783583	3	26800647	C	C	TC	TC	TT	TT	TT	TT	TT	TT
3_61028634	3	26940095	T	A	GA	GA	AA	AA	AA	AA	GG	GG
3_61429056	3	27064271	C	A	CA	CA	CC	CC	CC	CC	CC	CC
3_61478306	3	27139649	A	A	AA	AA	GA	GA	GG	GG	AA	AA
3_61633574	3	27147015	A	G	GG	GG	TG	TG	TT	TT	GG	GG
3_61953544	3	27351243	C	C	CC	CC	TC	TC	CC	CC	TT	TT
3_62153797	3	27598285	A	A	GG	GG	AA	AA	GA	GA	GG	GG
3_62234152	3	27676980	A	G	CC	CC	GG	GG	CG	CG	CC	CC
3_62477532	3	28074824	A	C	TT	TT	TT	TT	TT	TT	TT	TT
3_62662759	3	28155432	A	T	GG	GG	GG	GG	GG	GG	GG	GG
3_62979762	3	28555507	G	T	TT	TT	TT	TT	TT	TT	TT	TT
3_63456195	3	28596763	C	T	TT	TT	CC	CC	CT	CT	CT	CT
3_63692771	3	29077015	C	C	AA	AA	AA	AA	AC	AC	AC	AC
3_64007405	3	29456425	G	C	TC	TC	TT	TT	TT	TT	CC	CC
3_64336067	3	29856511	T	A	GA	GA	GA	GA	GA	GA	GA	GA
3_64453575	3	29946299	C	C	TT	TT	TT	TT	TC	TC	TC	TC
3_64472927	3	30156943	G	A	GG	GG	GG	GG	GA	GA	GA	GA
3_64937961	3	30337471	A	G	AA	AA	AA	AA	AA	AA	AA	AA
3_65338127	3	30793064	A	G	TG	TG	GG	GG	GG	GG	TG	TG
3_65379117	3	30929990	A	C	AC	AC	AA	AA	AA	AA	AA	AA
3_65724952	3	31330253	T	G	CC	CC	CC	CC	CC	CC	CG	CG
3_65771967	3	31557150	T	C	AC	AC	CC	CC	CC	CC	AC	AC
3_66126924	3	31706398	C	A	CC	CC	CA	CA	CA	CA	CA	CA
3_66625843	3	31857774	C	T	TT	TT	TT	TT	CT	CT	CC	CC
3_66741233	3	32072070	G	C	TT	TT	TC	TC	TC	TC	TT	TT
3_66824921	3	32545835	C	A	GG	GG	AA	AA	AA	AA	GG	GG
3_67101510	3	32942587	A	T	CC	CC	TT	TT	TT	TT	CC	CC
3_67292981	3	32958299	C	G	AA	AA	GG	GG	GG	GG	AA	AA
3_67600104	3	33231089	G	T	TT	TT	TT	TT	TT	TT	CC	CC
3_68000247	3	33621759	C	G	AG	AG	GG	GG	GG	GG	AA	AA
3_68283059	3	33630698	C	C	TC	TC	CC	CC	CC	CC	TT	TT
3_68409087	3	33630699	T	T	CT	CT	TT	TT	TT	TT	CC	CC
3_68487420	3	33842407	A	A	AA	AA	GA	GA	GG	GG	GG	GG
3_68675058	3	34150959	A	C	TT	TT	TC	TC	TT	TT	TT	TT
3_68764804	3	34446017	A	T	CC	CC	CC	CC	CT	CT	CC	CC
3_68907312	3	34717288	G	A	CA	CA	AA	AA	AA	AA	CC	CC
3_69329754	3	34961813	C	C	TT	TT	TT	TT	TT	TT	TT	TT
3_69730021	3	35387666	C	G	GG	GG	GG	GG	GG	GG	GG	GG
3_69989322	3	35775950	A	A	CC	CC	CC	CC	CC	CC	CC	CC
3_70139174	3	35963636	G	C	CC	CC	CC	CC	CC	CC	CC	CC
3_70252883	3	36087650	A	G	AG	AG	GG	GG	AG	AG	GG	GG
3_70653020	3	36146932	C	A	GG	GG	GA	GA	GA	GA	GG	GG
3_70753540	3	36570136	G	C	CC	CC	CC	CC	CC	CC	CC	CC
3_71019340	3	36694042	A	A	GA	GA	GG	GG	GA	GA	AA	AA
3_71358174	3	36957035	A	G	AG	AG	AG	AG	AG	AG	AA	AA
3_71692326	3	37331261	G	G	AA	AA	AG	AG	AA	AA	AA	AA
3_71896800	3	37604480	A	C	CC	CC	CC	CC	CC	CC	CC	CC
3_72297347	3	37747319	A	T	GT	GT	GT	GT	TT	TT	GG	GG
3_72511169	3	38229834	T	A	GG	GG	GG	GG	GG	GG	GG	GG
3_72754406	3	38630385	T	G	TG	TG	TG	TG	TG	TG	GG	GG
3_72987843	3	38864064	T	T	CC	CC	CC	CC	CC	CC	CC	CC
3_73137497	3	39016615	C	C	TC	TC	TT	TT	CC	CC	TT	TT
3_73205703	3	39340060	A	T	CT	CT	CT	CT	TT	TT	CC	CC
3_73613013	3	39728863	A	A	GG	GG	AA	AA	GG	GG	GG	GG
3_74006063	3	40016495	G	G	GG	GG	TG	TG	GG	GG	GG	GG
3_74176410	3	40265544	T	C	TT	TT	TT	TT	TT	TT	TT	TT
3_74577197	3	40640735	C	T	CC	CC	TT	TT	TT	TT	TT	TT
3_74867864	3	41041035	T	G	AA	AA	AA	AA	AA	AA	AA	AA
3_75227250	3	41102358	G	G	AA	AA	AA	AA	AA	AA	AA	AA
3_75775847	3	41102663	G	T	AA	AA	AA	AA	AA	AA	AA	AA
3_76264286	3	41103341	C	G	AA	AA	AA	AA	AA	AA	AA	AA
3_76664406	3	41103366	T	A	GG	GG	GG	GG	GG	GG	GG	GG
3_76987187	3	41103660	A	G	AA	AA	AA	AA	AA	AA	AA	AA
3_77341447	3	41103661	A	G	TT	TT	TT	TT	TT	TT	TT	TT
3_77487093	3	41103668	A	T	CC	CC	CC	CC	CC	CC	CC	CC
3_77613785	3	41103673	G	T	AA	AA	AA	AA	AA	AA	AA	AA
3_78010838	3	41108491	T	T	CC	CC	CC	CC	CC	CC	CC	CC
3_78370509	3	41108547	G	T	CC	CC	CC	CC	CC	CC	CC	CC
3_78684390	3	41108586	C	C	TT	TT	TT	TT	TT	TT	TT	TT
3_79084405	3	41151034	T	A	GG	GG	GG	GG	GG	GG	GG	GG
3_79318844	3	41155691	C	A	GG	GG	GG	GG	GG	GG	GG	GG
3_79884733	3	41163010	A	C	TT	TT	TT	TT	TT	TT	TT	TT
3_80063218	3	41163079	A	T	CC	CC	CC	CC	CC	CC	CC	CC
3_80242137	3	41180152	C	C	TT	TT	TT	TT	TT	TT	TT	TT
3_80642246	3	41180195	T	A	GG	GG	GG	GG	GG	GG	GG	GG
3_81076123	3	41180197	G	T	CC	CC	CC	CC	CC	CC	TT	TT
3_81417977	3	41180248	T	C	TT	TT	TT	TT	TT	TT	TT	TT
3_81818168	3	41180483	C	C	TT	TT	TT	TT	TT	TT	TT	TT
3_82177185	3	41180633	T	A	GG	GG	GG	GG	GG	GG	GG	GG
3_82665169	3	41180659	A	T	CC	CC	CC	CC	CC	CC	CC	CC
3_82782822	3	41180833	A	A	GG	GG	GG	GG	GG	GG	GG	GG
3_82939354	3	41482801	G	A	AA	AA	TT	TT	AA	AA	AA	AA
3_83197759	3	41576288	G	A	AA	AA	GG	GG	AA	AA	AA	AA
3_83597879	3	41911798	C	C	CC	CC	CC	CC	CC	CC	CC	CC
3_84142940	3	42311990	C	C	CC	CC	CC	CC	CC	CC	CC	CC
3_84678240	3	42461106	C	T	TT	TT	CC	CC	CT	CT	TT	TT
3_84976261	3	42861182	T	A	AA	AA	CA	CA	CA	CA	CC	CC
3_85260552	3	42906674	A	G	AA	AA	AA	AA	AA	AA	AA	AA
3_85317901	3	43121162	G	C	GC	GC	GG	GG	GC	GC	GG	GG
3_85596223	3	43284804	G	T	TT	TT	CC	CC	CT	CT	CC	CC
3_85947872	3	43444997	C	G	GG	GG	GG	GG	AG	AG	AA	AA
3_86303600	3	43602117	G	C	CC	CC	TT	TT	CC	CC	TT	TT
3_86426315	3	43754679	C	T	CT	CT	TT	TT	TT	TT	TT	TT
3_86619901	3	44154722	G	T	CC	CC	CT	CT	CT	CT	TT	TT
3_87246499	3	44508169	G	C	CC	CC	AC	AC	CC	CC	CC	CC
3_87413619	3	44732032	T	A	AA	AA	AA	AA	AA	AA	GG	GG
3_87670540	3	45137694	A	T	TT	TT	TT	TT	TT	TT	CC	CC
3_87894269	3	45537759	G	A	GG	GG	GG	GG	GG	GG	GG	GG
3_88075378	3	45663866	T	A	GG	GG	GG	GG	GA	GA	GG	GG
3_88221898	3	45960313	T	T	TT	TT	TT	TT	CT	CT	TT	TT
3_88416330	3	46426237	G	C	GG	GG	GG	GG	GG	GG	GG	GG
3_88864944	3	46826310	C	C	TC	TC	TC	TC	CC	CC	TT	TT
3_88907487	3	47177656	A	A	AA	AA	CC	CC	CC	CC	CC	CC
3_89191437	3	47323010	G	G	AA	AA	AG	AG	AG	AG	AA	AA
3_89461026	3	47740913	A	G	GG	GG	GG	GG	GG	GG	GG	GG
3_89708973	3	48008080	A	C	AA	AA	AA	AA	AC	AC	CC	CC
3_89905997	3	48278506	G	C	TC	TC	TT	TT	TC	TC	TT	TT
3_90022735	3	48466790	A	A	GA	GA	AA	AA	GG	GG	AA	AA
3_90422861	3	48656401	G	G	AA	AA	AA	AA	AA	AA	AA	AA
3_90727783	3	48694695	T	A	CC	CC	CC	CC	CC	CC	CC	CC
3_91047527	3	49096641	C	T	TT	TT	TT	TT	TT	TT	TT	TT
3_91283539	3	49504355	C	C	AA	AA	AA	AA	AC	AC	AA	AA
3_91335097	3	49743335	G	T	TT	TT	GT	GT	TT	TT	GG	GG
3_91391811	3	50119653	G	G	TT	TT	TG	TG	TT	TT	TT	TT
3_91589672	3	50251267	T	A	AA	AA	GA	GA	GA	GA	GG	GG
3_91814877	3	50654615	G	T	TT	TT	GT	GT	GT	GT	TT	TT
3_92087782	3	51190527	T	T	CC	CC	CC	CC	CT	CT	TT	TT
3_92276871	3	51410575	A	T	CT	CT	CC	CC	TT	TT	CC	CC
3_92538023	3	51662752	C	C	GC	GC	CC	CC	GG	GG	GG	GG
3_92538437	3	51937039	G	A	GA	GA	GA	GA	AA	AA	GA	GA
3_92547736	3	52462405	C	C	TT	TT	TC	TC	TT	TT	TT	TT
3_92919104	3	52918403	C	G	CG	CG	CC	CC	CC	CC	CC	CC
3_93230979	3	53224633	G	A	GA	GA	GG	GG	GA	GA	GG	GG
3_93403345	3	53289363	C	C	TC	TC	CC	CC	TC	TC	CC	CC
3_93548064	3	53482463	C	T	AA	AA	AT	AT	AA	AA	AT	AT
3_93738064	3	53741839	G	A	CC	CC	CC	CC	AA	AA	AA	AA
3_94088187	3	54083984	G	G	GG	GG	GG	GG	AG	AG	GG	GG
3_94520401	3	54485059	G	C	CC	CC	CC	CC	CC	CC	CC	CC
3_94567577	3	54766632	A	T	GG	GG	TT	TT	GG	GG	TT	TT
3_94705796	3	54905662	C	T	CT	CT	CC	CC	TT	TT	CC	CC
3_94996047	3	55364333	C	T	CT	CT	CC	CC	CC	CC	CC	CC
3_95084257	3	55694770	A	T	TT	TT	TT	TT	TT	TT	CT	CT
3_95298776	3	55756973	G	A	GA	GA	AA	AA	AA	AA	AA	AA
3_95553381	3	55987239	A	T	CT	CT	CC	CC	CC	CC	CC	CC
3_95953590	3	56211068	T	T	TT	TT	TT	TT	TT	TT	CT	CT
3_96169274	3	56511652	C	T	AA	AA	AT	AT	AA	AA	AT	AT
3_96391426	3	56911673	G	C	TT	TT	TC	TC	CC	CC	TC	TC
3_97004076	3	57571450	G	A	GG	GG	GG	GG	GG	GG	GG	GG
3_97225140	3	57628749	C	C	TC	TC	CC	CC	CC	CC	TT	TT
3_97621856	3	58109387	T	A	GA	GA	GG	GG	GG	GG	GG	GG
3_97989470	3	58294523	C	A	GA	GA	GG	GG	GG	GG	GA	GA
3_98431792	3	58695407	G	T	CT	CT	CT	CT	CT	CT	CC	CC
3_98728045	3	59095631	A	A	AA	AA	AA	AA	AA	AA	GA	GA
3_98807773	3	59169462	G	T	CC	CC	CT	CT	CT	CT	CT	CT
3_98900451	3	59498129	T	A	GA	GA	GA	GA	GG	GG	GA	GA
3_99020654	3	59933145	G	G	CC	CC	CC	CG	CC	CC	CC	CC
3_99423372	3	60082311	A	G	GG	GG	CG	CG	CC	CC	CC	CC
3_99788899	3	60153208	G	C	CC	CC	TC	TC	TC	TC	TC	TC
3_100055463	3	60553298	C	A	GG	GG	GG	GG	GG	GG	GG	GG
3_100567945	3	60783583	C	T	CT	CT	CC	CC	CT	CT	TT	TT
3_100710624	3	61028634	C	C	CC	CC	CC	CC	CC	CC	TT	TT
3_100948559	3	61429056	G	T	CC	CC	CC	CC	CC	CC	CC	CC
3_101199451	3	61478306	C	G	AA	AA	AA	AA	AG	AG	GG	GG
3_101469745	3	61633574	C	G	AG	AG	AA	AA	AG	AG	AA	AA
3_101793084	3	61953544	A	T	CC	CC	CC	CC	TT	TT	CT	CT
3_102341198	3	62153797	A	G	AA	AA	AG	AG	GG	GG	AG	AG
3_102888709	3	62234152	C	G	AG	AG	GG	GG	AA	AA	AA	AA
3_103076031	3	62477532	A	G	AA	AA	AG	AG	GG	GG	AG	AG
3_103377374	3	62662759	C	T	AA	AA	TT	TT	TT	TT	TT	TT
3_103591319	3	62979762	T	A	GA	GG	GA	GA	GG	GG	GA	GA
3_103703632	3	63456195	C	T	CC	CC	CC	CC	CC	CC	CT	CT
3_104504508	3	63692771	C	G	GG	GG	CG	CG	GG	GG	GG	GG
3_104808313	3	64007405	G	A	GG	GG	AA	AA	GG	GG	GG	GG
3_105208776	3	64336067	C	G	GG	GG	TT	TT	GG	GG	TT	TT
3_105307477	3	64453575	T	T	CT	CT	CT	CT	CC	CC	CT	CT
3_105733864	3	64472927	T	C	GG	GG	GG	GG	GG	GG	GC	GC
3_105848907	3	64937961	T	G	AG	AG	AG	AG	AA	AA	AG	AG
3_106213379	3	65338127	C	G	AA	AA	AA	AA	AG	AG	GG	GG
3_106595725	3	65379117	A	G	GG	GG	GG	GG	AG	AG	AG	AG
3_106735744	3	65724952	C	C	TC	TC	TC	TC	TC	TC	TC	TC
3_106762963	3	65771967	C	C	TC	TC	TT	TT	TC	TC	TC	TC
3_107219055	3	66126924	C	T	TT	TT	CT	CT	TT	TT	CT	CT
3_107220151	3	66625843	T	T	CT	CT	CC	CC	CC	CC	CT	CT
3_107283859	3	66741233	G	T	GG	GG	TT	TT	GT	GT	GG	GG
3_107580410	3	66824921	A	T	CT	CT	TT	TT	TT	TT	CC	CC
3_107836580	3	67101510	T	C	AA	AA	AC	AC	AC	AC	CC	CC
3_107964435	3	67292981	A	G	CC	CC	CG	CG	CC	CC	CG	CG
3_108302281	3	67600104	G	C	CC	CC	GC	GC	CC	CC	CC	CC
3_108712860	3	68000247	C	T	CC	CC	CC	CC	CC	CC	CC	CC
3_109114054	3	68283059	A	T	TT	TT	CC	CC	TT	TT	TT	TT
3_109402397	3	68409087	A	C	CC	CC	TT	TT	TT	TT	TC	TC
3_109731997	3	68487420	A	G	GG	AG	AA	AA	AA	AA	AA	AA
3_109911176	3	68675058	A	G	AA	AA	GG	GG	AG	AG	AG	AG
3_110113306	3	68764804	T	T	TT	TT	TT	TT	AT	AT	AT	AT
3_110297221	3	68907312	G	C	GC	GC	CC	CC	CC	CC	GC	GC
3_110360411	3	69329754	C	T	TT	TT	TT	TT	TT	TT	CC	CC
3_110612755	3	69730021	T	T	CT	CT	CT	CT	CT	CT	CC	CC
3_110884629	3	69989322	T	G	GG	GG	GG	GG	AG	AG	AA	AA
3_111168618	3	70139174	G	A	AA	AA	GG	GG	GA	GA	GG	GG
3_111277260	3	70252883	T	C	AC	AC	AA	AA	AA	AA	AA	AA
3_111487456	3	70653020	G	G	CG	CG	GG	GG	GG	GG	GG	GG
3_111853969	3	70753540	C	A	GA	GA	AA	AA	GA	GA	GG	GG
3_112118272	3	71019340	C	G	GG	GG	GG	GG	GG	GG	GG	GG
3_112277932	3	71358174	G	C	AA	AA	AA	AA	AA	AA	CC	CC
3_112672038	3	71692326	A	A	GG	GG	GA	GA	AA	AA	GA	GA
3_112976988	3	71896800	G	G	GG	GG	GG	GG	AG	AG	AG	AG
3_113015015	3	72297347	A	T	TT	TT	TT	TT	TT	TT	TT	TT
3_113369772	3	72511169	A	C	TC	TC	TC	TC	CC	CC	TC	TC
3_113588491	3	72754406	G	G	TT	TT	TT	TT	TG	TG	TG	TG
3_113931052	3	72987843	G	C	TT	TT	TT	TT	TT	TT	TT	TT
3_114287040	3	73137497	G	T	TT	TT	CC	CC	TT	TT	CC	CC
3_114479725	3	73205703	G	G	AA	AA	AA	AA	GG	GG	AA	AA
3_114611609	3	73613013	A	G	AG	AG	AA	AA	GG	GG	AG	AG
3_114889855	3	74006063	A	A	GG	GG	GG	GG	GG	GG	GG	GG
3_115378813	3	74176410	G	C	CC	CC	TC	TC	TC	TC	CC	CC
3_115905852	3	74577197	A	A	CA	CA	CA	CA	CA	CA	AA	AA
3_116278388	3	74867864	G	C	TT	TT	TT	TT	CC	CC	TT	TT
3_116490327	3	75227250	C	A	GA	GA	GG	GG	GA	GA	GG	GG
3_116633209	3	75668315	T	T	GG	GG	GG	GG	GG	GG	GG	GG
3_116938788	3	75775847	C	A	GA	GA	GG	GG	GG	GG	GA	GA
3_117115664	3	76264286	G	T	CT	CT	CC	CC	CC	CC	CC	CC
3_117449961	3	76664406	A	C	TT	TT	TT	TT	TC	TC	TT	TT
3_117850090	3	76987187	G	G	AG	AG	GG	GG	AA	AA	AG	AG
3_118014703	3	77341447	A	G	GG	GG	GG	GG	AA	AA	AA	AA
3_118172887	3	77487093	G	G	GG	GG	AG	AG	AG	AG	AG	AG
3_118484682	3	77613785	C	A	GG	GG	GG	GG	GA	GA	GG	GG
3_118884700	3	78010838	G	C	TT	TT	TT	TT	TT	TT	CC	CC
3_119119206	3	78370509	G	A	GA	GA	GA	GA	GA	GA	GG	GG
3_119207474	3	78684390	A	T	CC	CC	CT	CT	CT	CT	CC	CC
3_119344847	3	79084405	G	C	TC	TC	TC	TC	TC	TC	TC	TC
3_119758510	3	79318844	G	T	TT	TT	CC	CC	TT	TT	CC	CC
4_290426	3	79884733	G	C	AA	AA	AC	AC	CC	CC	AA	AA
4_690672	3	80063218	C	G	AA	AA	AG	AG	GG	GG	AA	AA
4_767018	3	80242137	A	A	AA	AA	AA	AA	AA	AA	CC	CC
4_1023077	3	80642246	A	C	CC	CC	CC	CC	CC	CC	TT	TT
4_1272376	3	81076123	C	A	GA	GA	GG	GG	GG	GG	GA	GA
4_1490749	3	81417977	A	C	CC	CC	CC	CC	TC	TC	CC	CC
4_1660320	3	81818168	A	T	CT	CT	CC	CC	TT	TT	TT	TT
4_1860750	3	82177185	G	G	TT	TT	GG	GG	TG	TG	TG	TG
4_2102251	3	82665169	C	G	GG	GG	GG	GG	GG	GG	AA	AA
4_2503799	3	82782822	T	G	AG	AG	AA	AA	AA	AA	GG	GG
4_2622136	3	82939354	T	A	GG	GG	GG	GG	GG	GG	GA	GA
4_2953289	3	83197759	C	T	GT	GT	GG	GG	GG	GG	GT	GT
4_3273740	3	83597879	G	G	CG	CC	CG	CG	CC	CC	GG	GG
4_3595889	3	84142940	T	T	CC	CC	CT	CT	TT	TT	TT	TT
4_3878814	3	84678240	A	A	CA	CA	AA	AA	AA	AA	CA	CA
4_4018462	3	84976261	G	C	TT	TT	CC	CC	CC	CC	TT	TT
4_4369972	3	85260552	G	G	AA	AA	GG	GG	AG	AG	AG	AG
4_4590991	3	85317901	G	A	GA	GA	AA	AA	AA	AA	GA	GA
4_4726485	3	85596223	C	T	GG	GG	NN	NN	GG	GG	NN	NN
4_4976996	3	85947872	G	T	CC	CC	TT	TT	CT	CT	CC	CC
4_5248467	3	86303600	A	A	GG	GG	GA	GA	GG	GG	GG	GG
4_5648634	3	86426315	G	T	CC	CC	CC	CC	CT	CT	CC	CC
4_5734832	3	86619901	T	A	GG	GG	AA	AA	GG	GG	AA	AA
4_5968395	3	86926203	C	G	TT	TT	TT	TT	TT	TT	TT	TT
4_6369198	3	87246499	C	A	GA	GA	GG	GG	GA	GA	GG	GG
4_6409184	3	87413619	C	C	CC	CC	CC	CC	CC	CC	TT	TT
4_7485346	3	87670540	A	G	AA	AA	AG	AG	AA	AA	AG	AG
4_7879752	3	87894269	C	A	GA	GA	GG	GG	AA	AA	AA	AA
4_8403891	3	88075378	T	C	CC	CC	TC	TC	TC	TC	TT	TT
4_8826956	3	88221898	A	C	TC	TC	TT	TT	TT	TT	TT	TT
4_9351074	3	88416330	C	T	GT	GT	GG	GG	TT	TT	GG	GG
4_9470515	3	88864944	A	T	CC	CC	CC	CT	CC	CC	TT	TT
4_9870553	3	88907487	A	G	AG	AG	AG	AG	AA	AA	AG	AG
4_9923368	3	89191437	T	A	GA	GA	GA	GA	GG	GG	GA	GA
4_10052614	3	89461026	C	G	AG	AG	AG	AG	AG	AG	AA	AA
4_10220935	3	89708973	T	G	AG	AG	AA	AA	AA	AA	AA	AA
4_10621109	3	89905997	T	A	AA	AA	GA	GA	GA	GA	GA	GA
4_10843346	3	90022735	G	G	AG	AG	AA	AA	AA	AA	AG	AG
4_11017318	3	90422861	T	A	GG	GG	GG	GG	GG	GG	GG	GG
4_11125468	3	90727783	C	G	GG	GG	TG	TG	TG	TG	TT	TT
4_11241496	3	91047527	A	T	TT	TT	TT	TT	CT	CT	TT	TT
4_11641522	3	91283539	T	T	CT	CT	CT	CT	TT	TT	CC	CC
4_11873850	3	91335097	G	A	GG	GG	AA	AA	GG	GG	AA	AA
4_12102823	3	91391811	C	A	GG	GG	GA	GA	GA	GA	GG	GG
4_12309686	3	91589672	A	C	CC	CC	TC	TC	TT	TT	TC	TC
4_12709845	3	91814877	A	C	GG	GG	GG	GG	GG	GG	GG	GG
4_12768214	3	92087782	G	C	TT	TT	TC	TC	TC	TC	TT	TT
4_13064110	3	92272592	A	A	CC	CC	CC	CC	CC	CC	CC	CC
4_13323974	3	92274358	C	C	AA	AA	AA	AA	AA	AA	AA	AA
4_13693469	3	92276871	T	T	AA	AA	AT	AT	AT	AT	AT	AT
4_14123680	3	92293245	T	C	TT	TT	TT	TT	TT	TT	TT	TT
4_14486154	3	92538013	T	A	GG	GG	GG	GG	GG	GG	GG	GG
4_14650582	3	92538023	G	T	CC	CC	CC	CC	CC	CC	CC	CC
4_14671592	3	92538437	C	T	GT	GT	GT	GT	GG	GG	GG	GG
4_14957327	3	92538511	G	T	CC	CC	CC	CC	CC	CC	CC	CC
4_15207660	3	92547736	G	T	CC	CC	CC	CC	CC	CC	CC	CC
4_15502854	3	92593801	G	C	TT	TT	TT	TT	TT	TT	TT	TT
4_16042681	3	92919104	T	T	TT	TT	CC	CC	CC	CC	CC	CC
4_16429450	3	93230979	C	A	GA	GA	AA	AA	AA	AA	GG	GG
4_16620192	3	93403345	T	T	CC	CC	CC	CC	CT	CT	CC	CC
4_16991557	3	93548064	T	A	AA	AA	AA	AA	AA	AA	CA	CA
4_17128385	3	93738064	T	C	GC	GC	CC	CC	GC	GC	GG	GG
4_17388608	3	94088187	A	A	GG	GG	GA	GA	GG	GG	GA	GA
4_17828878	3	94520401	G	A	GA	GA	AA	AA	GA	GA	GG	GG
4_17978477	3	94567577	C	G	AA	AA	GG	GG	AA	AA	AA	AA
4_18208723	3	94705796	C	G	GG	GG	GG	GG	CG	CG	CG	CG
4_18633219	3	94996047	C	T	CC	CC	TT	TT	CT	CT	CC	CC
4_18744030	3	95084257	C	G	AG	AG	AG	AG	GG	GG	AA	AA
4_18885632	3	95298776	T	A	GG	GG	AA	AA	GA	GA	GA	GA
4_18996738	3	95553381	T	C	AA	AA	AC	AC	AA	AA	AC	AC
4_19272628	3	95953590	A	C	TC	TC	TC	TC	TC	TC	CC	CC
4_19645262	3	96169274	A	G	CC	CC	GG	GG	CG	CG	CG	CG
4_20000850	3	96391426	A	T	GT	GT	TT	TT	TT	TT	GG	GG
4_20238556	3	96839380	C	A	GG	GG	GG	GG	GG	GG	GG	GG
4_20444251	3	97004076	A	A	AA	AA	GA	GA	AA	AA	AA	AA
4_20805966	3	97225140	A	T	CC	CC	CT	CT	CT	CT	CC	CC
4_20905643	3	97621856	G	C	TT	TT	CC	CC	TT	TT	TT	TT
4_21305909	3	97989470	A	T	CT	CT	TT	TT	TT	TT	CT	CT
4_21537625	3	98431792	A	A	GG	GG	GG	GG	GA	GA	GA	GA
4_21967650	3	98728045	C	G	AG	AG	AA	AA	AG	AG	AG	AG
4_22455196	3	98807773	C	A	AA	AA	AA	AA	GG	GG	GA	GA
4_23038350	3	98900451	C	C	TC	TC	TT	TT	TT	TT	CC	CC
4_23255461	3	99020654	A	A	AA	AA	AA	AA	GA	GA	GG	GG
4_23467134	3	99423372	G	G	AG	AG	AA	AA	AG	AG	GG	GG
4_23610279	3	99788899	A	A	GA	GA	AA	AA	AA	AA	GG	GG
4_23746470	3	100055463	G	G	CG	CG	CC	CC	CG	CG	GG	GG
4_23825552	3	100567945	C	T	CC	CC	CT	CT	TT	TT	TT	TT
4_23977237	3	100710624	C	T	CT	CT	CC	CC	CC	CC	CT	CT
4_23977249	3	100948559	A	A	GG	GG	GG	GG	GA	GA	AA	AA
4_24140756	3	101199451	C	T	CT	CT	CC	CC	CC	CC	CT	CT
4_24222930	3	101469745	A	G	CC	CC	CG	CG	GG	GG	CC	CC
4_24415550	3	101793084	A	T	TT	TT	TT	TT	AT	AT	AA	AA
4_24522947	3	102010776	A	G	CC	CC	CC	CC	CC	CC	CC	CC
4_24777918	3	102341198	A	G	AG	AG	AG	AG	AA	AA	AG	AG
4_25232241	3	102888709	G	G	CC	CC	CC	CC	CC	CC	CG	CG
4_25595831	3	103076031	A	G	GG	GG	AA	AA	GG	GG	AG	AG
4_26126083	3	103377374	A	A	AA	AA	CA	CA	CC	CC	CA	CA
4_26367447	3	103591319	G	G	TT	TT	TT	TT	TT	TT	GG	GG
4_26495172	3	103703632	C	G	CG	CG	CC	CC	CC	CC	CC	CC
4_26576777	3	104021277	T	A	GG	GG	GG	GG	GG	GG	GG	GG
4_26854796	3	104504508	C	G	CC	CC	CG	CG	CG	CG	CG	CG
4_27225484	3	104808313	A	C	CC	CC	GC	GC	GC	GC	GC	GC
4_27682749	3	105208776	G	A	CC	CC	CC	CC	CC	CC	CC	CC
4_27702786	3	105307477	C	G	TT	TT	TT	TT	TG	TG	GG	GG
4_28112278	3	105733864	T	G	TT	TT	TG	TG	TT	TT	TT	TT
4_28561051	3	105848907	C	C	TC	TC	CC	CC	TC	TC	TC	TC
4_28961747	3	105890407	G	G	AA	AA	AA	AA	AA	AA	AA	AA
4_29008240	3	106213379	C	T	CT	CT	CC	CC	CT	CT	CC	CC
4_29214687	3	106595725	A	G	AG	AG	GG	GG	AG	AG	AA	AA
4_29614705	3	106735744	A	T	CC	CC	CT	CT	CT	CC	CT	CT
4_29787668	3	106762963	T	A	CC	CC	CA	CA	CC	CC	CA	CA
4_30187689	3	107219055	G	T	TT	TT	TT	TT	TT	TT	CT	CT
4_30230659	3	107220151	T	C	CC	CC	CC	CC	CC	CC	TC	TC
4_30429003	3	107283859	C	T	TT	TT	TT	TT	GT	GT	GT	GT
4_30891256	3	107580410	T	G	AG	AG	AG	AG	AA	AA	AG	AG
4_31031116	3	107836580	T	C	TC	TC	CC	CC	CC	CC	TT	TT
4_31176931	3	107964435	G	G	AA	AA	AA	AA	GG	GG	GG	GG
4_31745104	3	108302281	T	T	GT	GT	GT	GT	GT	GT	GT	GT
4_32292976	3	108712860	C	T	TT	TT	TT	TT	TT	TT	CT	CT
4_32693089	3	109114054	T	G	AG	AG	AA	AA	AA	AA	GG	GG
4_32962429	3	109402397	C	G	AA	AA	AG	AG	AG	AG	AA	AA
4_33362489	3	109731997	T	G	AG	AG	AA	AA	AA	AA	AA	AA
4_33464450	3	109911176	C	C	AA	AA	AC	AC	AC	AC	AC	AC
4_33864518	3	110113306	G	C	TC	TC	TC	TC	TC	TC	TT	TT
4_34024284	3	110297221	C	A	GA	GA	GG	GG	GG	GG	AA	AA
4_34054451	3	110360411	G	A	CC	CC	CC	CC	CA	CA	AA	AA
4_34263958	3	110612755	T	C	TT	TT	TT	TT	TT	TT	TC	TC
4_34664276	3	110884629	C	C	CC	CC	CC	CC	TC	TC	CC	CC
4_34901299	3	111168618	A	A	GG	GG	AA	AA	GG	GG	GA	GA
4_34932795	3	111277260	C	G	GG	GG	TG	TG	GG	GG	TG	TG
4_35333262	3	111487456	T	T	GG	GG	GT	GT	GG	GG	GG	GG
4_35405396	3	111853969	T	T	TT	TT	CT	CT	CC	CC	CC	CC
4_35687951	3	112118272	C	T	CT	CT	CT	CT	CT	CT	CC	CC
4_36087993	3	112277932	T	A	GA	GA	AA	AA	AA	AA	GA	GA
4_36416400	3	112672038	T	G	GG	GG	AA	AA	AG	AG	GG	GG
4_36520130	3	112976988	T	A	GG	GG	GA	GA	GA	GA	GA	GA
4_36750806	3	113015015	G	G	AA	AA	AA	AA	AA	AA	AA	AA
4_37057396	3	113369772	C	G	AA	AA	AA	AA	AA	AA	AA	AA
4_37372147	3	113588491	C	A	GA	GA	GG	GG	GG	GG	GG	GG
4_37728246	3	113931052	A	A	AA	AA	AA	AA	GA	GA	GG	GG
4_37991847	3	114287040	A	A	AA	AA	AA	AA	GG	GG	GA	GA
4_38187378	3	114479725	A	A	GG	GG	GG	GG	AA	AA	GA	GA
4_38337130	3	114611609	C	G	GG	GG	AG	AG	AG	AG	GG	GG
4_38479669	3	114889855	G	G	GG	GG	GG	GG	AG	AG	GG	GG
4_38629578	3	115378813	G	A	AA	AA	AA	AA	AA	AA	GG	GG
4_39165420	3	115905852	G	G	GG	GG	AG	AG	AA	AA	AA	AA
4_39429241	3	116278388	C	A	GG	GG	GG	GG	GG	GG	GA	GA
4_39799350	3	116490327	A	T	TT	TT	TT	TT	TT	TT	CC	CC
4_39979092	3	116633209	T	C	TC	TC	TT	TT	TT	TT	TT	TT
4_40379349	3	116938788	A	T	CT	CT	CT	CT	TT	TT	CT	CT
4_40671229	3	117115664	G	A	AA	AA	GA	GA	GA	GA	GG	GG
4_41412430	3	117449961	G	G	AA	AA	AG	AG	AA	AA	AA	AA
4_41552008	3	117850090	T	A	AA	AA	GA	GA	GA	GA	GA	GA
4_41952101	3	118014703	A	G	AG	AG	GG	GG	AG	AG	GG	GG
4_42032120	3	118172887	C	C	CC	CC	GC	GC	GG	GG	GG	GG
4_42400745	3	118484682	T	A	AA	AA	AA	AA	AA	AA	AA	AA
4_42537170	3	118884700	A	C	CC	CC	CC	CC	CC	CC	CC	CC
4_42637950	3	119119206	T	T	GG	GG	GG	GG	GT	GT	GT	GT
4_42753048	3	119207474	C	G	AA	AA	GG	GG	AG	AG	AA	AA
4_42967363	3	119344847	C	T	GG	GG	GT	GT	TT	TT	GT	GT
4_43296841	3	119758510	A	A	AA	AA	GA	GA	AA	AA	AA	AA
4_43676896	4	290426	A	T	TT	TT	TT	TT	GT	GT	TT	TT
4_44061438	4	690672	T	G	CC	CC	CC	CC	CC	CC	CC	CC
4_44281689	4	767018	G	G	AG	AG	GG	GG	GG	GG	GG	GG
4_44321534	4	1023077	T	G	GG	GG	AG	AG	AA	AA	AA	AA
4_44391568	4	1272376	A	T	CC	CC	CC	CC	CT	CT	CC	CC
4_44646742	4	1490749	C	G	AG	AG	AA	AA	AG	AG	AA	AA
4_44844834	4	1660320	T	G	AA	AA	AG	AG	GG	GG	GG	GG
4_45244941	4	1860750	G	A	AA	AA	GA	GA	AA	AA	AA	AA
4_45344005	4	2102251	G	T	CT	CT	CT	CT	CC	CC	TT	TT
4_45509834	4	2503799	A	G	TT	TT	TT	TT	TT	TT	TT	TT
4_45919468	4	2622136	T	C	TT	TT	TC	TC	TT	TT	TT	TT
4_46319595	4	2953289	T	T	CT	CT	CT	CT	CT	CT	CC	CC
4_46509831	4	3273740	C	C	GC	GC	GC	GC	GG	GG	GG	GG
4_46936313	4	3595889	G	C	TT	TT	TT	TT	TC	TC	CC	CC
4_47127217	4	3878814	C	C	AC	AC	CC	CC	CC	CC	CC	CC
4_47438439	4	4018462	A	A	GG	GG	GA	GA	GA	GA	GG	GG
4_47790847	4	4369972	T	T	GT	GT	GG	GG	GG	GG	GG	GG
4_47980748	4	4590991	T	A	GA	GA	AA	AA	GG	GG	GG	GG
4_48380780	4	4726485	T	T	CT	CT	TT	TT	CT	CT	TT	TT
4_48460542	4	4976996	G	A	GG	GG	GG	GG	GA	GA	GA	GA
4_48942294	4	5248467	G	G	AG	AG	GG	GG	GG	GG	AG	AG
4_49520329	4	5648634	G	A	GG	GG	GG	GG	GG	GG	GA	GA
4_49629549	4	5734832	C	C	TT	TT	TC	TC	TC	TC	TT	TT
4_49849352	4	5903079	G	A	GG	GG	GG	GG	GG	GG	GG	GG
4_50062625	4	5968395	A	T	CT	CT	CT	CT	CT	CT	CC	CC
4_50209397	4	6369198	C	T	CC	CC	CT	CT	CC	CC	CC	CC
4_50349291	4	6409184	A	A	CA	CA	AA	AA	AA	AA	AA	AA
4_50603890	4	7485346	T	G	AA	GG	AA	AA	AA	AA	NN	AA
4_51004287	4	7879752	G	T	TT	TT	CT	CT	CT	CT	CT	CT
4_51070770	4	8009346	C	A	CC	CC	CC	CC	CC	CC	CC	CC
4_51322599	4	8403891	T	C	TC	TC	TC	TC	TC	TC	TT	TT
4_51604403	4	8826956	C	G	AG	AG	AA	AA	AG	AG	AA	AA
4_51646500	4	9351074	A	T	CC	CC	TT	TT	CC	CC	CC	CC
4_52017226	4	9470515	C	T	TT	TT	TT	TT	AT	AT	TT	TT
4_52051358	4	9870553	G	T	TT	TT	TT	TT	AT	AT	TT	TT
4_52243434	4	9923368	C	C	CC	CC	TT	TT	TT	TT	TT	TT
4_52265856	4	10052614	T	T	CC	CC	CC	CC	TT	TT	CC	CC
4_52269687	4	10220935	G	C	TT	TT	TC	TC	TC	TC	TT	TT
4_52285397	4	10621109	C	C	CC	CC	TC	TC	TC	TC	TC	TC
4_52405681	4	10682080	C	A	GG	GG	GG	GG	GG	GG	GG	GG
4_52510123	4	10843346	C	A	AA	AA	GG	GG	AA	AA	GA	GA
4_52910343	4	11017318	A	G	TG	TG	TT	TT	TT	TT	GG	GG
4_53510061	4	11125468	C	T	CT	CT	CC	CC	CT	CT	CC	CC
4_53917494	4	11241496	T	G	AA	AA	AA	AA	AG	AG	AG	AG
4_54101185	4	11641522	A	C	TT	TT	TT	TT	TT	TT	TT	TT
4_54296378	4	11873850	A	A	GA	GA	GA	GA	GA	GA	GG	GG
4_54560136	4	12102823	C	T	CT	CT	CC	CC	CT	CT	CT	CT
4_54854373	4	12309686	G	G	AA	AA	GG	GG	AA	AA	AA	AA
4_55488731	4	12709845	G	T	AT	AT	AT	AT	TT	TT	AA	AA
4_55550665	4	12768214	C	A	AA	AA	AA	AA	AA	AA	GA	GA
4_55951023	4	13064110	G	G	AA	AA	GG	GG	AA	AA	AA	AA
4_56017216	4	13323974	C	T	TT	TT	CT	CT	TT	TT	CC	CC
4_56379992	4	13693469	C	C	TT	TT	NN	NN	NN	NN	NN	NN
4_56599506	4	14123680	T	C	TC	TC	TT	TT	TC	TC	TT	TT
4_56745957	4	14486154	A	C	TC	TC	CC	CC	TT	TT	TT	TT
4_57274729	4	14650582	T	A	GA	GA	AA	AA	GA	GA	GG	GG
4_57334160	4	14671592	A	T	CT	CT	TT	TT	CC	CC	CC	CC
4_57348422	4	14957327	G	A	GA	GA	AA	AA	GG	GG	GG	GG
4_57598820	4	15207660	T	A	GG	GG	GG	GG	GA	GA	GG	GG
4_58118657	4	15502854	G	A	AA	AA	AA	AA	GA	GA	GG	GG
4_58424948	4	16042681	C	C	TC	TC	TT	TT	TT	TT	TT	TT
4_58633485	4	16429450	G	T	TT	TT	CC	CC	CC	CC	TT	TT
4_59092740	4	16620192	C	C	TC	TC	TT	TT	TT	TT	CC	CC
4_59093060	4	16991557	T	C	TC	TC	CC	CC	CC	CC	CC	CC
4_59186251	4	17128385	C	A	AA	AA	AA	AA	TT	TT	TT	TT
4_59221513	4	17388608	C	T	AT	AT	AA	AA	TT	TT	TT	TT
4_59335256	4	17828878	A	A	GA	GA	AA	AA	GA	GA	GG	GG
4_59503908	4	17978477	G	T	CT	CT	CC	CC	CC	CC	CC	CC
4_59918900	4	18208723	T	G	CG	CG	CC	CC	GG	GG	GG	GG
4_60298120	4	18633219	A	G	GG	GG	CC	CC	CC	CC	GG	GG
4_60678638	4	18744030	T	A	CA	CA	CA	CA	CA	CA	AA	AA
4_60874855	4	18885632	C	C	TC	TC	TC	TC	TC	TC	CC	CC
4_61551627	4	18996738	T	C	CC	CC	TT	TT	TC	TC	TT	TT
4_61849653	4	19272628	C	G	AG	AG	GG	GG	AA	AA	GG	GG
4_62249881	4	19645262	A	C	AC	AC	AC	AC	AC	AC	AA	AA
4_62376136	4	20000850	G	G	AG	AG	AA	AA	AA	AA	AA	AA
4_62776145	4	20238556	T	T	CT	CT	CT	CT	TT	TT	TT	TT
4_62934464	4	20444251	G	G	AG	AG	AA	AA	AG	AG	GG	GG
4_63144148	4	20805966	A	G	GG	GG	GG	GG	AA	AA	GG	GG
4_63396415	4	20905643	T	A	GG	GG	GA	GA	GG	GG	GG	GG
4_63643974	4	21305909	T	G	GG	GG	GG	GG	GG	GG	GG	GG
4_64166077	4	21537625	C	G	AA	AA	AA	AA	AA	AA	GG	GG
4_64285187	4	21967650	C	T	CC	CC	TT	TT	CT	CT	CC	CC
4_65436123	4	22397951	C	C	TT	TT	TT	TT	TT	TT	TT	TT
4_65757134	4	22455196	C	G	CC	CC	CC	CC	CC	CC	CC	CC
4_66127714	4	23038350	T	T	CT	CT	CT	CT	CT	CT	CC	CC
4_66509934	4	23255461	C	C	AA	AA	AA	AA	AA	AA	AC	AC
4_66910400	4	23467134	C	A	GA	GA	AA	AA	AA	AA	GA	GA
4_67329805	4	23610279	G	G	AA	AA	AA	AA	AA	AA	AA	AA
4_67730101	4	23746470	G	A	GG	GG	GG	GG	GA	GA	GG	GG
4_67874217	4	23825552	A	G	CC	CC	CC	CC	CC	CC	CC	CC
4_68088473	4	23977237	A	G	CC	CC	GG	GG	GG	GG	CG	CG
4_68395588	4	23977249	A	T	AA	AA	TT	TT	TT	TT	AT	AT
4_68783907	4	24140756	A	T	CT	CT	TT	TT	TT	TT	CC	CC
4_69139492	4	24222930	G	G	AG	AG	GG	GG	GG	GG	AG	AG
4_69148277	4	24415550	A	C	AC	AC	CC	CC	CC	CC	AA	AA
4_69713408	4	24522947	T	G	AG	AG	AG	AG	AG	AG	AA	AA
4_69835257	4	24777918	T	G	AG	AG	GG	GG	AA	AA	AG	AG
4_70224516	4	25232241	T	A	AA	AA	GA	GA	GA	GA	GA	GA
4_70384693	4	25595831	T	C	CC	CC	CC	CC	AC	AC	CC	CC
4_70624821	4	26126083	T	G	AA	AA	AA	AA	AA	AA	GG	GG
4_70683876	4	26367447	G	C	CC	CC	CC	CC	GC	GC	GG	GG
4_71021198	4	26495172	C	T	CC	CC	CC	CC	CC	CC	TT	TT
4_71358359	4	26576777	A	C	TC	TC	TC	TC	TT	TT	TT	TT
4_71418295	4	26854796	T	T	TT	TT	TT	TT	TT	TT	CC	CC
4_71820221	4	27225484	C	G	AA	AA	AA	AA	AA	AA	AG	AG
4_72075429	4	27668376	G	A	CC	CC	CC	CC	CC	CC	CC	CC
4_72541220	4	27668492	T	T	CC	CC	CC	CC	CC	CC	CC	CC
4_72678417	4	27682748	G	T	CC	CC	CC	CC	CC	CC	CC	CC
4_72849265	4	27682749	A	C	GG	GG	GG	GG	GG	GG	GG	GG
4_73163301	4	27682763	C	C	GG	GG	GG	GG	GG	GG	GG	GG
4_73287545	4	27683106	G	C	TT	TT	TT	TT	TT	TT	TT	TT
4_73594381	4	27683137	G	C	AA	AA	AA	AA	AA	AA	AA	AA
4_73916246	4	27683158	C	A	TT	TT	TT	TT	TT	TT	TT	TT
4_74146517	4	27683677	T	C	TT	TT	TT	TT	TT	TT	TT	TT
4_74674118	4	27683684	A	T	CC	CC	CC	CC	CC	CC	CC	CC
4_75102736	4	27702786	G	T	CT	CT	CT	CT	CT	CT	CC	CC
4_75202542	4	28112278	C	C	TT	TT	TT	TT	TC	TC	TC	TC
4_75333448	4	28561051	C	A	CC	CC	CC	CC	CC	CC	CC	CC
4_75426446	4	28961747	T	C	CC	CC	CC	CC	CC	CC	CC	CC
4_75680515	4	29008240	T	T	CT	CT	CT	CT	TT	TT	CC	CC
4_75989179	4	29214687	A	G	GG	GG	GG	GG	GG	GG	AG	AG
4_76225626	4	29614705	A	G	AA	AA	AG	AG	AA	AA	AA	AA
4_76407992	4	29787668	T	C	TC	TC	TT	TT	TT	TT	TT	TT
4_76501599	4	30187689	T	T	GT	GT	GG	GG	GT	GT	GG	GG
4_76693119	4	30230659	A	C	TC	TC	CC	CC	TC	TC	CC	CC
4_77093177	4	30429003	T	T	CT	CT	TT	TT	CT	CT	CT	CT
4_77474298	4	30891256	T	A	TA	TA	TT	TT	TT	TT	TT	TA
4_77753014	4	31031116	T	C	TT	TT	TT	TT	TT	TT	TT	TT
4_78137205	4	31176931	G	A	GA	GA	GA	GA	GG	GG	GA	GA
4_78221242	4	31745104	C	C	CC	CC	CC	CC	CC	CC	TC	TC
4_78446366	4	32292976	T	A	CC	CC	CC	CC	CC	CC	CA	CA
4_78846514	4	32693089	A	C	TT	TT	TT	TT	TT	TT	TT	TT
4_79057148	4	32846557	G	T	CC	CC	CC	CC	CC	CC	CC	CC
4_79121378	4	32962429	G	T	TT	TT	TT	TT	TT	TT	TT	TT
4_79395262	4	33362489	A	C	TC	TC	TC	TC	TT	TT	TC	TC
4_79681603	4	33464450	G	A	CC	CC	CC	CC	AA	AA	CC	CC
4_79988455	4	33864518	A	A	AA	AA	AA	AA	AA	AA	AA	AA
4_80217541	4	34024284	A	T	CC	CC	CC	CC	CC	CC	CC	CC
4_80722803	4	34054451	G	A	AA	AA	GG	GG	GA	GA	GA	GA
4_81203774	4	34263958	G	A	TT	TT	TA	TA	TA	TA	TA	TA
4_81645238	4	34664276	C	T	CC	CC	CC	CC	CC	CC	CC	CC
4_82045728	4	34849857	T	A	GG	GG	GG	GG	GG	GG	GG	GG
4_82228719	4	34901299	T	G	GG	GG	GG	GG	AA	AA	GG	GG
4_82629103	4	34932795	T	A	AA	AA	AA	AA	CA	CA	CA	CA
4_82965009	4	35333262	C	C	TC	TC	TC	TC	TT	TT	TC	TC
4_83365063	4	35405396	T	C	TT	TT	TC	TC	TT	TT	CC	CC
4_83765343	4	35687951	C	T	TT	TT	CC	CC	TT	TT	CT	CT
4_84165463	4	36087993	C	C	CC	CC	CC	CC	CC	CC	CC	CC
4_84374576	4	36416400	G	A	AA	AA	AA	AA	TA	TA	TA	TA
4_84777422	4	36520130	T	G	GG	GG	GG	GG	TG	TG	TG	TG
4_85174668	4	36750806	G	A	GA	GA	AA	AA	AA	AA	GA	GA
4_85589491	4	37057396	G	T	CC	CC	TT	TT	TT	TT	CC	CC
4_85979242	4	37372147	A	T	TT	TT	CC	CC	CT	CT	CT	CT
4_86728481	4	37728246	C	G	GG	GG	GG	GG	AA	AA	AG	AG
4_86835241	4	37991847	T	G	AG	AG	AG	AG	AG	AG	AA	AA
4_87060535	4	38187378	T	C	AA	AA	AA	AA	AA	AA	CC	CC
4_87366508	4	38337130	A	T	TT	TT	TT	TT	CT	CT	CT	CT
4_87415489	4	38479669	G	A	GG	GG	GG	GG	GA	GA	GA	GA
4_87504658	4	38629578	C	T	TT	TT	TT	TT	TT	TT	GG	GG
4_88305051	4	39165420	T	T	GT	GT	TT	TT	TT	TT	GG	GG
4_88591660	4	39429241	C	T	CT	CT	TT	TT	TT	TT	CC	CC
4_88716488	4	39799350	C	G	AG	AG	AG	AG	GG	GG	AA	AA
4_89146340	4	39979092	A	C	CC	CC	TC	TC	TT	TT	CC	CC
4_89546415	4	40379349	T	G	AA	AA	AA	AA	AA	AA	AA	AA
4_89637425	4	40671229	C	A	GG	GG	GA	GA	GG	GG	GG	GG
4_89928183	4	40862535	G	T	CC	CC	CC	CC	CC	CC	CC	CC
4_90190959	4	40863369	C	A	GG	GG	GG	GG	GG	GG	GG	GG
4_90492050	4	40863375	T	T	CC	CC	CC	CC	CC	CC	CC	CC
4_90556538	4	40873568	A	T	GG	GG	GG	GG	GG	GG	GG	GG
4_90892437	4	41412430	T	A	GG	GG	GG	GG	GG	GG	GA	GA
4_91195419	4	41552008	T	A	TT	TT	TT	TT	AA	AA	TT	TT
4_91359438	4	41952101	G	G	GG	GG	GG	GG	GG	GG	AG	AG
4_91605816	4	42032120	C	T	TT	TT	TT	TT	TT	TT	TT	TT
4_92005830	4	42400745	G	C	TT	TT	TT	TT	TC	TC	TT	TT
4_92127796	4	42537170	T	G	GG	GG	AG	AG	AG	AG	GG	GG
4_92534345	4	42637950	C	A	TT	TT	TT	TT	TT	TT	TT	TT
4_92934391	4	42753048	C	T	CT	CT	CT	CC	CT	CT	CC	CC
4_93190426	4	42967363	A	T	CC	CC	CC	CC	CT	CT	CC	CC
4_93485516	4	43296841	T	G	GG	GG	AA	AA	AA	AA	AG	AG
4_93737933	4	43676896	G	G	AA	AA	AA	AA	AA	AA	AA	AA
4_94067463	4	44061438	T	C	CC	CC	CC	CC	CC	CC	TT	TT
4_94643417	4	44061674	T	A	GG	GG	GG	GG	GG	GG	GG	GG
4_95001536	4	44061683	T	T	GG	GG	GG	GG	GG	GG	GG	GG
4_95443800	4	44281689	C	A	GG	GG	GA	GA	AA	AA	AA	AA
4_95830128	4	44321534	G	C	TC	TC	TC	TC	CC	CC	TC	TC
4_96010580	4	44391568	A	C	AC	AC	AC	AC	AC	AC	CC	CC
4_96218797	4	44646742	C	G	CG	CG	CC	CC	CC	CC	GG	GG
4_96524754	4	44844834	C	C	TT	TT	TC	TC	TC	TC	TC	TC
4_96836303	4	45244941	A	A	AA	AA	GA	GA	GA	GA	GA	GA
4_96905706	4	45344005	T	A	AA	AA	GA	GA	AA	AA	AA	AA
4_97253130	4	45509834	C	T	AA	AA	TT	TT	AT	AT	AA	AA
4_97653156	4	45919468	C	G	GG	GG	GG	GG	GG	GG	TT	TT
4_97721696	4	46319595	G	A	TT	TT	TT	TT	TA	TA	AA	AA
4_98122206	4	46391711	T	T	CC	CC	CC	CC	CC	CC	CC	CC
4_98196397	4	46509831	C	A	CA	CA	CA	CA	CA	CA	CC	CC
4_98325956	4	46936313	T	A	GG	GG	GG	GG	GG	GG	GA	GA
4_98382679	4	47127217	C	T	CT	CC	CC	CC	CT	CT	CT	CT
4_99058848	4	47438439	G	G	AG	AG	AA	AA	AG	AG	AG	AG
4_99423329	4	47790847	A	C	TT	TT	TT	TT	TC	TC	TC	TC
4_99673849	4	47980748	T	C	CC	CC	TC	TC	CC	CC	CC	CC
4_99904648	4	48380780	C	C	TC	TC	TT	TT	TT	TT	TC	TC
4_100024701	4	48460542	C	A	AA	AA	GA	GA	GG	GG	GG	GG
4_100354041	4	48612520	G	T	CC	CC	CC	CC	CC	CC	CC	CC
4_100681244	4	48652594	T	T	CC	CC	CC	CC	CC	CC	CC	CC
4_101081271	4	48664215	T	C	TT	TT	TT	TT	TT	TT	TT	TT
4_101135760	4	48942294	T	A	AA	AA	AA	AA	AA	AA	AA	AA
4_101495044	4	49406181	T	C	TT	TT	TT	TT	TT	TT	TT	TT
4_101598329	4	49520329	A	A	AA	AA	GA	GA	GA	GA	GG	GG
4_101969507	4	49629549	T	T	CC	CC	TT	TT	CC	CC	CC	CC
4_102323059	4	49849352	C	A	AA	AA	AA	AA	GG	GG	GA	GA
4_102603205	4	50062625	A	G	GG	GG	GG	GG	GG	GG	GG	GG
4_103003235	4	50209397	C	T	TT	TT	CT	CT	TT	TT	CT	CT
4_103420737	4	50349291	T	C	CC	CC	AA	AA	AA	AA	AA	AA
4_103605436	4	50603890	C	C	TT	TT	TC	TC	TC	TC	TT	TT
4_103901265	4	51004287	T	A	GA	GA	GA	GA	AA	AA	AA	AA
4_104119994	4	51070770	C	G	GG	GG	CC	CC	GG	GG	CG	CG
4_104179583	4	51322599	G	C	TC	TC	TC	TC	CC	CC	TT	TT
4_104381268	4	51604403	G	A	CA	CA	CC	CC	AA	AA	CA	CA
4_104456318	4	51646500	A	G	AA	AA	AA	AA	AA	AA	AA	AA
4_104806349	4	52017226	C	T	CT	CT	TT	TT	CC	CC	CC	CC
4_105108378	4	52051358	T	A	AA	AA	AA	AA	GG	GG	GA	GA
4_105158860	4	52243434	T	T	CT	CT	TT	TT	CT	CT	CC	CC
4_105558948	4	52265856	T	G	TG	TG	GG	GG	TG	TG	TT	TT
4_105959129	4	52269687	T	A	GA	GA	AA	AA	GA	GA	GG	GG
4_106317783	4	52285397	A	T	CT	CT	CT	CT	CC	CC	CC	CC
4_106753754	4	52405681	A	T	CT	CT	CT	CT	CC	CC	CT	CT
4_107096179	4	52510123	G	T	CT	CT	CC	CC	CC	CC	CC	CC
4_107267270	4	52910343	T	G	AA	AA	AG	AG	GG	GG	AA	AA
4_107554110	4	53219653	G	G	AA	AA	AA	AA	AA	AA	AA	AA
4_107977438	4	53510061	A	T	CC	CC	CC	CC	TT	TT	CC	CC
4_108092946	4	53917494	T	C	CC	CC	TC	TC	TT	TT	TT	TT
4_108197955	4	54101185	G	G	GG	GG	AG	AG	GG	GG	AG	AG
4_108459164	4	54296378	A	C	AA	AA	AA	AA	AA	AA	AC	AC
4_108789915	4	54560136	T	A	CC	CC	CC	CC	CC	CC	CC	CC
4_109189915	4	54854373	T	A	GG	GG	GG	GG	GG	GG	GG	GG
4_109377591	4	54858316	G	T	CC	CC	CC	CC	CC	CC	CC	CC
4_109567619	4	54859584	A	C	TT	TT	TT	TT	TT	TT	TT	TT
4_109925577	4	54860393	C	G	CC	CC	CC	CC	CC	CC	CC	CC
4_109969159	4	54862669	C	A	GG	GG	GG	GG	GG	GG	GG	GG
4_110320037	4	54864380	C	T	GG	GG	GG	GG	GG	GG	GG	GG
4_110720248	4	54867691	T	T	CC	CC	CC	CC	CC	CC	CC	CC
4_110867344	4	55196975	C	G	AA	AA	AA	AA	AA	AA	AA	AA
4_111321136	4	55488731	G	A	AA	AA	AA	AA	AA	AA	GG	GG
4_111505151	4	55550665	A	T	CC	CC	CT	CT	TT	TT	TT	TT
4_111860489	4	55951023	G	C	GG	GG	GG	GG	GG	GG	CC	CC
4_112277287	4	56017216	C	A	AA	AA	AA	AA	AA	AA	CC	CC
4_112640532	4	56379992	G	A	CC	CC	CC	CC	CA	CA	AA	AA
4_112948069	4	56599506	C	C	TT	TT	TT	TT	TT	TT	TT	TT
4_113307632	4	56745957	T	C	AA	AA	CC	CC	AC	AC	AC	AC
4_113692326	4	57274729	C	G	TT	TT	TT	TT	TT	TT	TG	TG
4_114092346	4	57334160	G	T	AT	AT	TT	TT	TT	TT	AT	AT
4_114159724	4	57348422	A	A	GA	GA	AA	AA	AA	AA	GA	GA
4_114494737	4	57598820	A	G	TG	TG	TG	TG	TT	TT	TG	TG
4_114673816	4	57788343	G	C	AA	AA	AA	AA	AA	AA	AA	AA
4_114731238	4	58118657	T	A	GG	GG	GA	GA	GA	GA	GG	GG
4_114765963	4	58424948	G	T	CC	CC	CC	CC	CC	CC	CT	CT
4_114812056	4	58633485	C	A	GA	GA	GG	GG	GA	GA	GA	GA
4_115212089	4	59092740	C	T	TT	TT	TT	TT	TT	TT	CC	CC
4_115361694	4	59093060	A	C	CC	CC	CC	CC	CC	CC	TT	TT
4_115593263	4	59186251	A	T	CT	CT	TT	TT	CT	CT	CC	CC
4_115834589	4	59221513	T	T	TT	TT	TT	TT	CT	CT	CC	CC
4_116122898	4	59335256	A	G	GG	GG	GG	GG	GG	GG	AG	AG
4_116653009	4	59472781	T	A	CC	CC	CC	CC	CC	CC	CC	CC
4_116905552	4	59503908	G	A	AA	AA	AA	AA	AA	AA	GG	GG
4_117303560	4	59918900	C	C	TT	TT	TT	TT	TC	TC	TT	TT
4_117703610	4	60298120	G	G	GG	GG	GG	GG	AA	AA	AA	AA
4_118149330	4	60678638	C	C	TT	TT	TT	TT	TT	TT	TT	TT
4_118589125	4	60874855	C	G	CG	CG	GG	GG	GG	GG	CC	CC
4_118989152	4	61551627	A	C	TT	TT	TT	TT	TT	TT	TC	TC
4_119043641	4	61849653	C	T	CT	CT	CT	CT	CT	CT	CT	CT
4_119679233	4	62249881	A	G	AA	AA	AA	AA	GG	GG	GG	GG
4_119902873	4	62376136	T	A	GG	GG	AA	AA	AA	AA	GG	GG
4_120315526	4	62776145	G	A	TT	TT	TA	TA	TA	TA	TT	TT
5_265906	4	62934464	A	T	GG	GG	GT	GT	GG	GG	GG	GG
5_945283	4	63144148	G	G	AG	AG	AA	AA	AA	AA	AA	AA
5_1351566	4	63396415	C	C	TC	TC	TC	TC	TT	TT	TT	TT
5_1498521	4	63643974	T	C	CC	CC	TT	TT	TT	TT	TT	TT
5_1749755	4	64066153	C	C	TT	TT	TT	TT	TT	TT	TT	TT
5_2126181	4	64166077	G	G	CG	CG	CC	CC	CG	CG	CC	CC
5_2526200	4	64285187	A	G	CC	CC	CG	CG	CC	CC	CC	CC
5_2596981	4	64633211	C	T	CC	CC	CC	CC	CC	CC	CC	CC
5_2661245	4	64716983	G	G	TT	TT	TT	TT	TT	TT	TT	TT
5_2856201	4	65092352	C	A	GG	GG	GG	GG	GG	GG	GG	GG
5_3055416	4	65436123	C	T	TT	TT	TT	TT	CT	CT	CC	CC
5_3432549	4	65757134	T	T	CC	CC	TT	TT	CT	CT	CC	CC
5_3833918	4	66127714	A	C	CC	CC	TC	TC	TC	TC	TT	TT
5_3869463	4	66509934	T	G	CC	CC	CC	CC	CC	CC	CC	CC
5_4135237	4	66910400	A	T	CC	CC	CT	CT	CC	CC	CC	CC
5_4502859	4	67329805	C	A	AA	AA	AA	AA	GA	GA	AA	AA
5_4873640	4	67730101	A	T	TT	TT	GT	GT	TT	TT	TT	TT
5_5273695	4	67874217	A	G	GG	GG	AA	AA	AG	AG	AA	AA
5_5352719	4	68088473	T	G	AG	AG	AA	AA	AA	AA	AG	AG
5_5649904	4	68395588	T	C	AA	AA	AA	AA	AC	AC	AA	AA
5_5654136	4	68783907	G	G	GG	GG	AG	AG	AG	AG	GG	GG
5_5654151	4	69139492	C	A	AA	AA	GA	GA	GA	GA	GA	GA
5_5814060	4	69148277	G	G	GG	GG	AG	AG	AG	AG	AG	AG
5_6135589	4	69713408	C	C	TC	TC	TT	TT	TT	TT	TC	TC
5_6585658	4	69835257	C	C	TC	TC	TC	TC	TC	TC	TT	TT
5_6877303	4	70224516	T	G	TG	TG	TG	TG	TG	TG	TT	TT
5_7501265	4	70384693	T	C	TC	TC	TT	TT	TC	TC	TT	TT
5_7998758	4	70624821	C	C	TC	TC	TC	TC	TT	TT	CC	CC
5_8147666	4	70683876	T	A	GG	GG	GA	GA	GG	GG	GA	GA
5_8440590	4	71021198	C	T	CC	CC	CC	CC	CT	CT	CC	CC
5_8740490	4	71358359	C	T	AA	AA	AA	AA	AT	AT	AT	AT
5_8860722	4	71418295	A	C	CC	CC	CC	CC	TC	TC	TC	TC
5_8904882	4	71820221	A	T	CC	CC	CC	CC	CC	CC	CC	CC
5_9087405	4	72075429	C	A	GA	GA	AA	AA	GG	GG	GG	GG
5_9285501	4	72541220	A	C	TC	TC	CC	CC	TC	TC	TT	TT
5_9685754	4	72620753	C	G	CC	CC	CC	CC	CC	CC	CC	CC
5_9737135	4	72678417	T	C	CC	CC	CC	CC	GC	GC	GG	GG
5_10060771	4	72849265	C	C	AC	AC	CC	CC	AC	AC	AA	AA
5_10460772	4	73163301	T	T	TT	TT	CT	CT	TT	TT	CT	CT
5_10511921	4	73287545	T	A	GG	GG	GG	GG	GA	GA	GG	GG
5_10652521	4	73594381	T	A	GG	GG	GG	GG	GG	GG	GG	GG
5_11052981	4	73916246	T	A	AA	AA	AA	AA	CA	CA	CC	CC
5_11214835	4	74146517	C	C	TT	TT	TT	TT	TT	TT	TC	TC
5_11370159	4	74674118	G	G	AG	AG	AA	AA	AA	AA	AA	AA
5_11455538	4	75102736	G	C	GG	GG	GC	GC	GG	GG	CC	CC
5_11855712	4	75202542	A	T	CC	CC	CT	CT	CC	CC	CT	CT
5_11978488	4	75333448	A	T	TT	TT	CT	CT	TT	TT	CT	CT
5_12258951	4	75426446	C	G	GG	GG	TT	TT	GG	GG	GG	GG
5_12671945	4	75680515	C	C	TT	TT	TC	TC	TT	TT	TT	TT
5_13096327	4	75989179	A	C	AC	AC	AA	AA	AC	AC	CC	CC
5_13362542	4	76225626	A	T	AA	AA	AA	AA	AA	AA	AT	AT
5_13762874	4	76407992	G	C	TC	TC	TC	TC	TT	TT	TT	TT
5_14163089	4	76501599	C	G	GG	GG	GG	GG	TG	TG	GG	GG
5_14312143	4	76693119	C	G	AA	AA	AA	AA	AG	AG	AA	AA
5_14941445	4	77093177	G	C	TT	TT	TT	TT	TT	TT	TT	TT
5_15084202	4	77474298	G	C	CC	CC	CC	CC	CC	CC	CC	CC
5_15591465	4	77753014	C	C	CC	CC	CC	CC	TC	TC	TT	TT
5_15881532	4	78137205	G	C	CC	CC	CC	CC	CC	CC	GG	GG
5_16069887	4	78221242	C	T	CC	CC	CC	CC	CT	CT	CC	CC
5_16289639	4	78446366	G	C	CC	CC	CC	CC	TC	TC	CC	CC
5_16474728	4	78846514	T	G	GG	GG	GG	GG	GG	GG	AG	AG
5_16679218	4	79057148	C	T	TT	TT	GT	GT	TT	TT	GT	GT
5_17079389	4	79121378	T	A	AA	AA	AA	AA	AA	AA	GG	GG
5_17344656	4	79395262	G	G	AG	AG	AG	AG	GG	GG	AG	AG
5_17392455	4	79681603	G	A	GA	GA	GG	GG	GA	GA	AA	AA
5_18048487	4	79988455	C	T	AA	AA	AA	AA	AA	AA	AA	AA
5_18048618	4	80217541	G	G	AG	AG	AG	AG	AG	AG	GG	GG
5_18382974	4	80722803	G	A	AA	AA	GG	GG	AA	AA	AA	AA
5_18480559	4	81203774	G	A	GG	GG	GG	GG	GG	GG	GA	GA
5_18880585	4	81645238	A	T	CC	CC	CC	CC	CC	CC	CT	CT
5_19186811	4	82045728	A	C	CC	CC	CC	CC	CC	CC	TT	TT
5_19755754	4	82228719	G	C	TC	TC	TC	TC	TC	TC	TC	TC
5_19861658	4	82629103	G	C	TT	TT	TT	TT	TT	TT	TT	TT
5_20262374	4	82965009	T	A	AA	AA	CA	CA	CA	CA	CC	CC
5_20301586	4	83365063	A	C	TT	TT	TT	TT	TT	TT	TT	TT
5_20334222	4	83765343	G	T	CC	CC	CC	CC	CC	CC	CT	CT
5_20886155	4	84165463	T	T	CC	CC	CC	CC	CC	CC	CC	CC
5_21090403	4	84374576	T	A	AA	AA	AA	AA	GA	GA	GA	GA
5_21487992	4	84777422	A	C	CC	CC	CC	CC	TC	TC	TT	TT
5_21699075	4	85174668	C	A	GG	GG	GG	GG	GG	GG	GG	GG
5_22044820	4	85589491	C	T	GG	GG	GT	GT	GT	GT	GG	GG
5_22166822	4	85979242	G	G	AG	AG	GG	GG	AG	AG	GG	GG
5_22290565	4	86380099	C	T	AA	AA	AA	AA	AA	AA	AA	AA
5_22523159	4	86728481	G	T	TT	TT	CT	CT	CT	CT	CC	CC
5_23017251	4	86835241	C	C	CC	CC	CC	CC	CC	CC	TT	TT
5_23098970	4	87060535	A	C	TT	TT	CC	CC	CC	CC	TT	TT
5_24029651	4	87366508	A	G	GG	GG	GG	GG	GG	GG	AA	AA
5_24200296	4	87415489	T	A	GG	GG	GG	GG	GG	GG	GG	GG
5_24307136	4	87504658	G	G	GG	GG	GG	GG	CG	CG	CG	CG
5_25695568	4	88305051	C	C	TT	TT	TT	TT	TT	TT	TT	TT
5_26259916	4	88591660	C	T	CC	CC	CT	CT	CT	CT	CT	CT
5_26635759	4	88716488	T	T	CC	CC	CT	CT	CC	CC	CC	CC
5_26923195	4	89125199	C	A	GG	GG	GG	GG	GG	GG	GG	GG
5_27046548	4	89126616	G	A	GG	GG	GG	GG	GG	GG	GG	GG
5_27231510	4	89128802	T	G	AA	AA	AA	AA	AA	AA	AA	AA
5_27534006	4	89146340	T	G	AA	AA	AA	AA	AG	AG	AA	AG
5_27772398	4	89546415	G	C	TC	TC	TT	TT	TT	TT	TT	TT
[truncated: 8,678 more rows]
