# Supplementary material for: Development and verification of a 10K liquid chip for Hainan black goat based on genotyping by pinpoint sequencing of liquid captured targets
Source: BMC Genom Data. 2024 May 7;25:44. doi: 10.1186/s12863-024-01228-8 (PMC11075337; doi:10.1186/s12863-024-01228-8)
Supplement: Supplementary file 12 — Additional file 12: Table S12. Information table of SNP sites genotyping data of the 108 samples detected by the chip. [file 12863_2024_1228_MOESM12_ESM.xlsx]

## Sheet: Sheet1
Locus	#CHROM	POS	REF	ALT	DA-12	DA-14	DA-2	DA-1	DA-9	DA-4	DA-6	DA-11	DA-13	DA-8	CCX-9480	CCX-9008	DA-10	DA-7	CCX-02	DA-5	DA-3	DA-15	CCX-9015	DZ-11	DZ-9	CCX-39	DZ-10	DZ-1	GZHSY-15	DZ-4	DZ-8	DZ-2	GZHSY-11	GZHSY-12	GZHSY-10	DZ-7	DZ-3	DZ-5	DZ-6	GZHSY-17	GZHSY-14	R22001365-SY-6-19_combined	R22001365-SY-6-15_combined	R22001365-SY-6-34_combined	R22001365-SY-6-24_combined	R22001365-SY-6-21_combined	GZHSY-1	GZHSY-10-re	R22001365-SY-6-38_combined
1_5672	1	5672	C	T	CT	CT	CC	CT	CT	TT	CT	TT	TT	CT	TT	CT	TT	TT	CT	CT	CT	TT	CC	TT	CC	CT	TT	CT	CT	CT	CT	CT	TT	TT	CT	CC	TT	TT	CT	TT	CT	TT	CT	TT	TT	CT	CT	CT	TT
1_316747	1	316747	T	C	TC	TC	TC	TC	CC	TT	CC	TC	TC	TC	CC	CC	TC	CC	CC	CC	TT	CC	TT	CC	CC	CC	TC	CC	TC	CC	TC	TC	CC	CC	CC	TC	TT	TT	CC	CC	TC	CC	CC	CC	CC	TC	TT	CC	CC
1_473378	1	473378	G	T	GT	TT	GT	TT	TT	GG	TT	GT	TT	GT	TT	TT	GT	TT	GT	TT	GG	TT	TT	TT	TT	TT	GT	GT	TT	GT	GT	GT	TT	TT	TT	GT	GG	GG	GT	TT	GT	TT	TT	TT	TT	TT	TT	TT	GT
1_889380	1	889380	G	A	AA	GA	GA	GA	AA	AA	AA	AA	AA	AA	GA	AA	GA	AA	AA	AA	GA	AA	GA	AA	GA	GA	AA	GA	AA	AA	AA	AA	GA	GA	GA	GA	AA	AA	GA	GA	AA	AA	AA	AA	GA	GG	AA	GA	GA
1_1157611	1	1157611	T	G	TG	TG	TG	TT	TT	TG	TT	TT	TT	TG	TT	TG	TT	TT	TG	TT	TG	TT	TG	TG	TT	TG	TG	TG	TT	TT	TG	GG	TT	TT	TT	TG	TG	GG	TG	TT	TG	TT	TG	TG	TG	TG	TT	TT	TG
1_1565868	1	1565868	C	T	CC	CC	CC	CT	CC	CC	CC	CC	CT	CC	CC	CC	CT	CC	CC	CT	TT	CC	CT	CC	CC	CC	CC	CC	TT	CT	CT	CT	TT	CT	CT	CC	CC	CC	CC	TT	CT	CC	CC	CC	CC	CT	TT	CT	CC
1_1736624	1	1736624	G	T	GG	GG	GT	GT	TT	GG	GT	GT	GG	GG	GG	GG	TT	GG	GT	GT	GT	GT	GT	GG	GT	GT	GG	GG	GT	GT	GT	TT	GT	GT	GG	GT	GG	GG	GG	GT	GT	GG	GG	GG	GT	GT	TT	GG	GG
1_1992333	1	1992333	T	A	AA	TA	AA	AA	AA	TA	TA	AA	TT	TA	AA	AA	AA	AA	AA	AA	TA	AA	AA	AA	AA	TA	TA	TA	AA	AA	AA	AA	AA	TA	TA	TA	AA	AA	TA	AA	TA	TA	AA	TA	AA	AA	TA	TA	TA
1_2159744	1	2159744	G	A	GA	AA	GG	AA	GA	AA	GA	AA	GG	GG	GA	GA	GA	AA	AA	GA	GG	GA	AA	AA	GG	GA	AA	AA	GA	GG	GA	GA	GA	GG	GG	GG	GA	AA	AA	GA	GA	GA	GG	AA	AA	AA	GG	GG	AA
1_2358605	1	2358605	T	A	AA	AA	TA	AA	AA	TA	TA	AA	AA	AA	AA	AA	AA	AA	TA	AA	TT	AA	AA	AA	TT	TA	AA	TA	AA	AA	AA	AA	AA	AA	TA	TA	AA	AA	TA	AA	TA	AA	AA	AA	AA	AA	AA	TA	AA
1_2743510	1	2743510	A	G	AA	AA	AG	AA	AA	GG	AG	AA	AG	AA	AA	AA	AG	AA	AG	AG	AA	AA	AA	AA	AA	AG	AA	AA	AA	AA	AG	AA	AA	AA	AG	AG	AA	GG	AA	AA	AA	AA	AG	AG	GG	AA	AA	AG	AA
1_2756879	1	2756879	C	T	CC	CC	CT	CC	CC	CT	CC	CC	CC	CC	CT	TT	CT	CC	CT	CT	CC	CC	CC	CT	CC	CC	CT	CC	TT	CT	CT	CC	TT	CT	CC	CT	CT	TT	CC	TT	CT	CT	CT	CT	CT	CC	CT	CC	CT
1_2855396	1	2855396	A	G	AA	AA	AG	AG	AA	AA	AG	AG	AA	AA	AA	AA	AA	AA	AA	AA	AG	AA	AG	AG	AG	AG	AA	AA	AA	AA	AG	AG	AA	AA	AG	AG	AA	GG	AA	AA	AA	AA	AA	AA	AA	GG	AG	AG	AA
1_3053813	1	3053813	A	G	AG	AG	AG	AG	GG	GG	AG	GG	AG	AG	AG	AA	AG	AG	AG	GG	AA	GG	AA	AG	AA	AG	AG	AG	GG	AG	AG	AG	GG	AG	AA	AG	AG	AA	AG	GG	AG	AA	AG	AG	GG	AA	AG	AA	GG
1_3260917	1	3260917	C	T	TT	TT	TT	TT	CC	CT	TT	TT	TT	TT	TT	TT	TT	TT	TT	TT	TT	TT	CT	TT	TT	TT	TT	TT	TT	CT	CT	CT	TT	TT	CC	CT	CT	TT	TT	TT	TT	TT	CT	TT	TT	TT	CT	CC	CT
1_3449343	1	3449343	T	C	CC	TT	CC	CC	CC	CC	TC	TC	CC	CC	CC	CC	TT	CC	TC	TC	CC	TC	CC	CC	CC	CC	CC	CC	TC	CC	CC	CC	TC	TC	TC	CC	CC	CC	CC	TC	CC	CC	CC	CC	TC	CC	TC	TC	CC
1_3711871	1	3711871	C	G	CG	CG	CG	CG	CC	CG	CC	CC	CG	GG	CG	CG	GG	CC	GG	CG	CG	CC	GG	GG	CG	CG	CC	GG	CC	CG	CG	CG	CC	CC	CC	CC	GG	CC	GG	CC	CG	CG	CC	CG	CG	GG	CC	CC	CG
1_4111989	1	4111989	G	T	GG	GG	GT	GG	GG	GG	GT	GT	GT	GT	GT	GT	GT	GG	GT	GT	GG	GG	GT	GT	GT	GG	GG	GT	GG	GG	GG	GG	GG	GG	TT	TT	GG	GG	GT	GG	GG	GG	GG	GG	GG	GG	GT	TT	GG
1_4164597	1	4164597	C	T	CC	CT	CT	CC	CT	CC	CT	CT	CT	CT	TT	TT	CT	CC	CT	CT	CT	CC	CT	CC	CT	CC	CC	TT	CT	CC	CC	CC	CT	CC	TT	TT	CC	TT	TT	CT	CT	CT	CT	CT	CC	CC	CT	TT	CC
1_4564619	1	4564619	A	G	AA	AA	AA	AA	AA	AA	AA	AA	AA	AA	AA	AA	AA	AA	AA	AA	AA	AA	AA	AA	AA	AA	AA	AA	AA	AA	AA	AA	AA	AA	AA	AA	AA	AA	AA	AA	AA	AA	AA	AA	AA	AA	AA	AA	AA
1_4964661	1	4964661	G	A	AA	AA	GG	AA	AA	GA	GA	AA	GG	AA	AA	GA	AA	GA	AA	GA	AA	AA	AA	GA	GG	GA	AA	AA	AA	AA	AA	AA	GA	AA	GA	GA	GG	AA	AA	AA	AA	AA	GA	AA	AA	GA	GA	GA	AA
1_5144410	1	5144410	C	T	TT	CT	CT	CT	CC	CC	CC	CT	CT	CT	CT	CC	TT	TT	CT	CC	CC	CT	CC	TT	CT	CT	TT	CT	CT	CT	CT	TT	CT	CT	CT	CT	CT	TT	CT	CT	CT	CC	CC	CC	TT	CT	CT	CT	CC
1_5535819	1	5535819	T	C	TT	TT	TT	TT	TT	TT	TT	TT	TT	TT	TT	TT	TT	TT	TT	TT	TT	TT	TT	TT	TT	TT	TT	TT	TT	TT	TT	TT	TT	TT	TT	TT	TT	TT	TT	TT	TT	TT	TT	TT	TT	TT	TT	TT	TT
1_5536897	1	5536897	G	T	GG	GG	GG	GG	GG	GG	GG	GG	GG	GG	GG	GG	GG	GG	GG	GG	GG	GG	GG	GG	GG	GG	GG	GG	GG	GG	GG	GG	GG	GG	GG	GG	GG	GG	GG	GG	GG	GG	GG	GG	GG	GG	GG	GG	GG
1_5798852	1	5798852	G	A	GG	GA	GA	GG	GA	GA	GG	GA	GA	GA	AA	GA	GA	GG	AA	AA	GG	GA	GG	GG	GG	GA	AA	GG	GA	GA	GA	GA	GG	GG	GA	GA	GA	AA	GG	GA	GA	GA	GA	AA	AA	GG	GA	GA	AA
1_6038438	1	6038438	G	A	GG	GG	GA	GA	GA	AA	GA	GA	AA	GA	GG	GG	GG	GA	GA	AA	GG	GA	GG	GA	GA	GG	GA	GA	GA	GG	GG	GA	GA	GA	GG	GA	AA	GG	GA	GA	GG	GA	GA	AA	GA	GA	GA	GG	AA
1_6438853	1	6438853	C	T	CC	CC	CC	CC	CC	CC	CC	CC	CC	CC	CC	CC	CC	CC	CC	CC	TT	CC	CC	CC	CC	CC	CC	CC	CC	CC	CC	CC	CC	CC	CC	CC	CC	CC	CC	CC	CC	CC	CC	CT	CC	CC	CC	CC	CC
1_6474697	1	6474697	G	A	GG	GG	GG	GG	GG	GG	GA	GG	GG	GG	GG	GG	GA	GA	GG	GG	GG	GG	GG	GG	GG	GG	GG	GG	GA	GG	GG	GG	GG	GG	GA	GA	GG	GG	GG	GA	GG	GG	GG	GG	GG	AA	GA	GA	GG
1_6691485	1	6691485	T	C	CC	CC	CC	CC	TC	CC	CC	TC	TC	TC	TC	CC	CC	CC	CC	TC	TT	TC	TC	CC	CC	CC	TC	TC	TT	TC	TC	CC	TT	TC	TC	TC	TC	CC	TC	TT	TT	TC	TC	TC	TC	TT	TC	TC	TC
1_6974528	1	6974528	T	C	TC	CC	TC	TC	TC	TT	TC	TC	CC	TC	CC	TC	TC	TT	TC	TT	TT	TT	TC	TC	TC	CC	TC	TT	TC	TT	TT	TC	TC	TC	CC	TT	TT	TT	TT	TC	CC	CC	TT	CC	TC	TC	TC	CC	CC
1_7290223	1	7290223	A	G	AG	AG	AA	AG	AG	GG	AG	AG	AA	AA	AG	AG	AG	AG	GG	GG	AA	GG	AA	AG	AG	AG	AG	AA	AA	AG	AG	AG	AA	AA	AA	AG	AG	AA	AA	AA	AG	GG	AG	AG	AG	AG	AA	AA	AG
1_7637919	1	7637919	T	C	TC	TT	TC	TC	TT	TT	TT	CC	TT	TC	TC	TC	TC	TC	TT	TC	TT	CC	TT	TT	TT	TT	TT	TC	TC	TC	TC	TC	TT	TC	TT	TC	TC	CC	TC	TC	TT	TC	TT	TT	TC	TC	TT	TT	TC
1_7979477	1	7979477	C	T	CC	CC	CC	CC	CC	CC	CC	CC	CT	CC	CC	CC	CT	CC	CC	CC	CC	CC	CC	CC	CC	CC	CC	CT	CC	CC	CC	CC	CC	CC	CC	CC	CT	CC	CT	CC	CC	CC	CC	CC	CC	CC	CC	CC	CC
1_7979798	1	7979798	A	G	AG	AA	AA	AA	AA	AA	GG	AG	AG	AG	AA	AA	GG	AA	AA	AA	AA	AA	AG	AG	AA	AG	AA	GG	AA	AG	AA	AA	AA	AA	AA	AA	GG	AA	GG	AA	AA	AA	AG	AA	AA	AG	AA	AA	AA
1_8015419	1	8015419	T	C	TT	TC	CC	TC	CC	CC	TT	TT	TT	TT	TT	TC	TT	TT	TC	TC	TT	TC	TT	TT	CC	TC	TC	TT	TT	TC	TT	TC	TT	TT	TT	TT	TT	CC	TT	TT	TT	CC	TC	TC	CC	TC	TT	TT	CC
1_8363744	1	8363744	G	A	GG	GG	GA	GA	AA	GA	GA	GG	GG	GG	GA	GA	GG	GG	GA	GA	GG	GG	GG	GG	GG	GG	GG	GG	GG	GG	GA	GA	GG	GG	GA	GA	GG	GG	GG	GG	GG	GA	GG	GG	GG	GG	GA	GA	AA
1_8596408	1	8596408	C	T	CC	CT	CT	CC	CT	TT	CC	CT	CC	CT	CT	CC	CC	CC	CT	CC	CC	CC	CC	CT	CT	CC	CT	CC	CC	CC	CC	CC	CC	CC	CC	CC	CC	CC	CC	CC	CC	TT	CC	CT	CT	CC	CC	CC	TT
1_8626651	1	8626651	G	C	GG	GC	GC	GG	GC	CC	GG	GC	GG	GC	GC	GG	GG	GG	GC	GG	GG	GG	GG	GC	GC	GG	GC	GG	GG	GG	GG	GG	GG	GG	GG	GG	GG	GG	GG	GG	GG	CC	GG	GC	GC	GG	GG	GG	CC
1_8841560	1	8841560	A	G	AA	AG	GG	AA	AG	AA	GG	AA	AG	AA	AG	AG	AG	AG	AG	AG	AA	AG	AG	AA	AG	AA	AG	AG	AA	GG	AG	AG	AA	AG	AA	AG	AG	AA	AG	AA	AA	AG	GG	AA	AA	AA	AA	AA	AG
1_9053129	1	9053129	C	G	GG	GG	GG	GG	GG	CC	CG	GG	GG	CG	CG	CG	CG	CG	GG	CG	CC	GG	GG	CG	GG	CC	GG	CG	GG	CG	CC	CG	CG	CC	CG	CG	CC	CC	CG	GG	CC	CG	CG	CG	CG	CC	GG	CG	CG
1_9287832	1	9287832	A	T	TT	AT	TT	TT	AT	AT	AT	TT	TT	AT	AT	AT	AA	AT	AT	AT	AA	TT	AT	AT	AT	AA	TT	AT	AT	AT	AT	AT	AT	AA	AA	AT	AA	TT	AT	AT	AA	AA	AT	AT	AT	AT	AT	AA	AA
1_9452243	1	9452243	T	C	CC	CC	CC	CC	CC	TC	CC	TC	CC	TC	TT	TC	CC	CC	CC	TC	CC	CC	TC	TC	TC	TC	CC	TC	CC	CC	CC	CC	CC	TT	TC	CC	CC	CC	TC	CC	TC	TC	TC	TT	TC	CC	TC	TC	TC
1_9727896	1	9727896	A	G	AA	AA	AA	AA	AG	AA	AA	AG	GG	AA	GG	AG	AG	AG	AG	AA	GG	AA	AG	AG	AG	AG	AA	AA	AG	GG	AA	AA	AG	AG	AG	GG	AG	AA	AA	AG	GG	AG	AA	AA	AG	AA	AA	AG	AG
1_9964904	1	9964904	C	A	AA	AA	AA	AA	AA	AA	CA	AA	CA	AA	CC	CA	AA	AA	AA	AA	CA	AA	CA	CA	AA	CA	AA	CA	CA	CA	AA	AA	CC	CA	AA	CA	CA	AA	CA	CA	CC	AA	AA	AA	AA	AA	CA	AA	AA
1_10295607	1	10295607	A	G	GG	AG	AG	GG	AG	GG	AG	GG	AA	AG	AG	AA	AA	GG	AG	GG	AA	GG	AA	AG	GG	AG	GG	AA	AA	AG	AA	AG	AA	AG	AG	GG	GG	AA	AA	AA	AA	GG	GG	AG	AG	AA	AG	AG	AG
1_10764972	1	10764972	T	C	TT	TT	TT	TT	TT	TT	TT	TT	TC	TT	TC	TC	TT	TC	TT	TT	TC	TT	CC	TT	TT	TT	TT	TT	TC	TC	TT	TT	CC	CC	TT	TC	TC	TT	TT	TT	CC	TT	TT	TC	TT	TC	TT	TT	TT
1_10989164	1	10989164	G	A	GG	GA	GG	GG	GG	GA	GA	GG	AA	GG	GA	GA	AA	GA	GG	GG	AA	GG	GA	AA	GG	GA	GG	GG	GG	GA	GA	GA	GA	GA	GA	GA	GG	GG	GG	GG	AA	GG	GG	GA	GG	GG	GG	GA	GG
1_11845866	1	11845866	G	T	GG	GG	GG	GG	GG	GG	GT	GG	GG	GT	GG	GG	GG	GG	GG	GG	GG	GG	GG	GT	GG	GT	GG	GT	GG	GG	GT	GG	GG	GG	GG	GG	GG	GG	GT	GG	GG	GG	GG	GG	GG	GT	GG	GG	GG
1_12078441	1	12078441	A	G	AG	AA	AA	AG	AG	AA	AA	AA	AA	AG	AA	AG	AA	AA	GG	GG	AA	AG	AA	AG	AG	AG	AG	GG	AA	AA	AA	AA	AA	AA	AA	AG	AG	GG	GG	AA	AG	GG	AG	AG	AA	AA	AA	AA	GG
1_12599265	1	12599265	T	C	CC	TC	TC	CC	CC	CC	TT	TC	TT	CC	TC	TC	CC	CC	CC	TC	TC	TC	TT	CC	TT	CC	CC	TC	TC	CC	CC	CC	TT	TT	TC	CC	TC	CC	TC	TC	TT	CC	CC	CC	CC	CC	TT	TC	CC
1_12902281	1	12902281	G	T	GG	GG	GG	GG	GG	GG	GG	GG	GG	GG	GG	GG	GG	GG	GG	GG	GG	GG	GG	GG	GG	GG	GG	GG	GG	GG	GG	GG	GG	GG	GG	GG	GG	GG	GT	GG	GG	GG	GG	GG	GG	GG	GG	GG	GG
1_13302375	1	13302375	C	T	CT	CT	TT	TT	CT	CC	CC	CT	CC	CC	CT	CC	CT	CT	CT	TT	CT	TT	CT	CT	TT	TT	CC	CT	CC	CC	CT	CT	CT	CC	CC	CT	CT	CC	CT	CC	CT	TT	CC	CT	CT	CT	CC	CC	CT
1_13719414	1	13719414	T	C	TC	TT	CC	TT	TT	TC	TT	TT	TC	CC	TC	TT	TT	TT	CC	TC	TT	TT	TT	TT	TC	TT	TC	TT	TC	TC	TT	TC	TT	TT	TC	TC	TT	TT	TT	TC	TC	TC	TC	TC	TC	TC	TT	TC	TC
1_14122278	1	14122278	A	G	AA	AG	GG	AA	AA	AG	AA	AG	AA	AG	AG	AG	AA	AA	AG	GG	AG	AG	AG	GG	GG	AG	AA	AA	AG	AG	AA	AG	AG	AA	AG	AG	AA	GG	AA	AG	GG	AG	AA	AG	AA	AA	AA	AG	AA
1_14356153	1	14356153	T	C	TT	TC	TC	TT	TT	TC	TT	TC	TC	TC	TT	TC	TT	TT	TC	TC	TC	TT	CC	TT	TT	TT	TT	TT	TT	CC	TT	TT	TT	TC	TC	TT	TT	CC	TT	TT	TC	TC	TT	TT	TT	TC	TT	TC	TC
1_14716946	1	14716946	T	A	TA	AA	TA	TA	TA	AA	TA	TA	AA	AA	AA	TA	AA	TA	AA	TT	AA	TT	AA	AA	TT	AA	AA	TA	TA	AA	TT	TT	AA	AA	TA	TA	AA	TT	TA	TA	TA	AA	TA	AA	TA	TA	AA	TA	AA
1_14971357	1	14971357	A	G	AA	AG	AG	AA	AA	AA	AA	AA	AG	AA	AA	AA	AG	AA	GG	AG	AG	AG	AG	AA	AG	AA	AG	GG	AG	AG	AA	AG	AA	AA	AG	AA	AA	AA	GG	AA	AG	GG	AG	GG	GG	AA	AA	AA	AG
1_15371434	1	15371434	G	T	GT	GG	GG	GG	GG	GG	GG	GG	GG	GT	GG	GG	GG	GG	GG	GT	GT	GT	GG	GG	GG	GG	GT	GG	GG	GG	GT	GT	GG	GG	GG	GT	GT	GG	GG	GG	GG	GT	GT	TT	GT	GG	GG	GG	GT
1_15717700	1	15717700	C	T	CT	CC	CC	CC	CC	CC	CT	CT	CT	CT	CC	CT	CC	CC	CC	CC	CC	CC	CC	CC	CC	CC	CC	CT	CC	CC	CC	CC	CC	CT	CC	CC	CC	CC	CT	CC	CC	CC	CC	CC	CC	CC	CC	CC	CC
1_15855178	1	15855178	G	A	GG	GA	GG	GG	GG	GG	GA	GA	GG	GG	GG	GG	GG	GG	GG	GG	GG	GG	GA	GG	GG	GA	GG	GG	AA	GG	GA	GA	AA	GA	GA	GG	GG	GG	GG	AA	GA	GG	GG	GG	GG	AA	GA	GA	GG
1_16255181	1	16255181	C	T	CC	CC	CT	CT	CC	CC	CC	CT	CT	CT	CC	CT	CC	CC	CT	TT	CT	CT	CT	CC	CC	TT	CC	CC	CC	CT	CC	CC	CC	CC	CC	CC	TT	TT	CC	CC	CT	CT	CT	CC	TT	CT	CC	CC	TT
1_16655252	1	16655252	T	G	TT	TT	TG	TG	TT	TT	TG	TG	GG	TG	TT	TT	GG	TT	TG	TT	TG	TT	TT	TT	TG	TT	TG	TT	GG	TG	TG	TG	TG	TG	TG	TG	TG	TG	TT	GG	TT	TG	TT	TG	TT	TT	TG	TG	TT
1_16772443	1	16772443	C	T	CC	CC	CC	CC	CC	CC	CC	CC	CC	CC	CC	CC	CC	CC	CC	CC	CC	CC	CC	CC	CC	CC	CC	CC	CC	CC	CC	CC	CC	CC	CC	CC	CC	CC	CC	CC	CC	CC	CC	CC	CC	CC	CC	CC	CC
1_17132555	1	17132555	G	A	GA	GA	AA	GA	GG	GA	GA	AA	GG	AA	AA	GA	GG	GA	AA	GA	GA	GG	GA	GA	GA	GA	AA	AA	GA	AA	GG	GA	AA	GA	GA	AA	AA	GG	AA	GA	AA	AA	AA	AA	AA	GG	AA	GA	AA
1_17532569	1	17532569	G	A	GA	GA	GG	GG	GA	GG	GA	GA	GA	GG	GA	GG	GA	AA	GG	GA	AA	AA	GG	GG	GG	GG	GG	GG	AA	GA	GG	GG	AA	GA	GA	GA	GG	GG	GG	AA	GA	GA	GG	GA	GG	GG	AA	GA	GG
1_17566981	1	17566981	T	C	TC	TC	TT	TC	TC	TT	TC	CC	TC	TC	TC	TT	CC	CC	TT	TC	CC	CC	TT	TC	TC	TC	TC	TT	TC	TC	TT	TC	TC	TC	TC	CC	TT	CC	TT	TC	CC	TC	TT	TC	TT	CC	TC	TC	TT
1_17877365	1	17877365	C	T	CC	CC	CC	CT	CC	CC	CT	CT	CT	CT	CC	CT	CT	CC	CC	CC	CC	CC	CT	CC	CT	CC	CT	CC	CT	CC	CC	CC	CC	CC	TT	CC	CC	CT	CC	CT	CT	CC	CC	CC	CC	CT	CC	TT	CC
1_18130793	1	18130793	A	C	AC	AA	AC	AC	AC	AA	AA	AC	AC	AC	AA	AA	AC	CC	AC	AC	AA	AC	AC	CC	CC	AC	AC	AC	AC	AA	AC	AC	AC	AC	AC	AC	AA	AC	AC	AC	AC	AA	AA	AC	AA	AA	AA	AC	AA
1_18485377	1	18485377	T	C	CC	CC	CC	CC	CC	CC	CC	CC	TC	CC	TC	CC	CC	TC	CC	TC	CC	CC	CC	CC	CC	CC	CC	CC	CC	CC	TC	TC	TC	CC	CC	CC	CC	CC	CC	CC	TC	CC	CC	CC	TC	CC	CC	CC	CC
1_18857009	1	18857009	G	A	AA	GG	GA	GA	GG	GG	GG	GA	GG	AA	AA	GG	AA	AA	AA	GG	AA	GA	GA	AA	GA	GA	GA	GA	AA	AA	GA	GA	GA	AA	GA	GA	GA	AA	GA	AA	GG	GA	GA	GG	GA	GA	GA	GA	AA
1_19147507	1	19147507	A	G	AA	GG	AA	AA	AG	AA	AA	AA	GG	AA	AG	AA	AG	AG	AA	AA	GG	AA	AG	AG	AA	AG	AG	AA	GG	AG	AG	AA	GG	GG	GG	AG	AA	AA	AA	GG	AG	AA	GG	AA	AG	GG	AG	GG	AA
1_19325440	1	19325440	G	A	GG	GA	GA	GA	GA	GA	GA	GA	GG	GG	AA	GA	GG	GG	GA	GG	GA	GG	AA	GG	AA	GG	GA	GA	AA	GA	GA	AA	GA	GA	AA	AA	AA	AA	GA	AA	GA	GA	GG	GA	GA	GG	AA	AA	GA
1_19813061	1	19813061	A	G	GG	AG	AG	GG	AG	GG	GG	GG	AG	GG	AG	AG	AA	AG	GG	GG	AG	GG	AA	GG	AG	AG	GG	GG	AG	AG	GG	GG	GG	AG	AA	AG	GG	GG	GG	AG	AA	GG	GG	GG	GG	AA	AG	AA	GG
1_20025471	1	20025471	G	A	GG	GA	GG	GG	GG	GG	GA	GG	GG	GG	GA	GA	AA	GA	GG	GA	AA	GA	GA	GA	GG	GG	GG	GG	GA	GG	GA	GA	AA	GA	GA	GG	GG	GG	GG	GA	AA	GA	GG	GA	GA	GA	GA	GA	GG
1_20354107	1	20354107	C	G	CC	CC	CC	CC	CC	CC	CG	CC	CG	CC	CC	CG	CG	CG	CC	CC	GG	CC	CG	CC	CC	CC	CC	CC	GG	CG	CC	CC	CG	CG	CG	GG	CC	CC	CC	GG	CG	CC	CC	CC	CC	CC	GG	CG	CC
1_20739228	1	20739228	T	G	TT	TT	TT	TT	TT	TT	TT	TT	TT	TT	TT	TT	TT	TT	TT	TT	TT	TT	TT	TT	TT	TT	TT	TT	TT	TT	TT	TT	TT	TT	TT	TT	TT	TT	TT	TT	TT	TT	TT	TT	TT	TT	TT	TT	TT
1_20751920	1	20751920	C	A	CC	CC	CC	CC	CC	CC	CC	CC	CC	CC	CC	CC	CC	CC	CC	CC	CC	CC	CC	CC	CC	CC	CC	CC	CC	CC	CC	CC	CC	CC	CC	CC	CC	CC	CC	CC	CC	CC	CC	CC	CC	CC	CC	CC	CC
1_21148240	1	21148240	A	C	AA	AA	CC	AA	AC	AC	AC	AA	AA	AA	AC	CC	AC	AA	AC	CC	AC	AC	CC	CC	CC	AC	AC	AC	AA	AC	CC	AC	AA	AC	AA	CC	AC	CC	AC	AA	CC	CC	CC	CC	CC	AA	AA	AA	CC
1_21552645	1	21552645	T	A	TT	TT	TT	TT	TT	TT	TT	TT	TT	TT	TT	TA	TT	TT	TT	TT	TT	TT	TT	TT	TT	TT	TT	TT	TT	TT	TT	TT	TT	TT	TT	TT	TT	TT	TT	TT	TT	AA	TT	TT	TT	TT	TT	TT	TT
1_21771055	1	21771055	A	G	AA	AA	AA	AA	AA	AA	AA	AA	AA	AA	AA	AA	AA	AA	AA	AA	AA	AA	AA	AA	AA	AA	AA	AA	AA	AA	AA	AA	AA	AA	AA	AA	AA	AA	AA	AA	AA	AA	AA	AA	AA	AA	AA	AA	AA
1_21908156	1	21908156	A	G	AA	AA	AA	AA	AG	AA	AG	AA	AA	AA	AG	AA	AG	AA	AG	AA	AG	AA	AA	AA	AG	GG	AG	AA	AG	AA	AA	AA	AA	AA	AG	AG	AG	AA	AA	AG	AG	AA	AA	AA	AA	AG	AA	AG	AA
1_22172719	1	22172719	A	G	AA	AA	AG	AA	AA	AA	AG	AA	AG	AA	AA	AG	AG	AG	AA	AA	AA	AA	GG	AG	AA	AA	AA	AA	GG	AG	AA	AA	AG	AG	GG	AA	AA	AG	AA	GG	AA	AG	AA	AA	AG	AG	AG	GG	AG
1_22438346	1	22438346	A	C	AA	AA	AC	AA	AC	AC	AC	AA	AA	AA	AC	AA	AC	AA	AC	AA	AC	AA	AC	AC	AA	AA	AA	AC	AC	AA	AC	CC	CC	AA	AC	AA	AA	AC	AC	AC	AC	AC	AA	AC	AC	AC	AC	AC	AC
1_22830839	1	22830839	G	A	GA	GA	AA	AA	GA	AA	GA	AA	GA	GA	GA	GA	GA	AA	AA	GA	GA	AA	GG	GA	GA	GA	GA	AA	GA	GG	AA	GA	GA	GG	GA	AA	AA	AA	AA	GA	GA	AA	AA	GA	GA	GG	GA	GA	AA
1_23172779	1	23172779	A	G	AG	GG	GG	GG	GG	AG	AG	GG	AG	AG	AG	AA	AG	AG	GG	AG	AA	GG	AA	AG	GG	GG	AA	GG	AA	AG	AA	AG	AA	GG	AA	AG	AG	AG	GG	AA	AA	AG	AG	AA	AG	AG	AA	AA	GG
1_23400804	1	23400804	A	G	AG	AG	GG	AG	AA	AG	AA	GG	AA	AG	AG	GG	AA	AG	AA	AG	AA	AA	GG	AG	GG	AG	AG	AA	AA	GG	AG	AG	AA	GG	AA	AG	AA	AG	AA	AA	AA	GG	AG	AG	AG	AA	AA	AA	AG
1_23762753	1	23762753	G	A	GG	GA	GG	GA	GA	GA	GA	GG	GA	GG	GA	GG	GG	GG	GA	GA	GA	GG	GA	GA	GA	GA	GG	GA	GA	GA	GG	GG	GA	GA	GA	GA	GA	GG	GA	GA	AA	GG	AA	GG	GA	GG	GA	GA	GG
1_24173932	1	24173932	C	T	CC	CT	CT	CT	CC	CT	CC	CT	CC	CT	TT	CT	CT	CT	CT	CC	CC	CC	TT	CC	CT	CC	CT	CC	CC	CC	CC	CC	CC	CC	CT	CT	CC	CC	CC	CC	TT	CC	CC	CT	CC	CC	CT	CT	CT
1_24496923	1	24496923	G	A	GG	GG	GG	GA	GA	GG	GA	GG	GA	GG	GG	GG	GA	GA	GG	GG	GA	GG	GG	GA	GA	GG	GA	GA	GG	GG	AA	AA	GG	GG	GA	GA	GG	GG	GA	GG	GA	GG	GG	GG	GG	GG	GA	GA	GA
1_24909280	1	24909280	A	G	AA	AG	AA	AG	AA	AA	AA	GG	AG	AG	AG	AA	AA	AG	GG	AA	AA	AA	AA	AG	AA	GG	AA	AG	AA	AA	AG	AA	AA	AA	AG	AA	AA	AG	AG	AA	AA	AA	AG	AA	GG	AG	AA	AG	AA
1_25202857	1	25202857	T	G	TG	TT	TG	TT	TT	TT	TG	TT	TG	TT	TT	TT	TT	TT	TG	GG	TT	GG	TT	TT	TT	TG	TT	TG	GG	TG	TT	TT	TG	TT	TG	TT	TT	TG	TG	TG	GG	GG	TT	GG	TT	TG	GG	TG	TG
1_25427960	1	25427960	T	C	TT	TT	TT	TT	TT	TT	TT	TT	TT	TT	TT	TT	TT	TT	TT	TT	TT	TT	TT	TT	TT	TT	TT	TT	TT	TT	TT	TT	TT	TT	TT	TT	TT	TT	TT	TT	TT	TT	TT	TT	TT	TT	TT	TT	TT
1_25610466	1	25610466	T	A	TT	TT	TT	AA	AA	TA	TA	TA	TA	TA	TA	TT	TA	AA	TA	AA	TA	TA	TT	AA	TT	TT	TT	TA	TT	TT	TT	TT	TA	TT	TT	TT	TA	TT	TA	TT	TT	TT	TT	TT	TT	TT	TT	TT	TT
1_25957336	1	25957336	C	T	CT	CT	TT	CT	CC	CT	CT	CT	CC	CC	TT	CT	CC	TT	CT	CT	CC	CT	CC	CT	CT	TT	CT	TT	CC	CT	CT	CT	CC	CC	CC	CT	CT	CT	TT	CC	CC	TT	CT	TT	CT	CT	CC	CC	TT
1_25958720	1	25958720	A	C	AC	CC	CC	AC	AA	AC	CC	AC	AA	AA	CC	AC	AA	CC	AC	AC	AA	AC	AA	AC	AC	CC	AC	CC	AA	AC	AC	AC	AA	AA	AC	AC	AC	AC	CC	AA	CC	CC	AC	CC	AC	AC	AC	AC	CC
1_26006146	1	26006146	G	A	GA	GG	GA	GA	GA	GA	GA	GA	GG	AA	GG	GG	AA	GG	GA	GA	GG	GA	GG	AA	GG	GG	GA	GG	AA	GG	GA	GG	GA	GG	GA	GA	GG	GA	GG	GA	GG	AA	GG	GA	GG	GG	GA	GA	GG
1_26382181	1	26382181	C	T	CT	CT	CT	TT	TT	CT	CT	CT	CT	TT	CC	CC	TT	CT	CT	CT	TT	CT	CT	CC	CT	CT	CC	CC	CC	CC	CT	CT	CT	TT	CC	CC	CT	TT	CC	CT	CC	TT	CT	TT	CT	CC	CC	CC	CC
1_26772941	1	26772941	G	A	GA	GA	GA	AA	AA	AA	GA	AA	GA	AA	GA	AA	AA	GA	GA	GA	GA	GG	GA	AA	AA	AA	AA	AA	GA	GA	AA	AA	GA	GA	AA	GA	GA	GA	AA	AA	AA	GG	GA	GA	GG	AA	GA	AA	AA
1_27083428	1	27083428	T	C	TC	CC	CC	CC	CC	CC	TC	CC	TC	CC	CC	TC	CC	CC	TC	CC	CC	TC	CC	CC	CC	CC	CC	CC	CC	TC	CC	CC	CC	CC	CC	CC	TC	CC	CC	CC	CC	CC	TT	CC	TC	CC	CC	CC	CC
1_27483493	1	27483493	C	T	CC	CC	CC	CT	CT	CT	TT	CC	CC	CC	CC	CC	CT	CC	CC	CT	TT	CT	CC	CC	CT	CT	CC	TT	CT	CC	CC	CC	CC	CT	CT	CC	CC	CT	TT	CT	CC	CT	CC	CT	CC	CT	CC	CT	CT
1_27888876	1	27888876	A	C	AC	CC	AA	AC	AC	CC	AA	AA	AC	AC	AC	AC	AC	AA	AC	CC	AC	CC	CC	AA	AC	AA	AA	AC	AA	AC	CC	AC	AA	AC	AA	AA	AC	AC	AC	AA	AA	AC	AC	AC	AC	AA	AA	AA	AA
1_28430961	1	28430961	T	G	TT	TG	TG	TG	TG	TT	TT	TT	GG	TG	TG	TG	TT	TT	TG	TG	TT	TT	TG	TT	GG	TT	TG	TG	TT	TT	TG	TT	TT	GG	TG	TG	TT	TG	TG	TG	TG	TG	TT	GG	TG	TT	TT	TG	TT
1_28831191	1	28831191	C	T	CT	CC	CC	CT	CC	CT	CC	CT	CC	CC	CC	CC	CC	CC	CC	CC	CC	CT	CC	CT	CC	CC	CC	CC	CC	CC	CC	CC	CC	CC	CC	CC	CT	CC	CC	CC	CC	CC	CC	CC	CC	CC	CC	CC	CC
1_29070824	1	29070824	C	T	CC	CC	CC	CT	CC	CC	CT	CT	CC	CT	CC	CT	CC	CT	CT	CC	CC	CC	CT	CT	CC	CT	CT	CT	CT	CC	CC	CT	CC	CC	CT	TT	CT	TT	CT	CC	TT	CT	TT	CC	CC	CC	CT	CT	CC
1_29359317	1	29359317	C	T	CC	CC	CT	CC	CC	CT	CT	CT	CC	CC	CT	CT	CT	CC	CT	TT	CT	CT	CT	CT	CT	CC	CC	CC	CT	CT	CT	CC	TT	CC	CT	TT	CT	CC	CC	CC	CT	CT	CT	CT	CC	CC	CT	CT	TT
1_29759724	1	29759724	T	C	TT	TT	TT	TT	TT	TT	TT	TT	TT	TT	TC	TT	TT	TT	TT	TT	TT	TT	TT	TT	TT	TT	TT	TT	TT	TT	TT	TT	TT	TT	TT	TT	TT	TT	TT	TT	TT	TT	TT	TT	TT	TT	TT	TT	TT
1_30118798	1	30118798	C	A	CC	CA	CC	CC	CC	CC	CA	CA	CA	CA	CC	CA	CC	CC	CC	CC	AA	CC	CA	CC	CC	CA	CC	CC	CA	CA	CC	CA	CA	CC	CA	CC	CC	AA	CC	CA	CA	CA	CC	CC	CC	CA	CA	CA	CC
1_30518965	1	30518965	A	G	AG	GG	AG	AG	GG	GG	GG	AG	GG	AG	AG	AG	GG	AG	GG	GG	AG	GG	AG	AG	GG	GG	GG	GG	AG	AA	AG	GG	AG	AG	AG	AG	GG	GG	GG	GG	AA	GG	GG	AG	AG	GG	AA	AG	GG
1_30898851	1	30898851	C	T	CC	CT	CT	CT	CT	CC	CC	CT	CT	CC	CT	CT	CC	CT	CC	CT	TT	CC	CT	CC	CT	CC	CT	CC	TT	CT	CC	CC	CT	CT	TT	CT	CC	CC	CC	CC	TT	CC	CC	CC	TT	CT	TT	TT	CC
1_31407402	1	31407402	C	T	CC	CC	CC	CC	CC	CC	CC	CC	CC	CC	CC	CC	CC	CC	CC	CC	CC	CC	CC	CC	CC	CC	CC	CC	CC	CC	CC	CC	CC	CC	CC	CC	CC	CC	CC	CC	CC	CC	CC	CC	CC	CC	CC	CC	CC
1_31823740	1	31823740	G	C	GC	GC	GC	CC	CC	GC	GC	GC	GG	GC	GC	GC	GG	GC	CC	GC	CC	CC	GC	GC	CC	GG	GC	GC	GG	GC	CC	GC	GC	GC	GG	GC	CC	GG	GC	GG	GC	GC	GC	CC	CC	GC	GC	GG	GC
1_32022427	1	32022427	A	T	TT	AT	AT	TT	TT	TT	TT	TT	TT	TT	AA	AA	TT	AT	TT	TT	AA	TT	AT	TT	TT	TT	TT	TT	AT	AT	AT	AT	AT	AA	AT	AT	TT	TT	TT	AA	AA	TT	TT	TT	AT	TT	AT	AT	TT
1_32326346	1	32326346	T	C	TT	CC	TC	TT	TT	TT	TT	TT	TC	TT	TT	TT	TT	TC	TC	TT	TT	TT	TT	TT	TT	TT	TC	TC	TT	TC	CC	TT	TT	TT	TT	TT	TC	TT	TC	TC	TT	TC	TT	TC	TC	TC	TT	TT	TC
1_32757678	1	32757678	G	A	GG	GG	GG	GG	GG	GG	GG	GG	GG	GG	GG	GG	GG	GG	GG	GG	GG	GG	GG	GG	GG	GG	GG	GG	GG	GG	GG	GG	GG	GG	GG	GG	GG	GG	GG	GG	GG	GG	GG	GG	GG	GG	GG	GG	GG
1_33006462	1	33006462	G	C	GG	GC	GG	GG	GG	GG	GC	GG	CC	GG	GG	GC	GG	GG	GG	GG	GC	GG	GC	GG	GG	GG	GG	GC	GC	GC	GC	GG	GC	GC	GC	GG	GG	GG	GC	GG	GG	GG	GG	GG	GG	GG	GG	GC	GG
1_33267044	1	33267044	C	G	CC	CC	CC	GG	GG	CC	CG	CG	CG	CC	CC	CC	CC	CG	CG	CC	CC	CC	CC	CC	CC	CG	CG	CC	CC	CC	CG	CG	CC	CG	CC	CG	CG	GG	CC	CG	CG	CG	CC	CG	CC	CG	CC	CC	GG
1_33600243	1	33600243	G	T	TT	TT	GT	GG	GT	TT	TT	GT	GT	TT	GT	TT	TT	GT	GT	GT	GT	TT	TT	GT	GT	GT	GT	TT	TT	GT	GT	GT	GT	TT	TT	GT	TT	TT	TT	GT	GT	TT	TT	GT	TT	GT	TT	TT	GT
1_33774850	1	33774850	T	C	TC	TC	TT	TT	TT	TT	TT	TC	TT	TC	TT	TT	TT	TT	TC	TC	TT	TC	TT	TT	TT	TC	TT	TT	TC	TC	TT	TT	TT	TT	TC	TT	TT	TT	TT	TT	TT	TT	TT	TT	TT	TC	TT	TC	TT
1_33972507	1	33972507	A	G	AG	AG	AA	AG	AG	AA	AG	AA	GG	AG	AG	GG	AG	AA	AG	AG	AG	AA	AG	AA	AG	AA	AG	AG	AG	GG	GG	AA	AG	GG	AG	AG	AG	AA	AG	AG	GG	AA	AG	AG	AG	AA	AG	AG	AG
1_34235967	1	34235967	T	C	TT	TT	TT	TT	TT	TT	TT	TT	TC	TT	TT	TT	TT	TT	TT	TT	TC	TT	TT	TT	TT	TT	TT	TT	TT	TC	TT	TT	TT	TT	TT	TT	TT	TT	TT	TT	TT	TT	TT	TT	TT	TT	TT	TT	TT
1_34236021	1	34236021	A	G	AA	AA	AA	AA	AA	AA	AA	AA	AA	AA	AA	AA	AA	AA	AA	AA	AA	AA	AA	AA	AA	AA	AA	AA	AA	AA	AA	AA	AA	AA	AA	AG	AA	AA	AA	AA	GG	AA	AA	AA	AA	AA	AG	AA	AA
1_34236169	1	34236169	A	G	AA	AA	AA	AA	AA	AA	AA	AA	AA	AA	AA	AA	AA	AA	AA	AA	AA	AA	AA	AA	AA	AA	AA	AA	AA	AA	AA	AA	AA	AA	AA	AA	AA	AA	AA	AA	AA	AA	AA	AA	AA	AA	AA	AA	AA
1_34236170	1	34236170	A	G	AG	AG	GG	AG	AG	AG	AG	GG	AG	AG	AG	AA	AA	GG	AG	AG	AA	GG	AG	GG	AG	GG	AG	AA	AG	AA	AA	AG	AG	AG	AG	AA	AG	GG	AA	AG	AA	GG	AG	AG	AG	GG	AG	AG	AG
1_34236275	1	34236275	G	C	GG	GG	GG	GG	GG	GG	GG	GG	GG	GG	GG	GG	GG	GG	GG	GG	GG	GG	GG	GG	GG	GG	GG	GG	GG	GG	GG	GG	GG	GG	GG	GG	GG	GG	GG	GG	GG	GG	GG	GG	GG	GG	GG	GG	GG
1_34236284	1	34236284	A	C	AC	AA	AA	AC	AC	AA	AC	AA	AA	AC	AA	AC	AC	AA	AC	AC	AA	AA	AA	AA	AC	AA	AC	CC	AC	AC	AC	AC	AA	AA	AA	AC	AC	AA	CC	AC	AA	AA	AC	AC	AC	AA	AA	AA	AC
1_34236294	1	34236294	T	C	TT	TT	TT	TT	TT	TT	TT	TT	TT	TT	TT	TT	TT	TT	TT	TT	TT	TT	TT	TT	TT	TT	TT	TT	TT	TT	TT	TT	TT	TT	TT	TT	TT	TT	TT	TT	TT	TT	TT	TT	TT	TT	TT	TT	TT
1_34236295	1	34236295	T	C	TT	TT	TT	TT	TT	TT	TT	TT	TT	TT	TT	TT	TT	TT	TT	TT	TT	TT	TT	TT	TT	TT	TT	TT	TT	TT	TT	TT	TT	TT	TT	TT	TT	TT	TT	TT	TT	TT	TT	TT	TT	TT	TT	TT	TT
1_34237374	1	34237374	C	T	CC	CC	CC	CC	CC	CC	CC	CC	CC	CC	CC	CC	CC	CC	CC	CC	CC	CC	CC	CC	CC	CC	CC	CC	CC	CC	CC	CC	CC	CC	CC	CC	CC	CC	CC	CC	CC	CC	CC	CC	CC	CC	CC	CC	CC
1_34237409	1	34237409	C	T	CC	CC	CC	CC	CC	CC	CC	CC	CC	CC	CC	CC	CC	CC	CC	CC	CC	CC	CC	CC	CC	CC	CC	CC	CC	CC	CC	CC	CC	CC	CC	CC	CC	CC	CC	CC	CC	CC	CC	CC	CC	CC	CC	CC	CC
1_34237462	1	34237462	A	T	AA	AA	AA	AA	AA	AA	AA	AA	AA	AA	AA	AA	AA	AA	AA	AA	AA	AA	AA	AA	AA	AA	AA	AA	AA	AA	AA	AA	AA	AA	AA	AA	AA	AA	AA	AA	AA	AA	AA	AA	AA	AA	AA	AA	AA
1_34237621	1	34237621	G	T	GG	GG	GG	GG	GG	GG	GG	GG	GG	GG	GG	GG	GG	GG	GG	GG	GG	GG	GG	GG	GG	GG	GG	GG	GG	GG	GG	GG	GG	GG	GG	GG	GG	GG	GG	GG	GG	GG	GG	GG	GG	GG	GG	GG	GG
1_34237789	1	34237789	C	T	CC	CC	CC	CC	CC	CC	CC	CC	CC	CC	CC	CC	CC	CC	CC	CC	CC	CC	CC	CC	CC	CC	CC	CC	CC	CC	CC	CC	CC	CC	CC	CC	CC	CC	CC	CC	CC	CC	CC	CC	CC	CC	CC	CC	CC
1_34238580	1	34238580	C	T	CC	CC	CC	CC	CC	CC	CC	CC	CC	CC	CC	CC	CC	CC	CC	CC	CC	CC	CC	CC	CC	CC	CC	CC	CC	CC	CC	CC	CC	CC	CC	CC	CC	CC	CC	CC	CC	CC	CC	CC	CC	CC	CC	CC	CC
1_34238746	1	34238746	T	A	TT	TT	TT	TT	TT	TT	TT	TT	TT	TT	TT	TT	TT	TT	TT	TT	TT	TT	TT	TT	TT	TT	TT	TT	TT	TT	TT	TT	TT	TT	TT	TT	TT	TT	TT	TT	TT	TT	TT	TT	TT	TT	TT	TT	TT
1_34240601	1	34240601	T	G	TT	TT	TT	TT	TT	TT	TT	TT	TT	TT	TT	TT	TT	TT	TT	TT	TT	TT	TT	TT	TT	TT	TT	TT	TT	TT	TT	TT	TT	TT	TT	TT	TT	TT	TT	TT	TT	TT	TT	TT	TT	TT	TT	TT	TT
1_34240769	1	34240769	G	A	GG	GG	GG	GG	GG	GG	GG	GG	GG	GG	GG	GG	GG	GG	GG	GG	GG	GG	GG	GG	GG	GG	GG	GG	GG	GG	GG	GG	GG	GG	GG	GG	GG	GG	GG	GG	GG	GG	GG	GG	GG	GG	GG	GG	GG
1_34240888	1	34240888	C	A	CC	CC	CC	CC	CC	CC	CC	CC	CC	CC	CC	CC	CC	CC	CC	CC	CC	CC	CC	CC	CC	CC	CC	CC	CC	CC	CC	CC	CC	CC	CC	CC	CC	CC	CC	CC	CC	CC	CC	CC	CC	CC	CC	CC	CC
1_34240889	1	34240889	C	A	CC	CC	CC	CC	CC	CC	CC	CC	CC	CC	CC	CC	CC	CC	CC	CC	CC	CC	CC	CC	CC	CC	CC	CC	CC	CC	CC	CC	CC	CC	CC	CC	CC	CC	CC	CC	CC	CC	CC	CC	CC	CC	CC	CC	CC
1_34251709	1	34251709	C	T	CC	CC	CC	CC	CC	CC	CC	CC	CC	CC	CC	CC	CC	CC	CC	CC	CC	CC	CC	CC	CC	CC	CC	CC	CC	CC	CC	CC	CC	CC	CC	CC	CC	CC	CC	CC	CC	CC	CC	CC	CC	CC	CC	CC	CC
1_34640978	1	34640978	C	T	CT	CC	CC	CC	CC	CC	CC	CC	CC	CT	CT	CT	CC	CC	CC	CT	CC	CC	CT	CC	CT	CC	CT	CC	CC	CC	CT	CC	CT	TT	CT	CC	CC	CC	CC	TT	CC	CC	CC	CC	CC	CC	CC	CT	CC
1_34836481	1	34836481	C	A	CC	CC	AA	CC	AA	CA	CA	CC	CA	CC	CA	CA	CA	CC	CC	CC	CC	CC	CC	AA	CA	AA	CC	CC	CC	CA	CA	CC	CC	CC	CC	CC	AA	CC	CC	CC	CC	CC	CC	CA	CA	CA	CC	CC	CA
1_35141915	1	35141915	A	T	AA	AA	AA	AA	AA	AA	AT	AA	AA	AT	AA	AA	AT	AA	AT	AA	TT	AA	AA	AA	AA	AA	AA	AT	AA	AA	AA	AA	AT	AT	AA	AA	AA	TT	AT	TT	AA	TT	AA	TT	TT	AA	AA	AA	AA
1_35441641	1	35441641	C	A	AA	AA	AA	AA	AA	AA	AA	AA	AA	AA	AA	AA	AA	AA	AA	AA	AA	AA	AA	CA	AA	AA	AA	AA	CC	AA	AA	AA	CA	AA	CA	CA	AA	AA	AA	AA	AA	AA	AA	AA	AA	AA	CA	CA	AA
1_35946532	1	35946532	G	A	GG	GG	GG	GG	GA	GG	GG	GG	GA	GG	GA	GA	GG	GG	GA	GG	GA	GG	GA	GG	GA	GG	GG	GG	GA	GG	GA	GG	GG	GA	GA	GG	GG	GG	GG	GA	GA	GG	GG	GG	GG	GA	GG	GA	GG
1_36358301	1	36358301	A	G	AA	AA	AA	AA	AA	AA	AA	AA	AA	AA	AA	AA	AA	AA	AA	AA	AA	AA	AA	AA	AA	AA	AA	AA	AA	AA	AA	AA	AA	AA	AA	AA	AA	AA	AA	AA	AA	AA	AA	AA	AA	AA	AA	AA	AA
1_36374448	1	36374448	G	A	GG	GG	GG	GG	GG	GG	GG	GG	GG	GG	GG	GG	GG	GG	GG	GG	GG	GG	GG	GG	GG	GG	GG	GG	GG	GG	GG	GG	GG	GG	GG	GG	GG	GG	GG	GG	GG	GG	GG	GG	GG	GG	GG	GG	GG
1_36774747	1	36774747	T	G	TT	TT	TT	TT	TT	TT	TT	TT	TT	TT	TT	TT	TT	TT	TT	TT	TT	TT	TT	TT	TT	TT	TT	TT	TT	TT	TT	TT	TT	TT	TT	TT	TT	TT	TT	TT	TT	TT	TT	TT	TT	TT	TT	TT	TT
1_36869136	1	36869136	T	C	TT	TT	TC	TT	TT	TT	TT	TC	TT	TT	TC	TT	TC	TC	TT	TT	TT	TT	TT	TT	TC	CC	TT	TT	TT	TT	TT	TT	TT	TT	TT	TT	TT	TT	TT	TT	TC	TT	TT	TT	TT	TC	TC	TT	TT
1_37208352	1	37208352	T	C	TT	TC	TC	TC	TC	TC	TC	TC	TT	TT	TT	TT	TC	TC	TC	TC	CC	TT	TC	TT	TC	TT	TT	TT	TT	TC	TT	TT	TT	TC	TC	CC	TC	TT	TT	TC	TC	TT	TT	TT	TT	TC	TC	TC	TT
1_37495474	1	37495474	C	T	TT	CT	CT	CT	TT	CT	TT	TT	TT	TT	CT	CT	CT	TT	CT	TT	CT	TT	CC	CT	CT	CC	CT	CT	CT	CT	CT	CT	CC	CT	CT	CC	CT	TT	CT	CT	CC	CC	CC	CT	CT	CC	CC	CT	TT
1_37782300	1	37782300	A	T	AA	AA	AA	AA	AA	AA	AA	AA	AT	AA	AA	AA	AA	AT	AA	AA	AA	AA	AA	AA	AA	AA	AA	AA	NN	AA	TT	AA	AA	AA	AA	AA	AA	AA	AA	AA	TT	TT	TT	AA	AT	AA	TT	AA	AA
1_38130686	1	38130686	T	C	TT	TC	TC	TC	TC	TT	TT	TT	TC	TT	TT	TC	TT	TT	TT	TT	TC	TT	TC	TT	TT	TT	TT	TC	TC	CC	TC	TC	TC	TC	TT	TT	TC	TT	TC	TC	TC	TT	TT	TT	TC	TT	TC	TT	TT
1_38569160	1	38569160	G	T	GG	GG	GG	GT	GT	GT	GT	GG	GG	GT	GG	GT	GT	GT	GG	GT	GG	GT	GG	GG	GG	GT	GG	GT	TT	GG	TT	GG	GT	GG	GT	GG	GG	GG	GT	GG	GG	GT	GT	GG	GT	GG	GT	GT	GG
1_38965338	1	38965338	C	T	CC	CC	CC	CC	CC	CC	CC	CC	CC	CC	CC	CC	CC	CC	CC	CC	CC	CC	CC	CC	CC	CC	CC	CC	CC	CC	CC	CC	CC	CC	CC	CC	CC	CC	CC	CC	CC	CC	CC	CC	CC	CC	CC	CC	CC
1_39312698	1	39312698	A	C	AC	AC	CC	CC	CC	CC	CC	CC	AC	CC	AC	AC	CC	AC	CC	CC	AA	CC	AC	CC	CC	CC	CC	AC	AC	AC	CC	AC	AC	AC	AC	CC	CC	CC	AC	AC	CC	CC	CC	CC	CC	CC	CC	AC	CC
1_39661053	1	39661053	C	A	CA	AA	CA	CA	AA	CA	CA	AA	AA	CA	CA	CA	CA	AA	AA	CA	AA	CC	AA	CA	CA	AA	CA	AA	CA	AA	CA	CA	CA	AA	AA	CA	AA	AA	AA	AA	CA	CA	CA	AA	CA	AA	CA	AA	AA
1_40032970	1	40032970	A	T	AT	AA	AT	AT	AA	AT	AT	AA	AA	AT	AT	AT	AT	AA	AA	AA	AA	AT	AA	AT	AT	AA	AT	AA	AT	AA	AT	AT	AT	AA	AA	AT	AA	AA	AA	AA	AA	AT	AT	AA	AT	AA	AT	AA	AA
1_40376654	1	40376654	G	A	GG	GG	GG	GG	GG	GG	GG	GG	GG	GG	GG	GG	GG	GG	GG	GG	GG	GG	GG	GG	GG	GG	GG	GG	GG	GG	GG	GG	GG	GG	GG	GG	GG	GG	GG	GG	GG	GG	GG	GG	GG	GG	GG	GG	GG
1_40800324	1	40800324	A	T	AT	TT	AA	AA	AA	AT	TT	AT	AT	AA	AT	AT	TT	TT	AT	AT	TT	AA	TT	AT	AA	TT	AT	AT	TT	AT	AT	AT	TT	TT	TT	AT	AA	TT	AT	TT	TT	AA	AA	AA	AA	TT	TT	TT	AT
1_41295531	1	41295531	C	G	CC	CC	CC	CC	GG	CG	CC	CG	CG	CC	CC	CC	CG	CC	CC	CG	CC	CG	CC	CG	CC	CG	CG	CG	CG	CC	CC	CG	CC	CC	CC	GG	CC	CC	CG	CC	CC	CG	CC	CC	CC	CC	CG	CC	CG
1_41458338	1	41458338	G	A	GA	GG	GA	GA	GA	GA	AA	AA	GA	GA	GG	GG	GA	GA	GA	GA	GG	AA	GG	GA	AA	GA	GG	GA	GG	GG	GG	GG	GG	GG	GG	GG	GG	GG	GA	GG	GA	AA	GA	GA	GA	GG	GG	GG	GG
1_41648000	1	41648000	A	G	AG	AG	AA	AG	AA	AA	AG	AG	AG	AG	AA	AA	AA	AG	AG	AG	AA	GG	AA	GG	AA	AA	AG	AG	AG	AA	AA	AA	AA	AA	AA	AG	AA	AA	AG	AA	AG	GG	AG	GG	AA	AA	AG	AA	AA
1_41938987	1	41938987	A	G	AG	GG	AA	AA	AA	AA	GG	AG	AG	AA	AG	AG	AG	GG	AG	AA	GG	AA	GG	AA	AA	AA	AG	AG	GG	AG	AG	AG	GG	GG	GG	AG	AA	GG	AG	GG	GG	AA	AA	AA	AA	AG	GG	GG	AG
1_42200907	1	42200907	A	G	AG	AA	GG	GG	AG	GG	AG	AG	AG	AG	GG	AG	AG	AA	AG	AG	AA	GG	AA	AG	GG	AG	AA	AG	AA	AG	GG	GG	AG	AA	AA	GG	GG	AA	AG	AG	GG	GG	AG	AG	GG	GG	AG	AA	GG
1_42527524	1	42527524	T	C	TC	TC	CC	CC	CC	CC	CC	CC	CC	CC	TC	TC	CC	TC	CC	TC	TC	CC	TC	CC	CC	TC	CC	TC	CC	CC	CC	CC	CC	TC	CC	TC	CC	CC	TC	CC	CC	CC	CC	CC	TC	CC	CC	CC	CC
1_42704726	1	42704726	G	A	GA	AA	GG	GA	GG	GG	GA	GG	GG	GG	GA	GA	GG	GA	GA	GA	GG	GG	GA	GG	GG	GG	GA	GA	GA	GG	GG	GG	GA	GA	GG	GA	GG	GG	GA	GG	GG	GG	GG	GG	GG	GG	GA	GG	GG
1_43117343	1	43117343	C	T	CT	CT	CC	CC	CC	CC	CC	CC	CC	CC	CC	CT	CC	CT	CC	CC	CC	CC	CT	CC	CC	CC	CC	CC	CC	CC	CC	CC	CC	CC	CC	CC	CC	CC	CC	CC	CC	CC	CC	CC	CC	CC	CC	CC	CC
1_43650402	1	43650402	C	T	CC	CT	CT	CT	TT	CT	CC	CC	CT	TT	CT	CC	CT	CC	CC	CT	CT	CT	CT	TT	TT	TT	CT	CT	CC	CC	CC	CC	CC	CC	CC	CC	TT	TT	CT	CC	CC	CC	CT	CT	CT	TT	CC	CC	CC
1_43906339	1	43906339	G	A	GA	GG	GG	GA	GG	AA	GG	AA	AA	GG	GG	GA	GA	GA	GG	AA	AA	AA	GA	GG	GA	GA	GG	AA	AA	GA	GA	AA	AA	GA	AA	GA	GA	GG	AA	AA	GA	GA	GG	GG	GA	GG	GA	AA	GA
1_44307169	1	44307169	A	C	CC	AC	AC	CC	CC	CC	CC	CC	AC	AC	AA	CC	CC	CC	CC	AC	CC	CC	CC	CC	AC	CC	AC	CC	AC	AC	CC	CC	AC	CC	AC	CC	AC	AA	CC	CC	AC	CC	AC	AC	AC	AC	AA	AC	CC
1_44607418	1	44607418	A	G	AG	AG	GG	GG	AA	AA	GG	AG	AG	AG	GG	GG	AA	AG	AA	AG	AA	AA	AG	AA	AG	AA	AG	AA	AG	AA	AG	AA	AG	AA	AA	AA	AA	GG	AA	AA	AA	AG	AG	GG	AG	AG	AG	AA	AG
1_44816753	1	44816753	A	G	AG	AG	GG	AG	GG	AG	GG	AG	AG	AG	GG	AG	GG	GG	AG	AG	GG	AG	GG	GG	AA	GG	AG	AG	GG	AG	GG	GG	GG	AG	GG	AG	AG	GG	AG	GG	AG	GG	AG	AG	GG	GG	AG	GG	GG
1_45045598	1	45045598	C	T	CC	CC	CC	CC	TT	CC	CT	CT	CC	CC	CC	CC	CC	CT	TT	CC	CT	CC	CC	CT	CC	CT	CT	CC	CT	CC	CT	CC	CC	TT	CT	CC	CC	CC	CC	TT	CT	CT	TT	CT	CC	CT	CC	CT	CT
1_45173415	1	45173415	T	C	TT	TT	TT	TT	TT	TT	TT	TT	TT	TT	TT	TT	TT	TT	TT	TT	TT	TT	TT	TT	TT	TT	TT	TT	TT	TT	TT	TT	TT	TT	TT	TT	TT	TT	TT	TT	TT	TT	TT	TT	TT	TT	TT	TT	TT
1_45295643	1	45295643	C	A	AA	AA	AA	AA	AA	AA	AA	CC	AA	AA	AA	CA	AA	CA	CC	CA	CC	CA	AA	AA	AA	AA	AA	CA	CA	AA	CC	AA	CA	CA	CA	AA	AA	AA	CA	CC	CC	CA	CA	AA	CA	CA	CA	CA	CA
1_45696423	1	45696423	C	G	GG	GG	GG	GG	GG	GG	GG	GG	GG	GG	GG	GG	GG	GG	GG	CG	GG	GG	GG	GG	GG	GG	GG	GG	GG	GG	GG	GG	CG	GG	GG	GG	GG	GG	GG	GG	GG	GG	GG	CG	CG	GG	GG	GG	GG
1_45871072	1	45871072	A	T	TT	TT	AT	TT	AT	TT	AT	AA	AA	TT	AT	AT	AT	AT	AA	TT	AA	TT	AT	AT	AT	AA	AT	AA	TT	AT	AA	AT	AT	AA	AT	AA	TT	TT	AA	AA	AA	AA	AT	TT	AT	AT	AT	AT	AA
1_46074119	1	46074119	C	T	CC	CC	CT	CC	TT	CC	CT	CT	TT	CC	CT	CC	CT	CT	CC	CC	CT	CC	CC	CT	CT	CT	TT	CC	TT	CC	CT	CC	TT	CC	CT	CC	CT	CC	CC	CC	CT	CC	CC	CT	CT	TT	CT	CT	CC
1_46445465	1	46445465	C	G	CC	CC	CG	CG	CG	CG	CG	CC	CG	CG	CC	CC	CG	CC	CG	GG	CC	CG	CG	CG	GG	CG	CG	CC	CG	CG	CC	CG	CC	CG	CG	CG	CG	CC	CC	CG	CC	GG	CC	CC	CG	CG	CC	CG	GG
1_46828219	1	46828219	T	C	TT	TC	TC	TT	TT	TT	TC	TT	TT	TT	TT	TT	TT	TT	TT	TT	CC	TT	TC	TT	TT	TC	TC	TC	TC	TT	CC	TT	TT	TT	CC	TC	TT	TT	TC	TC	CC	TT	CC	TT	TC	CC	TC	CC	TT
1_47393757	1	47393757	G	A	GA	GG	GA	GG	GG	AA	GA	AA	GG	GA	GG	GG	GA	GA	GA	AA	GG	AA	GA	GA	GA	GA	GA	GG	AA	GG	GG	GG	GA	GA	GA	GG	GA	GG	GG	GG	GG	AA	GG	GA	GG	AA	GA	GA	AA
1_47801029	1	47801029	A	G	GG	GG	AG	GG	GG	GG	AG	AG	AA	AA	GG	AG	AG	GG	GG	GG	AA	GG	GG	AG	AG	GG	AG	AA	AG	AG	AG	AG	AG	AA	AA	AG	GG	AA	AA	AA	AA	GG	AA	GG	AG	AG	AG	AA	GG
1_47925453	1	47925453	C	T	TT	CT	TT	TT	CT	TT	CC	CT	CT	TT	TT	TT	TT	TT	TT	TT	CT	TT	TT	TT	TT	CT	CT	CT	CC	TT	CT	TT	TT	CT	CC	CT	TT	CC	CT	TT	CT	TT	CT	CT	TT	CT	CT	CC	TT
1_48394887	1	48394887	C	T	CC	CC	CC	CT	TT	CT	CC	CT	CT	CT	CC	CC	TT	CT	CC	CT	CC	CT	CC	CT	CC	CC	CC	CT	CC	CC	CT	CC	CT	CT	CC	CC	CC	CC	CT	CT	CC	CC	CC	CT	CT	CC	CC	CC	CC
1_48701519	1	48701519	G	A	GA	GA	GG	GG	GG	GG	GA	GG	GG	GG	GA	GA	GG	GA	GA	GG	GG	GG	GA	GA	GA	GA	GA	GG	GG	GG	GG	GG	GG	GG	GG	GA	GG	GG	GG	GG	GA	GA	GG	GA	GG	GA	GA	GG	GA
1_48816339	1	48816339	A	C	CC	CC	CC	CC	CC	CC	AC	AA	AC	CC	AC	CC	AC	AC	CC	CC	AC	CC	AC	CC	CC	CC	CC	CC	AA	CC	CC	CC	AC	AA	AA	CC	CC	AA	CC	AA	CC	CC	CC	CC	AC	CC	AC	AA	CC
1_49216426	1	49216426	G	A	GG	GA	AA	GA	GA	GG	GG	GA	GA	GA	GA	GA	GG	GG	AA	GA	GA	GG	GG	AA	GA	GA	AA	GA	GG	GG	AA	GG	GG	GG	GG	GG	GG	GG	GA	GA	GG	AA	AA	GA	GA	AA	GG	GG	GA
1_49676338	1	49676338	G	A	GG	GG	GG	GG	GG	GG	GG	GG	GG	GG	GG	GG	GG	GG	GG	GG	GG	GG	GG	GG	GG	GG	GG	GG	GG	GG	GG	GG	GG	GG	GG	GG	GG	GG	GG	GG	GG	GG	GG	GG	GG	GG	GG	GG	GG
1_49786616	1	49786616	C	T	CC	CT	CC	CT	CT	CC	CT	CC	CT	CC	CC	CT	CC	CC	TT	CC	CC	CC	TT	CT	CT	CC	CC	CT	CT	CT	CC	CT	CT	CC	CC	CC	CC	CC	CT	CC	CC	TT	TT	CT	CC	CT	CT	CC	TT
1_50102302	1	50102302	C	T	CC	CC	CC	CT	CT	CC	CT	CC	CC	CC	CC	CC	CC	CC	CC	CC	CC	CC	CT	CT	CC	CC	CC	CT	CC	CC	CC	CC	CC	CC	CC	CC	CC	CC	CT	CC	CC	CC	TT	CC	CC	CC	CC	CC	TT
1_50312881	1	50312881	G	A	AA	AA	GA	GA	GA	AA	GG	AA	GA	AA	GA	GA	GA	GA	AA	AA	AA	AA	GG	AA	AA	AA	GA	AA	GG	AA	AA	AA	GA	GA	GA	GG	AA	AA	AA	AA	GA	GA	GG	GA	AA	GA	GG	GA	GA
1_50702519	1	50702519	T	C	CC	CC	CC	CC	CC	CC	CC	TC	TT	CC	CC	CC	CC	TC	CC	CC	CC	CC	CC	CC	CC	TC	CC	CC	CC	CC	CC	CC	CC	TC	CC	TC	CC	TT	CC	CC	TC	CC	CC	CC	CC	TC	CC	CC	CC
1_50887901	1	50887901	C	T	CC	CT	TT	CT	CC	CT	CT	CC	CC	CC	CC	CT	CT	CC	CT	CT	CT	CT	CT	TT	CC	CC	CT	CC	CC	CC	CC	CC	CC	CC	CC	CC	TT	CC	CC	CC	CC	CT	CT	TT	CC	CT	CC	CC	CT
1_51180176	1	51180176	C	T	NN	NN	CC	NN	NN	CC	NN	NN	CC	NN	CC	CC	CC	CC	NN	NN	CC	NN	CC	NN	CC	NN	NN	CC	NN	CC	CC	CC	NN	CC	NN	CC	NN	CC	CC	CC	NN	CC	NN	CC	CC	NN	NN	CC	NN
1_51354583	1	51354583	T	C	CC	CC	CC	CC	CC	CC	TC	TC	TC	CC	CC	CC	CC	TC	CC	TC	TC	TC	TC	TC	TC	CC	CC	TC	TT	CC	TC	CC	TT	TC	TT	TC	TC	CC	TC	TC	CC	TT	CC	CC	TC	CC	TC	TT	CC
1_51754592	1	51754592	A	G	GG	GG	AG	AG	AA	AG	AG	AA	AA	AG	AG	AG	AA	AA	AG	AG	AG	AG	AA	AA	GG	AA	AG	AG	AA	GG	AG	GG	AG	GG	AG	AG	AG	AA	AG	AA	AG	AG	AG	AG	AG	AA	AG	AG	GG
1_51809917	1	51809917	A	G	AG	AA	AG	AG	AA	AG	AA	AA	AA	AG	AG	AA	AA	AA	AG	AG	AA	AG	AA	AG	AA	AA	GG	AA	AG	AA	AA	AA	AG	AA	AA	AA	AG	GG	AA	AG	AG	AA	AG	AG	AG	AA	GG	AA	GG
1_51952316	1	51952316	A	G	AA	AA	AA	AA	AA	AA	AG	AA	GG	AA	AA	AG	AA	AA	AA	AA	GG	AA	AA	AG	AA	AA	AG	AG	AG	AA	AA	AA	AG	AG	GG	AG	AG	GG	AG	AG	AG	AA	AA	AA	AA	AA	AG	GG	GG
1_52352571	1	52352571	G	C	GG	GG	GG	GG	GG	GG	GG	GG	GG	GG	GG	GG	GG	GG	GG	GG	GG	GG	GG	GG	GG	GG	GG	GG	GG	GG	GG	GG	GG	GG	GG	GC	GG	GG	GG	GG	GG	GG	GG	GG	GG	GG	GG	GG	GG
1_52677257	1	52677257	G	A	GG	GG	GG	GG	GA	GG	GG	GG	GG	GG	AA	GA	GG	GA	GG	GA	GG	GA	GG	GG	GG	GA	GG	GA	GG	GA	AA	GA	GG	GA	GA	GA	GA	AA	GA	GG	GA	GG	GG	GA	GG	GG	GA	GA	GG
1_53127010	1	53127010	C	T	TT	TT	TT	TT	TT	TT	CT	CC	TT	CT	TT	TT	CT	CT	TT	TT	CC	TT	TT	TT	TT	CT	TT	TT	CT	TT	CT	TT	CT	CT	CT	CT	TT	TT	TT	CT	TT	TT	TT	CT	CT	CC	TT	CT	TT
1_53725084	1	53725084	C	G	CG	GG	CG	GG	GG	CG	CC	CC	GG	GG	CG	CC	GG	CC	GG	CC	CG	CC	CG	GG	CG	CG	CC	GG	GG	GG	CG	GG	CG	CG	CC	CC	CG	CC	GG	GG	CG	GG	CG	GG	CG	GG	CG	CC	CC
1_53992683	1	53992683	T	C	TC	TT	CC	CC	CC	CC	CC	CC	TC	CC	TC	TC	CC	CC	CC	CC	TT	CC	CC	CC	CC	CC	CC	TC	CC	TT	CC	TC	CC	TT	CC	CC	CC	TT	TC	TC	TC	CC	CC	TT	TC	CC	CC	CC	CC
1_54227361	1	54227361	C	G	CC	CC	CC	CC	CC	CC	CG	GG	CG	CG	CG	CG	CC	CG	CG	CC	CC	CC	CC	CG	CG	CC	CG	CC	CC	CC	CC	CC	CC	CC	CC	CC	CG	GG	CC	CC	CC	CG	GG	CC	CG	CC	CC	CC	CG
1_54633389	1	54633389	T	G	TG	TT	GG	GG	GG	TG	GG	TG	TG	TG	TG	TG	TG	TG	GG	TT	TG	TT	TT	TG	TG	TG	GG	TG	TG	TT	TG	TG	TT	TG	TT	GG	GG	TT	TG	TG	TT	GG	TG	TG	TG	TG	TT	TT	GG
1_54974680	1	54974680	G	A	AA	GA	AA	GA	GA	GA	GA	GA	GG	GA	GA	GG	GG	GA	GA	GA	GG	GA	GG	AA	AA	GA	AA	GG	GG	GG	GA	GA	GG	GG	GG	GA	GA	GG	GG	GG	GG	GA	AA	GG	GA	GA	GG	GG	AA
1_55286763	1	55286763	T	C	CC	TC	TC	TC	CC	TC	TC	TT	TC	TC	TT	TC	TT	TC	TC	TC	TT	TC	TC	CC	TC	CC	CC	TT	TT	TT	TC	TC	TT	TC	TT	TC	CC	CC	TT	TT	TT	TT	CC	TT	TC	CC	TT	TT	TT
1_55686764	1	55686764	A	G	AG	AA	GG	AG	AG	GG	AA	AA	AA	AA	AG	AG	AG	GG	GG	AG	AA	AG	AA	AG	AA	AG	AA	AG	AG	AG	AG	AG	AG	AA	AG	AG	AG	GG	AG	GG	AG	AA	GG	GG	AA	AG	AG	AG	AG
1_55751852	1	55751852	G	A	GG	GG	GG	GG	GG	GG	GG	GG	GG	GG	GG	GG	GG	GG	GG	GG	GG	GG	GG	GG	GG	GG	GG	GG	GG	GG	GG	GG	GG	GG	GG	GG	GG	GG	GG	GG	GG	GG	GG	GG	GG	GG	GG	GG	GG
1_55837036	1	55837036	A	T	AT	TT	AA	AA	AA	AA	AT	TT	AT	AA	AT	AA	AA	AA	AA	AA	AT	AA	AA	AA	TT	AA	AT	AA	AA	AA	AA	AA	AA	AA	AA	AT	AT	AA	AA	AT	AA	AT	AT	AT	AT	AA	AA	AA	AA
1_55969321	1	55969321	C	T	CT	TT	CC	CC	CT	CC	CT	CT	TT	CC	TT	CT	CT	CC	CC	CC	TT	CC	TT	CC	TT	TT	TT	CC	CT	CT	CT	CT	TT	CT	TT	CT	TT	CC	CC	TT	CT	CT	CT	CC	TT	TT	CT	TT	CT
1_56313161	1	56313161	T	C	TT	TC	TT	TT	TT	TC	TT	TT	TC	TC	TT	TT	TT	TC	TT	TC	TT	TC	TT	TT	CC	TC	TC	TT	TT	TT	TC	TT	TT	TC	TC	TT	TC	TT	TT	TC	TT	TC	CC	TT	TT	TC	TT	TC	TT
1_56756227	1	56756227	T	C	CC	CC	TC	TC	TC	CC	CC	CC	CC	TC	CC	CC	CC	TC	TC	CC	CC	CC	TC	CC	CC	CC	CC	CC	CC	CC	CC	CC	CC	CC	CC	CC	TC	CC	CC	CC	CC	TC	CC	TC	TC	CC	CC	CC	CC
1_57062399	1	57062399	G	A	AA	GA	GA	GA	GA	GA	GG	GA	GA	AA	AA	GA	AA	GA	AA	GA	AA	GA	AA	GG	AA	GG	AA	AA	GA	GA	GA	GA	AA	GA	AA	AA	GG	GG	AA	AA	AA	GA	GA	GG	GA	GA	AA	AA	GG
1_57373961	1	57373961	A	G	AA	AG	AA	AG	AG	AA	AG	AG	AA	AG	AG	AG	AG	AA	AA	AA	AA	AA	AG	AA	AG	AG	AA	AG	AA	AA	AG	AG	AA	AA	AA	AA	AG	AA	AG	AA	AA	AA	AA	AG	AG	GG	AA	AA	AA
1_57587564	1	57587564	T	C	TC	CC	TC	TC	TT	TT	TC	TT	TT	TT	TT	TC	TT	TC	TC	TC	TT	TC	TT	TC	TC	TC	TT	TC	CC	TT	TT	TT	CC	TT	CC	TC	CC	CC	TC	TC	TC	CC	TT	TC	TC	TC	CC	CC	TC
1_57971459	1	57971459	T	C	TC	TC	TC	TC	CC	TC	TC	TC	TT	CC	CC	TT	TT	TC	CC	CC	TT	TC	TC	TC	CC	CC	CC	TT	TT	TT	TC	TC	TC	CC	TT	CC	TC	CC	TT	TC	TC	CC	TT	TT	CC	TT	CC	TT	CC
1_58007082	1	58007082	T	C	TC	CC	TC	TC	TC	TT	TT	TC	TC	CC	CC	TT	TC	TT	CC	CC	TC	TC	TC	TC	CC	TC	CC	TC	CC	CC	TT	CC	TC	CC	TC	CC	TC	CC	TC	CC	TC	CC	TC	TC	TC	TC	CC	TC	TC
1_58225360	1	58225360	A	G	GG	GG	GG	AA	AG	AG	AA	AG	GG	AG	AA	AA	AA	AG	GG	AG	AA	AG	AA	AG	AG	GG	GG	AG	AA	AA	AG	AG	AA	AA	AA	AA	GG	GG	AG	AA	AA	GG	AG	AG	AA	GG	AA	AA	AG
1_58342034	1	58342034	A	G	GG	AG	AG	AA	AG	AG	GG	AA	AG	AA	AG	AG	AA	AG	AA	AA	AA	AA	AG	AA	AA	AG	AA	AA	AA	AA	AA	AA	AA	AA	AA	AA	AG	AA	AA	AA	AA	AA	AA	AA	AA	AA	AA	AA	AG
1_58742955	1	58742955	T	C	CC	TC	CC	CC	CC	CC	TC	CC	CC	CC	CC	CC	CC	TC	CC	CC	CC	CC	CC	CC	CC	CC	CC	CC	CC	CC	CC	CC	CC	CC	CC	CC	CC	CC	CC	CC	CC	CC	CC	CC	CC	CC	CC	CC	CC
1_58981038	1	58981038	T	C	TC	TC	TC	CC	CC	TC	TC	TT	TT	CC	TC	TC	TT	TT	CC	CC	TT	TC	TC	CC	CC	CC	TC	TT	TC	TT	TC	TC	TC	TT	TC	TT	TC	TT	TT	TT	TC	TC	CC	CC	CC	CC	TT	TC	TC
1_59314627	1	59314627	C	A	CC	CC	AA	CA	CA	CA	CA	AA	CA	AA	AA	CA	AA	CC	AA	CA	AA	CC	CA	AA	AA	AA	CA	AA	AA	CA	CA	CA	AA	CC	AA	CA	CA	AA	AA	AA	CA	AA	AA	AA	AA	CA	CA	AA	AA
1_59569793	1	59569793	C	T	CT	CT	CT	CC	CT	CC	CC	CC	CC	CC	CT	CC	CC	CC	CC	CC	CC	CC	CC	CC	CC	CC	CC	CT	CC	CC	CC	CC	CC	TT	CC	CC	CC	CC	CT	CC	CC	CT	CC	CT	CC	CC	CC	CC	TT
1_59998783	1	59998783	T	C	CC	TC	TC	TT	TT	TC	TC	TC	TC	TT	TC	TC	CC	TC	TT	TC	CC	TC	TC	TC	TT	TT	TC	TT	TC	TC	TC	TC	TC	TC	TC	TT	TT	CC	TT	TC	CC	TC	TC	TC	TT	TT	TC	TC	TT
1_60187787	1	60187787	A	G	AA	AA	AG	AG	AA	AA	AA	AA	AA	AG	AA	AA	AG	AG	AA	AA	AA	AG	AA	AG	AG	AA	AA	GG	AG	AA	AA	AA	AG	AA	AA	AG	AG	AA	GG	AG	AA	GG	AG	AA	AG	AA	AG	AA	GG
1_60414334	1	60414334	T	C	TC	CC	TC	CC	CC	TT	TT	TC	TC	TC	TC	TC	CC	TC	TT	CC	CC	CC	TC	TC	TC	TC	TT	TT	TC	TC	TC	TC	TT	TC	TT	TT	CC	CC	TT	TC	TT	TC	TT	TT	TT	CC	TT	TT	TT
1_60620881	1	60620881	C	T	CC	CT	CC	CC	CC	CT	CC	CT	CT	CT	CT	CT	CT	CT	CT	CT	CC	TT	CT	CC	CC	CC	CC	CC	CC	CC	CT	CT	CC	CC	CT	CT	CC	CC	CC	CC	CC	CC	CC	CC	CT	CC	CC	CT	CC
1_61021024	1	61021024	A	G	AG	AG	AA	AG	AA	AG	AA	AA	AA	AA	AG	GG	AA	AG	GG	AG	AA	AG	GG	AA	AG	AG	AG	AG	GG	AG	AA	AG	GG	AG	GG	AG	AG	GG	AG	AG	GG	AG	AA	AG	AA	AG	GG	GG	GG
1_61085607	1	61085607	A	G	AG	AA	AA	AA	AG	AG	AA	AG	AG	AA	AG	AG	AA	AG	AG	AA	AG	AG	AG	AG	AG	GG	GG	AA	AA	AG	AA	AG	AG	AG	GG	GG	AA	AA	AA	AA	GG	AG	AA	AA	AA	GG	AG	GG	AG
1_61485664	1	61485664	A	G	AA	AG	AA	AG	AG	AA	AA	AA	AA	AA	AA	AA	AA	AA	AA	AA	AA	AA	AA	AA	AA	AA	AA	AA	AA	AG	AA	AA	AA	AA	AA	AA	AA	AA	AA	AA	AG	AA	AA	AA	AA	AA	AG	AA	AA
1_61618937	1	61618937	G	T	GT	GT	GG	GG	GT	GG	GT	GG	GT	GT	TT	GT	GT	GT	GT	GT	GT	TT	GT	GG	GT	GT	GT	TT	GT	GT	GT	GG	GT	GT	GT	GT	GG	GG	TT	GT	TT	GG	GG	GG	GG	GG	GT	GT	GT
1_62019053	1	62019053	T	C	TT	TT	TT	TT	TT	TT	TC	TC	TC	TT	TC	TC	TT	TT	TT	TT	TC	TT	TT	TT	TC	TT	TT	TT	TT	TT	TC	TT	TC	TC	CC	TC	TT	TT	TT	TC	TT	TT	TT	TT	TT	TT	TT	CC	TT
1_62168939	1	62168939	G	A	AA	AA	GA	GA	GA	AA	AA	AA	GA	GA	AA	GA	AA	AA	GA	GA	GA	AA	AA	GA	GA	AA	GA	AA	AA	AA	GA	AA	AA	AA	GA	GA	AA	GG	AA	GA	GA	AA	GA	GA	GA	AA	AA	GA	AA
1_62423109	1	62423109	A	G	GG	AG	AA	AG	AA	GG	AG	AG	AA	AG	GG	AG	AG	GG	AA	AG	GG	AG	GG	AG	AA	GG	GG	GG	AG	GG	GG	GG	GG	GG	AG	AG	AG	GG	GG	GG	GG	AG	AA	AA	AG	GG	GG	AG	GG
1_63010352	1	63010352	G	A	GA	AA	AA	GA	GG	GG	GA	GG	GA	GA	GA	GA	GA	GA	GG	AA	AA	AA	AA	GA	GA	GG	GA	GA	GG	GA	GG	GG	GA	GA	GA	GA	GA	AA	GA	GG	AA	GA	GG	GG	GA	GG	GA	GA	AA
1_63494333	1	63494333	T	A	TT	TT	TT	TT	TT	TA	TA	TA	TT	TT	TT	TA	AA	TT	TA	AA	AA	AA	AA	AA	TT	TT	TA	TA	TA	AA	AA	TT	TA	AA	AA	TA	TT	AA	TA	TA	AA	TA	TT	TT	TT	TT	TA	AA	TA
1_63563545	1	63563545	T	C	CC	TC	CC	CC	CC	CC	TC	TC	TC	CC	CC	TC	TT	CC	TC	TT	TT	TT	TT	TT	CC	CC	TC	TC	TC	TT	TT	CC	TC	TT	TT	TC	TC	TT	TC	TC	TC	TC	CC	CC	CC	CC	TC	TT	TC
1_63584748	1	63584748	C	T	CC	CC	TT	CT	CT	TT	CT	CT	CT	CT	CT	CT	CC	TT	CC	CC	CC	CC	CC	CC	CT	TT	CT	CT	CC	CC	CC	TT	CC	CT	CC	CT	CT	CC	CT	CC	CC	CT	TT	TT	TT	TT	CC	CC	CT
1_63647203	1	63647203	C	T	CC	CC	TT	CT	CT	TT	CT	CT	CT	CT	CT	CT	CC	TT	CC	CT	CC	CC	CC	CT	CT	TT	CT	CT	CC	CC	CC	TT	CC	CC	CC	CT	CT	CC	CT	CC	CC	CT	TT	TT	TT	TT	CC	CC	CT
1_63725298	1	63725298	G	A	GG	GG	AA	GG	GG	GA	GA	GA	GA	GA	GG	GA	GG	GA	GG	GA	GG	GG	GG	GA	AA	AA	GA	GA	GG	GG	GG	AA	GG	GG	GG	GA	GA	GG	GA	GG	GG	GA	AA	AA	AA	AA	GG	GG	GA
1_63735227	1	63735227	G	A	GG	GA	AA	GG	GG	GA	GA	GA	GA	GA	GG	GA	GG	GA	GG	GA	GG	GG	GG	GA	AA	AA	GA	GA	GG	GG	GG	AA	GG	GG	GG	AA	GA	GG	GA	GG	GG	GA	AA	AA	AA	AA	GG	GG	GA
1_63754611	1	63754611	G	A	AA	AA	GG	GA	GA	GA	GA	GA	GA	GA	AA	GA	AA	GA	GG	GA	AA	AA	AA	GA	GG	GG	GA	GA	AA	AA	AA	GG	AA	AA	AA	GA	GA	AA	GA	AA	AA	GG	GG	GG	GG	GG	AA	AA	GA
1_63771441	1	63771441	A	G	GG	GG	AA	AG	AG	AG	AG	AG	AG	AG	GG	AG	GG	AG	AA	AG	GG	GG	GG	AG	AA	AA	AG	AG	GG	GG	GG	AA	GG	GG	GG	AG	AG	GG	AG	GG	GG	AA	AA	AA	AA	AA	GG	GG	AG
1_63856673	1	63856673	G	A	GG	GG	GA	GG	GG	GA	GA	GG	GA	GG	GA	GG	GA	GA	GG	GG	GG	GG	GG	GA	AA	AA	GA	AA	GG	GG	GG	AA	GG	GG	GG	GA	GA	GG	AA	GG	GG	GG	AA	AA	AA	GA	GG	GG	GA
1_63856730	1	63856730	T	C	TT	TT	TC	TT	TT	TC	TC	TT	TC	TT	TC	TT	TC	TC	TT	TT	TT	TT	TT	TC	CC	CC	TC	CC	TT	TT	TT	CC	TT	TT	TT	TC	TC	TT	CC	TT	TT	TT	CC	CC	CC	TC	TT	TT	TC
1_63883893	1	63883893	G	A	GG	GG	GA	GG	GG	GA	GA	GG	GA	GG	GA	GG	GA	GA	GG	GG	GG	GG	GG	GA	AA	AA	GA	AA	GG	GG	GG	AA	GG	GG	GG	GA	GA	GG	AA	GG	GG	GG	AA	AA	AA	GA	GG	GG	GA
1_64010457	1	64010457	A	G	AG	AA	GG	GG	GG	GG	GG	AG	AG	GG	AG	AA	AA	GG	AG	AG	AA	AA	AA	GG	GG	GG	GG	GG	AG	AG	AG	GG	AG	AG	AA	AG	AG	GG	GG	GG	AG	AG	GG	GG	GG	GG	AG	AA	GG
1_64410748	1	64410748	C	T	CC	CT	CC	CC	CC	CC	CC	CC	CT	CC	CC	CC	CC	CC	CC	CC	CT	CC	CC	CC	CC	CC	CC	CC	CC	CC	CT	CC	CC	CC	CC	CC	CC	CC	CC	CC	CC	CC	CC	CC	CC	CC	CC	CC	CC
1_64811032	1	64811032	C	T	CC	CT	CC	CC	CC	CC	CT	CC	CC	CC	CC	CC	CC	CC	CC	CC	CC	CC	CC	CC	CC	CC	CT	CC	CC	CC	CC	CC	CC	CC	CC	CC	CC	CC	CC	CC	CC	CC	CC	CC	CC	CC	CC	CC	CC
1_64850012	1	64850012	C	T	CC	CC	CC	CC	CC	CC	CC	CC	CC	CC	CC	CC	CC	CC	CC	CC	CC	CC	CC	CC	CC	CC	CC	CC	CC	CC	CC	CC	CC	CC	CC	CC	CC	CC	CC	CC	CC	CC	CC	CC	CC	CC	CC	CC	CC
1_64850037	1	64850037	G	T	GG	GG	GG	GG	GG	GG	GG	GG	GG	GG	GG	GG	GG	GG	GG	GG	GG	GG	GG	GG	GG	GG	GG	GG	GG	GG	GG	GG	GG	GG	GG	GG	GG	GG	GG	GG	GG	GG	GG	GG	GG	GG	GG	GG	GG
1_64853397	1	64853397	C	T	CC	CC	CC	CC	CC	CC	CC	CC	CC	CC	CC	CC	CC	CC	CC	CC	CC	CC	CC	CC	CC	CC	CC	CC	CC	CC	CC	CC	CC	CC	CC	CC	CC	CC	CC	CC	CC	CC	CC	CC	CC	CC	CC	CC	CC
1_64853791	1	64853791	G	A	GG	GG	GG	GG	GG	GG	GG	GG	GG	GG	GG	GG	GG	GG	GG	GG	GG	GG	GG	GG	GG	GG	GG	GG	GG	GG	GG	GG	GG	GG	GG	GG	GG	GG	GG	GG	GG	GG	GG	GG	GG	GG	GG	GG	GG
1_65117465	1	65117465	T	C	TC	TC	TT	TC	TC	TC	TT	TT	TT	TT	TC	TT	TC	TC	CC	CC	TT	TC	TT	TC	TC	TC	TT	TT	CC	TT	TC	TT	TC	TT	TT	TT	TT	TT	TT	TC	TT	TC	TT	TC	TT	TC	TC	TT	TT
1_65447056	1	65447056	A	G	AA	AA	AA	AG	AG	AG	AA	AA	GG	AA	AA	AA	AG	GG	GG	GG	AG	AG	AA	GG	AG	GG	AA	AG	AG	AA	AG	AG	AG	AA	AA	AA	GG	GG	AG	AG	GG	GG	GG	GG	AG	GG	GG	AA	AA
1_65649311	1	65649311	G	A	GA	GG	GA	GA	GA	GA	GA	AA	GG	AA	GG	GG	GG	GG	GG	GG	GA	GA	GA	GG	GA	GG	GA	GA	GG	GG	GG	GA	GG	GG	GG	GG	GG	GG	GA	GA	GA	GG	GG	GG	GA	GG	GG	GG	GA
1_65906143	1	65906143	A	C	CC	AC	CC	AC	AC	CC	AC	AC	AC	AA	CC	AC	AC	CC	AC	AC	AA	AA	CC	AC	AA	AC	CC	AC	AC	AC	CC	AC	AC	CC	AA	AC	AC	AA	AC	AC	AA	CC	CC	AC	AC	AC	AC	AA	AA
1_66252232	1	66252232	C	T	CC	CC	CC	CT	CT	CC	CC	CC	CT	CC	CC	CC	CT	CC	CC	CT	CT	CC	CT	TT	CC	CT	CC	CC	CT	CC	CT	CC	CT	CT	CC	CC	CT	CC	CC	CT	CC	TT	CC	CC	CC	CT	CT	CC	CC
1_66638642	1	66638642	C	T	CT	CC	TT	CT	CT	CT	CT	TT	CT	CT	CC	CT	CT	CT	CT	TT	CT	TT	TT	CT	TT	CT	CT	CT	CC	TT	TT	TT	CT	CC	CT	CC	CT	CC	CT	CC	CT	TT	TT	CT	CT	CT	CC	CT	CT
1_66927939	1	66927939	A	C	AA	AA	AA	CC	CC	AC	AA	AA	AA	AC	AA	AC	AA	AC	CC	AA	AC	AA	AA	AC	AA	CC	AA	AC	AA	AA	AC	AA	AA	AC	AA	AC	CC	AA	AC	AA	AC	CC	CC	CC	CC	CC	AC	AA	AC
1_67079133	1	67079133	G	A	GA	GA	AA	AA	AA	GA	GA	AA	GA	GA	GA	AA	GA	AA	AA	AA	GG	AA	AA	AA	AA	AA	GA	GA	GA	GA	AA	AA	AA	GA	AA	GA	AA	AA	GA	AA	GG	AA	GA	AA	GA	AA	GA	AA	AA
1_67202170	1	67202170	T	C	TT	TT	TT	CC	CC	CC	TC	TT	TT	TC	TC	TT	TC	TC	TC	TC	TT	TC	TC	CC	TC	CC	CC	TC	TC	TT	TC	TT	TC	TC	TT	TC	TT	TT	TC	TC	TT	TC	TC	TC	CC	CC	TC	TT	CC
1_67512486	1	67512486	G	A	GG	GG	GA	AA	AA	GA	GG	GG	GA	GA	GG	GG	GG	GA	GA	GA	GG	GG	GA	AA	GG	AA	GG	GG	GG	GG	GG	GG	GA	GG	AA	GG	GA	GG	GG	GG	GG	AA	GA	GA	AA	GA	GG	AA	GG
1_67565552	1	67565552	G	A	GG	GG	GA	AA	AA	GA	GG	GG	GA	AA	GA	GA	GA	GA	GA	GA	AA	GG	AA	AA	GG	AA	GG	GG	GA	AA	GA	GG	AA	GG	AA	GG	GA	GG	GG	GA	GA	AA	GA	GA	AA	AA	AA	AA	GA
1_67573929	1	67573929	T	C	TT	TT	TT	TT	TT	TT	TT	TT	TT	TT	TT	TT	TT	TT	TT	TT	TT	TT	TT	TT	TT	TT	TT	TT	TT	TT	TT	TT	TT	TT	TT	TT	TT	TT	TT	TT	TT	TT	TT	TT	TT	TT	TT	TT	TT
1_67634607	1	67634607	G	C	GG	GG	GC	CC	CC	CC	GG	GC	CC	CC	GG	GC	GG	CC	CC	CC	GG	CC	CC	CC	CC	CC	GC	CC	GG	GG	GC	GC	GG	GG	GG	GC	CC	GG	CC	GG	GG	GC	CC	CC	GC	CC	GG	GG	GC
1_67637790	1	67637790	C	T	CC	CC	CT	TT	TT	TT	CC	CT	TT	TT	CC	CT	CC	TT	TT	TT	CC	TT	TT	TT	TT	TT	CC	TT	CC	CC	CT	CC	CC	CC	CC	CT	TT	CC	TT	CC	CC	CT	TT	TT	CT	TT	CC	CC	CT
1_67670088	1	67670088	G	C	GG	GG	GC	CC	CC	CC	GC	GC	CC	CC	GG	CC	GG	CC	CC	CC	GG	CC	CC	CC	CC	CC	GC	CC	GG	GG	GC	CC	GG	GG	GG	GC	CC	GG	CC	GG	GG	GC	CC	CC	GC	CC	GG	GG	GC
1_67670089	1	67670089	G	A	GG	GG	GA	AA	AA	AA	GA	GA	AA	AA	GG	AA	GG	AA	AA	AA	GG	AA	AA	AA	AA	AA	GG	AA	GG	GG	GA	GG	GG	GG	GG	GA	AA	GG	AA	GG	GG	GA	AA	AA	GA	AA	GG	GG	GA
1_67866477	1	67866477	C	T	CC	CC	CC	CC	CC	CT	CC	CC	CT	CT	CC	CC	CC	CT	CC	CC	CT	CT	CC	CC	CC	CT	CC	CT	CC	CC	CT	CT	CC	CC	CC	CT	CT	CC	CT	CC	CT	CT	CC	CC	CT	CT	CC	CC	CC
1_68240085	1	68240085	C	T	CC	CC	CT	TT	TT	TT	CC	CT	TT	TT	CC	TT	CC	CT	CT	TT	TT	TT	TT	CT	CC	TT	TT	TT	CC	CT	TT	CT	CT	TT	TT	TT	TT	CC	TT	CT	CC	CT	CT	CT	CT	TT	CC	TT	TT
1_68423714	1	68423714	G	A	AA	GA	GA	GG	GG	GG	GG	GA	AA	GG	AA	GG	GA	GG	GG	GG	AA	GA	GG	GG	GG	GG	GG	GA	GA	GA	GG	GG	GA	AA	AA	GG	GG	GG	GA	GG	GA	GG	GA	GG	GA	GG	GA	AA	GG
1_68573027	1	68573027	C	T	TT	CT	CT	CT	CT	CC	CC	CT	CT	CC	CT	CT	CT	CC	CC	CC	CC	CC	CC	CC	CT	CC	CC	CC	CT	CC	CT	CC	CT	CC	TT	CT	CT	CC	CC	CC	CC	CC	CT	CT	CT	CC	CC	TT	CC
1_68881361	1	68881361	C	T	CT	CC	TT	TT	TT	TT	CT	CT	TT	CT	CT	CT	TT	TT	CC	TT	TT	TT	TT	TT	TT	CT	CT	CT	CC	TT	CT	CT	CT	CT	CT	TT	CT	CC	CT	CT	TT	TT	CT	CC	TT	CT	CT	CT	TT
1_68999449	1	68999449	C	T	CC	CC	CT	CT	CT	CT	CT	CT	TT	TT	CC	TT	CT	CT	CT	TT	CC	CT	TT	CT	CT	TT	TT	CT	CC	CC	TT	CT	CC	CT	CT	TT	TT	CC	CT	CT	CT	TT	TT	TT	CT	TT	CT	CT	TT
1_69361730	1	69361730	C	T	CC	CC	CT	TT	TT	CT	CC	CC	CC	CT	CC	CC	CC	CT	CT	TT	CC	TT	CT	TT	CC	TT	CT	CC	CC	CC	CT	TT	CC	CC	CC	CT	CT	TT	CC	CC	CC	TT	CC	CC	CT	CT	CC	CC	CT
1_69366288	1	69366288	T	C	TT	TT	TC	CC	CC	TC	TT	TC	TT	TC	TT	TT	TT	TC	TC	CC	TT	CC	TC	CC	TT	CC	TC	TT	TT	TT	TT	TC	TT	TT	TT	TC	TC	CC	TT	TT	TT	CC	TC	TC	TC	TC	TT	TT	TC
1_69404385	1	69404385	A	C	AA	AC	AC	CC	CC	AC	AC	AC	AA	AC	AA	AA	AA	AC	AA	AC	AA	AC	AC	CC	AA	CC	CC	AA	AC	AA	AA	AC	AC	AA	AA	AC	AC	AA	AA	CC	AA	CC	AC	AC	CC	AC	AC	AA	AC
1_69685828	1	69685828	C	T	CC	CC	CT	TT	TT	TT	CT	CC	CT	CT	CC	CC	CC	CT	CT	TT	CC	TT	CT	TT	CT	TT	CT	TT	CT	CC	CT	CT	CC	CT	CC	CT	TT	CC	TT	CC	CC	TT	CT	TT	CT	CT	CC	CC	TT
1_69878751	1	69878751	G	C	GC	GG	GC	GG	GG	GG	GG	GC	GG	GG	GG	GG	GG	GG	GG	GG	GG	GG	GG	GG	GC	GG	GC	GG	GG	GG	GG	GG	GG	GC	GG	GC	GC	CC	GG	GG	GG	GG	GC	GG	GC	GC	GG	GG	GG
1_70198124	1	70198124	G	C	GC	GC	GC	GC	GC	GG	GC	GC	GG	GG	GG	GC	GC	GG	GG	GG	GG	GG	GC	GG	GC	GG	GC	GG	GC	GG	GC	GC	GC	CC	GG	GG	GC	CC	GG	GC	CC	GG	GC	GG	GC	GC	CC	GG	GG
1_70765233	1	70765233	A	C	AC	AC	AC	AC	AC	CC	CC	AC	CC	CC	AC	AA	AC	CC	CC	CC	CC	CC	AC	CC	AC	CC	AC	AC	AA	AA	AC	AC	AA	AC	AA	AA	AC	AC	AC	AA	CC	AC	CC	CC	AC	CC	AA	AA	AC
1_71158181	1	71158181	A	T	AA	AA	AA	AT	AT	AA	AA	AT	AA	AA	AA	AT	AA	AA	AT	AA	AA	AA	AA	AT	AA	AT	AT	AT	AT	AA	AA	AA	AT	AT	AT	AA	TT	AT	AT	AA	AA	AA	AT	AT	AA	TT	AA	AT	TT
1_71429144	1	71429144	T	C	TT	TT	TT	TT	TT	TC	TT	TC	TT	TT	TT	TT	TT	TT	TT	TT	TT	TT	TT	TT	TT	TC	TT	TT	TT	TT	TT	TT	TT	TC	TT	TT	TT	TT	TT	TT	TT	TT	TC	TC	TT	CC	TT	TT	TC
1_71757729	1	71757729	G	A	GG	GG	GG	GG	GG	GA	GG	GA	GG	GG	GA	GG	GA	GG	GG	GG	GG	GG	GG	GG	GG	GA	GG	GG	GG	GG	GG	GG	GG	GG	GG	GG	GG	GG	GG	GG	GG	GG	GG	GG	GG	AA	GG	GG	GG
1_72157855	1	72157855	C	T	CT	CT	CT	CC	CC	CC	CT	CC	TT	CT	CC	CC	CC	CT	CT	CT	CC	CC	CT	CT	CT	CC	CT	TT	CC	CC	CT	TT	CC	CC	CC	CC	CT	TT	TT	CT	CC	CT	TT	CT	TT	CT	CC	CC	TT
1_72253623	1	72253623	T	C	CC	CC	TC	TC	TC	TC	CC	TC	TC	TC	TC	CC	CC	TC	TC	TC	CC	TC	TC	TC	TT	TT	TC	TC	TC	CC	CC	TC	CC	CC	CC	CC	TT	TC	TC	CC	CC	TT	TC	CC	TT	TC	CC	CC	TC
1_72325333	1	72325333	C	T	CC	CC	CT	CC	CC	CT	CC	CT	CC	CT	CC	CC	CT	CT	CT	CT	CC	CT	TT	CT	TT	CT	CT	TT	CC	CC	CT	CT	CC	CC	CC	CC	TT	CT	TT	CC	CC	TT	CT	CT	TT	CC	CC	CC	CT
1_72327470	1	72327470	C	T	CC	CC	CT	CC	CC	CT	CC	CT	CC	CT	CC	CC	CT	CT	CT	CT	CC	CT	TT	CT	TT	CT	CT	TT	CC	CC	CT	CT	CC	CC	CC	CC	TT	CT	TT	CC	CC	TT	CT	CT	TT	CC	CC	CC	CT
1_72334549	1	72334549	C	A	CC	CC	CA	CC	CC	CA	CC	CA	CC	CA	CC	CC	CA	CA	CA	CA	CC	CA	AA	CA	AA	CA	CA	AA	CC	CC	CA	CA	CC	CC	CC	CC	AA	CA	AA	CC	CC	AA	CA	CA	AA	CA	CC	CC	CA
1_72701260	1	72701260	G	C	GG	GG	GG	GC	GC	GC	GC	GG	GG	GG	GG	GG	GC	GC	GG	GG	GC	GG	GG	GG	GG	GC	GG	GC	GC	GG	GG	GC	GG	GC	GG	GG	CC	GG	GC	GC	GG	CC	GC	GC	GC	GG	GC	GG	GC
1_72814522	1	72814522	T	A	TT	TT	TA	TA	AA	AA	TT	TA	TA	TA	AA	TA	AA	TA	AA	TA	TT	TA	AA	AA	AA	AA	TA	TA	TT	TA	TT	TA	TT	TA	TT	TT	AA	TA	TA	TA	AA	AA	AA	AA	AA	AA	TT	TT	AA
1_73227405	1	73227405	T	C	TT	TT	TT	TC	TT	TT	TC	TT	TC	TT	TC	TT	TC	TT	TC	TC	TC	TC	TT	TT	TC	TC	TC	TT	TT	TT	TT	TC	TT	TT	TT	TT	TC	TT	TT	TT	TC	TC	CC	CC	TC	TC	TT	TT	TC
1_73719737	1	73719737	A	G	GG	GG	AG	AG	AA	AA	AG	GG	GG	AG	GG	AG	AA	AG	AG	AA	AG	AA	AA	GG	AG	GG	AG	GG	AG	GG	AG	GG	AG	AG	GG	GG	AG	GG	GG	AG	GG	AA	GG	GG	GG	AG	AA	GG	GG
1_73922056	1	73922056	A	G	AA	AG	AG	AG	AG	GG	AG	AG	AG	AG	GG	GG	AA	GG	AG	GG	AA	GG	AG	GG	GG	GG	AG	GG	AA	AG	AG	GG	AA	AA	GG	GG	AG	AA	GG	AG	GG	AG	AG	AG	AA	GG	AA	GG	GG
1_74251950	1	74251950	A	G	AG	GG	AG	AG	AG	GG	AG	AG	AG	GG	AG	AA	GG	AG	GG	AA	AA	AG	GG	AG	GG	AG	GG	GG	AG	AA	GG	GG	AG	AG	AG	AA	GG	GG	GG	AA	AA	GG	AG	AG	AG	GG	AG	AG	AG
1_74652025	1	74652025	A	G	NN	GG	AG	NN	NN	AA	GG	AA	AA	GG	NN	GG	GG	AA	AG	AA	GG	GG	GG	AA	NN	GG	GG	AG	NN	GG	GG	GG	GG	GG	AA	GG	AA	GG	AA	NN	GG	NN	NN	NN	NN	NN	AG	AA	GG
1_74686435	1	74686435	G	A	AA	AA	AA	GA	GA	AA	AA	GA	GA	AA	GA	AA	AA	AA	AA	GA	GA	GG	AA	GA	AA	AA	GA	AA	GA	AA	AA	AA	GA	AA	AA	GA	AA	AA	AA	GA	GG	GG	AA	AA	AA	AA	GA	AA	GA
1_75194973	1	75194973	G	C	GG	GG	GG	GG	GC	GC	GG	GG	GG	GG	GG	GG	GG	GC	GG	CC	GG	GC	GG	GC	GG	GC	GG	GC	GG	GG	GG	GG	GG	GG	GG	GG	GC	CC	GC	GG	GG	GC	CC	CC	GC	GG	GG	GG	GG
1_75460142	1	75460142	C	T	CC	CC	CC	CC	CC	CT	CT	CC	CT	CT	CC	CT	CC	CT	CC	TT	CT	TT	CT	CT	CT	CT	TT	CC	CC	CC	CC	CC	CC	CC	CC	CC	CC	CC	CC	CC	CC	CT	CT	CT	CT	CT	CC	CC	CC
1_75656763	1	75656763	G	T	GT	GG	TT	GT	GT	TT	GT	TT	GT	GT	GT	TT	GG	TT	TT	GT	TT	GT	GG	TT	TT	TT	TT	TT	TT	GT	TT	TT	TT	GT	GT	TT	TT	TT	TT	GT	GT	TT	TT	TT	TT	TT	GT	GT	TT
1_75849744	1	75849744	G	T	GG	GG	GG	GG	GT	GT	GT	GT	GG	GT	GT	GG	GG	GT	GT	GG	GG	GG	GG	TT	GG	GG	GG	GG	GT	GG	GG	GG	GT	GG	GG	GG	GT	GG	GG	GG	GG	GG	GG	GG	GG	GT	GG	GG	GT
1_75920677	1	75920677	A	G	GG	GG	GG	GG	GG	AA	AG	GG	GG	AG	GG	AG	GG	AG	GG	AG	GG	AA	AG	GG	GG	GG	AG	GG	AA	GG	AG	AG	AA	AG	GG	GG	GG	AA	GG	AA	GG	AG	GG	GG	GG	GG	AG	GG	GG
1_76116756	1	76116756	T	C	TT	NN	NN	NN	NN	NN	TT	TT	NN	NN	TT	TT	NN	NN	NN	NN	NN	NN	TT	NN	NN	TT	TT	TT	TT	NN	TT	TT	NN	TT	NN	NN	NN	TT	TT	TT	NN	NN	NN	NN	TT	NN	TT	NN	NN
1_76516815	1	76516815	C	T	CC	CC	CT	CT	TT	CT	CC	CT	CT	CC	CT	TT	CC	CC	TT	CT	CC	CT	CT	CT	TT	CT	TT	CT	CC	CC	CC	CC	CC	CC	CC	TT	TT	TT	CT	CT	CC	TT	TT	TT	CT	CC	CC	CC	CT
1_76998121	1	76998121	A	G	GG	GG	AG	AG	AG	AA	AA	AG	AG	AG	GG	AG	AA	AA	AA	AA	GG	AA	AA	AG	AA	AA	AA	AA	AG	GG	AG	AG	AG	AA	AG	GG	AA	AA	AA	AG	GG	AA	AA	AA	AA	AA	AA	AG	AG
1_77290761	1	77290761	T	C	TC	TT	CC	TC	TC	TC	TC	CC	CC	TC	TC	TT	TT	CC	TC	TC	TC	TT	TT	CC	CC	CC	CC	CC	TT	TC	TC	TC	TT	TT	TT	CC	CC	CC	CC	TC	CC	TC	TC	CC	TC	TC	TT	TT	TC
1_77538925	1	77538925	T	C	CC	CC	CC	CC	TC	CC	CC	CC	TC	CC	CC	CC	CC	CC	CC	TC	CC	TC	CC	CC	TC	TC	CC	TC	TC	TC	CC	CC	TC	TC	CC	CC	CC	TT	TC	TC	CC	TC	TT	TC	TC	CC	TC	CC	CC
1_77914329	1	77914329	A	G	AG	AA	AG	AG	AA	AA	AG	AG	AA	AG	AA	AG	AA	AA	AA	AG	AA	AG	AG	AA	AG	AG	AG	AA	AA	AA	AG	AG	AA	AG	AG	GG	AA	AA	AA	AG	AA	AG	GG	GG	AG	AA	AG	AG	AA
1_78100775	1	78100775	C	T	CC	CC	CC	CT	TT	CT	CC	CC	CT	CC	CC	CC	CT	CT	TT	CT	CC	CT	CT	CC	TT	CC	CT	CT	CC	CC	CT	CC	CC	CC	CC	CC	CT	TT	CT	CC	CC	CC	CT	CT	TT	CT	CC	CC	CC
1_78258916	1	78258916	T	C	TC	TC	CC	TT	TT	TC	TC	TC	TT	TC	CC	CC	CC	TC	TC	TC	TC	TC	TC	TC	TC	TC	TT	TC	CC	TC	TC	CC	CC	CC	CC	TC	TT	TT	TC	CC	CC	TC	TT	TC	TT	CC	CC	CC	TC
1_78505323	1	78505323	G	T	TT	GT	GT	TT	GT	TT	GT	TT	GT	TT	TT	GT	TT	TT	TT	GT	GT	GT	GG	GG	GT	GT	GT	GT	GT	TT	GT	TT	GT	TT	TT	TT	GT	GG	GT	TT	TT	TT	GT	TT	GG	GT	TT	TT	TT
1_78856675	1	78856675	T	C	CC	CC	CC	TC	TT	TT	TC	CC	TT	CC	CC	TC	CC	TC	TC	TT	CC	TC	TC	TT	TC	TC	TT	CC	CC	CC	TC	TC	CC	CC	CC	CC	TC	TT	CC	CC	TC	TT	TT	TT	TT	CC	CC	CC	TC
1_78890790	1	78890790	C	G	CG	CG	GG	CG	CC	CC	CG	GG	CC	CG	GG	CG	GG	CG	CC	CC	GG	CG	CG	CC	CC	CG	CC	CC	GG	GG	CG	CG	GG	CG	CC	CG	CG	CC	CC	GG	CG	CC	CC	CC	CC	CG	CG	CC	CC
1_79308490	1	79308490	C	T	CC	CC	CT	CT	TT	TT	CT	CC	TT	CC	CC	CC	CC	CT	TT	CT	CC	CT	CC	TT	TT	TT	CT	CT	CC	CC	CC	CC	CC	CC	CC	CC	CT	CC	CT	CC	CC	TT	TT	TT	CT	CT	CC	CC	TT
1_79390478	1	79390478	T	C	TT	TT	TT	TC	CC	TT	TC	TT	TT	TT	TT	TT	CC	TT	TT	TT	TC	TT	TT	TT	TT	TT	TT	TT	TT	TC	TT	TT	TT	TT	TT	TC	TT	TT	TT	TT	TT	TT	TT	TT	TT	TC	TT	TT	TT
1_79615274	1	79615274	A	G	AG	AG	AA	AA	AA	GG	GG	AA	AG	AG	AG	AA	AG	AG	AG	AG	AA	AA	AA	AG	AA	AA	AA	AG	AA	AA	AA	AA	AA	AA	AA	AA	AG	AA	AG	AA	AA	AA	AA	AA	AA	AG	AA	AA	AA
1_79953284	1	79953284	G	A	GA	GA	GA	GG	GG	GG	AA	GG	GG	GA	GA	GG	GG	GG	GG	GG	GG	GG	GG	GG	GG	GA	GA	GA	GG	GG	GA	GG	GG	GG	GG	GG	GG	AA	GA	GG	GG	GG	GG	GG	GG	GA	GG	GG	GG
1_80214609	1	80214609	G	A	GG	GG	GG	GA	GA	GG	GA	GA	GA	GG	GG	GG	GG	GA	GG	GA	GG	GA	GG	AA	GG	AA	GA	GG	GG	GG	GG	GA	GG	GG	GG	GG	GA	GG	GG	GG	GG	GG	GA	GA	GG	AA	GG	GG	GG
1_80245187	1	80245187	A	G	GG	GG	AG	AG	AG	AA	AG	AG	AG	GG	AG	GG	AG	AA	GG	AG	GG	AA	AG	AA	GG	AA	AA	AG	GG	AG	AG	AG	GG	GG	GG	GG	AG	AA	AG	GG	GG	AG	AG	AG	AG	AA	GG	GG	AG
1_80351129	1	80351129	C	G	CC	CC	CC	CG	CG	GG	CC	CC	CC	CC	CC	CC	CC	GG	CG	CC	CC	CC	CC	CC	CC	CC	CG	CG	CC	CC	CC	CC	CC	CC	CC	CC	CC	CC	CG	CC	CC	CG	CG	CC	GG	CG	CC	CC	CC
1_80743112	1	80743112	C	T	CT	TT	CC	CT	CC	CC	CT	CT	CC	CT	CC	CT	CT	CC	CC	CT	TT	CT	CT	CT	CC	CC	CT	CT	CT	CC	CT	CT	CT	CC	CT	TT	CT	CC	CT	CC	CC	CT	CC	CT	CT	CC	CC	CT	CC
1_81143130	1	81143130	C	G	CC	CC	CC	CC	CC	CC	CC	CC	CC	CC	CC	CC	CG	CC	CC	CC	CC	CC	CC	CC	CC	CC	CC	CC	CC	CG	CG	CG	CC	CG	CG	GG	CC	CC	CC	CC	CG	CC	CC	CC	CC	CC	CG	CG	CC
1_81340569	1	81340569	T	C	CC	TC	TC	TC	TT	TC	TC	TC	TC	TC	TT	TT	TC	TT	TT	TC	TT	TC	TT	TT	TT	TT	TC	TT	TC	TC	CC	TC	TC	TC	TT	TT	TT	TT	TT	TC	TC	CC	TT	TT	TT	TT	TC	TT	TT
1_81607489	1	81607489	C	T	TT	TT	TT	CT	TT	CT	CT	CT	CC	TT	TT	TT	CT	CT	CT	CT	TT	TT	TT	CT	CT	TT	CT	TT	TT	CT	TT	CT	TT	CT	CC	CT	CT	CC	TT	CT	CC	CC	CT	CT	CT	TT	CT	CC	TT
1_81722502	1	81722502	T	C	TT	TT	TT	TT	TT	CC	TT	TC	TT	TT	TT	TC	TC	TC	TC	TT	TT	TT	TC	TT	TT	TC	TT	TC	TC	TC	TT	TT	TC	CC	CC	TC	TC	TT	TC	TC	TT	TC	TT	TC	TT	CC	CC	CC	TC
1_81788715	1	81788715	G	A	GA	AA	GA	GA	GA	GG	GA	GG	GG	AA	AA	GA	GA	GA	GG	GG	GA	GA	GA	GA	GA	GA	GA	GA	GA	AA	AA	GA	GA	GG	GG	AA	GG	GG	GA	GA	GG	GG	GA	GA	GA	GG	GG	GG	GA
1_81936028	1	81936028	T	C	TT	TC	TT	TT	TT	TC	TC	TC	TT	TT	TT	TC	TC	TT	TT	TT	TT	TC	TC	TT	TT	CC	TC	TC	CC	TT	TC	TT	CC	CC	TC	TT	TC	TT	TC	TC	TT	TC	TC	CC	TT	CC	CC	TC	TC
1_82132963	1	82132963	A	C	AA	AA	AA	AA	AA	AA	AA	AA	AA	AC	CC	AA	AC	AA	AA	AA	AA	AA	AA	AA	AA	AA	AA	AA	AA	AC	AC	AC	AA	AA	AA	AA	AA	AA	AA	AA	AA	AA	AA	AA	AA	AA	AA	AA	AC
1_82542857	1	82542857	C	T	CT	CT	CT	CC	CC	CT	CT	CC	CC	CT	CT	CC	CC	CT	CC	CC	CC	CT	CT	TT	TT	TT	CT	CT	CC	CT	TT	CT	CC	CC	CC	CC	CT	TT	CT	CC	CC	CC	CT	CT	CC	CT	CC	CC	CC
1_82846134	1	82846134	A	G	GG	GG	AG	GG	AG	AA	AG	GG	AG	AG	GG	AG	AG	AA	AG	GG	GG	GG	AG	AA	AG	AG	AA	AG	GG	GG	AG	AG	GG	GG	GG	GG	GG	AA	AG	AG	GG	AG	AA	AA	AA	GG	GG	GG	AG
1_83246812	1	83246812	G	A	GG	GA	GA	GG	GG	GA	GG	GG	GG	GA	GG	GG	GG	GG	GG	GG	GG	GG	GG	GG	GG	GG	GG	GG	GA	GG	GG	GG	GA	GG	GG	GG	GA	GG	GG	GG	GG	GG	GG	GG	GG	GG	GG	GG	GG
1_83646830	1	83646830	T	C	TT	TT	TT	TT	TT	TT	TT	TT	TT	TT	TT	TT	TT	TT	TT	TT	TT	TT	TT	TT	TT	TT	TT	TT	TT	TT	TT	TT	TT	TT	TT	TT	TT	TT	TT	TT	TT	TT	TT	TT	TT	TT	TT	TT	TT
1_83725357	1	83725357	G	A	AA	AA	AA	AA	GA	GA	AA	GA	GA	GA	AA	AA	AA	AA	GA	GA	AA	GA	AA	GA	GA	AA	GA	GA	GA	AA	AA	AA	GA	GA	AA	AA	AA	AA	GA	GG	AA	GG	AA	AA	AA	AA	GA	AA	GA
1_84004385	1	84004385	C	G	CC	CC	CC	CG	GG	CG	CG	CC	CG	CG	CC	CC	CC	CC	CG	CG	CC	CC	CG	CG	CC	CC	GG	CG	CC	CC	CG	CC	CC	CC	CC	CC	CG	CC	CG	CG	CC	CC	CC	CC	CG	CC	CC	CC	CC
1_84121073	1	84121073	G	A	AA	AA	GA	AA	AA	GA	AA	AA	AA	AA	GA	GA	GA	GA	GA	GA	GG	GA	AA	GA	AA	GG	GA	GG	GA	GA	GA	GA	GA	GG	GG	GA	GA	AA	GG	GG	GG	AA	GA	GG	GA	GG	GG	GG	GA
1_84521136	1	84521136	C	G	CC	CC	CG	CC	GG	CG	CG	CC	CG	CC	CG	CG	CC	CG	GG	CC	CC	CC	CC	CG	GG	CC	GG	CC	CG	CG	CG	CG	CG	CG	CC	CC	CG	GG	CC	CG	CC	GG	GG	GG	GG	CG	CG	CC	CG
1_84688142	1	84688142	A	G	GG	GG	GG	GG	AG	AA	AG	GG	AA	AG	GG	GG	AA	AG	GG	AG	GG	AG	GG	AG	GG	AA	GG	AG	AG	GG	GG	GG	AG	AG	GG	AG	GG	GG	AG	AG	GG	AG	GG	GG	GG	AA	AG	GG	GG
1_84820911	1	84820911	T	C	CC	CC	TT	CC	TT	TT	TT	TC	TT	TC	TT	TT	TC	TT	TT	TT	CC	TT	TT	TT	TT	TT	TT	TC	CC	CC	TC	TT	CC	CC	CC	CC	TC	CC	TC	CC	TT	TT	TT	TT	TT	CC	CC	CC	TT
1_85154139	1	85154139	A	G	AA	AA	AA	AG	AA	AA	AA	AA	AA	AA	AA	AG	AA	AA	AA	AA	AG	AA	AG	AA	AA	AA	AA	AA	AA	AA	AA	AA	AA	AA	AA	AA	AG	GG	AA	AA	GG	AA	AG	AA	AG	AA	AA	AA	AA
1_85570463	1	85570463	C	A	CC	CA	CC	CC	AA	AA	AA	CA	AA	CA	CA	CA	CC	AA	CA	CC	AA	CC	CA	AA	AA	AA	CA	AA	CA	CA	CC	CA	CA	CA	AA	CA	CA	AA	AA	CC	CA	CA	CC	AA	CA	AA	CA	AA	AA
1_85838963	1	85838963	A	C	CC	AC	AC	CC	AC	AA	AC	AC	AA	AC	AC	AC	AA	AC	AC	CC	AC	AC	AC	AC	AA	AC	AA	AC	AA	CC	CC	CC	AA	AA	AA	CC	AC	AA	AC	AC	AC	AA	AA	AC	AA	AC	AA	AA	CC
1_86226991	1	86226991	C	T	TT	TT	CT	TT	CT	TT	TT	TT	CC	TT	TT	CT	CC	TT	TT	CT	TT	TT	TT	CT	CT	TT	CT	CT	TT	TT	CT	CT	TT	TT	TT	TT	CT	CC	CT	TT	TT	TT	CC	CT	CC	CT	TT	TT	CT
1_86627011	1	86627011	G	A	AA	AA	GA	AA	GA	AA	GA	AA	GG	AA	GA	GA	GA	AA	GG	GA	GA	GA	AA	AA	GA	AA	GG	AA	GA	GG	GG	GG	GA	GG	GG	GG	GA	AA	AA	GG	GA	AA	GG	GA	GG	GA	GG	GG	GG
1_86767797	1	86767797	A	G	GG	GG	GG	AG	GG	AG	AG	AG	GG	GG	AA	GG	GG	GG	AG	AG	AG	AA	GG	AG	GG	GG	GG	AG	GG	GG	GG	GG	GG	AG	AG	GG	AG	AA	AG	AG	AG	AG	GG	AG	GG	GG	AG	AG	GG
1_86965325	1	86965325	G	A	GG	GG	GA	GG	GA	GG	GA	GG	GA	GG	GG	GA	GG	GG	GA	GA	GA	GG	GG	GA	AA	GA	GG	GG	GG	GG	GA	GA	GG	GG	GG	GG	GG	GG	GG	GG	GG	GG	AA	GA	GA	AA	GG	GG	GA
1_87366623	1	87366623	A	C	AC	AA	AC	AC	AC	AA	AA	CC	AC	AA	AC	AA	AA	AC	AA	AA	AA	AC	AA	AC	AA	AC	AA	AA	AA	AA	AA	AA	AA	AC	AC	AC	AA	AA	AA	AA	AA	AA	AA	AA	AA	AC	AC	AC	AA
1_87759942	1	87759942	A	G	AG	AA	GG	GG	GG	GG	GG	GG	AG	AA	AG	GG	GG	AG	GG	AG	AG	AG	AG	GG	GG	AG	GG	GG	AG	AG	AA	AG	AG	AG	AA	AG	AG	GG	GG	GG	GG	AG	AG	AG	GG	GG	AG	AA	GG
1_88168978	1	88168978	G	A	GG	GG	GG	GG	GG	AA	GA	GG	AA	GA	GG	GG	GG	GA	GA	AA	GG	GA	GG	AA	GA	GA	GG	GA	GA	GA	GA	AA	GA	GA	GG	GG	GA	AA	GA	GA	GG	GA	GA	GG	GA	GA	GA	GG	GG
1_88411234	1	88411234	C	T	CC	CC	CC	CC	CC	CC	CC	CC	CC	CC	CC	CC	CC	CC	CC	CC	CC	CC	CC	CC	CC	CC	CC	CC	CC	CC	CC	CC	CC	CC	CC	CC	CC	CC	CC	CC	CC	CC	CC	CC	CC	CC	CC	CC	CC
1_88604738	1	88604738	G	C	CC	CC	CC	GC	GC	CC	GC	CC	GC	CC	GG	CC	GC	CC	CC	GC	GC	GC	CC	GC	CC	CC	GC	CC	GC	GG	GC	GC	GC	GC	GC	GG	CC	GG	CC	GG	GG	GC	CC	CC	GC	CC	GC	GC	GC
1_88839047	1	88839047	T	C	TT	TT	TT	TT	TT	TT	TT	TT	TT	TT	TT	TT	TT	TT	TT	TT	TT	TT	TT	TT	TT	TT	TT	TT	TT	TT	TT	TT	TT	TT	TT	TT	TT	TT	TT	TT	TT	TT	TT	TT	TT	TT	TT	TT	TT
1_89071245	1	89071245	A	G	AA	AA	AA	AA	GG	AG	AG	AA	AG	AA	AG	AG	AG	AG	AG	GG	AA	AG	AA	AA	AG	AG	AA	AG	AA	AG	AG	AG	AA	AA	AA	AA	AG	GG	AG	AA	AA	GG	AG	AA	AG	AA	AA	AA	AA
1_89471467	1	89471467	C	T	CT	CC	CC	CT	CC	CC	CC	TT	CC	CC	CC	CC	CC	CT	CC	CC	CT	CT	CC	CC	CC	CC	CT	CC	CC	CC	CC	CC	CC	CC	CC	CC	CC	CC	CC	CC	CC	CC	CC	CC	CC	CC	CC	CC	CC
1_89737070	1	89737070	C	T	CC	CC	CC	CC	CC	CT	CT	CC	CC	CC	CC	CT	CC	CC	CC	CC	CC	CT	CT	CC	CT	CC	CC	CT	CT	CC	CC	CC	CT	CT	CC	CC	CC	TT	CT	CT	CC	CC	CT	CC	TT	CC	CT	CC	CC
1_89933537	1	89933537	C	T	CC	CC	TT	CC	CC	CT	CT	CC	CT	CC	CC	CC	CC	CC	CC	CT	CC	TT	CT	CT	CT	CT	CC	CT	CC	CC	CC	CT	CC	CC	CC	CC	CC	CC	CT	CC	CC	CT	CT	CC	CC	CC	CC	CC	CC
1_90830892	1	90830892	G	T	GG	GG	GG	GG	GG	GT	GT	GG	TT	GT	GT	GT	GG	GT	GT	GT	GG	TT	GG	TT	GG	GT	GT	TT	GG	GG	GG	GT	GG	GT	GT	GG	GT	TT	TT	GG	GT	GT	TT	GT	GT	TT	GT	GT	TT
1_90951615	1	90951615	A	G	AA	AA	GG	AA	AG	AA	AG	AG	AA	AG	AG	AA	AA	AG	AA	AA	AA	AG	GG	AG	AG	AA	AG	AG	AA	AG	GG	AG	AA	AA	AG	AA	AG	AA	AG	AA	GG	GG	AG	GG	AG	AA	AA	AG	AA
1_90998032	1	90998032	T	C	CC	CC	CC	CC	CC	TC	TC	CC	TT	TC	CC	TC	CC	CC	TC	TC	TC	TC	CC	TC	CC	TC	TC	TC	CC	TC	TC	TT	CC	CC	CC	TC	TC	TT	TC	CC	CC	CC	TC	CC	CC	TT	CC	CC	TT
1_91451683	1	91451683	G	T	GG	GG	GT	GG	GT	GG	GG	GG	TT	GT	GT	GT	GT	GT	GT	TT	GT	GT	GT	TT	GG	TT	GT	TT	GG	GG	GT	GT	GG	GT	GT	GG	GG	GG	TT	GG	GG	TT	GT	TT	GT	TT	GT	GT	GT
1_91682953	1	91682953	T	C	CC	CC	TT	TC	TT	TC	TC	TC	TC	CC	TC	TT	TT	CC	TT	TT	TT	TC	TC	TT	TC	TT	TC	TT	CC	TC	TT	TT	CC	TC	TT	TT	TC	CC	TT	CC	TT	TT	TC	TC	TC	TT	TC	TT	TT
1_91918306	1	91918306	C	A	AA	AA	CA	AA	CC	AA	AA	AA	CA	AA	CA	CA	CA	AA	CA	CA	AA	AA	CA	CA	AA	CC	CA	CC	AA	AA	CA	CA	AA	AA	AA	AA	CC	CC	CC	AA	AA	CA	CC	CA	CC	CC	AA	AA	CC
1_92318337	1	92318337	T	C	TT	TT	TT	TT	TT	TT	TT	TT	TT	TT	TT	TT	TT	TT	TT	TT	TT	TT	TT	TT	TT	TT	TT	TT	TT	TT	TT	TT	TT	TT	TT	TT	TT	TT	TT	TT	TT	TT	TT	TT	TT	TT	TT	TT	TT
1_92718523	1	92718523	T	C	TT	TT	TC	TT	TT	TT	TC	TT	TT	TT	TT	TT	TT	TT	TC	TT	TT	TT	TT	TC	TT	TC	TT	TC	TT	TT	TC	TT	TT	TT	TT	TT	TT	TT	TC	TT	TT	CC	TT	TT	TT	TC	TT	TT	TC
1_92752424	1	92752424	G	A	GA	GA	GA	GA	AA	GG	GA	GG	GA	GG	AA	GA	GG	GG	AA	GA	GA	GA	GA	GG	GG	GA	GA	AA	GG	GG	GA	GG	GG	GG	GA	GG	AA	GG	AA	GG	GA	AA	GA	GA	GA	GA	GG	GA	GA
1_93064128	1	93064128	T	C	TT	TT	TT	TT	TT	TT	TT	TT	TT	TC	CC	TT	CC	TT	CC	TC	TT	TT	TT	TT	TT	TT	TC	CC	TT	TT	TT	TC	TT	TT	TT	TT	TT	TT	CC	TT	TC	CC	TC	CC	TC	TT	TT	TT	CC
1_93427199	1	93427199	G	C	GC	GC	CC	CC	CC	GC	GC	CC	CC	GG	GG	GC	CC	CC	CC	GC	GC	GC	GG	GC	CC	GG	GC	CC	CC	CC	GC	GC	CC	GC	GC	CC	GC	CC	CC	GC	GC	CC	GC	CC	GC	GG	GC	GC	CC
1_93827676	1	93827676	G	T	TT	TT	TT	TT	TT	GT	TT	TT	TT	TT	TT	GT	TT	TT	TT	TT	TT	TT	TT	TT	TT	TT	TT	TT	TT	TT	TT	TT	TT	TT	TT	TT	TT	TT	TT	TT	TT	TT	TT	TT	TT	TT	TT	TT	TT
1_93899916	1	93899916	A	G	AA	AA	AA	AA	AA	AA	AA	AA	AA	AA	AA	AA	AA	AA	AA	AA	AA	AA	AA	AA	AA	AA	AA	AA	AA	AA	AA	AA	AA	AA	AA	AA	AA	AA	AA	AA	AA	AA	AA	AA	AA	AA	AA	AA	AA
1_93900088	1	93900088	G	A	GG	GG	GG	GG	GG	GG	GG	GG	GG	GG	GG	GG	GG	GG	GG	GG	GG	GG	GG	GG	GG	GG	GG	GG	GG	GG	GG	GG	GG	GG	GG	GG	GG	GG	GG	GG	GG	GG	GG	GG	GG	GG	GG	GG	GG
1_94052083	1	94052083	C	T	CC	CC	CC	CC	CC	CC	CC	CC	CC	CC	CC	CC	CC	CC	CC	CC	CC	CC	CC	CC	CC	CC	CC	CC	CC	CC	CC	CC	CC	CC	CC	CC	CC	CC	CC	CC	CC	CC	CC	CC	CC	CC	CC	CC	CC
1_94221012	1	94221012	C	G	CC	CC	CG	CG	CG	CC	CG	CC	CG	CG	CC	CG	CG	CC	CC	GG	CC	GG	CG	CG	CG	GG	CG	CG	CG	CC	CC	CC	CG	CC	CG	CC	CC	GG	CG	CG	GG	CC	CC	CG	CC	GG	CC	CG	CC
1_94750996	1	94750996	T	C	TC	TC	TC	TT	TC	TT	TT	TT	CC	TC	TC	TC	TT	TT	CC	TC	TC	TC	TC	TT	TC	TC	TC	CC	TT	TT	TT	TT	TT	TC	TC	TT	TC	TT	CC	TT	TT	CC	TC	TT	TT	TT	TC	TC	CC
1_95064734	1	95064734	A	G	AG	GG	AA	AG	AG	GG	GG	AA	AA	AA	GG	AG	GG	AG	AA	AG	GG	AG	GG	AG	AA	AG	GG	GG	GG	AA	AG	AA	GG	AG	AG	GG	AG	GG	GG	GG	GG	AA	AG	GG	GG	GG	AG	AG	AA
1_95657386	1	95657386	G	A	GG	GG	GA	GG	GA	GA	GA	GG	AA	GG	GG	GG	GA	GG	GG	GG	GG	GG	GG	GA	AA	GG	GA	GG	GG	GG	GG	GG	GG	GA	GA	GG	GA	GG	GG	GA	GG	GG	GG	GA	GG	GG	GA	GA	GG
1_95956413	1	95956413	A	G	AA	AA	AG	AG	AG	AA	AG	AA	AA	AG	AA	AA	AG	AG	AG	AA	AG	AA	AA	AA	AG	AG	AG	AA	AA	AA	AA	AG	AG	AA	AA	AG	AA	AA	AA	AG	AA	AA	AA	AA	AG	AA	AA	AA	AG
1_96315323	1	96315323	T	G	TT	TT	TT	TG	TT	TT	TT	TT	TG	TT	TT	TT	TT	TT	TT	GG	TG	GG	TG	TG	TT	TG	TT	TT	TT	TT	TT	TT	TT	TT	TT	TG	TT	TT	TT	TG	TT	TT	TT	TT	TT	TG	TT	TT	TT
1_96512078	1	96512078	G	C	GG	GC	GG	GG	GG	GG	GG	GG	GC	GG	GG	GG	GG	GG	GC	GC	GG	GC	GG	GC	GG	CC	GG	GC	GC	GG	GG	GC	GC	GC	GG	GG	GC	GG	GC	CC	GG	CC	GC	CC	GC	GC	GC	GG	GC
1_96968234	1	96968234	T	C	CC	CC	CC	CC	TT	TC	CC	TC	TC	CC	CC	CC	CC	CC	TC	TC	CC	TC	CC	TC	CC	TC	CC	TC	TT	TT	TC	TC	TC	CC	TC	TT	CC	CC	TC	TT	TC	CC	TC	CC	TC	TC	TC	TC	CC
1_97079704	1	97079704	T	C	TT	TT	TC	TT	TC	TT	TC	TC	TC	TC	TC	TT	CC	TT	CC	CC	TC	CC	TT	TC	TC	TC	TC	TC	TC	TT	TT	TT	TC	TT	TT	TT	TC	CC	TC	CC	TT	CC	TT	TT	TT	TC	TC	TT	TT
1_97292522	1	97292522	A	G	AG	AG	AG	AG	GG	AG	GG	AA	GG	AA	AG	AA	AA	AA	AA	AG	AG	AG	AG	AG	AA	AG	AA	AG	AA	AA	AG	AA	AA	GG	AG	AG	AG	AA	AG	AA	GG	AA	AG	AA	AA	GG	AG	AG	AA
1_97811845	1	97811845	A	G	AG	AG	AG	AA	GG	AG	AG	AG	AG	GG	AG	AA	GG	AA	AG	GG	GG	GG	GG	GG	AG	GG	GG	AA	AA	AG	AG	GG	AG	AA	AA	GG	AG	GG	AA	AA	AA	AA	GG	GG	AA	AG	AA	AA	AA
1_98045165	1	98045165	A	G	AA	AA	AA	AA	AA	AA	AA	AA	AA	AA	AA	AA	AA	AA	AA	AA	AA	AA	AA	AA	AA	AA	AA	AA	AA	AA	AA	AA	AA	AA	AA	AA	AA	AA	AA	AA	AA	AA	AA	AA	AA	AA	AA	AA	AA
1_98633872	1	98633872	C	T	CC	CC	CT	CC	CT	CT	TT	CC	TT	CT	CC	CT	CT	CT	TT	CT	CC	CT	CC	TT	CT	TT	CC	CT	CC	CC	CC	CT	CC	CC	CC	CC	CT	TT	CT	CC	CC	TT	TT	CT	CC	CT	CC	CC	CC
1_98857335	1	98857335	A	G	AA	AA	AG	AA	AG	AA	AG	AG	AA	AA	AA	AG	AG	AA	AG	AA	AG	AA	AG	AA	AG	AA	AG	AG	AG	AG	AA	AA	AG	AA	AA	AA	AA	AA	AG	AG	AG	AA	AA	AG	AG	AA	AG	AA	AG
1_99257339	1	99257339	T	C	TC	TC	CC	TC	TC	CC	TT	TT	TC	TC	TC	CC	TC	TT	CC	TT	TT	TT	TT	TT	CC	TT	TC	TT	CC	CC	TC	TC	TC	CC	CC	TC	TC	CC	TT	TC	TC	CC	TC	TC	TC	TT	CC	CC	TT
1_99330029	1	99330029	T	C	TT	TT	TT	TT	TT	TT	TC	TT	TC	TT	TT	TC	TC	TT	CC	TC	TT	TC	TT	TT	TT	TT	TC	TT	TT	TT	TT	TT	TT	TT	TT	TT	TT	TT	TT	TC	TC	CC	TT	TT	TC	TT	TT	TT	TT
1_99521347	1	99521347	A	G	AG	AG	AG	AA	AG	AG	AA	AA	AA	AG	AA	AA	AA	AG	GG	AG	AG	AG	AA	GG	AG	GG	AG	AA	AG	AA	AA	AG	AG	AG	AA	AA	AG	GG	AA	AG	AA	AG	AG	AG	AG	AG	AG	AA	AA
1_99757767	1	99757767	A	C	AC	AC	AC	AA	CC	AC	AA	AA	AC	CC	AA	AC	CC	AC	CC	CC	AC	CC	AC	CC	AC	CC	AC	AC	AC	AA	AA	AC	CC	AC	AC	AA	CC	CC	AC	AC	AC	AC	CC	AC	AC	CC	CC	AC	CC
1_100368311	1	100368311	C	T	CC	CC	CT	CC	CT	TT	CC	CT	TT	CT	CC	TT	TT	CC	CC	TT	CT	TT	CT	TT	CT	TT	TT	CT	CC	CC	CC	CT	CC	CT	CT	CT	CT	CC	CT	CT	CT	CC	CT	CT	CC	CT	CT	CT	TT
1_100723789	1	100723789	A	G	AG	AA	AG	GG	AA	AA	AG	AG	AA	AA	AA	AA	AA	AG	AA	AG	AG	AG	AA	AA	AG	AA	AA	AA	AA	GG	AG	AG	AG	AA	AA	AG	AA	AA	AA	AA	AA	AA	AA	AA	AG	AG	AA	AA	AA
1_101228184	1	101228184	T	G	TT	TG	TT	GG	TG	TG	TT	TG	TG	TT	TT	TT	TG	TG	TT	TG	TG	TG	TT	TG	GG	TT	TT	TG	TG	TG	TT	TG	TT	TT	TG	TG	TT	GG	TG	TT	TG	TG	TG	TT	TG	TT	TT	TG	TT
1_101332590	1	101332590	G	C	GG	CC	CC	CC	GG	GG	CC	CC	GC	CC	GG	GC	GG	CC	CC	CC	CC	CC	GC	CC	GC	CC	CC	GC	CC	CC	CC	GC	CC	CC	CC	CC	CC	GG	GC	CC	CC	GC	CC	CC	GC	CC	CC	CC	CC
1_101420618	1	101420618	C	T	CC	CC	CC	TT	CT	TT	CT	CT	CT	CC	CC	CT	TT	CT	CC	CC	CT	CC	CC	CC	TT	CC	CC	CT	CT	CT	CC	CT	CT	CC	CT	TT	CC	TT	CT	CT	CC	CT	CC	CT	CT	CT	CC	CT	CC
1_101659225	1	101659225	G	A	GG	GG	GG	GG	GG	GG	GG	GG	GG	GG	GG	GG	GG	GG	GG	GG	GG	GG	GG	GG	GG	GG	GG	GG	GG	GG	GG	GG	GG	GG	GG	GG	GG	GG	GG	GG	GG	GG	GG	GG	GG	GG	GG	GG	GG
1_101753469	1	101753469	T	C	TT	TT	TT	TT	TT	TT	TT	TT	TT	TT	TT	TT	TT	TT	TT	TT	TT	TT	TT	TT	TT	TT	TT	TT	TT	TT	TT	TT	TT	TT	TT	TT	TT	TT	TT	TT	TT	TT	TT	TT	TT	TT	TT	TT	TT
1_102616211	1	102616211	A	G	AA	AA	AG	AA	AG	AG	AG	AA	GG	AA	AA	AG	AG	AA	GG	AG	AA	AG	AA	AA	AG	AA	AG	AG	AA	AA	AA	AA	AG	AA	AA	AA	GG	GG	AG	AG	AA	AG	AA	AG	GG	AA	AA	AA	AG
1_102837060	1	102837060	A	G	AG	AG	GG	GG	AG	AG	AG	GG	GG	GG	GG	AG	GG	GG	GG	GG	GG	GG	GG	GG	GG	GG	GG	AG	GG	GG	GG	GG	AG	GG	GG	GG	GG	GG	AG	GG	AG	AG	AG	AG	GG	GG	GG	GG	GG
1_103041883	1	103041883	A	G	AA	AG	GG	AG	GG	AG	GG	AG	GG	GG	GG	AG	GG	GG	GG	AA	AA	AA	GG	GG	AG	GG	GG	GG	AA	AA	AA	AG	AG	AG	AA	AA	GG	GG	GG	AG	AA	GG	GG	GG	GG	GG	AA	AA	GG
1_103677454	1	103677454	G	C	GG	GG	GC	GG	GG	GG	GC	GG	GG	GG	GC	GG	GG	GG	GG	GG	GG	GG	GG	GC	GC	CC	GC	GG	GG	GG	GG	GG	GG	GC	GG	GG	GG	GG	GG	GG	GG	GG	GC	GG	GC	GC	GG	GG	GG
1_103763585	1	103763585	G	C	GC	GC	GG	CC	GC	GC	GC	CC	GC	GG	GC	GC	GG	CC	GG	GG	CC	GG	GG	GG	GC	GC	GC	GC	GG	CC	CC	GC	GG	GC	GC	CC	GG	GG	GC	GC	GG	GG	GC	GC	GC	GC	GG	GC	GC
1_104163598	1	104163598	C	G	CG	CG	CG	GG	GG	GG	GG	GG	CG	CG	CG	GG	CC	GG	CG	GG	GG	GG	CG	CC	CG	CG	GG	CG	GG	GG	GG	CG	GG	GG	GG	GG	GG	GG	CG	GG	CG	CG	CG	GG	CG	CG	GG	GG	GG
1_104563762	1	104563762	G	A	GG	GG	GG	GG	GG	GG	GG	GG	AA	GG	GG	GG	GG	GG	GG	GA	GG	GA	GG	GG	GA	GA	GA	GG	GG	GG	GG	GG	GG	GG	GG	GG	GA	GG	GG	GG	GG	GG	GG	GG	GA	GG	GG	GG	GG
1_104598913	1	104598913	G	A	GG	GG	AA	GA	GA	AA	AA	AA	GG	GA	GA	AA	GA	AA	AA	GA	GA	GA	GG	AA	GA	GA	GA	AA	GA	GA	GA	AA	AA	GA	GA	AA	AA	AA	AA	GA	GA	AA	AA	AA	GG	AA	AA	GA	GA
1_104856226	1	104856226	G	A	GG	GG	AA	AA	GG	GA	GG	AA	AA	GA	GG	GA	GA	AA	GA	GG	GG	GG	GA	GA	GA	AA	GA	GA	GG	GG	GA	GA	GG	GG	GG	GA	GA	GG	GA	GG	GG	AA	AA	GA	GG	AA	GG	GG	GG
1_105256350	1	105256350	G	A	GA	GG	GG	GG	GG	GG	GA	GG	GG	GG	GA	GG	GA	GG	GA	GA	GA	GA	GA	GG	GG	GG	GA	GG	GG	AA	AA	GA	GA	GA	GG	GG	GG	GG	GG	GG	GA	GA	GG	GA	GG	GG	GG	GG	GG
1_105648394	1	105648394	T	A	TT	TA	TT	TT	TT	TT	NN	TT	TT	TA	TT	TT	TT	TT	AA	TT	AA	TT	TT	TT	TT	TT	TT	TT	NN	NN	TT	TT	NN	TT	TT	TA	TT	AA	TT	TT	TT	AA	TT	TA	AA	TT	TT	TT	TT
1_105897999	1	105897999	T	A	TT	TT	TT	TA	TT	TT	AA	TT	TA	AA	TA	TA	TT	TT	TA	TA	AA	TA	TT	TT	AA	TT	TT	TA	TA	AA	TA	AA	AA	TT	TT	TA	AA	TT	TA	TA	TT	AA	TT	AA	TA	TT	TA	TT	TA
1_106366025	1	106366025	T	C	TT	TT	TT	TT	TT	TT	TT	TT	TT	TT	TT	TT	TT	TT	TT	TT	TT	TT	TT	TT	TT	TT	TT	TT	TT	TT	TT	TT	TT	TT	TT	TT	TT	TT	TT	TT	TT	TT	TT	TT	TT	TT	TT	TT	TT
1_106902125	1	106902125	C	T	CC	CC	CT	CT	CT	CC	CT	CC	CT	CT	CT	CC	CT	CC	CT	CT	CC	CT	TT	CC	CT	CC	CC	CT	TT	CT	CC	CC	CT	CT	CT	CC	CT	TT	CT	CT	CT	CT	CT	CC	CT	CC	CT	CT	TT
1_107427166	1	107427166	T	C	TT	TT	TT	TT	TC	TC	TT	TT	TC	TC	TC	TT	TC	TC	TT	TC	TC	TC	TC	TT	TC	TC	TC	CC	TC	TC	TC	TC	CC	TC	TT	TT	TC	TT	CC	TC	TT	TC	TC	TC	TC	TT	TC	TT	TC
1_107764388	1	107764388	C	T	CC	CC	CC	CC	CC	CC	CC	CC	CC	CC	CC	CC	CC	CC	CC	CC	CC	CC	CC	CC	CC	CC	CC	CC	CC	CC	CC	CC	CC	CC	CC	CC	CC	CC	CC	CC	CC	CC	CC	CC	CC	CC	CC	CC	CC
1_108164390	1	108164390	G	A	GG	GG	AA	GA	GA	AA	GA	AA	AA	AA	GG	GA	AA	AA	AA	GA	GA	GA	AA	AA	GA	AA	AA	GA	GA	GA	GA	GA	GA	GG	GG	AA	AA	AA	GA	GA	GA	AA	GA	AA	GA	AA	GA	GG	GA
1_108286465	1	108286465	T	G	GG	TG	GG	GG	TT	TG	TG	GG	TT	TG	GG	TG	TG	GG	TT	GG	TG	GG	GG	GG	GG	GG	TG	GG	GG	GG	GG	TG	GG	GG	GG	GG	TG	TT	GG	GG	TG	TG	TT	TG	TG	GG	GG	GG	TG
1_108687274	1	108687274	C	T	CC	CC	CC	CC	CC	CT	CT	CC	CC	CC	CT	CT	CC	CC	CC	CC	CC	CC	CT	CC	CT	CC	CC	CC	TT	TT	CT	CT	CT	CT	TT	CT	CC	CC	CC	CT	CT	CC	CC	CC	CT	CC	TT	TT	CC
1_108862805	1	108862805	G	C	GC	GC	GG	GG	GC	GC	GC	GG	GG	GG	GC	GC	GG	GG	GG	GG	GC	GG	GG	GG	GC	GG	GG	GG	GC	CC	GC	GC	GC	GC	GC	GC	GG	GG	GG	GC	CC	GG	GG	GG	GC	GG	CC	GC	GG
1_108969265	1	108969265	C	T	CT	CT	CC	CC	CT	CT	CT	CC	CC	CC	CT	CT	CC	CC	CC	CC	CT	CC	CC	CC	CT	CC	CC	CC	CT	TT	CT	CT	CT	CT	CT	CT	CC	CC	CC	CT	TT	CC	CC	CC	CT	CC	TT	CT	CC
1_109312120	1	109312120	A	G	GG	GG	AG	GG	AG	GG	AG	AG	AG	AA	GG	GG	GG	GG	AA	AG	GG	AG	GG	AG	GG	GG	GG	AG	GG	GG	AG	GG	GG	GG	GG	GG	AA	AA	AG	GG	AG	AG	GG	GG	AG	GG	GG	GG	AA
1_109589994	1	109589994	C	T	CC	CC	CC	CT	CC	CT	CC	CC	CC	CC	CT	CT	CC	CC	CC	CC	CC	CC	CT	CC	CC	CC	CT	CC	CC	CC	CC	CT	CT	CC	CC	CC	TT	CC	CC	CC	CC	CT	CC	CC	CC	CC	CC	CC	CT
1_109634301	1	109634301	A	C	AC	AA	CC	AC	AC	AC	AC	AC	AA	CC	CC	AA	CC	AA	AC	AA	AC	AA	AA	CC	AA	CC	CC	CC	AC	AA	AC	AC	AA	AA	CC	AA	AC	AA	CC	AA	AC	AC	AC	CC	AC	AC	AC	CC	CC
1_109725254	1	109725254	G	C	GC	GC	GC	GC	GC	GC	GC	GG	GG	GC	CC	GG	CC	GG	GC	GG	GG	GG	GG	GC	GG	GC	GG	GC	GC	GG	GC	GC	GC	GC	GC	GG	GG	GG	GC	CC	GC	GG	GG	CC	GG	GC	CC	GC	GC
1_110069818	1	110069818	T	C	TT	TT	TC	TC	TT	TT	TC	TC	TT	TT	TC	TT	TC	TC	TT	TT	TT	TT	TT	TC	TC	TC	TT	TT	TT	TC	TC	TC	TT	TC	TC	TT	TT	TT	TT	TC	TC	TT	TC	TT	TT	CC	TC	TC	TT
1_110167589	1	110167589	T	G	TG	TG	TT	TT	TT	TG	GG	TT	TT	TT	GG	TG	TT	TT	TT	TT	TT	TT	TT	TT	TT	TT	TT	TT	TT	TG	TG	TG	TT	TG	TG	TT	TG	TT	TT	TG	TG	TT	TT	TT	TT	TT	TG	TG	TG
1_110548711	1	110548711	T	G	TG	TT	TG	TT	GG	TG	TG	TT	TT	TG	GG	TG	TT	TT	TT	TT	TT	TT	TT	TT	GG	TG	GG	TT	TT	TG	TG	TG	TT	TG	TG	TG	GG	TT	TT	TG	TG	TG	TT	TG	GG	TT	TG	TG	GG
1_110948799	1	110948799	A	C	AC	AA	AC	AA	AA	AA	AC	AC	AC	AA	AA	AA	AA	AA	AC	AA	AC	AA	AC	AA	AA	AA	AC	AC	AA	AA	AA	AA	AA	AC	AC	AC	AC	AA	AC	AC	AC	AA	AA	AC	AC	AA	AC	AC	AA
1_110996052	1	110996052	C	A	CC	CC	CC	CC	CC	CC	CC	CC	CC	CC	CC	CC	CC	CC	CC	CC	CC	CC	CC	CC	CC	CC	CC	CC	CC	CC	CC	CC	CC	CC	CC	CC	CC	CC	CC	CC	CC	CC	CC	CC	CC	CC	CC	CC	CC
1_111391166	1	111391166	A	G	AG	AA	AA	AA	AA	AA	AA	AA	AG	AG	AA	AG	GG	AG	AG	AA	AG	AA	AA	AA	AA	AA	AG	AA	AA	AA	AA	AA	AA	AA	AA	AA	AA	AA	AA	AA	AA	AG	AA	AA	AA	AA	AA	AA	GG
1_111662813	1	111662813	T	G	TG	TT	TT	TT	TT	TT	TG	TT	TG	TT	TT	TT	TT	TT	TT	TG	TT	TG	TG	TG	TG	TT	TT	GG	TG	TT	TT	TG	TT	TG	GG	GG	TT	TT	GG	TT	TG	TT	TG	TT	TG	TT	TG	GG	TT
1_112027880	1	112027880	G	A	AA	AA	AA	AA	AA	AA	AA	GA	GA	AA	AA	AA	AA	AA	GA	GG	GA	GG	GA	GA	GA	AA	AA	GG	AA	GA	GA	GA	AA	GA	AA	AA	AA	AA	GG	GA	GA	AA	GA	GA	AA	AA	AA	AA	AA
1_112427946	1	112427946	G	A	GG	GG	GG	GG	GG	GG	GG	GG	GG	GG	GG	GG	GG	GG	GG	GG	GG	GG	GG	GG	GG	GG	GG	GG	GG	GG	GG	GG	GG	GA	GG	GG	GG	GG	GG	GG	GG	GG	GG	GG	GG	GG	GG	GG	GG
1_112780014	1	112780014	C	T	CT	CC	CC	CC	CC	CT	CC	CT	CT	CT	CT	CT	CC	CC	CC	CC	CC	CC	CT	CC	CC	CC	CT	CC	CT	TT	TT	CT	CT	CC	CT	CT	CC	CC	CC	CC	CT	CC	CC	CC	CC	CC	CC	CT	CT
1_112834349	1	112834349	A	G	AG	AA	AG	AA	AA	AA	AA	AG	AA	AG	AA	AA	GG	AA	AA	AG	AA	AG	AG	AA	AA	AA	AG	AA	AG	GG	GG	AG	AG	AG	AG	AG	AA	AA	AA	AA	AA	AA	AG	AA	AA	AA	AA	AG	GG
1_113216649	1	113216649	G	T	GG	GG	GG	GG	GG	GG	GG	GG	GG	GT	GG	GG	GT	GG	GG	GG	GT	GG	GG	GG	GG	GG	GT	GG	GG	GG	GG	GT	GG	GG	GG	GT	GG	GG	GG	GG	GG	GG	GT	TT	GG	GG	GG	GG	GT
1_113607852	1	113607852	C	T	CC	CT	CC	TT	CT	CT	CT	TT	CC	CT	CT	CT	CC	CT	CT	CC	CT	CC	CT	CC	CT	CC	CT	CC	CC	CC	CC	CT	CT	CC	CC	CC	CC	CC	CC	CC	CT	CT	CT	CC	CT	CT	CC	CC	CC
1_114004454	1	114004454	T	C	CC	TC	CC	CC	TC	TC	CC	CC	TC	TC	TT	TC	TC	TC	TC	TC	TC	TC	TC	TC	CC	TC	TC	TC	TC	CC	CC	TC	TC	CC	CC	TC	CC	CC	TC	TT	CC	TT	CC	TC	TC	CC	TC	CC	TC
1_114440364	1	114440364	A	G	AG	AG	AA	AG	AG	AG	GG	AG	AA	AG	AA	AG	AA	AG	GG	AA	AA	AA	AA	AA	AA	AA	AA	AG	AG	AA	AG	AA	AA	AA	AG	AA	AA	AA	AG	AG	AA	AA	AG	AG	AA	AG	AA	AG	AA
1_115047082	1	115047082	T	A	TT	TT	AA	TT	TT	TA	TA	TA	AA	TA	TT	TA	AA	TA	TT	TT	TT	TT	TT	TA	TA	AA	TT	TA	TA	TA	AA	AA	TA	TA	TA	TA	TT	AA	TA	TA	TT	AA	TA	TA	TA	TA	TA	TA	AA
1_115102578	1	115102578	G	C	GG	GC	GG	GC	CC	GG	GC	GC	GG	GG	GC	GG	GG	GC	GG	GG	GG	GG	GG	GG	GC	GG	GC	GC	GG	GG	GG	GG	GG	GG	GG	GG	GG	GG	GC	GC	GC	GC	GG	GG	GG	GC	GC	GG	GC
1_115345400	1	115345400	T	C	CC	TC	TT	CC	CC	TC	TC	TC	TT	TC	CC	TC	TC	TC	TT	TT	TT	TT	TC	TT	TT	TT	TT	TT	TT	TC	TT	TT	TT	TC	TT	TT	TT	TT	TT	TT	TC	TT	TT	TT	TT	TC	TT	TT	TT
1_115604753	1	115604753	T	C	TC	TC	TT	TT	TC	TC	TT	TT	TT	TC	TT	TC	TC	TT	TT	TT	TT	TT	TT	TC	TC	TT	TC	TC	TT	TT	TT	TT	TT	TT	TT	TT	TT	TT	TC	TT	TT	TT	TT	TT	TT	TT	TT	TT	TT
1_116087376	1	116087376	A	G	GG	GG	GG	GG	AG	AA	GG	GG	AG	GG	AG	AG	AG	GG	AG	AG	GG	AG	AG	GG	GG	GG	AG	AG	AG	GG	GG	AG	AG	AA	GG	AG	AA	GG	AG	AG	AG	GG	GG	AA	GG	GG	AA	GG	AG
1_116487575	1	116487575	A	T	AA	AA	AA	AA	AA	AA	AA	AA	AT	AA	AA	AA	AA	AA	AA	AA	AA	AA	AA	AA	AT	AT	AA	AA	AA	AA	AA	AA	AA	AA	AA	AA	AA	AA	AA	AA	AA	AA	AA	AA	AT	AA	AA	AA	AT
1_116887990	1	116887990	C	T	CT	CC	CT	CT	CC	CT	CC	CT	CC	CT	CC	CC	CT	CC	TT	CC	CT	CC	CT	TT	CT	TT	CT	CC	CC	CT	CC	CT	CT	CC	CC	TT	TT	TT	CC	CC	CT	CT	CC	CT	TT	CT	CT	CC	CC
1_117289208	1	117289208	T	C	TC	TC	CC	TT	TC	TC	CC	TT	CC	CC	CC	CC	CC	TC	TC	TC	CC	TC	TC	TC	TC	CC	TT	CC	TT	CC	CC	TC	TT	TC	TC	CC	TC	CC	CC	TT	CC	TC	CC	TC	TC	TC	TC	TC	CC
1_117455411	1	117455411	T	C	CC	CC	CC	CC	CC	CC	CC	CC	TC	CC	CC	TC	CC	TC	TT	CC	CC	CC	CC	CC	TC	TC	TC	TT	CC	CC	CC	TC	CC	CC	CC	CC	TC	TT	TT	CC	CC	TC	CC	TC	TC	CC	TC	CC	TT
1_117855466	1	117855466	G	A	GG	GG	GG	GG	GG	GG	GG	GA	GG	GG	GG	GG	GG	GG	GG	GG	GG	GG	GG	GA	GA	GG	GG	GG	GG	GG	GG	GG	GA	GG	GG	GA	GG	GG	GG	GG	GG	GG	GG	GG	GA	GG	GG	GG	GG
1_118100277	1	118100277	G	A	GG	GA	AA	GA	AA	GA	GG	GA	GA	GG	GG	GG	GA	AA	AA	AA	AA	AA	GA	GA	AA	AA	AA	AA	AA	GA	GA	GG	AA	AA	AA	GA	AA	GA	AA	GA	GA	AA	GA	AA	AA	AA	AA	AA	AA
1_118348399	1	118348399	G	C	GG	GC	GC	CC	CC	GC	CC	CC	CC	CC	CC	GC	GC	CC	GC	GC	CC	GC	CC	CC	CC	GG	CC	CC	CC	CC	CC	CC	CC	CC	CC	GC	CC	CC	CC	GC	CC	GC	CC	CC	GC	GC	GC	CC	GC
1_118943828	1	118943828	T	C	TC	CC	TT	CC	TC	TC	TT	TC	TT	TC	TT	TC	TC	TC	TC	TC	TT	TC	TT	TC	TT	TC	TT	TC	TC	TT	TT	TT	TC	TC	TT	TT	TT	TC	TC	TC	TC	TC	TT	TT	TT	TC	TC	TT	TT
1_119075389	1	119075389	T	C	TT	TT	TT	TT	TT	TC	CC	TT	CC	TC	TT	TC	TT	TC	TC	TC	CC	TC	CC	TC	TC	TT	TT	TC	TT	TC	CC	TC	TC	TC	TC	TC	TT	TT	TC	TT	TC	TC	CC	TC	TC	TT	TT	TC	TC
1_119214705	1	119214705	A	G	GG	AG	AA	GG	AG	AG	AA	AG	AG	AG	AA	AA	AA	AG	AG	AA	AA	AA	GG	AG	AG	AG	AA	AG	AA	AA	AA	AA	AA	AG	AG	AG	AA	AA	AG	AA	AG	AG	AA	AA	AG	AG	AA	AG	AG
1_119481917	1	119481917	C	T	CC	CT	CC	CC	CC	CT	CC	CC	CC	CC	CC	CT	CC	CC	CC	CC	CC	CC	CC	CC	CC	CC	CC	CC	CC	CC	CC	CC	CC	CC	CC	CC	CC	CC	CC	CT	CC	CC	CC	CC	CC	CC	CC	CC	CC
1_119607135	1	119607135	C	T	TT	CC	CC	CT	TT	TT	TT	CT	CC	CT	CC	CT	CT	CT	CT	CT	CC	CT	CT	CC	CT	CC	CT	CC	CT	CC	CT	CC	TT	CT	CC	CC	CT	CC	CC	CT	CC	CT	CT	CC	CC	CT	CT	CC	CC
1_119913469	1	119913469	A	T	TT	AA	AA	AA	TT	TT	AA	TT	TT	AA	AT	TT	AA	AT	AA	AA	AT	AA	TT	AA	TT	AA	TT	AT	AT	TT	TT	TT	AA	AA	AA	AA	TT	TT	AT	AA	AA	AT	TT	TT	TT	AA	AA	AA	AT
1_120326672	1	120326672	T	C	TT	TT	TC	TT	TC	TC	CC	TT	TC	TC	TC	TC	TT	TT	TT	TC	TC	TC	TC	CC	CC	CC	CC	CC	CC	TT	TC	TC	TC	TC	CC	TC	CC	CC	CC	TC	TT	CC	CC	CC	CC	TC	TC	CC	CC
1_120586460	1	120586460	A	C	AA	AA	AC	AC	AC	AC	CC	AA	AC	AA	AA	AC	AA	AC	AA	AC	AC	AC	AC	AC	AC	CC	CC	CC	AA	AA	AC	AC	AA	AA	AA	AC	CC	CC	CC	AA	AA	AC	CC	AA	AC	AC	AA	AA	CC
1_121107041	1	121107041	T	G	TT	TT	TG	TT	TG	TT	TG	TT	TT	TG	TT	TG	TT	TT	TT	TG	TT	TG	TG	TT	TT	TT	TT	TT	TT	TG	TG	TG	TT	TT	TG	TT	TT	TG	TT	TT	TT	TT	TG	TT	TT	TT	TT	TG	TG
1_121432426	1	121432426	G	A	GG	GA	GG	AA	GA	GG	GG	GA	GG	GG	GG	GG	GG	GA	GA	GG	GA	GG	GG	GG	GG	GG	GG	GG	GG	GA	GA	GA	GA	GG	GG	GG	GG	GG	GG	GG	GG	GG	GG	GG	GG	GG	GG	GG	GG
1_121726860	1	121726860	C	G	CC	CG	CG	CG	CG	CG	CG	CG	CC	CC	GG	CG	CG	CG	GG	CG	GG	CG	GG	CC	CC	CC	CG	CC	CG	GG	CG	CG	CG	CG	GG	CC	CC	CC	CC	CC	GG	CC	CG	CG	CC	CC	CC	GG	CC
1_122126884	1	122126884	C	A	CC	CC	CC	AA	AA	CA	CA	AA	CC	CA	CA	CA	AA	AA	AA	CA	AA	CA	AA	CC	CA	CA	AA	AA	CA	CA	AA	CA	AA	CA	CC	CA	CA	AA	AA	CA	CC	CA	AA	CA	CA	CA	AA	CC	AA
1_122700599	1	122700599	C	T	CC	CT	CC	CC	CC	CC	CC	CC	CT	CC	CT	CC	CC	CC	CC	CT	CC	CT	CC	CC	CC	CC	CC	CC	CC	CC	CC	CC	CC	CC	CC	CT	CC	CC	CC	CC	CC	CT	CC	CC	CC	CC	CT	CC	CT
1_123220336	1	123220336	T	G	TT	TG	TT	TG	TG	TG	TG	GG	TT	TT	GG	GG	TT	TG	TT	TT	TG	TT	GG	TG	TG	TG	TG	GG	TT	GG	GG	GG	TG	TG	TG	GG	TT	TT	GG	TT	GG	GG	TG	TG	TT	TG	TG	TG	TG
1_123524986	1	123524986	G	A	GG	AA	AA	AA	AA	GA	GA	GA	GA	GA	GA	GA	GA	AA	AA	GA	GA	GA	GA	GG	GA	AA	GA	GA	GA	AA	AA	AA	GA	GA	AA	AA	GG	AA	GA	GA	GA	AA	GA	GA	GA	AA	GA	AA	AA
1_123844471	1	123844471	C	T	CT	TT	TT	TT	CT	TT	CT	TT	CC	TT	TT	TT	TT	TT	TT	TT	TT	TT	CC	CT	TT	TT	TT	TT	TT	CT	TT	TT	TT	TT	TT	TT	CT	TT	TT	TT	TT	TT	CT	TT	TT	CT	TT	TT	CT
1_124250964	1	124250964	G	A	AA	GA	AA	GA	GG	AA	GA	GA	GA	AA	GA	GA	AA	GG	AA	GG	GA	GG	AA	GA	AA	AA	AA	AA	GA	GA	GA	GG	GA	GG	GA	AA	GA	AA	AA	GA	GA	GA	GA	AA	AA	GA	GA	GA	GG
1_124567202	1	124567202	G	A	GG	GA	GG	GA	GA	GA	GA	AA	GA	GG	AA	GA	GG	AA	GG	GG	GA	GG	AA	GG	GG	GG	GG	GA	AA	GA	GG	GG	AA	AA	GA	GA	GG	GG	GA	AA	GA	GG	GA	GA	GG	GA	AA	GA	GA
1_124860808	1	124860808	T	C	TC	TT	TT	TT	TT	TT	TT	TT	TT	TC	TT	TT	CC	TT	TT	TC	TC	TC	TC	TC	TC	TC	TC	TC	TT	TC	TC	CC	TT	TT	TT	TC	CC	TC	TC	TT	TT	TC	TT	TC	TT	TT	TT	TT	TT
1_125147379	1	125147379	G	C	GG	CC	GC	GC	GC	CC	GC	CC	GC	GG	GC	CC	GC	CC	GG	CC	CC	CC	CC	GC	GC	CC	GC	GC	CC	GC	GG	GC	CC	CC	GC	GC	GG	GG	GC	GC	CC	GC	GG	GG	GC	GC	CC	GC	GC
1_125286672	1	125286672	G	A	GG	GA	GA	AA	GA	GG	GG	AA	GA	GG	GA	GG	GG	GA	GA	GG	GA	GG	GA	GA	GA	GG	GG	GG	GG	AA	GA	GA	GA	GG	GG	GG	GG	GG	GG	GG	GA	GG	GA	GG	AA	GG	GG	GG	GA
1_125765196	1	125765196	A	G	AA	AA	AG	AA	AA	AA	AG	AG	AG	AA	AA	AG	AA	AA	AA	AG	AG	AG	GG	AG	AG	AA	GG	AA	AA	GG	AG	AG	AA	AA	AG	AA	AG	AA	AA	AA	AG	AA	AA	AG	GG	AA	AA	AG	AG
1_125964435	1	125964435	C	A	CA	CC	CA	CC	CC	CC	CA	CC	CA	CC	CC	CC	CA	CC	CC	CA	CC	CA	CC	CA	AA	CA	CC	CC	CA	CA	CC	CA	CC	CC	CA	CC	CC	AA	CC	CC	CA	CC	AA	CA	CA	CA	CC	CA	CC
1_126364808	1	126364808	A	G	AA	AA	AA	AA	AA	AA	AA	AA	AA	AA	AA	AA	AA	AA	AA	AA	AA	AA	AA	AA	AA	AA	AA	AA	AA	AA	AA	AA	AA	AA	AA	AA	AA	AA	AA	AA	AA	AA	AA	AA	AA	AA	AA	AA	AA
1_126624028	1	126624028	A	G	AG	AA	GG	AA	AG	AA	AG	AG	AG	AG	AA	AG	AG	AG	GG	GG	AG	GG	AG	AG	AG	AG	AG	GG	AA	AA	AG	AG	AA	AA	AA	AA	AG	AG	GG	AG	GG	GG	AG	GG	AG	GG	AA	AA	AG
1_126719679	1	126719679	C	T	CC	CC	CT	CC	CT	CT	CC	CC	TT	CC	CC	CT	CT	CT	CT	CT	CT	CT	CC	CT	CT	CC	CT	TT	CC	CC	CT	CT	CC	CC	CC	CC	CT	CT	TT	CC	CC	TT	CT	TT	CT	CC	CC	CC	CT
1_126728173	1	126728173	G	C	GG	GG	GC	GG	GC	GC	GG	GG	CC	GG	GG	GC	GC	GC	GC	GC	GC	GC	GG	GC	GC	GG	GC	CC	GG	GG	GC	GC	GG	GG	GG	GG	GC	GC	CC	GG	GG	CC	CC	CC	GC	GG	GG	GG	GC
1_127175561	1	127175561	T	C	TC	TT	TC	TT	TT	TC	TT	TT	TC	TC	TT	TC	TT	TC	TC	TC	TC	TC	TC	TT	TT	TC	TC	TC	TC	TT	TT	TT	TT	TT	TC	TT	TC	CC	TC	TT	TT	CC	CC	CC	TT	TT	TT	TC	CC
1_127575582	1	127575582	C	T	TT	TT	TT	CT	CC	TT	CC	CC	CT	TT	CT	TT	TT	CT	TT	TT	TT	TT	CT	CT	CT	TT	TT	TT	CT	CT	TT	TT	CT	TT	CT	TT	TT	TT	TT	TT	CC	TT	TT	TT	CT	TT	TT	CT	TT
1_128018720	1	128018720	T	C	TT	TC	TC	TC	TT	TC	TT	TT	TT	TT	TC	TT	CC	TT	TC	TT	CC	TT	TC	TC	TC	TT	TT	TC	TC	TC	TT	TT	CC	TC	TT	TT	CC	TC	TC	TC	TT	CC	TC	CC	TC	TT	TC	TT	TC
1_128399770	1	128399770	C	T	CT	CT	CT	CT	CC	TT	CC	CC	CT	CT	TT	CT	TT	CT	TT	CT	CT	CT	CC	CC	CC	CC	TT	TT	CT	CC	CC	CC	TT	TT	CT	CC	CT	CT	TT	CT	CT	TT	CT	CT	CT	CC	CT	CT	CT
1_128591927	1	128591927	C	A	CA	CA	CA	CC	CC	CA	CC	CC	CC	CC	CC	CA	CC	CC	CC	CA	CC	CA	AA	CA	CA	CA	CC	CC	AA	AA	CA	CA	AA	CA	CA	CC	CC	CC	CC	CA	CC	CC	CA	CC	CC	CA	CA	CA	CC
1_128908188	1	128908188	C	T	CT	CT	TT	CC	CC	CT	CC	CC	CC	CT	CC	CT	CC	CC	CT	CC	CC	CC	CC	CC	CC	CT	CC	TT	CC	CC	CT	CT	CC	CC	CC	CC	TT	TT	TT	CC	CT	CC	TT	CT	TT	CT	CC	CC	CT
1_129029718	1	129029718	A	G	AG	AG	AA	GG	AG	AG	GG	GG	AG	AG	AA	AG	AG	GG	AA	AG	AG	AG	AG	AA	AA	AA	AA	AA	GG	AG	AG	AG	GG	GG	GG	AG	AG	AA	AA	GG	GG	AA	AG	AA	AG	AG	GG	GG	AA
1_129180429	1	129180429	T	C	CC	CC	CC	TC	TC	CC	TC	TT	CC	CC	CC	CC	CC	TC	CC	TC	CC	TC	TC	CC	CC	CC	CC	CC	TC	TC	CC	CC	CC	CC	TC	CC	TC	CC	CC	CC	CC	CC	CC	CC	TC	CC	CC	TC	CC
1_129390077	1	129390077	C	T	CT	CC	CC	TT	TT	CT	CC	TT	CT	CT	CC	CT	CT	CT	CT	CC	CT	CC	CT	CC	CC	CC	CC	CT	TT	TT	CC	CC	CT	TT	TT	CT	CC	CC	CT	CT	TT	CC	CC	CC	CC	CC	TT	TT	CT
1_129487490	1	129487490	C	T	TT	CT	CC	TT	TT	CT	CC	TT	CC	TT	CC	CC	CC	TT	CT	TT	TT	TT	CT	CT	CC	CC	TT	CC	CT	CT	CT	TT	CC	CC	CT	CT	CT	CT	CC	CC	CT	TT	CT	TT	CT	CC	CT	CT	TT
1_129555634	1	129555634	A	G	GG	AG	AA	AG	GG	AG	AG	AG	AG	GG	AA	AA	AA	AG	GG	GG	AG	GG	AA	AG	AA	AG	GG	AA	AG	AG	AG	AG	AG	AG	AA	AG	AG	AG	AA	AG	AG	GG	AG	GG	AG	AA	GG	AA	AG
1_130034289	1	130034289	C	T	CT	CT	CT	TT	TT	CT	TT	TT	TT	CT	CT	CC	CC	TT	TT	TT	TT	TT	CT	TT	TT	CT	TT	TT	CT	CT	CT	CT	CT	CC	CT	CC	TT	CT	TT	CT	TT	TT	CC	CT	TT	CT	CT	CT	CT
1_130243817	1	130243817	C	T	CC	CC	CT	CT	CC	CC	CC	CT	TT	CC	CT	CC	CC	CC	CC	CT	TT	CT	TT	CC	CC	CT	CT	CC	CT	CT	CT	CT	CT	CC	CT	CT	CT	CC	CC	CC	CT	TT	CT	CC	CT	CT	CC	CT	CC
1_130624695	1	130624695	C	A	CC	AA	CC	CC	CC	CA	CA	CA	AA	CC	AA	CA	CA	CC	CC	CC	CC	CC	CA	CA	CA	CC	CC	CC	CC	CC	CC	CC	CC	CC	CC	CA	CC	CC	CC	CA	CA	CC	CA	CC	CC	CC	CA	CC	CC
1_131007094	1	131007094	T	C	TT	TT	TT	TT	TC	TC	TT	TT	TT	TC	TT	CC	TC	TT	TT	TC	TC	TC	TT	TT	TC	TT	TC	TC	TT	TT	TT	TC	TT	TT	TT	TC	TC	TT	TC	TT	TT	TT	TC	TT	TT	TT	TT	TT	TT
1_131201562	1	131201562	A	C	AA	AC	AA	AA	AA	CC	AA	AA	AC	AA	CC	AC	CC	AA	AA	AA	AC	AA	AA	AC	AC	AC	AC	AA	AC	AC	CC	AC	AC	CC	AC	AC	CC	AA	AA	CC	AA	CC	AA	CC	AC	AC	AC	AC	CC
1_131616971	1	131616971	C	A	CA	CC	CA	AA	AA	CA	AA	AA	AA	CA	CC	CC	CC	AA	AA	AA	AA	AA	CA	AA	AA	CA	CA	CA	AA	CA	AA	AA	CA	AA	AA	CA	AA	AA	CA	CA	AA	AA	AA	CA	AA	CC	CA	AA	CA
1_131783732	1	131783732	G	T	TT	TT	TT	TT	TT	GT	GT	TT	TT	TT	TT	TT	TT	TT	GG	TT	TT	TT	TT	TT	TT	GT	GT	TT	TT	GT	GT	GT	GT	TT	TT	TT	TT	GT	TT	TT	TT	GG	TT	GT	GT	TT	GT	TT	TT
1_132185721	1	132185721	G	A	GG	GG	GG	GG	GG	GG	GG	GG	GA	GG	GG	GG	GG	GG	GG	GG	GG	GG	GG	GG	GG	GG	GG	GG	GA	GA	GG	GG	GG	GG	GA	GG	GG	GG	GG	GG	GG	GG	GG	GA	GG	GG	GG	GA	GG
1_132500097	1	132500097	C	T	CC	CC	CT	CC	CC	CC	CC	CC	CC	CC	CC	CC	CT	CC	CC	CC	CC	CC	CC	CC	CC	CT	CC	CC	CC	CC	CC	CT	CC	CC	CC	CC	CT	CC	CC	CC	CC	CC	CC	CT	CT	CT	CC	CC	CT
1_132760808	1	132760808	T	C	TC	CC	TT	CC	TC	TT	TT	TC	TT	TC	CC	TT	TT	TC	TC	TT	TC	TT	TC	TC	TC	TC	TC	TT	TC	TT	TC	TC	TC	CC	TC	TT	TT	TT	TT	TC	TT	TT	TT	TT	TT	TT	TC	TC	TT
1_132952495	1	132952495	G	A	AA	GG	AA	GA	AA	GA	GA	AA	GA	AA	AA	GA	GA	AA	GA	AA	AA	AA	GA	GA	GA	GA	AA	GA	GA	AA	AA	AA	GA	GA	AA	GA	GA	AA	GA	GA	GA	AA	AA	AA	AA	AA	GG	AA	AA
1_133307680	1	133307680	C	T	CT	CC	CT	CC	CC	CC	CT	CT	CT	CT	CT	CT	CC	CT	CT	CT	CC	CT	CT	CC	CT	CT	CT	CT	CT	CT	CT	CT	CC	CC	CT	CT	TT	TT	CT	CC	TT	CC	CC	CC	CT	CT	CC	CT	CT
1_133427820	1	133427820	T	C	TC	TT	TT	CC	TC	TT	TT	CC	TC	TC	TC	TT	TT	TC	TC	TT	TC	TT	TC	TC	TC	TT	TT	TT	TC	CC	TC	TC	TC	TC	CC	TC	TT	TT	TT	TT	TT	TT	TT	TT	TC	TT	TT	CC	TT
1_133723165	1	133723165	A	G	AG	AA	AG	AA	AA	AG	GG	AA	AG	AA	AG	AA	AA	AG	GG	AA	AA	AA	AA	AG	AA	AA	AA	AG	AG	AA	AA	AA	AA	AA	AG	AA	AA	AG	AG	AG	GG	AA	AA	AG	AA	AA	AA	AG	AA
1_133806752	1	133806752	G	A	GG	GG	GA	AA	GA	GG	GG	GG	GG	GA	GA	GA	GG	GA	AA	GA	GA	GA	GA	GG	GG	GA	GA	GA	GG	GA	GG	GG	GA	GG	GG	GG	GG	GA	GA	GG	GA	GG	GA	GG	GG	GA	GG	GG	GG
1_133974367	1	133974367	G	A	GG	GG	GG	GG	GA	GG	GG	GA	GG	AA	GA	GG	GA	GG	GA	AA	GA	AA	GA	GG	GA	GA	AA	AA	GG	AA	AA	AA	GA	GA	GA	GA	GA	GA	AA	GA	GG	AA	GA	GA	GA	GG	GG	GA	GA
1_134265731	1	134265731	C	A	CC	CC	CA	CC	CA	CA	CC	AA	CA	AA	CA	AA	AA	CC	CC	CA	CA	CA	CA	CA	AA	CA	AA	AA	CC	CA	CA	CA	CA	CC	CC	CA	CA	CA	AA	CC	CC	CC	CC	AA	CA	AA	CC	CC	CA
1_134665765	1	134665765	A	T	AA	AA	AA	AA	AA	AA	AA	AA	AA	AA	AA	AA	AA	AA	AA	AA	AA	AA	AA	AA	AA	AA	AA	AA	AA	AA	AA	AA	AA	AA	AA	AA	AA	AA	AA	AA	AA	AA	AA	AA	AA	AA	AA	AA	AA
1_134771996	1	134771996	T	C	TC	TC	CC	TT	TC	CC	TT	TT	TT	CC	TT	TC	TC	TT	TC	CC	TC	CC	CC	CC	TC	CC	TC	TC	CC	TC	TC	TC	CC	CC	CC	CC	CC	TT	TC	CC	TC	TT	TT	CC	TC	TC	CC	CC	TT
1_134880129	1	134880129	T	G	TG	GG	GG	TT	TG	TT	TG	TT	TG	TG	TG	TG	TT	TG	GG	GG	TG	GG	TG	GG	GG	TG	GG	GG	TG	TG	TG	TT	TT	TG	GG	GG	TG	TG	GG	TG	GG	TT	TG	GG	GG	GG	TG	GG	GG
1_135089430	1	135089430	T	C	TC	TC	TC	TT	TT	CC	CC	TT	TT	TC	TC	CC	TC	TC	TC	TC	TC	TC	CC	TT	TC	TC	CC	CC	TT	TT	CC	TC	TT	TT	TT	TT	TC	TC	CC	TT	CC	TC	TC	CC	CC	TC	TT	TT	CC
1_135213860	1	135213860	T	C	TC	TC	TT	TT	TT	TC	CC	TT	TT	TT	TC	TC	TC	TC	TC	CC	TT	CC	TC	TT	TT	TT	TC	TT	TT	TT	TC	TC	TT	TT	TT	TT	TT	TC	TT	TT	TC	TC	CC	TT	TC	TT	TT	TT	TT
1_135520312	1	135520312	T	C	TT	TT	TT	TT	TT	TT	TT	TT	TT	TT	TT	TT	TT	TT	TT	TT	TT	TT	TT	TT	TT	TT	TT	TT	TT	TT	TT	TT	TT	TT	TT	TT	TT	TT	TT	TT	TT	TT	TT	TT	TT	TT	TT	TT	TT
1_135920368	1	135920368	A	G	AG	AA	AG	GG	AG	AA	AG	AG	GG	AA	AG	AA	AA	GG	AG	AG	AA	AG	AG	AG	AA	AG	AG	AG	AA	GG	AA	AG	AA	AG	AG	GG	AA	AA	AG	AG	AG	AG	AG	AG	AG	AA	AG	AG	AA
1_136016677	1	136016677	G	T	GG	GT	GG	GG	GT	GG	GT	GT	GG	GT	GG	GG	GT	GG	GG	GT	GT	GG	GG	GT	GT	GT	TT	GG	GT	GG	GT	GG	GG	GG	GT	GG	GT	GG	GG	GG	GG	GG	GT	GG	GG	TT	GG	GT	TT
1_136210183	1	136210183	T	C	TT	TT	TC	TT	TT	TT	TT	TT	TT	TT	TC	TT	TT	TT	TT	TC	TT	TT	TT	TT	TT	TT	TT	TT	TT	TC	TT	TT	TT	TT	TT	TT	TC	TT	TT	TT	TC	TC	CC	TT	TC	TT	TT	TT	TC
1_136689474	1	136689474	T	C	TC	CC	CC	CC	TC	TC	TC	TT	TT	CC	TT	TC	TC	TC	CC	TT	TC	TT	TC	TC	TT	TT	TC	CC	TC	TT	TC	TC	CC	TC	TT	CC	TT	TC	CC	CC	TT	TT	TT	TC	TT	TT	CC	TT	TC
1_137010398	1	137010398	T	C	TC	TC	TT	CC	CC	TC	TC	TC	TC	CC	CC	TT	TT	CC	TT	CC	TC	TC	TC	TC	TC	CC	TT	TC	TC	TC	TC	TT	TT	TT	TC	TT	TC	TC	TC	TT	CC	TT	TT	TT	TC	CC	TT	TC	TC
1_137045600	1	137045600	C	T	TT	CT	TT	TT	TT	TT	CT	TT	CT	TT	CC	TT	TT	CT	CT	CT	TT	CC	TT	TT	TT	TT	TT	TT	TT	CT	TT	TT	CT	TT	TT	CT	TT	TT	TT	CT	CC	TT	TT	TT	TT	TT	TT	TT	TT
1_137149272	1	137149272	G	T	GT	GG	TT	TT	GT	GT	GG	GT	GT	GT	GT	GT	GG	GT	GT	GG	GG	GG	GG	GG	TT	GT	TT	TT	GT	GG	TT	TT	GG	GG	GT	GG	TT	GT	TT	GG	GT	GG	GT	GT	GG	GT	GG	GT	TT
1_137338219	1	137338219	C	T	CT	CC	CT	TT	TT	CC	CC	CC	CT	CT	CC	CT	CC	CT	CT	CT	CC	CC	CC	CC	CT	CC	CT	TT	CC	CT	CT	CT	CC	CC	CC	CT	TT	CT	TT	CT	CC	CC	CT	CT	CC	CT	CC	CC	TT
1_137784792	1	137784792	C	G	GG	GG	CG	CC	CC	GG	CG	CG	CC	GG	CG	GG	GG	CC	CG	CG	CC	CG	CG	CG	CG	CG	GG	CG	GG	GG	CG	CG	CG	CG	CG	CG	CG	GG	CG	CG	CC	CG	CG	CG	CG	GG	CG	CG	GG
1_138166898	1	138166898	T	C	TT	TT	TC	TT	TC	TC	TT	TC	TC	CC	TC	TT	TT	TT	TT	TT	TC	TC	TC	CC	CC	CC	TT	TC	TC	CC	TC	TC	TC	TC	CC	TT	TT	CC	TC	TT	TT	TC	TC	TC	CC	TC	TT	CC	TC
1_138249027	1	138249027	C	T	TT	TT	CT	CC	CT	CT	CT	TT	CT	CT	CT	TT	TT	CC	CT	CC	TT	CC	TT	CC	CT	CC	TT	CT	CT	TT	TT	TT	CT	CT	TT	CC	TT	CT	CT	CC	CT	CT	TT	CT	CC	CT	CC	TT	CT
1_138566631	1	138566631	G	A	GG	GA	GA	GG	GG	AA	GA	GG	GG	GG	GA	GA	GA	GA	GG	GA	GG	AA	GA	GA	GA	GG	GG	GA	GG	GG	GG	GG	GG	GG	GG	GA	GA	GG	GA	GG	AA	GA	GG	GA	GG	GG	GG	GG	GA
1_138832200	1	138832200	T	C	TC	TC	TT	TC	TC	TC	CC	CC	TC	TC	CC	TC	CC	CC	TC	TC	TC	TC	CC	TT	CC	TC	TT	CC	CC	TT	CC	TC	CC	CC	CC	TC	TC	TC	CC	CC	CC	TC	TT	TC	TT	TC	TC	CC	CC
1_139075294	1	139075294	G	A	GG	GG	GG	GA	GA	GA	AA	AA	AA	GA	AA	GA	AA	AA	GG	AA	GG	GA	AA	GG	GA	GA	GG	GG	GG	GA	GA	GG	GG	GG	GG	GG	AA	GA	GG	GG	GA	GG	GG	GA	GG	GA	GG	GG	GA
1_139451865	1	139451865	G	A	GG	GA	GG	AA	AA	GA	GA	GA	GA	AA	GA	AA	GA	GA	AA	GA	GA	GG	AA	GA	AA	AA	AA	GA	AA	AA	AA	GA	AA	AA	AA	GA	GA	GG	GA	AA	GA	AA	GG	AA	GA	AA	AA	AA	GA
1_139651472	1	139651472	C	A	AA	AA	CC	CC	CC	CC	AA	CA	CC	CA	CA	CA	AA	CA	CC	AA	CA	CA	CC	AA	CC	AA	AA	CC	CC	CC	CC	CA	CC	CC	CC	CA	CA	CC	CA	CC	CA	CA	CA	AA	CA	CC	CC	CC	CC
1_139970870	1	139970870	A	G	AG	AA	AA	AA	AA	AG	AG	AG	AA	AG	GG	AG	GG	AA	AA	AA	AG	AA	GG	AA	AA	AA	AG	AA	AG	AA	AG	AG	AG	AG	AA	AG	GG	AA	AA	AG	AA	AA	AG	AA	AA	AG	GG	AA	GG
1_140333851	1	140333851	C	G	CC	CC	CG	CC	CC	CG	CC	CG	CG	CG	CC	CG	CG	CC	CC	CG	CG	CG	CC	GG	CC	CG	CG	CC	CG	CC	CC	CG	CC	CG	CG	CG	GG	CG	CC	CG	CG	CC	CG	CC	CG	GG	CG	CG	GG
1_140734127	1	140734127	G	A	GA	GG	GG	GA	GA	GA	GG	AA	GA	GA	GA	GG	GA	GA	AA	GG	AA	GA	GA	GG	GG	GG	GG	GG	GA	GA	GG	GA	GA	GA	GG	GA	AA	GA	GG	GA	GG	AA	GA	GA	GG	GG	GA	GG	GG
1_140967326	1	140967326	C	G	CG	CG	GG	CG	GG	CG	CG	CG	CG	GG	CG	CG	CC	CG	CG	CG	CG	CG	CG	GG	GG	GG	GG	GG	CG	CG	GG	GG	CG	CC	CC	CG	GG	GG	GG	CG	CC	GG	GG	GG	CG	CG	CG	CC	CG
1_141420827	1	141420827	G	T	GT	GT	TT	GG	GG	GT	GT	GG	GT	GT	TT	GG	GG	GT	TT	TT	GG	TT	GT	TT	GT	GT	TT	TT	GT	TT	TT	GT	GT	TT	GT	TT	TT	GT	TT	TT	GT	TT	GT	GT	GT	TT	TT	GT	GT
1_141784836	1	141784836	G	A	GA	GG	GA	GG	GG	GG	GA	GA	GA	GG	GG	GG	GA	GG	AA	GG	GA	GA	GG	GA	GA	GA	GG	GG	GG	GG	GA	GA	GG	GG	GG	GA	GG	GA	GG	GG	GG	GA	GA	AA	GA	GG	GG	GG	GA
1_142189377	1	142189377	G	A	GA	GG	AA	GG	GG	GA	GG	GA	GA	GA	GG	GA	GA	GA	GG	GA	GG	GA	GG	GG	AA	GA	GG	AA	GA	GA	AA	AA	GG	GG	GA	GG	AA	GA	AA	GG	GG	GA	AA	GA	GA	GG	GG	GA	GA
1_142589508	1	142589508	G	C	GG	GC	GG	GG	GG	GC	GG	GG	GG	GC	GG	GC	GG	GG	GG	GC	GG	GG	GG	GC	GG	GG	GC	GG	GG	GG	GG	GG	GC	GG	GG	GC	GG	GG	GG	GC	GG	GG	GG	GG	GG	GC	GG	GG	GC
1_142692251	1	142692251	A	G	AA	AA	AA	AA	AA	AA	AA	AA	AA	AA	AA	AA	AA	AA	AA	AA	AA	AA	AA	AA	AA	AA	AA	AA	AA	AA	AA	AA	AA	AA	AA	AA	AA	AA	AA	AA	AA	AA	AA	AA	AA	AA	AA	AA	AA
1_142791285	1	142791285	T	C	TT	TT	TT	TT	TT	TT	TT	TC	TC	TT	TC	TC	TT	TC	TC	TT	TT	TT	TT	TC	TC	TC	TT	TT	TC	TT	TC	TT	TT	TT	TC	TT	TC	TT	TT	TT	TT	TC	TC	TC	TC	CC	TT	TC	CC
1_143200199	1	143200199	T	C	TC	TC	CC	TC	TC	CC	TC	CC	CC	TC	TC	TC	CC	TC	TC	TC	TT	TC	CC	TC	TC	TC	TC	TC	CC	TC	TT	TC	CC	TC	TC	CC	TT	TT	TC	CC	TC	TC	CC	CC	TC	CC	CC	TC	CC
1_143382133	1	143382133	A	G	AA	AG	AA	AA	AA	AA	AA	AA	AA	AA	AA	AA	AA	AA	GG	AA	AA	AA	AA	AG	AA	AG	AA	AA	GG	AA	AA	AA	AG	AG	AG	AG	AA	AA	AA	AG	AA	AG	AA	AA	AG	GG	AG	AG	AG
1_143608522	1	143608522	C	T	CT	CT	CT	CC	CC	CT	CC	CT	CT	CC	CC	CC	CC	CC	CT	CC	CC	CC	CT	CT	CT	CC	CT	TT	TT	CT	CT	TT	CT	CT	CC	TT	CT	CT	TT	CT	CC	CC	CC	CC	CC	CC	CT	CC	CC
1_143758215	1	143758215	T	C	TT	TC	TT	TT	TT	TT	TT	TT	TT	TT	TC	TT	TT	TT	TT	CC	TT	TC	TT	TC	TT	TT	TT	TT	TC	TT	TT	TT	TT	TT	TT	TC	TC	TC	TT	TT	TC	TT	TT	TT	TC	TT	TC	TT	TT
1_143820959	1	143820959	A	G	AG	AG	GG	GG	GG	AG	AG	GG	AG	AA	AG	AG	AG	AG	AG	GG	AG	AG	GG	GG	AG	AG	AG	AG	AG	GG	AG	AG	GG	AG	AG	AG	AG	AA	AG	AG	AG	AG	AA	AG	GG	GG	GG	AG	AG
1_143903190	1	143903190	G	C	GG	GG	GC	CC	CC	GG	GG	GC	GC	GG	GG	GG	GG	GC	GG	GG	GC	GG	GC	GG	GG	GG	GG	GG	GG	GC	GG	GG	GC	GG	GG	GG	GC	GG	GG	GG	GG	GG	GG	GG	GG	GC	GC	GG	GC
1_144332686	1	144332686	C	T	CT	TT	CT	CC	CC	CT	TT	CT	CC	TT	TT	TT	TT	CT	TT	CT	CT	CT	CT	CT	CT	TT	CT	CT	TT	CC	TT	TT	CT	TT	TT	TT	CT	TT	CT	TT	TT	CT	TT	TT	TT	TT	CT	TT	TT
1_144370089	1	144370089	C	T	CC	CT	CC	CC	CT	CC	CT	CT	TT	CC	CC	CT	CC	CC	CT	CT	TT	CT	CC	CT	CT	CT	CT	CT	CC	CC	CT	CC	CC	CC	CC	CC	CC	CT	CT	CT	CT	CT	CT	CT	CT	CT	CC	CC	CC
1_144462202	1	144462202	C	T	TT	CT	CC	CC	CC	CT	CT	CT	CC	CT	CC	CT	CT	CC	CT	CC	CC	CT	CT	CT	CT	CT	CT	CT	CC	CT	CC	CC	CC	CC	CC	CT	CT	CC	CT	CC	CC	CT	CC	CT	CC	CC	CC	CC	CT
1_144862381	1	144862381	A	G	AA	AA	AG	AG	AA	AA	AA	GG	GG	AA	AG	AA	AG	AA	AA	AG	AA	AG	AG	GG	AA	AG	AA	AA	AG	AA	GG	AG	GG	GG	AG	AG	GG	AG	AA	GG	AG	AG	AA	AA	AG	AG	GG	AG	AA
1_145227366	1	145227366	A	G	AA	AA	GG	AA	AA	AG	AG	AA	AA	AG	AA	GG	AA	AG	AG	AA	AG	AA	AG	AG	AA	AA	AA	AG	AA	AA	AA	AA	AA	AA	AA	AG	AG	AA	AG	AA	AA	AG	AG	AG	AA	AG	AA	AA	GG
1_145314165	1	145314165	C	T	CC	CC	TT	CC	CC	CT	CC	CC	CC	CT	CC	CT	CC	CC	CT	CC	CT	CC	CC	CC	CT	CC	CC	TT	CC	CT	CC	CC	CC	CC	CC	CC	TT	CT	TT	CC	CC	CC	TT	CT	CC	CC	CC	CC	CT
1_145318133	1	145318133	C	T	CC	CC	TT	CC	CC	CT	CT	CC	CC	CT	CC	CT	CC	CT	CT	CC	CT	CC	CC	CC	CT	CC	CT	TT	CC	CT	CC	CC	CC	CC	CC	CC	TT	CT	TT	CC	CC	CC	TT	CT	CT	CC	CC	CC	CT
1_145598682	1	145598682	C	T	CC	CC	CT	TT	TT	TT	TT	CT	CT	TT	CT	TT	TT	TT	CT	TT	TT	CT	TT	TT	TT	TT	TT	TT	TT	TT	CT	CT	TT	TT	TT	TT	TT	TT	TT	TT	TT	CT	TT	TT	CT	TT	TT	TT	TT
1_145839036	1	145839036	G	A	GG	GG	GG	GG	GG	GG	GG	GA	GA	GG	GG	GG	GG	GG	GA	GG	GG	GG	GA	GA	GG	GA	GG	GA	GA	GG	GG	GG	GA	GA	GA	GA	GA	GG	GA	GA	GG	GA	GA	GG	GA	AA	GA	GA	AA
1_146096275	1	146096275	A	C	AC	AC	AC	AA	AA	AC	AC	AA	AC	AC	CC	AC	AC	AC	CC	CC	AC	CC	AC	CC	AC	AC	AA	AC	AC	AC	CC	AC	AC	CC	CC	CC	AC	AC	AC	AC	AC	AC	CC	AC	CC	CC	AC	CC	CC
1_146469362	1	146469362	C	T	CC	CC	CC	CT	TT	CT	TT	CT	CT	CT	TT	TT	CT	TT	CC	CC	CT	CC	TT	CT	TT	CC	CC	TT	CT	CT	CC	CC	CC	CC	CC	CT	CT	CC	TT	CC	CT	CC	CC	TT	CC	CT	CT	CC	TT
1_146732965	1	146732965	C	T	CC	CC	CC	CC	CC	CT	CT	CT	CT	CC	CT	TT	CT	CC	CC	CC	CC	CC	CT	CT	CC	CC	CT	CC	CC	CC	CC	CC	CC	CC	CC	CC	CT	CT	CC	CC	CC	CC	CT	CT	CC	CC	CC	CC	CT
1_146941008	1	146941008	C	T	CC	CT	CC	CT	CT	CC	CC	CC	CC	CC	CC	CC	CC	CT	CC	CC	CT	CC	CC	TT	TT	CT	CC	CT	CT	CT	CT	CT	CT	CC	CC	TT	CC	CC	CT	TT	CC	CT	CC	CT	CT	TT	CT	CC	CT
1_147341021	1	147341021	T	G	GG	GG	TG	TG	GG	TG	TG	TG	GG	TG	TG	TG	TT	TG	TT	GG	GG	TG	GG	TG	TG	TG	GG	TT	TT	TG	TG	TG	TG	TG	GG	GG	TT	TG	TT	TG	GG	GG	TG	TG	TG	GG	TG	GG	TG
1_147461238	1	147461238	G	T	GT	GT	TT	TT	GT	GG	TT	TT	TT	TT	GT	TT	GT	GT	TT	GT	TT	TT	GT	TT	TT	TT	TT	TT	GG	GT	GT	GT	GT	GT	TT	TT	TT	TT	TT	GT	TT	GG	TT	GT	TT	GT	GT	TT	GT
1_147742119	1	147742119	C	T	CC	CC	CT	CC	CC	CC	CT	CT	CC	CC	CT	CT	CT	CT	CC	CT	CT	CC	CT	CT	CC	CT	CT	CC	TT	CC	CC	CC	CT	TT	CT	CT	TT	CC	CC	CT	CC	CT	CC	CT	CC	CT	CT	CT	CC
1_148039229	1	148039229	T	C	TT	TT	TC	TC	TT	TC	TC	TT	TC	CC	TT	TC	TC	TC	CC	TC	TC	TC	TT	CC	CC	CC	TC	CC	TC	TC	TC	TC	TC	TC	TT	TC	CC	CC	CC	TC	TC	TC	CC	CC	CC	TC	TC	TT	TC
1_148202324	1	148202324	G	A	AA	GA	GA	AA	GA	AA	GG	GA	GA	AA	GA	GA	GA	GA	AA	GA	GA	GA	GG	GG	GA	GA	GA	GA	AA	AA	GA	AA	AA	AA	GA	GG	AA	AA	GA	GA	AA	GA	GA	GA	GA	GA	AA	GA	AA
1_148449817	1	148449817	G	A	AA	GA	GG	GA	GA	GA	GG	GG	GG	GA	GA	GG	GA	GA	GG	AA	GG	GA	GA	GG	GG	GG	GG	GA	AA	GG	GA	GA	GA	GG	GG	GA	GA	GG	GA	GA	GG	GA	GA	GA	GG	GG	GA	GG	GG
1_148783764	1	148783764	A	C	AA	AA	CC	AC	AA	AA	AC	AA	AC	AA	AA	AC	AA	AA	AA	AA	AC	AA	AA	AC	AA	AC	AC	AA	CC	AC	AC	AA	AC	AC	AC	AC	CC	CC	AA	AC	AA	AA	AA	CC	AC	AC	AC	AC	AC
1_148926179	1	148926179	A	C	AC	CC	AA	AA	AA	AA	CC	AA	AA	AC	AC	AC	AA	AC	AA	AA	AC	AA	AC	CC	AC	AA	AA	AA	AA	AA	AA	AA	AA	AA	AA	AC	AA	AA	AA	AC	AC	AA	AA	AA	AC	AC	AA	AA	AC
1_148971512	1	148971512	G	C	GC	CC	GC	GC	GG	GC	GC	GG	GC	GC	GG	GC	GG	GG	GC	GC	GC	GG	GG	GC	GC	GC	CC	CC	CC	GC	GC	GC	GC	GC	GG	GG	GC	GC	CC	GC	GC	GC	CC	CC	GC	GC	GC	GG	GC
1_149077991	1	149077991	C	T	CT	TT	CT	CT	CC	TT	TT	TT	TT	CT	CT	TT	TT	CT	TT	CT	CT	CC	CT	TT	CT	CC	CT	CT	TT	CC	CT	CT	CT	TT	TT	TT	TT	CT	CT	CT	CT	TT	CT	CT	TT	CT	CT	TT	CC
1_149173238	1	149173238	T	C	TT	TC	TC	TT	TT	TC	CC	TC	TT	TT	TC	CC	TC	TT	TT	TC	TT	TT	TC	TC	TT	TT	TT	TT	TC	TT	TT	TC	TC	TC	TT	CC	TC	TT	TT	TT	TT	TC	TT	CC	TT	TC	TT	TT	TT
1_149578177	1	149578177	A	G	AA	AA	GG	AG	AA	AG	AG	AG	AA	AG	AA	AG	AG	AA	AG	AG	AA	AG	AA	AA	AA	GG	GG	AA	AA	AG	AG	AA	AA	AA	AA	AA	GG	GG	AA	AA	AA	GG	GG	GG	AG	AG	AA	AA	AA
1_149632960	1	149632960	G	C	GC	CC	GG	GG	GG	GC	GC	GG	GC	GC	GG	GG	GC	GG	GC	GG	GC	GG	GC	CC	CC	GG	GG	CC	GC	GC	GG	GC	CC	GC	GC	GC	GG	GG	CC	GC	CC	GG	GG	GG	GC	GC	GC	GC	CC
1_149970283	1	149970283	G	A	GG	GG	GG	GG	GG	GG	GG	AA	GA	GG	GA	GG	GA	GA	GG	GG	GG	GG	GA	GG	GG	GA	GA	GG	GG	GG	GA	GA	GA	GG	GG	GG	GG	GG	GG	GG	GA	GG	GA	GA	GG	GA	GA	GG	GA
1_150247555	1	150247555	C	T	CT	CT	CC	CT	CT	CT	CC	CC	CC	CT	CT	CC	CT	CT	CC	CC	TT	CT	CC	CC	CC	CC	CC	CC	CC	CC	CT	CC	CT	CC	CT	CC	CC	CC	CC	CT	CT	CC	CC	CC	CC	CC	CT	CT	CC
1_150465449	1	150465449	A	G	AG	GG	GG	AG	AG	GG	GG	AG	AA	GG	AG	GG	GG	AG	GG	GG	GG	AG	GG	GG	GG	AG	GG	AG	AG	GG	GG	AG	AA	AG	GG	GG	GG	GG	AG	GG	AG	GG	GG	GG	GG	AG	AG	GG	GG
1_150886069	1	150886069	G	A	GG	GG	GG	GG	GG	GG	GG	GG	GG	GG	GG	GG	GG	GG	GG	GG	GG	GG	GG	GG	GG	GG	GG	GG	GG	GG	GG	GG	GG	GG	GG	GG	GG	GG	GG	GG	GG	GA	GG	GG	GG	GG	GG	GG	GG
1_150927480	1	150927480	C	T	CC	CC	TT	CC	CC	CT	CT	CT	CC	CT	CC	CC	CT	CT	CT	CC	CT	CT	CC	CT	TT	CT	TT	TT	CC	TT	CT	CC	CT	CT	CC	CT	TT	CC	TT	CC	CC	CT	TT	CT	CT	CT	CC	CC	CT
1_151206321	1	151206321	G	A	AA	AA	GA	GA	GG	GG	GA	GA	GA	GG	AA	AA	GG	GA	GG	GG	GA	GG	AA	GG	GG	GA	GG	GG	GA	GG	GG	GG	GG	GA	GA	GA	GG	GG	GG	GA	GA	GG	GG	GG	GG	GA	AA	GA	GA
1_151606585	1	151606585	G	T	GT	GT	GT	GT	GT	TT	GT	GT	GT	GT	GT	GT	TT	GT	TT	GT	TT	GT	GT	GT	GT	GT	GG	GT	TT	GG	GT	GT	TT	GT	GT	GT	TT	TT	GT	GT	TT	GT	GG	GG	GT	GT	GT	GT	GT
1_151775421	1	151775421	G	A	GG	GA	GA	GA	AA	GA	GG	GA	GG	GA	GG	GA	GA	GA	GA	AA	AA	AA	GG	GA	AA	AA	AA	GA	GA	AA	AA	GA	GA	GA	GG	GA	AA	AA	GA	AA	GA	AA	AA	AA	GA	AA	GA	GG	AA
1_152283481	1	152283481	C	T	CC	CC	TT	CC	CT	CT	CC	CT	TT	CT	CT	CT	TT	CC	CC	CC	TT	CT	CC	CT	CT	CT	TT	CT	CT	TT	CT	CT	CT	CT	CT	TT	TT	CC	CT	CT	CT	CT	CT	CC	CT	CT	CT	CT	TT
1_152698566	1	152698566	A	G	GG	GG	GG	AG	AG	AG	AG	AG	AG	GG	GG	GG	AA	AG	GG	GG	GG	GG	AG	AG	AG	AG	AA	AG	AG	AG	AG	GG	GG	GG	GG	AG	AG	AA	AG	GG	AG	GG	AG	AG	AG	AG	AG	GG	GG
1_152954205	1	152954205	G	C	GG	GG	GG	GG	GC	GG	GG	GC	GG	GC	GG	GG	GG	GG	GG	GC	GC	GC	GG	GG	CC	GG	GC	CC	GG	GC	GG	GC	GG	GG	GG	GC	GC	GG	CC	CC	GG	GG	CC	GG	GC	GG	GC	GG	GG
1_153116037	1	153116037	C	T	CT	CC	CC	TT	CC	CC	CC	CC	CC	TT	CT	CT	CT	CT	CT	CT	CC	CT	CC	CC	TT	CT	CC	TT	TT	TT	CT	CT	TT	CT	CT	CC	CT	CC	TT	CT	CC	CC	TT	CT	CT	CT	CT	CT	TT
1_153225204	1	153225204	T	C	TC	CC	CC	TT	CC	CC	CC	CC	TC	TC	CC	CC	TC	TT	CC	TC	TC	TC	TC	CC	CC	CC	CC	CC	TC	CC	TC	TC	TT	TC	TC	CC	CC	CC	CC	TT	TT	CC	CC	CC	CC	CC	TT	TC	CC
1_153337565	1	153337565	T	C	CC	CC	TT	CC	TC	TT	CC	TT	TC	TC	CC	CC	TC	TC	TT	TC	CC	TC	CC	TT	TT	TT	TT	TT	TC	TT	TC	TC	CC	CC	TC	CC	TC	TT	TT	CC	TC	TC	TC	TT	TT	TT	TC	TC	TT
1_153579065	1	153579065	A	G	GG	GG	AG	AG	AG	AG	AG	AA	AG	AG	GG	AG	AG	AG	AA	AA	AG	AA	GG	AA	AA	AA	AA	AA	AG	AA	AA	AA	GG	GG	AG	AG	AA	AA	AA	GG	GG	AA	AA	AG	AA	AA	AG	AG	AA
1_154117880	1	154117880	G	C	GG	CC	GG	GC	GC	GC	GC	GC	GG	CC	GG	GG	GC	GG	GC	GC	GC	GG	GC	GC	GC	GG	GG	GG	GG	GG	GG	GC	GG	GC	GC	GG	GG	CC	GG	GC	GG	GC	GG	GC	CC	GG	GG	GC	GG
1_154319334	1	154319334	T	G	TT	TG	TT	TG	TG	TG	TG	TG	TT	GG	TT	TT	TG	TT	TG	TG	TG	TT	TT	TG	TG	TT	TG	TT	TT	TT	TT	TG	TT	TG	TG	TT	TT	GG	TT	TG	TT	TG	GG	TG	GG	TT	TT	TG	TT
1_154717738	1	154717738	A	G	AA	AG	AA	AG	AA	AA	AG	AG	AG	GG	AA	AA	AA	AA	GG	AG	AA	AA	AG	AG	AG	AA	AA	AA	AG	AA	AA	AG	AG	AG	AA	AG	AG	GG	AA	AA	AA	GG	AA	AG	GG	AG	AA	AA	AA
1_155117831	1	155117831	C	T	TT	CC	CT	CT	CT	TT	CT	CC	CT	CC	CT	CT	CT	TT	CC	CC	CT	CC	TT	CT	CC	CT	CC	CC	CT	CC	CC	CT	CT	CC	CT	CC	CC	CC	CC	CC	CT	CC	CC	CC	CT	CC	CT	CT	CC
1_155251027	1	155251027	G	C	GG	GG	GG	GG	CC	GG	GC	GG	GC	GG	GG	GC	GC	GG	GG	GG	GC	GC	GG	GC	GG	GG	GG	GC	GC	GG	GC	GC	GC	GG	GC	GC	GC	GG	GC	GC	GC	CC	GG	GG	GC	GG	GC	GC	GG
1_155482468	1	155482468	C	G	CC	CG	GG	CC	CC	CG	CC	CG	CG	CG	CC	CC	CG	CG	CG	CC	GG	CC	CG	GG	CG	GG	CG	GG	CG	GG	CG	GG	GG	GG	CG	GG	CC	CC	GG	CG	CG	GG	CC	CC	CG	GG	CG	CG	GG
1_155882796	1	155882796	A	T	AA	AA	AA	AA	AA	AA	AA	AA	AA	AA	AA	AA	AA	AA	AA	AA	AA	AA	AA	AA	AA	AA	AA	AA	AA	AA	AA	AA	AA	AA	AA	AA	AA	AA	AA	AA	AT	AA	AA	AA	AA	AA	AA	AA	AA
1_156087056	1	156087056	A	C	AC	AC	AA	AA	AA	AA	AC	AA	AC	AA	AA	AA	AA	AA	AA	AA	AA	AA	AA	AA	AA	AA	AA	AA	AA	AA	AA	AA	AA	AA	AA	AC	AA	AA	AA	AA	AA	AC	AA	AA	AA	AC	AA	AA	AC
1_156487550	1	156487550	T	A	TT	TT	TT	TT	TT	TT	TA	TT	TT	TT	TT	TT	TA	TT	TA	TA	TT	TT	TT	AA	TT	TT	TT	TT	TT	TA	TT	TT	TT	TT	TT	TT	TA	TT	TT	TT	TT	TT	TT	TT	TA	TT	TT	TT	TT
1_156590448	1	156590448	C	G	CG	CC	CG	GG	GG	GG	CG	CG	CG	CG	CG	GG	GG	CC	GG	GG	CC	GG	GG	GG	CG	CG	CC	CG	CC	GG	CG	CC	CG	CG	CG	CG	GG	CC	CG	CC	GG	CC	GG	GG	GG	CC	CG	CG	CC
1_156669673	1	156669673	G	A	GA	GG	GA	GG	GA	AA	GG	GA	GA	GA	GG	GG	AA	GG	GA	GG	GG	GA	GG	GA	GA	AA	AA	GA	GG	GA	GA	GA	GG	GG	GG	GA	AA	AA	GA	GG	GG	AA	AA	GA	GA	AA	GG	GG	GA
1_157218346	1	157218346	G	A	GG	GG	GG	GG	GG	GG	GG	GG	GG	GG	GG	GG	GG	GG	GG	GG	GG	GG	GG	GG	GG	GG	GG	GG	GG	GG	GG	GG	GG	GG	GG	GG	GG	GG	GG	GG	GG	GG	GG	GG	GG	GG	GG	GG	GG
2_174627	2	174627	A	G	AG	AG	GG	AA	GG	AA	AA	AA	GG	AA	AA	AG	AG	AA	GG	AA	AA	AA	AG	GG	GG	GG	GG	AG	AG	AG	AG	AA	AA	AA	AA	GG	GG	GG	AG	AG	GG	GG	GG	AG	GG	GG	AA	AA	AG
2_574882	2	574882	C	T	CT	CT	CC	CT	CC	CT	CC	CT	CC	CT	CC	CC	CC	CT	CC	CC	CT	CT	CT	CC	CC	CC	CC	CC	CT	CT	CC	CC	CT	CC	CT	CT	CC	CC	CC	CC	CT	CC	CC	CC	CC	CT	CT	CT	CC
2_763996	2	763996	G	A	GA	GA	GG	GA	GG	AA	GA	GA	GG	GG	GA	AA	GA	AA	AA	GA	GA	GA	AA	GG	GA	GG	GG	GG	GA	GA	GG	GG	AA	AA	AA	GA	GG	GG	GG	GA	AA	GG	GA	GA	AA	GA	AA	AA	GA
2_1086299	2	1086299	T	C	CC	CC	CC	CC	CC	CC	CC	CC	CC	TC	CC	TC	CC	CC	CC	CC	CC	CC	TC	CC	CC	CC	CC	CC	TC	CC	TC	TT	TT	TT	TT	CC	CC	CC	CC	TC	CC	CC	CC	CC	CC	CC	TT	TT	CC
2_1333770	2	1333770	G	A	GG	GG	GG	GG	GG	GG	GG	GG	GG	GG	GG	GG	GG	GG	GG	GG	GG	GG	GG	GG	GG	GG	GG	GG	GG	GG	GG	GG	GG	GG	GG	GG	GG	GG	GG	GG	GG	GG	GG	GG	GG	GG	GG	GG	GG
2_1423355	2	1423355	C	T	TT	TT	TT	CC	TT	CC	CT	CT	TT	TT	CT	TT	CT	CT	TT	TT	TT	CT	CT	TT	TT	TT	TT	TT	TT	TT	CT	CC	TT	TT	TT	CT	TT	TT	TT	TT	CT	TT	TT	TT	TT	CT	TT	TT	TT
2_1823440	2	1823440	G	A	GA	GA	AA	GG	GA	GA	GA	AA	GG	GA	GA	GG	GG	GA	AA	GG	GG	GA	GA	GA	AA	AA	AA	GA	GG	GG	GG	GG	GG	GG	GA	AA	AA	AA	GA	GA	GA	AA	GA	GA	GA	AA	GG	GA	GA
2_1873156	2	1873156	A	T	AT	AT	AT	AA	AT	AA	AT	AT	AA	AA	AT	AA	AT	AA	TT	AT	AT	AT	AT	AT	TT	AT	AT	TT	AA	AA	AA	AA	AA	AA	AA	AA	AT	TT	TT	AA	AA	TT	AT	AA	AT	TT	AA	AA	AT
2_2273170	2	2273170	A	C	CC	CC	CC	CC	CC	AC	AA	AA	AA	AA	AA	AA	AC	AA	AC	AA	CC	AA	AC	CC	AA	AC	AC	AA	CC	CC	AA	AA	CC	CC	AC	AA	AA	CC	AC	AC	AC	AC	AC	AA	AC	AC	CC	AC	CC
2_2316905	2	2316905	A	G	GG	GG	GG	GG	GG	AG	AG	AG	GG	GG	AG	AG	GG	AG	GG	GG	GG	AG	AG	GG	GG	GG	GG	GG	GG	GG	GG	GG	GG	GG	AG	GG	GG	GG	GG	AG	GG	GG	GG	GG	GG	AG	GG	AG	GG
2_2509907	2	2509907	C	G	CG	CG	CG	CC	GG	CC	CG	CG	GG	GG	CG	CG	CC	CC	CG	GG	CG	CG	CC	CG	CG	CG	CC	GG	CG	CG	CG	GG	CG	CC	CG	CC	CG	GG	GG	CC	CC	GG	CG	GG	GG	CG	CG	CG	CG
2_2827954	2	2827954	A	G	AA	AA	AA	GG	AA	AG	AA	AG	AA	AG	AA	AG	AA	AG	AA	AA	AG	AG	GG	AA	AG	AA	AA	AA	AG	AG	AG	GG	AA	AA	AG	AG	AG	AA	AA	GG	AG	AA	AA	AA	AA	AA	AA	AG	AA
2_3016740	2	3016740	G	A	AA	AA	GA	GG	AA	GA	AA	GA	GG	GA	AA	GA	AA	GA	AA	GA	GG	GA	GG	GA	GA	GA	GG	GA	GA	GA	GG	GG	AA	AA	GA	GA	GA	AA	GA	GG	GG	AA	AA	GA	AA	GA	AA	GA	GA
2_3198042	2	3198042	T	C	CC	TC	TT	TC	CC	TT	TC	TC	TT	TT	TC	CC	TT	TC	CC	CC	TC	TC	TC	TC	CC	TT	CC	TC	CC	TC	CC	CC	CC	CC	CC	TC	CC	CC	TC	CC	TC	TC	CC	TC	CC	TC	CC	CC	TC
2_3373847	2	3373847	G	A	GA	GA	AA	GA	GA	AA	GG	GA	GG	AA	GG	AA	GA	AA	AA	GA	GG	GA	GA	GA	GA	AA	GA	GA	GA	GA	GA	GG	AA	AA	AA	AA	GG	GG	GA	GA	GA	AA	GA	AA	GA	AA	AA	AA	AA
2_3578196	2	3578196	C	A	CA	CA	AA	AA	CC	CA	CC	CC	CC	AA	CC	CA	CA	CC	CC	CC	CA	CC	AA	CC	CC	CC	CC	CC	CA	AA	CA	AA	CC	CA	CA	CA	CC	CC	CC	AA	CA	CA	CC	AA	CA	CA	CC	CA	CC
2_3708525	2	3708525	T	C	CC	TC	CC	TC	TC	CC	TC	CC	TT	TT	CC	TT	TC	TC	TT	TC	CC	CC	TT	TC	CC	TT	TC	CC	CC	CC	TC	CC	CC	CC	CC	TT	TT	CC	CC	CC	TC	TT	TT	TC	CC	TT	CC	CC	TT
2_3759834	2	3759834	A	G	AG	AG	GG	AG	AA	AG	AA	AA	AA	AA	AA	AA	AG	AA	AA	AG	AA	AA	AA	AA	AA	AA	AA	AA	AA	GG	AG	GG	AA	AA	AG	AA	AA	AA	AA	AG	AG	AA	AA	AG	AA	AA	AA	AG	AA
2_3841250	2	3841250	T	C	TC	TC	CC	TT	CC	CC	TC	CC	CC	CC	TC	TC	CC	CC	TC	TC	TC	CC	TT	CC	CC	CC	CC	CC	CC	TC	TC	TT	TC	TC	CC	CC	CC	CC	CC	CC	TC	CC	CC	TC	CC	TC	TC	CC	TC
2_3903461	2	3903461	C	G	GG	CG	CG	GG	GG	CG	CC	CC	CC	CC	CC	CC	CG	CC	CC	CC	CG	CC	CG	CG	CG	CG	CG	CC	CG	GG	GG	GG	CG	CG	CG	GG	CC	CC	CC	CC	GG	CC	CG	CG	CG	CC	CG	CG	CC
2_4303499	2	4303499	T	G	TT	TT	TT	TT	TG	TT	TT	TG	GG	TG	TT	TT	TG	TT	TG	TG	TT	TG	TT	TG	GG	TG	TG	TT	TG	TG	TT	TT	TG	TG	TT	TG	TG	GG	TT	TG	TT	GG	GG	TG	TG	TG	TG	TT	TT
2_4677825	2	4677825	T	C	CC	CC	TC	CC	CC	CC	TC	CC	TC	TC	TC	CC	CC	CC	CC	CC	CC	TC	CC	CC	CC	CC	CC	TC	CC	CC	TC	CC	CC	CC	TC	CC	CC	TC	TC	TC	TC	TC	TT	CC	CC	CC	CC	TC	CC
2_4849412	2	4849412	G	A	GA	GG	GA	GG	GA	GA	GG	GG	GA	GG	GA	GA	GA	GG	GG	GA	AA	GG	GG	GA	GG	GA	GG	GG	GG	GA	GA	AA	GG	GG	GA	GG	GG	GG	GG	GA	GG	GA	AA	GA	GG	GG	GG	GA	GG
2_5249633	2	5249633	G	A	AA	GA	GG	GA	GA	AA	GA	GA	GA	GA	GA	GA	GA	AA	GA	GA	GA	GA	AA	GA	GA	AA	GG	GG	GG	GG	GA	AA	GG	GG	GA	GG	GG	GA	GG	GA	GA	GG	GG	GG	GG	GA	GG	GA	GG
2_5370158	2	5370158	G	A	GG	GG	GA	GG	GG	GG	GA	GG	GG	AA	GA	GA	GG	GG	GA	GG	GA	GG	GG	GG	GG	GA	GA	GG	GG	GG	GA	GG	GG	GG	GA	GG	GG	GA	GG	GA	GA	GG	AA	GG	GG	AA	GG	GA	GA
2_5642826	2	5642826	A	G	AG	GG	AA	AG	AG	GG	AG	AG	AA	AA	AA	AG	AG	AA	GG	AA	AA	AG	AA	AG	AA	AG	AG	AG	AG	AG	AG	GG	AG	AG	AA	GG	GG	AA	AG	AG	AG	AG	AA	AG	AA	AA	AG	AA	AG
2_5712486	2	5712486	C	T	CC	CT	CT	CC	CC	CC	CC	CC	CT	CT	CT	CT	CC	CC	TT	CC	CT	CC	CC	CT	CT	TT	TT	CT	CC	CC	CT	CC	CC	CC	CC	CC	CT	CT	CT	CC	CC	TT	TT	CT	CT	CT	CC	CC	TT
2_6135528	2	6135528	T	C	TT	TT	TT	TT	TT	TT	TT	TT	TT	TT	TT	TT	TT	TT	TT	TT	TT	TC	TT	TT	TT	TT	TT	TT	TT	TT	TT	TT	TT	TT	TT	TT	TT	TT	TT	TT	TT	TT	TT	TT	TT	TT	TT	TT	TT
2_6294741	2	6294741	A	T	AT	AT	AT	AT	AT	AA	AT	AA	AT	AA	AT	AT	AA	AT	AA	AT	AT	AA	AT	AT	AT	AT	AA	AA	AT	AT	AA	AA	AA	AT	AA	AT	AT	AT	AA	AT	TT	AT	AA	AT	TT	AA	AA	AA	AA
2_6516186	2	6516186	A	G	GG	GG	AG	AG	GG	GG	GG	GG	GG	GG	GG	GG	GG	GG	AG	GG	GG	GG	GG	GG	GG	GG	AG	GG	AA	GG	GG	GG	AG	AG	AA	GG	GG	GG	GG	AA	AG	GG	GG	GG	GG	GG	AG	AA	AG
2_6679204	2	6679204	A	C	CC	CC	CC	AC	AC	AA	CC	AC	AC	CC	AC	CC	AC	CC	AC	CC	AC	AC	AC	AC	CC	AC	CC	CC	AC	AC	CC	CC	CC	CC	CC	CC	AC	AC	CC	AC	CC	CC	CC	CC	CC	AC	CC	CC	AC
2_6884426	2	6884426	C	T	TT	CT	TT	CT	TT	CT	TT	CT	CT	TT	CT	CT	TT	TT	CT	CT	CT	CT	CT	CT	TT	CT	TT	CT	CT	CT	TT	TT	TT	TT	CT	TT	TT	CT	CT	CC	CT	TT	TT	TT	TT	TT	TT	CT	CT
2_7218681	2	7218681	C	T	CT	CT	CT	TT	TT	CT	CT	TT	TT	CT	TT	CT	CT	TT	TT	TT	TT	TT	CT	TT	TT	TT	TT	TT	CT	CC	CT	CC	CT	CT	CT	TT	TT	TT	TT	TT	CT	TT	TT	CT	TT	TT	CT	CT	TT
2_7239828	2	7239828	G	A	GG	NN	NN	GG	GA	GG	AA	GG	NN	AA	AA	GA	GA	AA	AA	AA	NN	GG	AA	AA	AA	AA	AA	AA	NN	GG	GA	GG	NN	AA	GG	GA	AA	AA	AA	NN	GG	AA	AA	NN	AA	NN	GA	GA	NN
2_7247788	2	7247788	G	A	GA	GA	GA	GA	GA	GA	GA	GA	GA	GA	AA	AA	GA	AA	AA	AA	GA	GA	GA	AA	AA	AA	AA	AA	GG	GG	GA	GG	GA	GA	GA	GA	AA	AA	AA	GA	GA	GA	AA	GA	AA	GA	GA	GA	AA
2_7465535	2	7465535	C	G	CC	CC	GG	CG	CG	CG	GG	CG	CG	CC	CC	CC	CG	CC	CC	CC	CG	CC	CC	CG	CC	CC	CC	CC	CG	CC	CC	CC	CC	CC	CC	CC	CC	CG	CC	CG	CG	CG	CG	CC	CC	CG	CC	CC	CG
2_7699780	2	7699780	C	T	CT	CT	TT	CC	CC	CC	CT	CC	CT	CT	CT	CT	CC	CT	CC	CT	CT	CT	CC	TT	TT	TT	CT	TT	CC	CC	CT	CC	CC	CC	CT	TT	TT	TT	TT	CT	CC	TT	TT	CT	TT	CT	CC	CT	CT
2_7809197	2	7809197	C	A	CA	AA	CA	CA	CA	CC	CA	AA	CA	CA	AA	CA	CA	CA	CA	CA	CA	CA	CC	CA	CC	CC	CA	CA	AA	AA	CA	AA	AA	AA	CC	CA	CA	CC	CA	CA	CA	CC	CC	CA	CC	CA	AA	CA	CA
2_8125394	2	8125394	C	T	CT	CT	CC	CT	CT	CT	CC	CC	CC	CC	CC	CT	CT	CC	CC	CC	CT	CC	TT	CC	CC	CC	CC	CC	CC	CC	CT	TT	CC	CT	CC	CC	CC	CC	CC	CC	CT	CC	CC	CT	CC	CT	CC	CC	CC
2_8445861	2	8445861	C	T	CC	CC	CC	CC	CC	CC	CC	CC	CC	CC	CC	CC	CC	CC	CC	CC	CC	CC	CC	CC	CC	CC	CC	CC	CC	CC	CC	CC	CC	CC	CC	CC	CC	CC	CC	CC	CC	CC	CC	CC	CC	CC	CC	CC	CC
2_8703327	2	8703327	G	A	GG	GG	GA	GG	GG	GG	GG	GG	GG	GA	GA	GA	GG	GG	GG	GA	GG	GA	GA	GA	AA	GA	GG	GA	GG	GG	GA	GG	GG	GG	GA	GG	GA	GG	GA	GG	GG	AA	GA	GG	AA	GG	GG	GA	GG
2_8947651	2	8947651	A	G	GG	GG	AG	AG	GG	GG	AA	AG	AA	AG	AA	GG	AG	AG	AA	AG	AA	AG	AA	AG	AG	AG	AG	AA	AG	AG	AA	AA	AG	AG	AG	AG	AG	AG	AA	AA	GG	AA	AA	GG	AG	AG	AG	AG	AA
2_9067176	2	9067176	T	A	TA	TA	TA	AA	TA	TT	AA	TT	TA	AA	TT	TT	TT	TT	TT	TT	TA	TA	TA	TT	TA	TT	TT	TA	TA	AA	AA	AA	AA	TA	AA	AA	TT	TT	TA	TA	TA	TT	TT	TA	TT	TA	AA	AA	TT
2_9297221	2	9297221	A	T	AT	AT	AT	AT	AT	TT	AT	TT	AT	AT	AT	AT	AT	TT	TT	TT	AT	TT	AA	AT	TT	AT	TT	TT	AT	AT	TT	TT	TT	AT	AT	TT	TT	TT	TT	AA	AT	AT	AT	AT	TT	AA	TT	AT	TT
2_9697471	2	9697471	A	G	AA	AA	AA	AG	AA	AA	AA	AA	AA	AA	AG	AA	AA	AA	AA	AA	AA	AA	AA	AA	AA	AA	AA	AA	AG	GG	GG	GG	AG	AA	AG	AA	AG	AA	AA	AA	AA	AA	AA	AA	AA	AA	AG	AG	AA
2_9734354	2	9734354	G	T	GT	GT	GT	GG	GT	GT	GG	TT	TT	GT	GT	GT	GT	TT	TT	TT	GT	TT	GG	TT	TT	TT	TT	TT	GG	GG	GG	GG	GT	GT	GG	TT	TT	TT	TT	GG	GG	TT	TT	TT	GT	GT	GT	GG	TT
2_9898155	2	9898155	C	A	AA	AA	CA	CA	AA	CA	CA	CA	CA	AA	CA	CC	CC	AA	CA	AA	CC	AA	CA	AA	CA	CA	CC	AA	CA	CA	AA	AA	AA	AA	CA	AA	CA	CA	AA	CA	CA	CA	AA	CA	CA	AA	AA	CA	CA
2_10053480	2	10053480	T	C	CC	CC	CC	TC	CC	TC	TC	TC	TC	CC	TC	CC	TT	CC	TC	CC	CC	TC	TC	CC	CC	CC	CC	CC	TC	TC	TC	TT	TC	TT	TC	TC	CC	CC	CC	TC	CC	TC	CC	TC	TC	CC	TC	TC	TC
2_10275626	2	10275626	G	A	GG	GG	GG	GG	GG	GG	GG	GG	GG	GG	GG	GG	GG	GG	GG	GG	GG	GG	GG	GG	GG	GG	GG	GG	GG	GG	GG	GG	GG	GG	GG	GG	GG	GG	GG	GG	GG	GG	GG	GG	GG	GG	GG	GG	GG
2_10568022	2	10568022	T	G	TT	TT	TG	TT	TT	TT	TT	TT	TT	TG	TG	TT	TG	TG	GG	TG	TT	TG	TT	TG	TT	TT	TG	GG	TT	TG	TT	TT	TT	TT	TT	TT	GG	TG	GG	TG	TT	TT	GG	TG	TG	TT	TT	TT	GG
2_10888045	2	10888045	G	C	GG	GC	GG	GC	GC	GG	GC	CC	GC	GG	GG	GC	GC	GG	GG	CC	GG	GC	GG	GG	GC	GG	GG	GG	GG	GG	GC	GG	GG	GG	GG	GG	GC	GG	GG	GG	GG	GG	GG	GG	GC	GC	GG	GG	GG
2_11290430	2	11290430	A	G	AG	GG	AA	AG	AG	AA	AA	AA	AA	AG	AG	AA	AG	AA	AA	AA	AA	AG	AG	AA	AG	AA	AG	GG	AG	AA	AA	AA	AG	AG	GG	AA	AG	AG	GG	AG	AG	AA	AG	AA	GG	AG	AG	GG	AA
2_11680481	2	11680481	T	C	TT	TT	TT	TT	TT	TT	TT	TT	TT	TT	TT	TT	TT	TT	TT	TT	TT	TT	TT	TT	TT	TT	TT	TT	TT	TT	TT	TT	TT	TT	TT	TT	TT	TT	TT	TT	TT	TT	TT	TT	TT	TT	TT	TT	TT
2_11918449	2	11918449	C	T	CC	CT	CT	CC	CT	CT	CT	CT	CT	CC	CT	CC	CC	TT	CT	TT	CC	CC	CC	CT	CC	CC	TT	CT	CC	CC	CT	CC	CC	CC	CC	CT	TT	CT	CT	CT	CT	CT	CT	CT	CT	CC	CC	CC	CC
2_12465235	2	12465235	G	T	GT	TT	GG	GT	GT	GT	GT	GT	TT	GT	GG	GT	TT	GG	GT	GG	GT	GG	GT	GG	GG	GG	GT	GG	GT	GG	TT	TT	TT	GT	TT	GT	GG	GG	GG	GT	GT	GG	GT	TT	GT	GT	TT	TT	GT
2_12720687	2	12720687	C	G	CG	GG	CG	CG	CG	GG	CG	CG	GG	CG	CG	CG	CG	CG	CG	CC	CC	CC	CC	CG	CC	CG	CG	CG	CG	CG	GG	GG	CG	CC	GG	GG	CG	CG	CG	CC	CC	GG	CC	GG	CC	CC	CG	GG	GG
2_13081256	2	13081256	A	G	AA	AA	AA	AA	AA	AA	AG	AA	AG	AA	GG	AG	AA	AA	AA	AG	AA	AA	AA	AG	AA	AA	AA	GG	AA	AG	AA	AA	AA	AA	AA	AA	AG	GG	GG	AA	GG	AA	GG	AA	AG	AA	AA	AA	AA
2_13277273	2	13277273	C	T	CC	CT	TT	TT	TT	TT	CT	TT	TT	CT	CT	CC	TT	TT	CT	CT	CT	TT	TT	TT	CT	CT	TT	TT	CT	TT	TT	TT	CC	CT	CT	CT	CT	CC	TT	TT	CC	TT	TT	CT	CT	CT	CC	CT	TT
2_13414762	2	13414762	T	C	TC	TT	TT	TC	TT	TC	TC	TC	TC	TC	TC	TT	TC	TC	TT	TC	CC	TC	TT	TC	TT	TT	TC	CC	TT	TC	TT	TT	TT	TC	TT	TT	TT	TT	CC	TT	TC	TC	CC	CC	TT	TT	TT	TT	TT
2_13666494	2	13666494	C	T	CC	CC	CC	CC	CC	CC	CC	CC	CC	CC	CC	CC	CC	CC	CC	CC	CC	CC	CC	CC	CC	CC	CC	CC	CC	CC	CC	CC	CC	CC	CC	CC	CC	CC	CC	CC	CC	CC	CC	CC	CC	CC	CC	CC	CC
2_13666555	2	13666555	A	G	AA	AA	AA	AA	AA	AA	AA	AA	AA	AA	AA	AA	AA	AA	AA	AA	AA	AA	AA	AA	AA	AA	AA	AA	AA	AA	AA	AA	AA	AA	AA	AA	AA	AA	AA	AA	AA	AA	AA	AA	AA	AA	AA	AA	AA
2_13666585	2	13666585	A	C	AA	AA	AA	AA	AA	AA	AA	AA	AA	AA	AA	AA	AA	AA	AA	AA	AA	AA	AA	AA	AA	AA	AA	AA	AA	AA	AA	AA	AA	AA	AA	AA	AA	AA	AA	AA	AA	AA	AA	AA	AA	AA	AA	AA	AA
2_13666627	2	13666627	T	C	TT	TT	TT	TT	TT	TT	TT	TT	TT	TT	TT	TT	TT	TT	TT	TT	TT	TT	TT	TT	TT	TT	TT	TT	TT	TT	TT	TT	TT	TT	TT	TT	TT	TT	TT	TT	TT	TT	TT	TT	TT	TT	TT	TT	TT
2_13666633	2	13666633	G	A	GG	GG	GG	GG	GG	GG	GG	GG	GG	GG	GG	GG	GG	GG	GG	GG	GG	GG	GG	GG	GG	GG	GG	GG	GG	GG	GG	GG	GG	GG	GG	GG	GG	GG	GG	GG	GG	GG	GG	GG	GG	GG	GG	GG	GG
2_13668488	2	13668488	G	A	GG	GG	GG	GG	GG	GG	GG	GG	GG	GG	GG	GG	GG	GG	GG	GG	GG	GG	GG	GG	GG	GG	GG	GG	GG	GG	GG	GG	GG	GG	GG	GG	GG	GG	GG	GG	GG	GG	GG	GG	GG	GG	GG	GG	GG
2_13668493	2	13668493	G	T	GG	GG	GG	GG	GG	GG	GG	GG	GG	GG	GG	GG	GG	GG	GG	GG	GG	GG	GG	GG	GG	GG	GG	GG	GG	GG	GG	GG	GG	GG	GG	GG	GG	GG	GG	GG	GG	GG	GG	GG	GG	GG	GG	GG	GG
2_13668526	2	13668526	C	T	CC	CC	CC	CC	CC	CC	CC	CC	CC	CC	CC	CC	CC	CC	CC	CC	CC	CC	CC	CC	CC	CC	CC	CC	CC	CC	CC	CC	CC	CC	CC	CC	CC	CC	CC	CC	CC	CC	CC	CC	CC	CC	CC	CC	CC
2_13668567	2	13668567	C	G	CC	CC	CC	CC	CC	CC	CC	CC	CC	CC	CC	CC	CC	CC	CC	CC	CC	CC	CC	CG	CC	CC	CC	CC	CC	CC	CC	CC	CC	CC	CC	CC	CC	CG	CC	CC	CC	CC	CC	CC	CC	CC	CC	CC	CC
2_13871257	2	13871257	G	C	GG	GC	CC	GG	GG	CC	GC	GG	CC	GG	GG	GG	GC	GG	CC	GC	GG	GC	GG	GG	CC	CC	GC	GG	GC	GC	GC	GG	GG	GG	GC	GC	GC	CC	GG	GC	GG	GC	GC	GG	GC	GC	GG	GC	CC
2_14090230	2	14090230	T	C	TT	TT	TT	TT	TT	TT	TT	TT	TT	TT	TT	TT	TT	TT	TT	TT	TT	TT	TT	TT	TT	TT	TT	TT	TT	TT	TT	TT	TT	TT	TT	TT	TT	TT	TT	TT	TT	TT	TT	TT	TT	TT	TT	TT	TT
2_14131188	2	14131188	C	T	CT	TT	CT	CC	CT	CT	CT	CT	CT	CT	CC	TT	CT	CT	TT	CT	CC	CC	CT	CT	CT	TT	CT	CT	CC	TT	TT	TT	CT	CT	CT	CT	CT	CT	CT	CT	CT	CT	CC	CT	TT	CT	CT	CT	CT
2_14531447	2	14531447	G	C	GC	GG	GG	GC	GC	GG	GG	GG	GG	GG	GG	GG	GG	GG	GG	GG	CC	GG	GG	GG	GG	GG	GG	GG	GG	GG	GG	GG	GG	GG	GG	GG	GG	GG	GG	GG	GG	GG	GG	GG	GG	GC	GG	GG	GG
2_14735136	2	14735136	G	A	AA	GA	GG	AA	GA	GG	GG	GG	GG	GA	GG	GG	GG	GG	GA	GA	AA	GA	GA	GA	GG	GG	GG	GG	GA	AA	GA	AA	AA	AA	AA	GG	GG	GG	GG	GA	AA	GG	GG	GA	GA	GA	AA	AA	GG
2_14984424	2	14984424	T	C	TC	TC	TC	CC	CC	TC	TC	TC	CC	CC	CC	CC	TC	CC	TC	CC	TC	TC	TC	TT	TC	TT	CC	TC	TC	TC	TT	TT	TC	TC	TC	CC	TC	CC	TC	TT	CC	CC	TC	TC	CC	TC	TC	TC	TT
2_15384644	2	15384644	G	A	AA	AA	GA	AA	AA	GA	GA	AA	AA	AA	GA	AA	GA	AA	AA	AA	AA	AA	AA	GA	GA	AA	GA	GG	AA	AA	AA	AA	GA	GA	AA	GA	AA	AA	GG	AA	GA	GA	GA	GA	AA	AA	GA	AA	GA
2_15501485	2	15501485	T	C	TT	TC	TC	TT	TC	TC	TC	TC	TC	TC	TT	TC	TC	TC	TC	TC	TT	TC	TT	TC	CC	CC	TC	TT	TT	TT	TC	TT	TT	TT	TT	TC	CC	TC	TT	TT	TT	TT	TC	TT	CC	TC	TT	TT	TC
2_15808636	2	15808636	C	A	CC	CA	CC	CC	CA	CC	CA	CA	CA	CA	CC	CA	CC	CA	CA	CC	CC	CC	CC	CA	CA	AA	CA	CC	CC	CC	CA	CC	CC	CC	CC	CA	AA	CA	CC	CC	CC	CC	CA	CC	CA	CA	CC	CC	CA
2_15902301	2	15902301	A	G	GG	AG	AG	GG	AG	AG	AG	AA	AA	AG	GG	AA	AG	AG	AA	AG	AG	AA	AA	AA	AG	AA	AG	AA	GG	GG	GG	GG	AG	AG	AG	AA	AA	AA	AA	GG	AG	GG	AG	GG	AG	AG	AG	AG	AA
2_16323382	2	16323382	T	C	CC	TC	TC	TC	TT	CC	TC	TT	TC	CC	CC	TC	CC	TT	TT	TT	TT	TT	TT	CC	TC	TT	TT	TC	TT	CC	TC	CC	TC	TC	TC	TC	TT	TT	TC	TT	TT	TC	TC	TC	TC	TT	TT	TC	TT
2_16709778	2	16709778	C	T	CT	TT	CT	CT	CC	CT	CT	CT	CC	CT	TT	CC	TT	CC	CC	CC	CC	CT	CT	CC	CC	CC	CC	CC	TT	CC	CC	CC	CT	CT	CT	CC	CC	CC	CC	CT	CC	CC	CC	CC	CT	CC	CT	CT	TT
2_17002760	2	17002760	C	A	CA	CC	CC	AA	CA	CC	CA	CA	CA	CC	CC	CA	CA	CC	CC	CA	CA	CA	CA	AA	CC	CC	AA	CA	AA	CA	AA	AA	CA	AA	CA	AA	CA	CC	CA	CA	CC	CA	CC	CA	CC	CA	CA	CA	CC
2_17135783	2	17135783	T	C	TC	TT	TT	CC	TC	TC	CC	TT	TT	TT	TC	TC	CC	TT	TT	TC	CC	TT	CC	TC	TC	TT	CC	TC	CC	CC	CC	CC	TC	CC	TC	CC	TC	TT	TC	TC	CC	TC	TT	TC	TC	TC	CC	TC	TT
2_17541937	2	17541937	G	A	GG	GG	GA	GG	GG	GA	GG	GG	AA	GG	GG	GG	GA	GA	GG	GA	GG	GG	GG	GA	GA	GG	GG	GA	GG	GG	GG	GG	GA	GA	GG	GG	GG	GA	GA	GG	GG	AA	GA	GA	GA	GG	GA	GG	GG
2_18021720	2	18021720	C	T	CT	CC	CC	CC	CC	TT	CC	CT	TT	CC	CT	CT	TT	CT	CT	CT	CC	TT	CC	TT	CT	CT	TT	TT	CC	CT	TT	TT	CC	CT	CC	CC	TT	CC	TT	CC	CT	CT	TT	CC	CC	CC	CT	CC	CC
2_18425270	2	18425270	C	A	CC	CC	CC	CC	CC	CC	CC	CA	CA	CC	CC	CA	CA	CA	AA	AA	CC	CA	CA	AA	CA	AA	AA	AA	CA	CC	CA	CC	CC	CC	CC	CC	AA	CC	AA	AA	CA	CA	CA	CC	CC	CA	CC	CC	CC
2_18663313	2	18663313	G	A	AA	AA	GA	AA	GA	AA	GA	GA	GA	GA	GG	GA	AA	GA	GA	AA	AA	AA	GA	GA	AA	GA	GG	AA	GA	AA	GA	AA	GA	GA	AA	GA	GG	GA	AA	GG	GA	GA	GG	AA	AA	GA	GA	AA	GG
2_19063432	2	19063432	C	A	AA	CA	CA	AA	AA	CC	CA	CA	CC	CA	CA	CA	CA	CC	CC	CA	CC	CA	AA	CA	CC	CC	CC	AA	CC	AA	CA	AA	CC	CA	CC	CC	CC	CC	AA	CC	CC	CA	CA	CA	CA	CA	CC	CC	AA
2_19264476	2	19264476	C	T	TT	CT	CC	TT	CT	CT	CT	CC	CC	CT	CT	CT	CT	CC	TT	CC	CC	CC	TT	CT	CT	CC	CC	CC	CT	TT	CT	TT	CC	CC	CC	CT	CC	CT	CC	CC	CC	CT	CC	TT	CC	CC	CC	CC	CC
2_19452670	2	19452670	A	C	AA	AA	AC	AA	AC	AA	AA	AC	AA	AA	AA	AA	AA	AA	AA	AA	CC	AA	AA	AA	AA	AC	AA	AA	AC	AA	AA	AA	AC	AA	CC	AC	AA	AA	AA	AA	AC	AA	AA	AC	AA	CC	AA	CC	CC
2_19753124	2	19753124	T	C	CC	CC	TT	CC	TC	TC	CC	TC	TT	TC	CC	TC	CC	TT	CC	TT	CC	TC	CC	CC	TT	TT	TC	TC	TC	CC	TC	CC	CC	CC	CC	CC	TC	TT	TC	CC	CC	TC	TC	CC	TC	TC	CC	CC	TT
2_19987650	2	19987650	C	T	CT	CC	CT	CC	CT	CT	CC	CT	CT	CC	CT	CC	CT	CT	CC	CT	CT	CT	CC	CT	CT	CC	CC	CC	CC	TT	CT	TT	TT	TT	CT	CT	CC	TT	CC	CC	CC	CC	CC	CC	CC	CT	CT	CT	TT
2_20212872	2	20212872	C	A	CC	CA	CC	AA	CA	CC	AA	AA	CA	CA	AA	AA	CC	CA	CA	CA	CA	AA	AA	AA	CA	AA	CA	CC	CA	CA	CA	AA	CA	CA	CA	CA	CA	AA	CC	CC	AA	CA	AA	CC	CC	CA	CA	CA	CC
2_20468306	2	20468306	T	A	TT	TT	TT	TT	TT	TT	TT	TT	TT	TT	TA	TT	TT	TA	TT	TT	TT	TT	TT	TA	TA	TA	TA	TA	TT	TT	TA	TT	TT	TT	TT	TA	TT	TT	TA	TT	TT	TT	TA	TT	TA	TT	TT	TT	TT
2_20633547	2	20633547	C	T	CC	CT	CC	CT	CT	CC	CC	CT	CC	CT	CC	CC	CC	CC	CT	CC	CC	CC	CT	CC	CC	CT	CC	CC	CC	CC	CC	CT	CT	CT	CT	CT	CT	CC	CC	CC	TT	CT	CC	TT	CT	TT	CT	CT	CC
2_20929179	2	20929179	C	T	CC	CT	CC	CC	CC	TT	CC	CC	CC	CT	CC	CC	CT	CT	CC	CT	CC	CT	CT	CT	CC	CC	TT	CT	CC	CT	CT	CC	CC	CC	CT	CT	CC	CT	CT	CT	TT	CC	CC	CT	CC	CC	CT	CT	CC
2_21329628	2	21329628	C	T	CC	CC	CC	CC	CC	CC	CC	CC	CC	CC	CT	CC	CC	CC	CC	CC	CC	CC	CC	CC	CC	CC	CC	CC	CC	CC	CC	CC	CC	CC	CC	CT	CC	CC	CC	CC	CC	CC	CC	CC	CC	CC	CC	CC	CC
2_21675221	2	21675221	A	G	AA	AA	AA	AA	AA	AA	AA	AG	AG	AA	AG	AG	AG	AA	AG	GG	AA	AG	AG	AG	AA	AA	AG	AG	AA	AA	AG	AA	AG	AG	AA	AA	GG	GG	AG	AG	AA	GG	AG	GG	AG	AA	GG	AA	AA
2_21953627	2	21953627	T	C	TT	TC	TC	TT	TC	TC	CC	TC	TT	TT	TT	CC	TC	TC	TT	TT	CC	TT	TC	TC	CC	TC	TT	TC	CC	TT	TT	TT	TC	TC	TC	TT	TC	TC	TC	TC	TC	TT	TC	TT	TC	TT	TC	TC	TT
2_22377684	2	22377684	C	T	CT	TT	CC	CT	CC	CT	CT	CT	CC	TT	CC	CT	CC	CC	TT	CT	CC	CT	CC	CT	CC	CC	CC	CC	CC	CC	CC	CC	CT	CC	CT	CT	CT	CT	CC	CC	CC	TT	CT	CT	CC	CC	CC	CT	CC
2_22586119	2	22586119	T	C	TC	TT	TC	TT	TC	TC	TT	TT	CC	TC	TC	TT	TC	TC	TC	TC	TC	TT	TT	TT	TT	TT	TC	CC	TT	TC	TT	TT	TT	TT	TC	TT	CC	TC	CC	TT	TC	TC	TC	TC	TC	TT	TT	TC	CC
2_23178118	2	23178118	T	G	TT	TG	TG	TT	TG	TG	GG	TG	GG	TG	GG	GG	TG	GG	GG	GG	TG	TG	TG	GG	TT	TG	TG	TT	TT	TT	TT	TT	TT	TT	TT	GG	TG	TG	TT	TT	TT	GG	TT	GG	TG	GG	TT	TT	GG
2_23325979	2	23325979	G	A	GG	GG	GG	GG	GG	GG	GG	GG	GG	GG	GG	GG	GG	GG	GG	GG	GG	GG	GG	GG	GG	GG	GG	GG	GG	GG	GG	GG	GG	GG	GG	GG	GG	GG	GG	GG	GG	GG	GG	GG	GG	GG	GG	GG	GG
2_23785413	2	23785413	T	C	TT	TC	TC	TC	TT	CC	CC	TC	TC	TC	TC	CC	CC	CC	CC	CC	TC	CC	TT	CC	CC	CC	CC	TC	TC	CC	TC	TC	TC	TC	CC	TC	CC	TC	TC	TC	CC	TC	CC	TC	CC	TC	TT	CC	TT
2_23980515	2	23980515	A	G	AG	AG	AA	AA	AG	AA	AA	AA	AA	AA	AG	AA	AA	AA	AG	AA	AG	AA	GG	AA	AA	AG	AG	AA	AG	AG	AA	AG	AA	AG	AA	AA	GG	AG	AA	AA	AA	GG	AG	AG	AA	AG	AG	AA	AA
2_24541383	2	24541383	T	G	TT	TT	TG	TT	TT	TT	TG	TT	TG	TT	TG	TG	TG	TT	TT	TG	TT	TT	TT	GG	TT	TG	TT	TT	TT	TG	TG	GG	TG	TG	TT	TG	TG	TT	TT	TG	TT	TT	TT	TT	TT	GG	TT	TT	GG
2_24941695	2	24941695	C	T	TT	CT	CC	CC	CT	CC	CT	CC	CT	TT	TT	CT	CC	CC	CC	CC	TT	CC	CT	CC	CC	CC	TT	CC	CT	TT	CT	TT	TT	TT	CT	CC	CC	CC	CC	CT	CT	CT	CC	CT	CC	CT	CT	CT	CC
2_25215561	2	25215561	T	C	CC	CC	CC	TC	CC	CC	CC	TC	TT	TC	TT	CC	CC	CC	TT	TC	CC	TC	CC	TC	CC	TT	CC	TC	CC	TC	TC	CC	CC	CC	CC	CC	TC	TC	TC	TC	CC	TC	CC	TC	CC	TT	CC	CC	CC
2_25615678	2	25615678	G	A	GA	AA	AA	GA	AA	GA	GG	AA	GA	AA	GA	GA	GA	AA	GG	AA	AA	AA	GA	AA	AA	GA	AA	AA	AA	AA	AA	AA	GA	GA	GA	GA	AA	AA	AA	GG	GA	GA	GA	GG	AA	AA	GA	GA	AA
2_25745907	2	25745907	G	A	GG	GA	AA	GA	GG	AA	GA	GA	GA	GA	GG	GA	AA	AA	GG	GA	GG	GG	GG	GA	AA	GG	GA	AA	GA	GG	GA	GA	GA	AA	GG	GA	AA	AA	AA	GA	GG	AA	GA	AA	AA	GG	GA	GG	AA
2_25807281	2	25807281	A	G	AA	AA	AA	AG	AG	AA	AG	AA	AG	AA	AG	AG	AA	AA	AA	AA	GG	AA	AG	AA	AA	AA	AG	AA	AA	GG	GG	GG	AG	AG	AG	AA	AA	AA	AA	AG	AA	AA	AA	AA	AA	AG	AA	AG	AA
2_26207521	2	26207521	C	T	CC	CC	CC	CC	CC	CC	CC	CC	CC	CC	CC	CC	CC	CC	CC	CC	CC	CC	CT	CC	CC	CC	CC	CC	CC	CC	CC	CC	CC	CC	CC	CC	CC	CC	CC	CC	CC	CC	CC	CC	CC	CC	CC	CC	CC
2_26386441	2	26386441	A	G	AA	AA	AG	AG	AA	AA	AA	AA	AG	AA	AA	AA	AG	GG	AG	AA	AA	AA	AA	AA	AA	AA	AA	AA	AA	AA	AA	AA	AA	AA	AA	AA	AA	AA	AA	AA	AA	AA	AG	AA	AA	AA	AA	AA	GG
2_26590708	2	26590708	C	G	GG	CG	CC	GG	CG	CG	CG	CG	CG	GG	CC	GG	CC	CG	GG	CG	CC	GG	CC	CG	CG	CG	CC	CG	CC	CC	CC	CC	CC	CC	CG	CG	CG	CG	CG	CC	CG	GG	GG	GG	CC	CC	CC	CG	CC
2_26660586	2	26660586	A	G	AA	AA	AG	AA	AA	AA	AG	AA	AA	AA	AA	AG	AA	AA	AA	AA	AA	AA	AA	AA	AA	AA	AA	AA	AA	AA	AA	AA	AA	AA	AG	AA	AA	AA	AA	AA	GG	AA	AA	AA	AA	AA	AA	AG	GG
2_27060881	2	27060881	C	T	CC	CC	CC	CC	CC	CC	CC	CC	CC	CC	CT	CC	CC	CC	CC	CC	CC	CC	CC	CC	CC	CC	CC	CC	CC	CC	CC	CC	CC	CC	CC	CC	CC	CC	CC	CC	CC	CC	CC	CC	CC	CC	CC	CC	CC
2_27263619	2	27263619	C	G	CC	CC	CC	CG	CC	GG	CG	GG	CG	CC	CG	CC	CG	CG	GG	CG	CC	CG	CG	CC	CC	CC	CC	CC	CC	CC	CG	CC	CC	CC	CG	CG	CC	CG	CC	CC	CG	CG	GG	CG	CC	CC	CC	CG	CC
2_27664335	2	27664335	A	C	AA	AA	AC	AA	AA	AA	AA	AA	CC	AA	AC	AA	AA	AA	AA	AC	CC	AA	AC	AC	AC	AA	AC	AA	AC	AA	AA	AA	AA	AA	AC	AC	AC	AA	AA	AA	AC	AA	AC	AA	AC	AC	AC	AC	AA
2_28064780	2	28064780	C	T	CC	CC	CC	CC	CT	CC	CT	CC	CC	CC	CC	CC	CC	CC	CC	CC	CT	CC	CT	CC	CC	CC	CC	CC	TT	CC	CC	CC	CT	CC	TT	CT	CC	CC	CC	CC	CT	CC	CC	CC	CC	CT	CT	TT	CC
2_28314840	2	28314840	C	T	CC	CC	CC	CC	CC	CC	CC	CC	CC	CC	CC	CC	CC	CC	CC	CC	CC	CC	CC	CC	CC	CC	CC	CC	CC	CC	CC	CC	CC	CC	CC	CC	CC	CC	CC	CC	CC	CC	CC	CC	CC	CC	CC	CC	CC
2_28314990	2	28314990	T	G	TT	TT	TT	TT	GG	TG	TT	TT	TT	TT	TG	TT	TT	TT	TG	TT	TT	TT	TG	TT	TT	TT	TT	TG	TT	TT	TT	TG	TG	TT	GG	TT	TT	TT	TG	TT	TG	TT	TT	TT	TT	TG	TT	GG	TT
2_28315036	2	28315036	C	T	CC	CC	CC	CC	CC	CC	CC	CC	CC	CC	CC	CC	CC	CC	CC	CC	CC	CC	CC	CC	CC	CC	CC	CC	CC	CC	CC	CC	CC	CC	CC	CC	CC	CC	CC	CC	CC	CC	CC	CC	CC	CC	CC	CC	CC
2_28315358	2	28315358	C	T	CC	CC	CC	CC	CT	CC	CC	CC	CC	CC	CT	CC	CC	CC	CC	CC	CC	CC	CC	CC	CC	CC	CC	CC	CC	CC	CC	CC	CC	CC	CC	CC	CC	CC	CC	CC	CC	CC	CC	CC	CC	CC	CC	CC	CC
2_28315549	2	28315549	T	A	TT	TT	TT	TT	TT	TT	TT	TT	TT	TT	TT	TT	TT	TT	TT	TT	TT	TT	TT	TT	TT	TT	TT	TT	TT	TT	TT	TT	TT	TT	TT	TT	TT	TT	TT	TT	TT	TT	TT	TT	TT	TT	TT	TT	TT
2_28316523	2	28316523	C	T	CT	TT	CT	TT	CT	CT	CT	CT	TT	TT	CT	TT	TT	CC	CC	TT	CT	TT	CT	CT	CT	CC	CC	CC	CT	CC	CC	CC	CC	CT	CC	TT	TT	CT	CC	CC	CT	TT	CT	CT	CT	CC	CT	CC	TT
2_28317142	2	28317142	A	G	AA	AA	AA	AA	AG	AA	AA	AG	AA	AA	AG	AA	AA	AG	AA	AA	AA	AA	AA	AA	AA	AG	AA	AA	AA	AG	AG	AG	AA	AA	AA	AA	AA	AA	AA	AA	AA	AA	AG	AG	AA	AA	AA	AA	AA
2_28317593	2	28317593	A	T	AA	AA	AA	AA	AA	AA	AA	AA	AA	AA	AA	AA	AA	AA	AA	AA	AA	AA	AA	AA	AA	AA	AA	AA	AA	AA	AA	AA	AA	AA	AA	AA	AA	AA	AA	AA	AA	AA	AA	AA	AA	AA	AA	AA	AA
2_28317632	2	28317632	C	T	CC	CC	CC	CC	CT	CC	CC	CC	CC	CC	CT	CC	CC	CC	CC	CC	CC	CC	CC	CC	CC	CC	CC	CC	CC	CC	CC	CC	CC	CC	CC	CC	CC	CC	CC	CC	CC	CC	CC	CC	CC	CC	CC	CC	CC
2_28318304	2	28318304	T	G	TT	TT	NN	TT	TT	TT	TT	TT	NN	TT	TT	TT	TT	TT	TT	TT	TT	TT	TT	TT	TT	TT	NN	TT	TT	TT	TT	TT	TT	TT	TT	NN	TT	TT	TT	TT	TT	NN	TT	TT	TT	TT	TT	TT	NN
2_28318350	2	28318350	G	C	GG	GG	GG	GG	GG	GG	GG	GG	GG	GG	GG	GG	GG	GG	GG	GG	GG	GG	GG	GG	GG	GG	GG	GG	GG	GG	GG	GG	GG	GG	GG	GG	GG	GG	GG	GG	GG	GG	GG	GG	GG	GG	GG	GG	GG
2_28384566	2	28384566	T	C	CC	CC	TC	TT	TC	TT	TC	TC	CC	CC	TT	TC	TC	TC	TT	TC	TT	TT	TT	CC	TC	TC	TT	TC	TC	CC	CC	CC	TT	TC	TT	TC	CC	TC	TC	TC	TC	CC	CC	TC	TC	TC	CC	TT	CC
2_28460965	2	28460965	G	A	GG	GG	GG	GG	GG	GG	GA	GG	GG	GG	GG	GA	GG	GG	GG	GG	GG	GG	GG	GG	GG	GG	GG	GG	GG	GG	GG	GG	GG	GG	GG	GG	GG	GG	GG	GG	GG	GG	GG	GG	GG	GG	GG	GG	GG
2_28528981	2	28528981	T	C	TC	CC	TC	TC	TC	TT	TT	TC	TC	CC	TT	TC	TT	TT	TC	CC	TC	TC	TT	TC	TC	TC	TC	TC	TC	TC	TT	TC	TT	TC	TT	TC	CC	TC	TC	TT	TC	CC	CC	TC	TC	TC	TC	TT	CC
2_28929786	2	28929786	A	G	AG	AG	GG	GG	GG	AG	AG	GG	GG	AG	AG	AG	AG	GG	GG	GG	AG	GG	AG	GG	GG	GG	GG	GG	AG	AA	AG	AG	GG	AG	GG	GG	GG	GG	GG	GG	GG	GG	GG	GG	GG	AG	GG	GG	GG
2_29003718	2	29003718	A	G	AA	AA	AA	AA	AA	AA	AA	AA	AA	AA	AA	AA	AA	AA	AA	AA	AA	AA	AA	AA	AA	AA	AA	AA	AA	AA	AA	AA	AA	AA	AA	AA	AA	AA	AA	AA	AA	AA	AA	AA	AA	AA	AA	AA	AA
2_29004120	2	29004120	C	T	CC	CC	CC	CC	CC	CC	CC	CC	CC	CC	CC	CC	CC	CC	CC	CC	CC	CC	CC	CC	CC	CC	CC	CC	CC	CC	CC	CC	CC	CC	CC	CC	CC	CC	CC	CC	CC	CC	CC	CC	CC	CC	CC	CC	CC
2_29004123	2	29004123	T	C	TT	TT	TT	TT	TT	TT	TT	TT	TT	TT	TT	TT	TT	TT	TT	TT	TT	TT	TT	TT	TT	TT	TT	TT	TT	TT	TT	TT	TT	TT	TT	TT	TT	TT	TT	TT	TT	TT	TT	TT	TT	TT	TT	TT	TT
2_29004297	2	29004297	G	A	GG	GG	GG	GG	GG	GG	GG	GG	GG	GG	GG	GG	GG	GG	GG	GG	GG	GG	GG	GG	GG	GG	GG	GG	GG	GG	GG	GG	GG	GG	GG	GG	GG	GG	GG	GG	GG	GG	GG	GG	GG	GG	GG	GG	GG
2_29006201	2	29006201	C	T	CC	CC	CC	CC	CC	CC	CC	CC	CC	CC	CC	CC	CC	CC	CC	CC	CC	CC	CC	CC	CC	CC	CC	CC	CC	CC	CC	CC	CC	CC	CC	CC	CC	CC	CC	CC	CC	CC	CC	CC	CC	CC	CC	CC	CC
2_29008040	2	29008040	G	A	GG	GG	GG	GG	GG	GG	GG	GG	GG	GG	GG	GG	GG	GG	GG	GG	GG	GG	GG	GG	GG	GG	GG	GG	GG	GG	GG	GG	GG	GG	GG	GG	GG	GG	GG	GG	GG	GG	GG	GG	GG	GG	GG	GG	GG
2_29008220	2	29008220	C	T	CC	CC	CC	CC	CC	CC	CC	CC	CC	CC	CC	CC	CC	CC	CC	CC	CC	CC	CC	CC	CC	CC	CC	CC	CC	CC	CC	CC	CC	CC	CC	CC	CC	CC	CC	CC	CC	CC	CC	CC	CC	CC	CC	CC	CC
2_29008225	2	29008225	C	T	CC	CC	CC	CC	CC	CC	CC	CC	CC	CC	CC	CC	CC	CC	CC	CC	CC	CC	CC	CC	CC	CC	CC	CC	CC	CC	CC	CC	CC	CC	CC	CC	CC	CC	CC	CC	CC	CC	CC	CC	CC	CC	CC	CC	CC
2_29095269	2	29095269	C	T	CC	CC	CC	CC	CC	CC	CC	CC	CC	CC	CC	CC	CC	CC	CC	CC	CC	CC	CC	CC	CC	CC	CC	CC	CC	CC	CC	CC	CC	CC	CC	CC	CC	CC	CC	CC	CC	CC	CC	CC	CC	CC	CC	CC	CC
2_29406683	2	29406683	G	T	GG	GG	GG	GG	GG	GG	GG	GG	GG	GG	GG	GG	GG	GG	GT	GG	GG	GG	GG	GG	GG	GG	GG	GG	GG	GG	GG	GG	GG	GG	GG	GG	GG	GG	GG	GG	GG	GG	GG	GG	GG	GG	GG	GG	GG
2_29408820	2	29408820	G	A	GG	GG	GG	GG	GG	GG	GG	GG	GG	GG	GG	GG	GG	GG	GG	GG	GG	GG	GG	GG	GG	GG	GG	GG	GG	GG	GG	GG	GG	GG	GG	GG	GG	GG	GG	GG	GG	GG	GG	GG	GG	GG	GG	GG	GG
2_29412601	2	29412601	A	G	AG	AG	AG	GG	AG	AA	AG	GG	GG	AG	GG	AG	AG	GG	AG	GG	AA	GG	AA	GG	GG	GG	GG	GG	GG	AG	GG	GG	AG	AA	GG	AA	GG	GG	GG	AG	GG	AG	GG	GG	GG	GG	GG	GG	AA
2_29870527	2	29870527	A	G	AG	AG	AA	AG	GG	AG	AG	GG	GG	AG	AG	AG	GG	GG	AG	GG	AG	GG	AG	GG	AA	GG	GG	GG	AG	GG	GG	GG	AA	AA	AA	GG	GG	GG	GG	AA	AG	GG	GG	GG	AG	GG	AA	AA	AA
2_30072572	2	30072572	C	A	CC	CA	AA	CC	CA	AA	CA	CA	CA	CC	CA	CC	AA	AA	CA	CA	CC	CC	CA	CA	CA	AA	CA	AA	CC	AA	AA	CA	CC	CC	CC	CA	CA	AA	AA	CA	CC	AA	CA	AA	CA	AA	CA	CC	AA
2_30432952	2	30432952	A	G	AG	AA	GG	GG	AG	GG	GG	GG	GG	AA	AG	AG	GG	GG	GG	GG	AA	GG	AA	GG	AG	AG	GG	GG	AG	AG	AG	AA	AG	AG	AG	AA	AG	GG	GG	GG	AG	GG	AA	GG	AG	GG	AG	AG	GG
2_30707623	2	30707623	G	A	AA	AA	GA	GG	AA	AA	GA	GA	AA	AA	GA	GA	AA	GA	AA	AA	GG	GA	AA	AA	GA	GA	GA	GA	GA	GG	GG	GA	GA	GA	GA	GA	AA	GG	GA	AA	GA	AA	GA	AA	AA	GG	AA	GA	GG
2_31107824	2	31107824	A	G	GG	GG	GG	GG	GG	GG	GG	AG	AG	AG	AG	AG	AG	GG	GG	GG	GG	GG	GG	AG	AG	GG	GG	GG	GG	GG	GG	GG	GG	GG	GG	GG	GG	GG	GG	GG	GG	GG	GG	GG	GG	GG	GG	GG	GG
2_31141511	2	31141511	C	G	CC	CG	CC	CG	CC	CG	CC	CG	CG	CC	CC	CC	CG	CG	CC	CG	CG	GG	CC	CC	CC	CC	CG	CC	CC	CG	CG	CG	CC	CC	CG	CC	CG	CC	CC	CG	CG	CC	CG	CC	CG	CC	CG	CG	CC
2_31541996	2	31541996	C	T	CT	CC	TT	CT	CC	CC	CT	CT	TT	CC	CC	CC	CT	CT	CC	TT	CC	CT	CC	TT	CT	CT	CT	CT	CT	CT	CT	CC	CC	CT	CT	CT	CT	TT	CT	CC	CT	CC	CT	CC	TT	CT	CT	CT	TT
2_31614523	2	31614523	C	G	CG	CG	GG	CC	CC	CC	CG	CG	GG	CC	CG	CC	CG	GG	CG	GG	CG	CG	CC	CG	CC	CC	GG	GG	CG	CC	CG	CC	CC	CG	CC	GG	CG	GG	GG	CC	CG	CC	GG	CG	GG	CC	CG	CC	GG
2_31628928	2	31628928	T	G	TG	TG	GG	TT	TT	TT	TG	TG	GG	TG	TG	TG	TG	GG	TG	GG	TG	TG	TT	TG	TT	TT	GG	GG	TG	TT	TG	TT	TT	TG	TT	GG	GG	GG	GG	TT	TT	TT	GG	TG	GG	TT	TG	TT	GG
2_31786209	2	31786209	T	C	TC	TC	CC	CC	TC	CC	CC	CC	CC	TC	CC	CC	CC	CC	CC	CC	TC	CC	TC	CC	CC	CC	CC	CC	CC	TC	CC	TC	CC	CC	CC	TC	CC	CC	CC	CC	CC	TC	CC	CC	CC	TC	CC	CC	CC
2_32164357	2	32164357	C	T	CC	CC	CT	CT	CT	CC	TT	TT	CT	CC	CT	CT	CT	TT	CT	CT	CT	CT	CT	TT	CT	CT	TT	CT	CT	CC	CT	CT	CT	TT	TT	TT	CC	TT	CT	TT	TT	TT	CC	TT	CT	CT	TT	TT	CC
2_32564374	2	32564374	G	A	GA	GG	GG	AA	GA	AA	GA	AA	GG	GA	GA	AA	GA	AA	AA	GG	GA	GA	GA	GA	GA	GA	GG	AA	GA	GG	GG	GG	GA	GG	GA	GG	GA	AA	AA	GG	GA	GA	AA	GG	GA	AA	GG	GA	GG
2_32870510	2	32870510	G	A	GA	GA	AA	GG	GA	AA	GG	GG	GA	AA	GA	GA	AA	GA	AA	AA	GA	GA	GA	AA	AA	AA	AA	AA	GA	GG	GA	GG	GG	GG	GA	GA	AA	AA	AA	GA	GA	AA	AA	AA	AA	GA	AA	GA	AA
2_33155071	2	33155071	A	T	AA	AT	AA	AT	AA	AA	TT	AT	AT	AT	AA	TT	AA	AA	AA	AA	AA	AT	AA	AA	AA	AA	AA	AA	AT	AA	AA	AT	AT	AT	AT	AA	AT	AA	AA	AA	AT	AA	AA	AA	AA	AT	AA	AT	AA
2_33652399	2	33652399	A	T	TT	TT	TT	AT	AT	AT	TT	TT	TT	TT	TT	TT	AT	TT	TT	AT	TT	AT	AT	AT	TT	AT	TT	TT	TT	TT	TT	TT	TT	TT	TT	TT	TT	AT	TT	TT	TT	TT	AT	TT	TT	AT	TT	TT	TT
2_34060540	2	34060540	G	A	GG	GG	GG	GA	GA	GG	GA	GA	GA	GG	GG	GA	GA	GG	GG	GG	GA	GA	AA	GG	GG	GG	GA	GG	GA	GA	GA	GA	GG	GA	AA	GG	GG	GG	GG	GA	AA	GG	GG	GG	GA	GG	GA	AA	GG
2_34603659	2	34603659	T	C	TT	TT	TC	TT	TT	TT	TC	TT	TT	TT	TT	TT	TT	TT	TT	CC	TT	TC	TT	TT	TT	TT	TT	TT	TT	TT	TT	TT	TT	TT	TT	TC	TT	TT	TT	TT	TT	CC	TT	CC	CC	TT	TT	TT	TT
2_34991328	2	34991328	G	A	AA	GA	AA	AA	AA	GG	AA	AA	AA	AA	AA	AA	GA	AA	AA	AA	AA	AA	GA	GA	AA	AA	AA	AA	GA	AA	AA	AA	AA	AA	GA	GA	GA	AA	AA	GA	AA	AA	GA	AA	AA	AA	GG	GA	AA
2_35114315	2	35114315	T	C	TT	TT	TT	TT	TT	TT	TT	TT	TT	TT	TT	TT	TT	TT	TT	TT	TT	TT	TC	TC	TT	TT	TT	TT	TC	TT	TT	TC	TT	TC	TC	TT	TT	TT	TT	TC	TC	TT	TC	TT	TT	TT	TC	TC	TT
2_35577370	2	35577370	G	A	GG	GG	GG	GA	AA	AA	GG	GG	GG	GA	GG	GG	GA	GG	AA	GG	AA	GG	AA	GA	GG	GA	GG	GA	AA	GA	GA	GA	GA	GA	AA	GA	GG	GG	GA	GA	AA	GA	GG	GA	GG	GA	AA	AA	GG
2_35977543	2	35977543	A	G	GG	GG	GG	GG	GG	AG	GG	GG	GG	GG	GG	GG	AG	GG	GG	GG	GG	GG	AG	GG	GG	GG	GG	GG	GG	GG	GG	GG	GG	GG	AG	AG	GG	GG	GG	AG	GG	GG	GG	GG	GG	GG	AG	AG	GG
2_36097438	2	36097438	G	A	GA	GA	GA	GA	AA	GA	GG	GG	GG	GA	GA	GA	GA	GG	GA	GA	GA	GG	GA	GG	GA	GA	GG	GG	GA	GA	GA	AA	GA	GA	GG	GA	GG	GA	GG	GG	GG	GA	GA	GG	AA	GG	GG	GG	GG
2_36497688	2	36497688	C	T	TT	TT	TT	TT	TT	TT	TT	TT	TT	CT	CT	TT	TT	TT	TT	TT	TT	TT	CT	CT	TT	TT	TT	CC	TT	TT	CT	TT	TT	TT	TT	CT	CC	TT	CC	TT	TT	CT	CC	CC	TT	TT	TT	TT	TT
2_36540038	2	36540038	A	G	AG	AG	AG	AG	AG	GG	AG	AG	GG	AG	AG	AG	GG	AG	GG	GG	GG	AG	AA	AG	GG	GG	AG	AA	GG	GG	AG	AG	AG	AA	AA	AA	AA	GG	AA	AA	AA	GG	AA	AG	AG	GG	AG	AA	GG
2_36800472	2	36800472	C	G	CC	CG	CG	CC	GG	CC	CG	CG	GG	CC	CG	CG	CG	CC	CG	CC	CC	CC	CG	GG	CG	GG	CG	CG	GG	CG	CC	CC	GG	GG	GG	CC	CC	GG	CG	GG	GG	CG	CG	GG	CG	CG	GG	GG	CC
2_36854779	2	36854779	G	A	GA	GA	GA	GA	AA	AA	GA	GA	AA	GA	GA	GA	AA	GA	AA	AA	GA	GA	AA	AA	AA	AA	AA	GA	GG	AA	GG	AA	AA	GA	GA	AA	AA	AA	GA	AA	GG	AA	AA	AA	GA	GA	GA	GG	GG
2_37379362	2	37379362	G	A	GA	GA	GA	GA	GG	GA	GA	AA	GA	GA	GG	GA	GA	GA	GG	GA	GA	AA	GA	GA	GG	GG	GA	GA	GG	GA	GG	GG	GG	GG	GA	GG	GG	GG	GA	GG	AA	GA	GG	AA	GG	GG	GG	GA	AA
2_37639861	2	37639861	G	A	GG	GA	GA	GG	GA	GG	GG	GG	GA	GA	GG	GG	GG	GG	GA	GG	GG	GG	GG	GG	GG	GA	GA	AA	GA	GG	GA	GG	GG	GG	GG	GG	GA	GG	AA	GG	GG	GG	GG	GG	GA	GA	GA	GG	GG
2_38168954	2	38168954	G	A	GA	GG	GA	GA	GG	GG	GA	GA	GA	GG	GG	AA	GG	GA	GG	GG	GG	GA	GG	GA	GA	GG	GA	GG	GG	GA	GG	GA	GG	GG	GG	GG	GG	GG	GG	GG	GG	GG	GG	GG	GG	GG	GG	GG	AA
2_38279741	2	38279741	C	T	CC	CT	CC	CT	CT	CC	CC	CC	CC	CT	CT	CT	CC	CC	CT	CC	CT	CC	CT	CT	CC	CT	CC	CC	CT	CT	CC	CC	CC	CC	CC	CT	CT	CT	CC	CC	CC	CC	CT	CC	CT	CC	CT	CC	CC
2_38699693	2	38699693	C	A	CC	CA	AA	CC	AA	CA	CC	CA	CA	CA	CA	CC	CA	CA	CA	CA	CA	CA	CC	AA	CA	CC	CA	AA	CC	CA	CA	CC	CC	CC	CA	CA	CA	AA	AA	CC	AA	CA	CA	CA	CA	CC	CC	CA	AA
2_39265115	2	39265115	C	T	CC	CC	CC	CC	CC	CC	CC	CC	CC	CC	CC	CC	CC	CC	CC	CC	CC	CC	CC	CC	CC	CC	CC	CC	CC	CC	CC	CC	CC	CC	CC	CC	CC	CC	CC	CC	CC	CC	CC	CC	CC	CC	CC	CC	CC
2_39516158	2	39516158	T	C	TC	TT	CC	TC	TT	TT	TC	CC	TC	TT	TC	CC	TC	TC	CC	TT	TC	TC	TC	TC	TT	CC	TC	TT	CC	TT	TC	TT	TT	TT	TT	CC	TC	TT	TT	TT	TT	CC	TC	CC	CC	TC	TC	TT	CC
2_39752254	2	39752254	C	T	CC	CC	TT	CT	CT	CC	CT	CT	TT	CC	CT	CT	CC	CT	CC	CT	CC	CT	CT	CT	CT	CC	CC	CT	CC	CT	CT	CC	CC	CC	CT	CT	CT	TT	CT	CC	TT	CT	CT	TT	CT	CC	CC	CT	TT
2_39935652	2	39935652	C	T	CC	CC	CC	CC	CC	CC	CC	CC	CC	CC	CC	CC	CC	CC	CC	CC	CC	CC	CC	CC	CC	CC	CC	CC	CC	CC	CC	CC	CC	CC	CC	CC	CC	CC	CC	CC	CC	CC	CC	CC	CC	CC	CC	CC	CC
2_39996745	2	39996745	C	A	CC	CC	CC	CC	CC	CC	CC	CC	CC	CC	CC	CC	CC	CC	CC	CC	CC	CC	CC	CC	CC	CC	CC	CC	CC	CC	CC	CC	CC	CC	CC	CC	CC	CC	CC	CC	CC	CC	CC	CC	CC	CC	CC	CC	CC
2_40050380	2	40050380	G	C	GG	GG	GG	GG	GG	GG	GG	GG	GG	GG	GG	GG	GG	GG	GG	GG	GG	GG	GG	GG	GG	GG	GG	GG	GG	GG	GG	GG	GG	GG	GG	GG	GG	GG	GG	GG	GG	GG	GG	GG	GG	GG	GG	GG	GG
2_40236642	2	40236642	A	G	AA	AA	AA	AA	AA	AA	AA	AA	AA	AA	AA	AA	AA	AA	AA	AA	AA	AA	AA	AA	AA	AA	AA	AA	AA	AA	AA	AA	AA	AA	AA	AA	AA	AA	AA	AA	AA	AA	AA	AA	AA	AA	AA	AA	AA
2_40273131	2	40273131	G	A	GG	GG	GG	GG	GG	GG	GG	GG	GG	GG	GG	GG	GG	GG	GG	GG	GG	GG	GG	GG	GG	GG	GG	GG	GG	GG	GG	GG	GG	GG	GG	GG	GG	GG	GG	GG	GG	GG	GG	GG	GG	GG	GG	GG	GG
2_40501456	2	40501456	C	T	CT	CC	CT	CC	CT	CC	CC	CT	CC	CC	TT	CC	CC	CT	CT	CC	CC	CC	CC	CC	CC	CC	CC	CT	CC	CT	CT	CC	CC	CC	CC	CT	CC	CC	CT	CC	CC	CT	CC	CT	CC	CC	CC	CC	TT
2_40787843	2	40787843	C	T	CC	CC	CC	CC	CC	CC	CC	CC	CC	CC	CC	CC	CC	CC	CC	CC	CC	CC	CC	CC	CC	CC	CC	CC	CC	CC	CC	CC	CC	CC	CC	CC	CC	CC	CC	CC	CC	CC	CC	CC	CC	CC	CC	CC	CC
2_41028437	2	41028437	C	T	CC	CC	CC	CC	CC	CC	CC	CC	CC	CC	CC	CC	CC	CC	CC	CC	CC	CC	CC	CC	CC	CC	CC	CC	CC	CC	CC	CC	CC	CC	CC	CC	CC	CC	CC	CC	CC	CC	CC	CC	CC	CC	CC	CC	CC
2_41062421	2	41062421	T	C	TT	TT	TT	TT	TT	TT	TT	TT	TT	TT	TT	TT	TT	TT	TT	TT	TT	TT	TT	TT	TT	TT	TT	TT	TT	TT	TT	TT	TT	TT	TT	TT	TT	TT	TT	TT	TT	TT	TT	TT	TT	TT	TT	TT	TT
2_41215059	2	41215059	C	T	CC	CC	CC	CC	CC	CC	CC	CC	CC	CC	CC	CC	CC	CC	CC	CC	CC	CC	CC	CC	CC	CC	CC	CC	CC	CC	CC	CC	CC	CC	CC	CC	CC	CC	CC	CC	CC	CC	CC	CC	CC	CC	CC	CC	CC
2_41488470	2	41488470	A	C	AA	AA	AA	AA	AA	AA	AA	AA	AA	AA	AA	AA	AA	AA	AA	AA	AA	AA	AA	AA	AA	AA	AA	AA	AA	AA	AA	AA	AA	AA	AA	AA	AA	AA	AA	AA	AA	AA	AA	AA	AA	AA	AA	AA	AA
2_41825707	2	41825707	G	A	GG	GG	GG	GG	GG	GG	GG	GG	GG	GG	GG	GG	GG	GG	GG	GG	GG	GG	GG	GG	GG	GG	GG	GG	GG	GG	GG	GG	GG	GG	GG	GG	GG	GG	GG	GG	GG	GG	GG	GG	GG	GG	GG	GG	GG
2_42144369	2	42144369	G	A	GG	GG	AA	GA	GG	GA	GA	GG	AA	GG	GG	GG	AA	GG	GA	GA	GA	GG	AA	GA	GA	GA	GG	GG	GA	GG	GG	GG	GA	GA	GG	AA	GA	AA	GG	GA	GG	GG	AA	GG	GA	AA	GA	GG	AA
2_42593170	2	42593170	G	A	GG	GG	GG	GG	GG	GG	GG	GG	GG	GG	GG	GG	GG	GG	GG	GG	GG	GG	GG	GG	GG	GG	GG	GG	GG	GG	GG	GG	GG	GG	GG	GG	GG	GG	GG	GG	GG	GG	GG	GG	GG	GG	GG	GG	GG
2_42720055	2	42720055	T	C	TT	TT	CC	TT	TC	TC	CC	TC	TC	TT	TT	CC	CC	TC	TC	TT	TC	TT	TC	TT	TC	TC	CC	TC	TT	TC	TC	TC	TT	TT	TT	TC	TC	CC	TC	TT	TT	TC	TT	CC	CC	TT	TT	TT	CC
2_43028812	2	43028812	C	T	CT	CT	CC	TT	CT	CC	CC	CT	CC	CT	CT	CC	CC	CT	CC	CC	TT	CT	CC	CC	CC	CT	TT	CC	CC	CT	CT	CT	CC	CC	CT	CT	CC	TT	CC	CC	TT	CT	CT	CC	CC	TT	CT	CT	CC
2_43193623	2	43193623	T	C	TT	TT	TC	TC	TT	CC	TT	TT	TC	TT	TC	TC	TC	TT	TT	TC	TC	TT	TC	TT	TC	CC	TC	TC	TT	TC	TT	TC	TT	TT	TT	TT	CC	TT	TC	TT	TT	TC	TC	TC	TC	TC	TT	TT	TT
2_43422379	2	43422379	G	A	GG	GG	GG	GG	GG	GG	GG	GG	GG	GG	GG	GG	GG	GG	GG	GG	GG	GG	GG	GG	GG	GG	GG	GG	GG	GG	GG	GG	GG	GG	GG	GG	GG	GG	GG	GG	GG	GG	GG	GG	GG	GG	GG	GG	GG
2_43782534	2	43782534	C	T	CT	CC	CT	CT	CC	CC	CC	CC	CC	CC	CC	CC	CC	CT	CC	CC	CC	CT	CC	CC	CT	CT	CT	CC	CC	CT	CC	CC	CC	CC	CC	CC	CT	CT	CC	CC	CT	TT	CC	CT	CC	TT	CC	CC	TT
2_43934542	2	43934542	A	G	AA	AA	AA	AA	AA	AA	AA	AA	AA	AA	AA	AA	AA	AA	AA	AA	AA	AA	AA	AA	AA	AA	AA	AA	AA	AA	AA	AA	AA	AA	AA	AA	AA	AA	AA	AA	AA	AA	AA	AA	AA	AA	AA	AA	AA
2_44048574	2	44048574	G	A	GG	GG	GG	GG	GG	GG	GG	GG	GG	GG	GG	GG	GG	GG	GG	GG	GG	GG	GG	GG	GG	GG	GG	GG	GG	GG	GG	GG	GG	GG	GG	GG	GG	GG	GG	GG	GG	GG	GG	GG	GG	GG	GG	GG	GG
2_44437544	2	44437544	G	T	GT	TT	GG	TT	GT	GT	GG	GG	GT	TT	GT	GG	TT	TT	GG	GG	GT	GT	GG	GT	GG	GT	GT	GG	GT	TT	GT	GT	GG	GT	GT	GG	GT	GT	GG	GG	TT	GT	GG	GG	GT	TT	TT	GT	GG
2_44570889	2	44570889	G	A	GG	GG	GG	GG	GG	GG	GA	GG	GG	GG	GG	GG	GG	GG	GG	GG	GG	GG	GG	GG	GG	GA	GG	GG	GA	GG	GA	GG	GG	GG	GG	GG	GG	GG	GG	GG	GG	GG	AA	GG	GG	GG	GA	GG	GG
2_44700855	2	44700855	T	C	TC	TC	CC	CC	TC	TC	CC	CC	TC	TC	CC	CC	TC	CC	TC	TT	CC	TC	CC	TC	TC	CC	CC	CC	TT	CC	CC	CC	TC	TC	CC	TC	CC	CC	CC	TC	CC	TT	CC	TC	CC	TC	CC	CC	CC
2_44908075	2	44908075	C	T	CC	CT	CC	CT	CT	CT	CC	TT	CC	CT	CC	CC	CC	CT	CC	CT	CC	TT	CT	TT	CT	CT	CT	TT	TT	CC	CC	CT	TT	CT	CC	CT	CT	CC	TT	TT	CC	CC	CC	CT	CC	CT	CC	CC	CC
2_45314947	2	45314947	C	T	CT	CT	CC	CC	CC	CC	CT	CT	CT	CT	CT	CT	CC	CC	CT	CT	CT	CC	CT	CC	CC	CT	CC	TT	CC	CC	CC	CC	CT	CC	TT	CC	CC	CC	TT	CT	CT	CT	CC	CC	CT	CT	TT	TT	CC
2_45526250	2	45526250	A	G	AG	GG	AG	AA	GG	GG	AG	GG	GG	GG	AG	AG	GG	AG	GG	GG	GG	AG	AG	GG	GG	GG	GG	GG	GG	GG	GG	GG	GG	AG	GG	GG	AA	AA	GG	GG	GG	GG	GG	GG	AG	GG	GG	GG	GG
2_45783990	2	45783990	A	G	GG	GG	AA	GG	AG	GG	GG	GG	GG	GG	GG	AA	GG	GG	AG	GG	GG	GG	GG	GG	GG	GG	GG	GG	GG	AA	GG	GG	GG	GG	GG	AA	AG	GG	GG	GG	AG	AG	AG	AG	AG	GG	GG	GG	AA
2_46005821	2	46005821	C	T	CC	CC	CC	CC	CC	CC	CC	CC	CC	CC	CC	CC	CC	CC	CC	CC	CC	CC	CC	CC	CC	CC	CC	CC	CC	CC	CC	CC	CC	CC	CC	CC	CC	CC	CC	CC	CC	CC	CC	CC	CC	CC	CC	CC	CC
2_46293328	2	46293328	T	C	TC	TC	TC	TT	TC	TC	TT	TC	TT	TC	TT	TT	TT	TT	TC	TT	TT	TT	TC	TT	TT	TC	TT	TT	TT	TC	TC	TC	TT	TT	TT	TT	TT	CC	TT	TT	TT	TC	TC	TC	TT	TC	TT	TT	CC
2_46693417	2	46693417	G	A	GG	GG	GG	GG	GG	GG	GG	GG	GG	GG	GG	GG	GG	GG	GG	GG	GG	GG	GG	GG	GG	GG	GG	GG	GG	GG	GG	GG	GG	GG	GG	GA	GG	GG	GG	GG	GG	GG	GG	GG	GG	GG	GG	GG	GG
2_46780934	2	46780934	C	T	CC	CC	CC	CC	CC	CC	CC	CC	CC	CC	CC	CC	CC	CC	CC	CC	CC	CC	CC	CC	CC	CC	CC	CC	CC	CC	CC	CC	CC	CC	CC	CC	CC	CC	CC	CC	CC	CC	CC	CC	CC	CC	CC	CC	CC
2_46799339	2	46799339	A	G	AA	AA	GG	AA	GG	GG	AG	GG	AG	AA	AA	AG	AG	AA	AG	GG	AA	AG	AA	AA	AG	AA	AA	AA	AA	AA	AG	AG	AG	AA	AG	AA	GG	AA	AA	AG	AA	AA	AG	AA	AG	AA	AG	AG	GG
2_46950540	2	46950540	G	A	GG	GG	AA	GG	GG	GG	GA	AA	GG	GG	GG	GA	GG	GG	GA	AA	GG	GA	GA	GA	GA	GG	AA	GG	GG	GG	GA	GG	GA	GG	GA	GG	AA	GG	GG	GA	GG	GA	GA	AA	GA	GG	GG	GA	AA
2_47259489	2	47259489	C	T	CC	TT	TT	CC	CT	CT	CT	TT	CT	TT	CT	CT	CC	CT	CT	TT	CC	CT	CT	TT	CT	CT	CT	TT	CT	CT	CC	CT	TT	CT	TT	CC	TT	CC	TT	TT	CT	TT	CC	CT	TT	CC	TT	TT	TT
2_47371394	2	47371394	A	G	AG	AA	AA	AA	AA	AA	AA	AG	AA	AA	AA	AG	AA	AA	AA	AA	AG	AA	AG	AA	AA	AA	AA	AG	AA	AA	AA	AA	AA	AA	AG	AG	AG	AA	AG	AA	GG	AG	AA	AG	AA	AA	AG	AG	AG
2_47668005	2	47668005	G	A	GA	GA	GA	GA	AA	GA	AA	AA	GA	GA	AA	AA	GG	GA	AA	GA	GA	GG	GG	GG	GA	AA	AA	AA	GA	GA	GA	AA	GA	GA	AA	AA	GG	AA	AA	GA	AA	GG	GA	GG	GA	AA	GA	AA	GA
2_47788017	2	47788017	A	G	AG	AG	AG	AA	GG	AG	AG	GG	AG	AG	AG	AG	AA	AG	GG	GG	AA	AG	AG	GG	AG	GG	AG	GG	AA	AG	AA	AG	AA	AG	AA	AG	AA	AG	GG	AA	AG	AG	GG	AA	GG	GG	AA	AA	AA
2_48161148	2	48161148	C	A	CA	CA	CA	CC	CA	CA	CA	CA	AA	CA	CC	CC	AA	CC	AA	AA	CC	CA	AA	CC	CC	CA	CC	AA	CA	CC	CC	CA	CA	CA	CC	CA	AA	CA	AA	CA	CC	AA	CA	CA	CA	CA	CC	CC	CA
2_48238485	2	48238485	C	T	CC	CT	TT	CT	TT	CT	TT	CT	TT	CT	CT	CT	CC	TT	TT	TT	CC	TT	CT	TT	CT	TT	TT	TT	CC	TT	TT	TT	CC	CC	CT	CT	TT	CT	TT	CC	CT	TT	TT	TT	TT	CT	CT	CT	TT
2_48297454	2	48297454	A	G	AA	AA	AG	AA	AA	AG	AA	AA	AA	AA	AA	AG	AG	AA	AA	AA	AA	AA	AA	AG	AA	AA	AA	AA	AA	AA	AA	AA	AA	AA	AG	AA	AG	AA	AA	AA	AG	AA	AA	AA	GG	AA	AG	AG	AA
2_48880461	2	48880461	C	G	CG	CC	CC	CG	CC	CC	CC	CC	CC	CC	CC	CG	CC	CG	CC	CC	CG	CG	CC	CC	CC	CC	CC	CC	CG	CC	CC	CC	GG	GG	CG	CC	CC	CG	CC	GG	CG	CC	CC	CC	CC	CG	CG	CG	CC
2_49135974	2	49135974	G	A	GG	GA	GG	GG	GA	GA	GG	AA	GG	GA	GA	GG	GG	GG	GA	GA	GG	GG	GG	GA	GG	GA	GA	GA	GA	GG	GA	GG	GA	GA	GA	GG	GG	GA	GA	GA	GA	GA	GG	AA	GA	GG	AA	GA	GG
2_49527083	2	49527083	A	G	AA	AG	AG	AG	AA	AA	AG	AA	AA	AG	AG	AA	AA	AA	AA	AA	AG	AA	AG	AG	AG	AA	AA	AA	AG	AG	AG	AG	AG	AG	AG	AG	AG	AG	AA	AG	AA	AG	AA	AA	AA	AG	AG	AG	AG
2_49670226	2	49670226	T	C	TT	TT	TT	TC	TC	CC	TC	TT	TT	TT	TC	TT	CC	CC	TC	TC	TT	TC	TT	CC	TC	TC	TC	TC	TT	TC	TC	TT	TT	TT	TT	TC	TC	TT	TC	TT	TT	TT	CC	TT	TC	TT	TT	TT	TT
2_49674400	2	49674400	A	G	AG	AG	GG	AG	GG	GG	GG	GG	GG	AG	GG	AG	GG	GG	AG	AG	AA	AG	AG	GG	AG	GG	AG	GG	AG	AG	AG	AG	AG	AG	AA	AG	AG	AG	GG	AG	AA	AA	GG	AG	GG	AG	AG	AA	GG
2_50093588	2	50093588	T	C	CC	TC	CC	CC	TT	CC	CC	TC	TC	TC	TC	TT	CC	CC	CC	CC	TT	CC	TC	CC	TC	TC	CC	TC	TC	CC	CC	CC	TC	TC	TT	TT	CC	TC	TC	TC	TT	CC	CC	CC	CC	TC	TT	TT	TC
2_50263881	2	50263881	C	G	CG	CG	CC	CC	CC	CG	CC	CG	CC	CG	CC	CC	CC	CC	CC	CC	CC	CC	CC	CG	CC	CC	CG	CG	CC	CC	CC	CC	CG	CC	CG	CC	CC	CG	CG	CG	CC	CC	GG	CC	CC	CC	CC	CG	CG
2_50565991	2	50565991	C	A	CC	CA	AA	CC	AA	CA	CC	CC	CC	CA	CC	CC	CC	CC	AA	CA	CC	CA	CA	CC	CA	AA	CC	CA	CC	CC	CC	CA	CC	CC	CC	AA	AA	CA	CA	CC	CC	CA	CA	CC	AA	CA	CC	CC	AA
2_50886244	2	50886244	G	A	GA	GA	GG	GA	GA	GA	GG	GA	GA	GA	GG	GA	GA	GA	GG	GG	AA	GA	GG	GA	GA	GA	GG	GA	GA	GA	GA	GA	GA	AA	GG	GG	GG	GA	GA	GA	GA	GG	GG	GA	GG	GG	GA	GG	GG
2_51169430	2	51169430	T	G	TT	TG	TG	TT	TG	TT	TT	TG	TG	TG	TG	TG	TG	TT	GG	TG	TG	TG	TG	TT	TG	GG	TT	TG	GG	GG	GG	TG	GG	TG	TG	TG	TG	TT	TG	GG	TT	TT	TT	TT	TG	TG	TT	TG	TT
2_51569478	2	51569478	C	T	CC	CC	CC	CT	CT	CC	CC	TT	CC	CC	CT	CT	CC	CT	CC	CT	CT	TT	CT	CC	CC	CC	CC	CC	CT	CC	CC	CC	CT	CT	CC	CT	CT	CC	CC	CT	CC	TT	CC	CT	CC	CC	CC	CC	CC
2_51731295	2	51731295	T	C	TC	TC	TC	TT	TC	TT	TC	TC	TC	TC	TC	CC	TT	TC	TT	CC	TT	TC	TC	TC	TC	TT	TC	TC	TC	TT	TT	TT	TT	TC	TT	CC	TC	TC	TC	TT	TC	TC	TT	TT	TT	TC	TT	TT	TC
2_52066319	2	52066319	A	G	AA	AA	AG	AA	AG	AA	AA	AA	AA	AA	AA	AG	AA	AA	GG	AG	AA	AG	AA	AA	AG	GG	AG	AA	AA	AA	AA	AG	AG	AA	GG	AA	AG	AA	AA	AG	AA	AA	AG	AG	GG	AG	AA	GG	AA
2_52210104	2	52210104	T	C	TC	CC	CC	TC	CC	TC	TC	TC	TC	CC	TT	CC	TT	CC	CC	CC	TC	CC	CC	TC	TC	CC	TC	CC	TT	CC	CC	CC	TC	TC	CC	TC	CC	CC	CC	TC	TC	CC	CC	CC	CC	TC	CC	CC	CC
2_52611016	2	52611016	C	A	CA	CC	CA	CC	CA	CA	CC	CC	CA	CC	CC	CC	CA	CC	CA	CC	CC	CC	CC	CA	CA	CC	CC	CC	CC	CC	CA	CC	CC	CC	CC	CC	CC	CC	CC	CC	CC	CA	AA	CA	CA	CC	CC	CC	AA
2_53078299	2	53078299	C	T	TT	TT	CT	TT	TT	TT	TT	TT	TT	TT	TT	CT	TT	TT	TT	TT	TT	TT	TT	TT	CT	TT	TT	TT	TT	TT	TT	TT	TT	TT	TT	TT	TT	TT	TT	TT	TT	TT	CC	TT	CT	TT	TT	TT	CT
2_53200969	2	53200969	A	G	AA	AA	AA	AG	AG	AA	AA	AA	AG	AA	GG	AA	AA	AA	AA	AA	AG	AA	AA	AA	AA	AA	AA	AA	AG	AA	AA	AA	AA	AA	AA	AG	AA	AA	AA	AA	AG	AA	AA	AA	AA	AG	AG	AA	AA
2_53601017	2	53601017	C	T	TT	TT	TT	TT	TT	TT	TT	TT	TT	TT	TT	TT	TT	TT	TT	TT	TT	TT	TT	TT	TT	TT	TT	TT	TT	TT	TT	TT	TT	TT	TT	TT	TT	TT	TT	TT	TT	TT	TT	TT	TT	TT	TT	TT	TT
2_53735313	2	53735313	T	C	TC	CC	CC	TT	CC	TT	CC	TT	TC	CC	TT	TT	TT	TT	CC	TC	TT	TT	CC	TC	CC	CC	CC	CC	TT	TT	TC	TC	TC	TT	CC	TT	CC	CC	CC	TC	TT	TT	CC	TC	TC	TC	TC	CC	CC
2_54135438	2	54135438	A	G	AA	AG	AA	AA	AA	AA	AG	AG	AA	AG	AA	AA	AA	AA	AA	AA	AA	AA	AA	AG	AA	AA	AA	AG	AA	AA	AA	AA	AA	AA	AA	AA	AA	AG	AG	AA	AG	AA	GG	AA	AA	AA	AA	AA	AA
2_54535988	2	54535988	G	T	GG	GG	GG	GT	GT	GG	GG	GG	TT	GG	GG	GT	GG	TT	TT	GT	GG	GT	GG	GT	GT	GG	GT	GT	GT	GG	GT	GG	GT	GT	GG	GG	TT	GT	GT	GT	GG	GT	GG	GT	GG	GG	GG	GG	GG
2_55000545	2	55000545	C	T	CC	CC	CT	CC	TT	CC	CC	CC	CT	CC	CC	CC	CT	CC	CT	CT	CC	CC	CT	CT	TT	TT	CC	CC	CC	CT	CC	CT	CC	CC	CC	CC	CT	TT	CC	CC	CC	CT	CC	CT	CT	CT	CC	CC	CC
2_55247061	2	55247061	T	C	TC	TT	CC	TC	CC	TT	TT	TT	TC	TT	TC	TC	TC	TC	TC	TT	TT	TC	TC	CC	TC	CC	TT	TT	TT	TC	TC	TC	TT	TT	TT	TT	TC	TC	TT	TT	TT	TC	TT	TC	TC	TC	TT	TT	TC
2_55320043	2	55320043	C	T	CC	CT	CT	CT	CC	CC	TT	CT	CC	CT	CT	CT	CT	CT	CC	CT	CT	TT	CC	CT	CC	CC	CC	TT	CC	CC	CT	CC	CC	CT	CC	CC	CT	CT	TT	CC	CC	CC	CC	CC	CC	CC	CC	CC	CT
2_55413033	2	55413033	T	C	TT	TT	TC	TT	CC	TC	TC	TT	TC	TT	TC	TC	CC	TC	CC	TC	TT	TT	CC	TC	CC	CC	TC	TT	TC	TC	TT	TC	CC	TC	CC	TC	TC	TT	TT	CC	TC	CC	CC	CC	CC	TC	TC	CC	TC
2_55813040	2	55813040	A	G	AA	AA	AA	AA	AA	AA	AG	AA	AA	AA	AA	AG	AA	AA	AA	AA	AA	AA	AA	AA	AA	AA	AG	AA	AA	AA	AA	AA	AA	AA	AA	AA	AA	AA	AA	AA	AA	AA	AA	AA	AA	AA	AA	AA	AA
2_56196827	2	56196827	C	T	CC	CC	CC	CC	TT	CC	CC	CC	CC	CC	CT	CC	CT	CC	CC	CC	CC	CC	CC	CT	CT	CC	CC	CT	CC	CC	CC	CC	CC	CC	CC	CC	CT	CC	CT	CC	CT	CC	CT	CC	CC	CC	CC	CC	CT
2_56463726	2	56463726	C	T	CT	CT	CT	CT	CT	CC	CC	CC	CT	CT	CT	CC	CC	CC	CC	CC	TT	CC	CT	TT	CC	CC	CC	CC	CT	CC	CC	CC	CC	CT	CC	CT	CT	CT	CC	CC	CC	CT	CC	TT	TT	CC	CT	CC	TT
2_56900345	2	56900345	T	C	TT	TT	TT	TC	TC	TT	TC	TT	TC	TC	TC	TT	TC	TT	TT	TC	TC	TT	TC	TT	TC	TT	TC	TT	TT	TT	TC	TT	TC	TT	CC	TT	TT	TT	TT	TT	TC	TT	TC	TT	TT	TT	TT	CC	TC
2_57107826	2	57107826	G	A	GA	GG	GA	GA	GA	GG	AA	GA	GG	GG	GA	GA	GG	GA	GG	GG	GG	GA	GG	GG	GG	GG	GG	GG	GA	GG	GG	GG	GA	GA	GG	GG	GG	GG	GG	AA	GG	GG	GG	GG	GA	GG	GG	GG	GG
2_57235243	2	57235243	G	A	GG	GG	GA	GA	GA	GG	AA	GA	GG	GG	GA	GG	GG	GG	GG	GG	GG	GG	GG	GG	GG	GG	GG	GG	GG	GA	GA	GA	GG	GG	GG	GA	GG	GG	GG	GA	GG	GG	GG	GG	GA	GG	GA	GG	GG
2_57341875	2	57341875	T	C	TT	TT	TC	TC	TC	TC	TC	CC	CC	TC	CC	TC	TT	CC	TT	CC	TC	CC	TC	CC	TC	CC	TT	CC	TC	TC	TT	TC	CC	TC	CC	TC	CC	TC	CC	TC	TC	CC	CC	TC	CC	CC	TC	CC	TC
2_57741967	2	57741967	T	C	TT	CC	TT	TT	TC	TT	TT	TT	TT	TC	TC	TT	TT	TT	TT	TC	CC	TC	TC	TT	TC	TT	TC	TT	TC	TC	CC	TC	TT	TC	TT	TC	TT	TT	TT	TC	TC	TT	TT	TC	TT	TC	TC	TT	TC
2_57839484	2	57839484	C	T	CT	CT	TT	CT	TT	TT	TT	TT	TT	CT	CT	CT	CT	TT	TT	CT	CT	CT	TT	CT	TT	TT	CT	TT	CC	CT	CC	CT	CT	CC	TT	TT	TT	CT	TT	CC	TT	TT	TT	TT	TT	TT	CT	TT	CT
2_58239487	2	58239487	G	A	GG	GG	GG	GG	GG	GG	GG	GG	GG	GG	GG	GG	GG	GG	GG	GG	GG	GG	GG	GG	GG	GG	GG	GG	GG	GA	GA	GA	GG	GG	GG	GG	GG	GG	GG	GA	GG	GG	GG	GG	GG	GG	GG	GG	GG
2_58902543	2	58902543	G	A	GG	GA	GA	GG	GA	GA	GA	AA	GA	GG	GG	GA	GG	GG	GG	GG	GG	GG	GA	AA	AA	GA	GA	GA	GG	GA	GG	GA	GA	GG	AA	GA	GA	GG	GA	GG	GA	AA	GA	AA	GG	GA	GG	AA	AA
2_59009067	2	59009067	G	A	GG	GA	GA	GG	GA	GA	AA	AA	AA	GG	GG	GG	GA	GG	GA	GG	GG	GG	GA	AA	AA	GA	GA	AA	GG	GA	GG	GA	GA	GG	AA	GA	GA	GG	AA	GG	GA	GA	GA	AA	GA	GG	GG	AA	AA
2_59444294	2	59444294	T	C	TT	TC	TC	CC	CC	TC	TT	TC	TC	TT	TC	CC	TC	CC	CC	TC	TC	TC	TC	TC	TT	CC	TC	TC	TC	CC	CC	CC	CC	TC	CC	TC	TT	TT	TC	TC	TC	CC	TC	CC	TC	CC	TC	CC	TC
2_59725997	2	59725997	G	T	GT	GT	TT	TT	TT	TT	GT	TT	TT	GG	TT	GT	TT	TT	GT	TT	GG	TT	GT	TT	TT	TT	TT	TT	GG	GT	GT	GT	GG	GG	GG	GT	TT	TT	TT	GG	GT	TT	GT	TT	TT	GT	GT	GG	TT
2_60034396	2	60034396	T	C	CC	TC	TT	TC	TT	TC	TC	TT	TT	CC	TC	TT	TT	TT	CC	TT	TC	TT	TC	TT	TT	CC	TT	TC	TC	TC	CC	CC	TT	TC	TT	TT	CC	TT	TC	TC	TC	TT	TT	TC	TT	CC	TT	TT	TT
2_60433221	2	60433221	A	G	AA	GG	GG	AA	GG	AG	AG	AG	AG	GG	GG	AG	GG	AG	GG	GG	GG	AG	AA	GG	GG	GG	GG	AG	AG	GG	AG	AG	AA	AG	AA	AG	AG	GG	AG	AG	AA	GG	AG	GG	AG	GG	AG	AA	GG
2_60484091	2	60484091	A	T	TT	TT	AT	TT	TT	TT	TT	TT	AT	TT	TT	AT	TT	TT	TT	TT	AA	TT	TT	TT	TT	TT	TT	AT	TT	TT	TT	TT	TT	TT	TT	AT	TT	AT	AT	TT	AT	TT	AA	TT	AT	TT	AT	TT	TT
2_60648200	2	60648200	C	A	CC	CA	CA	CC	CC	CC	CA	CC	CA	CA	CC	CA	CC	CC	CA	CC	CA	CC	CC	CC	CC	CC	CC	CA	CC	CC	CC	CC	CC	CC	CC	CC	CC	CA	CA	CC	CC	CC	AA	CC	CA	CC	CC	CC	CA
2_60745801	2	60745801	A	G	GG	GG	AG	GG	AA	GG	GG	GG	GG	GG	AG	AA	AG	GG	AG	AG	GG	GG	GG	GG	GG	GG	AG	GG	GG	AG	GG	GG	AG	GG	AA	AA	GG	GG	GG	GG	GG	AA	GG	AA	GG	GG	AG	AA	GG
2_61277524	2	61277524	C	A	CA	AA	CC	CC	CC	CA	CA	CA	CC	AA	AA	CC	CC	CC	CC	AA	CC	CA	CC	CA	AA	CC	CA	CC	CC	CC	CC	CA	CC	CC	CC	CA	CC	CA	CC	CC	CC	CC	CC	CC	CC	CC	CA	CC	CA
2_61677524	2	61677524	T	C	TT	TC	CC	TC	TC	TC	TT	TC	TC	TC	TT	TT	TT	CC	CC	TT	TT	TC	TC	TT	TT	TT	TT	TC	TT	TT	TT	TT	TT	TC	TT	TT	TC	TC	TC	TC	TC	CC	CC	TC	TT	TC	TC	TT	CC
2_61950342	2	61950342	C	T	CC	CC	CC	CC	CC	CC	CC	CC	CC	CC	CC	CC	CC	CT	CT	CC	CC	CC	CC	CC	CC	CT	CC	CC	CT	CC	CC	CC	CT	CT	CC	CC	CC	CC	CC	TT	CC	CT	CT	CC	CT	CT	CC	CC	CT
2_62037465	2	62037465	G	A	AA	AA	AA	AA	GA	GA	AA	GA	GA	AA	AA	AA	AA	AA	AA	AA	AA	AA	GA	AA	AA	AA	AA	AA	AA	AA	AA	AA	AA	AA	AA	GA	AA	AA	AA	AA	GA	GA	AA	GA	AA	AA	AA	AA	AA
2_62221926	2	62221926	A	G	GG	AG	GG	GG	GG	GG	GG	GG	GG	GG	GG	AG	GG	GG	AG	AG	GG	AG	GG	GG	AG	GG	AG	GG	AG	GG	GG	GG	AG	AA	GG	AG	GG	GG	GG	AG	GG	GG	GG	GG	GG	AG	AG	GG	GG
2_62695824	2	62695824	C	T	CT	TT	CT	TT	CC	TT	CT	CT	CC	TT	CT	TT	CT	CT	CC	CC	CT	CT	TT	CT	CC	TT	CT	CT	CT	CT	CC	CT	CT	CT	TT	CT	CC	CT	CT	CC	CT	CT	CC	CC	TT	TT	CT	TT	CC
2_63071490	2	63071490	G	A	GA	GA	AA	AA	GG	AA	GG	GG	GA	GG	AA	GG	GA	AA	GG	AA	GA	AA	GA	AA	GA	GG	AA	GA	GG	GG	GA	GA	GA	GG	AA	GA	GA	GA	GA	GG	GA	GA	GA	GA	GG	GG	GA	AA	AA
2_63278050	2	63278050	T	C	TC	CC	TT	TC	TC	TT	TC	TC	TC	TC	TC	CC	TC	TC	TC	TC	TC	TC	CC	TC	TC	TC	TC	TT	TC	TC	CC	TC	TC	CC	CC	TT	TC	TC	TT	TC	TC	TC	TT	TC	TC	CC	TC	CC	TC
2_63400643	2	63400643	G	A	GG	GG	AA	AA	GG	AA	GG	GA	AA	GG	GG	GG	AA	GA	GG	GA	GG	AA	GA	GA	GA	GG	GG	GA	AA	AA	AA	GA	AA	GA	AA	GG	GA	AA	GA	GA	GA	GA	GA	GA	GA	GG	AA	AA	GG
2_63800693	2	63800693	G	C	GC	GG	GG	GG	GC	GC	GC	GG	GG	GC	GC	GG	GG	GG	GG	GG	GG	GG	GC	GG	GG	GG	GG	GC	GG	GC	GG	GG	GG	GC	GG	GG	GC	GC	GC	GG	GG	GC	GG	GG	GG	GG	GC	GG	GG
2_63899262	2	63899262	A	G	AG	AA	AG	AG	GG	GG	GG	AG	AG	AA	GG	AA	GG	GG	AG	AG	AA	GG	GG	AG	GG	AG	AG	AG	AG	AG	AA	AG	AA	AG	AA	AA	AG	AG	AG	AG	AA	GG	AG	AG	AG	AG	GG	AA	AA
2_64227192	2	64227192	G	C	GC	CC	CC	CC	CC	CC	CC	CC	CC	CC	CC	CC	CC	CC	GC	CC	CC	CC	CC	CC	CC	CC	CC	CC	CC	CC	CC	CC	CC	CC	CC	CC	CC	CC	CC	CC	CC	CC	CC	CC	CC	CC	CC	CC	CC
2_64629584	2	64629584	C	G	CG	GG	CG	CG	GG	CG	CG	GG	GG	CG	GG	CG	CG	GG	CG	CG	GG	CG	GG	GG	CG	GG	CG	GG	GG	CG	CG	CG	GG	CG	GG	CC	GG	GG	GG	GG	CG	GG	GG	GG	GG	GG	CC	GG	GG
2_64939668	2	64939668	G	C	GG	GG	GC	CC	GG	GC	GC	CC	GG	GC	GC	GG	GC	GC	GG	GC	CC	GC	GC	GC	GG	GC	GG	GG	GG	GC	GG	GG	GC	GC	CC	GC	GC	GG	GG	GG	GC	GC	CC	CC	GG	GG	GG	CC	GG
2_65345752	2	65345752	A	G	AG	AA	AG	AA	AA	AA	AG	AG	AG	AG	AA	AA	AA	AA	AA	AA	AA	AA	AA	AG	AA	AA	AA	AG	AG	AA	AA	AA	AA	AG	AA	AG	AA	AA	AG	AA	AA	AA	GG	AG	AA	AA	AA	AA	AG
2_65746149	2	65746149	C	A	CC	NN	AA	AA	NN	AA	AA	AA	AA	CA	CC	CA	AA	CC	CA	CC	AA	AA	CC	AA	CC	AA	AA	AA	NN	CC	AA	CA	CC	CA	CC	AA	AA	AA	AA	CC	CA	AA	AA	CC	NN	AA	AA	CC	AA
2_66146801	2	66146801	A	G	AG	AG	AG	GG	GG	AA	GG	GG	GG	AG	AG	AG	AG	AG	AG	GG	GG	GG	AG	GG	GG	AG	AA	GG	AG	AG	AA	AA	GG	AG	GG	GG	GG	GG	GG	GG	AA	AG	GG	AG	AG	AG	GG	GG	AG
2_66352292	2	66352292	G	A	GA	GA	GA	GA	GA	GA	GG	GG	GG	GA	AA	GA	AA	GA	GG	GG	AA	GG	GA	GG	GA	GG	GA	GG	GA	AA	GA	GA	GG	GG	GG	GA	GG	AA	GG	GA	GA	GG	GG	GA	GA	AA	GG	GG	GG
2_66595596	2	66595596	C	T	CT	TT	CT	CT	CT	TT	TT	CT	TT	TT	CT	TT	TT	CT	CT	TT	CT	TT	TT	CT	CT	CT	CC	CC	CT	CC	CC	CC	CT	CC	TT	TT	TT	TT	CC	CC	CT	CC	CT	CC	CT	CT	CC	TT	TT
2_66888615	2	66888615	G	C	GG	GG	GG	GG	GC	GC	GG	GG	GG	GG	GG	GG	CC	GC	GG	GG	GG	GC	GG	GC	GG	GG	GG	GC	GG	CC	GC	GC	GG	GG	GG	GG	GC	GG	GC	GG	GG	GG	GC	GG	GC	GG	GG	GG	GG
2_67288825	2	67288825	A	C	CC	AC	AA	AA	AC	AA	AA	AA	AA	AC	AC	AC	AA	AA	AA	AA	AA	AC	AA	AC	AC	AA	AA	AC	AC	AC	AC	AC	AA	AC	AA	AA	AC	AA	AC	AA	AA	AA	AC	AA	AC	AA	AA	AA	AA
2_67322133	2	67322133	A	G	AA	AA	AA	AA	AA	AA	AA	AA	AA	AG	AA	AG	AA	AA	AG	AA	AA	AA	AA	AA	AA	AA	AA	AA	AA	AA	AA	AA	AA	AA	AA	AG	AA	AA	AA	AA	AA	AA	AA	AA	AA	AA	AA	AA	AA
2_67599370	2	67599370	C	T	CC	CT	CT	CC	CT	CC	CC	CT	CC	CC	CC	CC	CC	CC	CT	CC	CC	CT	CC	CT	CT	CT	CT	CT	CC	CT	TT	TT	CC	CT	CC	CC	CT	CC	CT	CC	CT	CC	CT	CT	CT	CC	CC	CC	CT
2_67846102	2	67846102	G	A	AA	AA	GA	GA	AA	GA	GA	GA	AA	GA	GA	GG	AA	GA	GA	GA	AA	GG	AA	AA	GA	GA	GA	GA	GA	GA	GG	GG	AA	GA	AA	GA	GG	GA	GA	AA	GA	AA	GA	AA	AA	AA	AA	AA	AA
2_68381304	2	68381304	T	C	TT	TT	TT	TT	TT	TT	TT	TT	TT	TC	TT	TC	TT	TT	TT	TT	TT	TT	TT	TT	TT	TT	TT	TT	TT	TT	TT	TT	TT	TT	TT	TC	TT	TT	TT	TT	TT	TT	TT	TT	TT	TT	TT	TT	TT
2_68520327	2	68520327	T	C	TT	CC	TT	TC	TT	TT	TT	CC	TT	TT	TT	TT	TT	TC	TT	TT	TT	TC	TT	TT	CC	TT	CC	TC	TT	TT	TC	TC	TT	TT	TT	TC	TT	CC	TC	TT	TT	TC	TT	TC	CC	TC	TT	TT	TC
2_68920611	2	68920611	G	C	GC	GC	CC	CC	CC	CC	GC	CC	GC	GC	GC	GC	GC	CC	GC	CC	GG	CC	GC	CC	GC	CC	GC	CC	GC	CC	CC	CC	CC	CC	CC	GC	CC	CC	CC	CC	GG	CC	CC	CC	GC	GG	GC	CC	CC
2_68984004	2	68984004	T	G	TT	TG	TT	TT	TT	TG	TT	TT	TT	TG	TT	TT	TG	TT	TG	TT	TT	TG	TT	TT	TT	TT	TG	TT	TT	TT	TT	TT	TT	TT	TT	TT	TT	TT	TT	TG	TT	TT	TG	TT	TG	TG	TT	TT	TT
2_69165707	2	69165707	A	G	AA	AA	AA	AA	AA	AA	AA	AA	GG	AA	GG	GG	AA	GG	AA	AA	AA	AA	AA	AA	AA	AA	AG	AA	GG	AA	AG	AA	GG	GG	GG	AA	AA	AA	AA	GG	AA	AA	AA	AA	AG	GG	AA	GG	AA
2_69721001	2	69721001	A	G	GG	AA	AG	AG	AG	AG	AG	AG	GG	GG	GG	AG	GG	AG	AG	GG	GG	AA	AG	GG	AG	AG	AA	GG	GG	GG	GG	GG	GG	GG	GG	GG	GG	AG	GG	GG	AG	GG	AA	AG	AG	GG	GG	GG	GG
2_69994744	2	69994744	G	C	CC	GC	GC	GC	GG	GC	GC	GC	CC	CC	GG	GG	GG	GG	GC	GC	GC	GC	CC	CC	CC	GC	GC	GC	GC	GC	GC	GC	CC	CC	CC	GG	GG	GG	GC	CC	GC	GG	GC	GG	GG	GG	GC	CC	GC
2_70294738	2	70294738	C	T	CC	CT	CC	CT	CT	TT	CT	CT	CT	CT	CT	TT	TT	TT	CT	CT	CT	CT	CC	TT	CC	CT	TT	CT	CC	CC	CT	CT	CT	CC	TT	CT	CT	CT	CT	CC	CT	TT	CT	CT	CC	CT	CT	TT	TT
2_70413251	2	70413251	G	T	GT	TT	GT	TT	GT	TT	GT	GT	GG	GT	TT	GT	GT	GT	GT	GT	GG	TT	GG	GT	TT	GT	GG	GT	GG	GT	TT	TT	GT	GG	TT	GT	TT	GG	GT	GG	GT	GT	GG	TT	GT	TT	GT	TT	GG
2_70613586	2	70613586	C	A	CA	AA	CA	CA	CA	CC	CA	CC	CA	CC	CC	CA	CC	AA	CA	CA	CC	AA	CA	AA	AA	CA	CC	CA	CA	CC	CC	CA	CA	CC	AA	CA	CA	AA	CA	CC	CA	AA	CA	AA	AA	CA	CC	AA	AA
2_71052663	2	71052663	T	C	TT	CC	TT	TT	TC	TT	TT	TC	TT	TT	TT	TC	TT	TC	TC	TT	TC	TC	TT	TT	TC	TT	TC	TC	TT	TT	TT	TT	TT	TT	TT	TT	TC	TC	TC	TT	TT	TT	TC	TC	TC	TT	TT	TT	CC
2_71174074	2	71174074	C	T	CT	CC	CT	TT	CC	TT	CT	TT	CT	CT	CT	CC	CT	CT	CC	CT	TT	CT	CC	CT	CC	TT	CT	CT	TT	CC	CT	CT	CT	CT	TT	CC	CT	CC	CT	CT	CT	TT	CT	CT	CT	NN	CC	TT	CC
2_71575958	2	71575958	C	T	CC	CC	TT	TT	CC	CT	CT	CC	CT	CT	TT	CT	TT	CT	CT	CC	TT	CT	CC	CC	CC	TT	CT	CC	TT	TT	CT	TT	TT	TT	TT	CT	CC	CT	CC	TT	CT	CT	CT	CT	CC	CT	CT	TT	CC
2_72044375	2	72044375	C	G	CG	CG	GG	CG	CC	CG	CC	GG	CG	CG	CC	CG	CC	CG	CC	CG	CC	GG	CC	GG	CG	GG	CG	CG	CC	CC	CG	CG	CC	CC	CC	CG	CG	CG	CG	CC	CC	CG	GG	GG	CG	CG	CG	CC	CC
2_72331167	2	72331167	A	G	AG	GG	AA	AG	AG	AG	AA	AA	GG	GG	AG	AA	AA	AG	AA	AA	AA	AG	AA	AA	AG	AA	AA	AG	GG	AA	AA	AA	GG	GG	GG	AG	AG	AG	AG	GG	AG	AG	AA	AA	AA	AA	AG	GG	AG
2_72669190	2	72669190	A	T	AA	AA	AT	AA	AT	AA	AA	AA	AT	AA	AA	TT	AT	AA	AA	AT	AA	AT	AT	AT	AA	AT	AA	TT	AA	AA	AA	AT	AA	AA	AA	AA	TT	AT	TT	AA	AA	AT	TT	AA	AT	AA	AA	AA	AT
2_73005506	2	73005506	T	G	TG	TG	TT	GG	GG	TT	TG	TT	TT	TG	TG	TG	TG	TG	TT	TT	TT	GG	TT	TG	TG	TT	TG	GG	TG	TG	TG	TG	TG	TT	GG	TT	GG	TT	GG	TT	TG	TG	TT	TT	TG	GG	TT	GG	TT
2_73296538	2	73296538	C	T	CC	CC	CT	CC	TT	CT	CT	CC	CC	CC	CC	CC	CT	CT	CC	CC	CC	CC	CT	CT	CC	CT	CC	CC	TT	CT	CT	CC	CT	TT	CC	CC	CC	CC	CC	TT	CT	CC	CT	CC	CC	CC	CT	CC	CC
2_73454837	2	73454837	A	G	AA	AG	GG	AA	AA	GG	AA	AG	AA	AA	AA	AG	AG	AA	AG	AG	AA	AA	AA	AA	GG	GG	AA	AG	AG	AA	AA	AG	AG	AG	AA	AA	GG	AG	AG	GG	AG	GG	GG	AG	AG	AG	AG	AA	AA
2_73601783	2	73601783	G	A	GG	AA	GA	AA	GA	AA	GG	AA	GA	GA	GA	GA	AA	AA	GG	AA	AA	AA	GA	AA	GA	GA	GA	AA	AA	AA	AA	AA	AA	AA	AA	AA	AA	GG	AA	AA	AA	AA	GG	AA	AA	GA	GA	AA	AA
2_73705884	2	73705884	C	G	CG	CG	CG	CC	CC	CC	CG	CG	CC	CC	CC	CG	CG	CG	CG	CC	CC	CC	CC	GG	CC	CC	CG	CC	CC	CC	CC	CG	CC	CC	CC	GG	CG	CC	CC	CC	CG	GG	CC	CG	CC	CC	CC	CC	CC
2_74105961	2	74105961	A	G	AA	AA	AA	AA	AA	AA	AA	AG	AA	AA	AA	AA	AA	AA	AA	AA	AA	AA	AA	AA	AA	AA	AG	AA	AA	AA	AA	AG	AA	AA	AA	AA	AA	AA	AA	AA	AA	GG	AA	AG	AA	AA	AA	AA	AA
2_74218677	2	74218677	C	T	CC	CC	CT	CC	CC	CC	CT	CT	CC	CC	CC	CC	CC	CC	CC	CC	CC	CC	CC	CC	CC	CT	CT	CC	CC	CC	CC	CT	CC	CC	CC	CC	CC	CC	CC	CC	CC	TT	CT	CT	CC	CC	CT	CC	CC
2_74508707	2	74508707	A	G	GG	AG	AA	AG	AG	AA	AG	AA	AG	GG	AA	AG	AG	GG	AA	GG	AA	AG	AA	AA	AG	AA	AG	AG	AA	AA	AG	AA	AG	AA	GG	AG	AG	AA	AG	AG	AG	AA	AA	AG	GG	AG	AG	GG	AA
2_74977249	2	74977249	T	C	TT	TT	TT	TT	TT	TT	TT	TT	TT	TT	TT	TT	TT	TT	TT	TT	TT	TT	TT	TT	TT	TT	TT	TT	TT	TT	TT	TT	TT	TT	TT	TC	TT	TT	TT	TT	TT	TT	TT	TT	TT	TT	TT	TT	TT
2_74978053	2	74978053	T	C	TT	TT	TT	TT	TT	TT	TT	TT	TT	TT	TT	TT	TT	TT	TT	TT	TT	TT	TT	TT	TT	TT	TT	TT	TT	TT	TT	TT	TT	TT	TT	TT	TT	TT	TT	TT	TT	TT	TT	TT	TT	TT	TT	TT	TT
2_74978248	2	74978248	G	A	GG	GG	GG	GG	GG	GG	GG	GG	GG	GG	GG	GG	GG	GG	GG	GG	GG	GG	GG	GG	GG	GG	GG	GG	GG	GG	GG	GG	GG	GG	GG	GG	GG	GG	GG	GG	GG	GG	GG	GG	GG	GG	GG	GG	GG
2_75378284	2	75378284	A	C	AA	AA	AC	AA	AA	AA	AA	AC	AA	AA	AA	AA	AA	AA	AA	AA	AA	AA	AA	AC	AA	AC	AA	AA	AA	AC	AA	AC	AA	AA	AA	AC	AA	AA	AA	AA	AA	AA	AC	AA	AC	AA	AA	AA	AA
2_75494977	2	75494977	C	T	CT	CT	CT	CC	CT	TT	CT	CT	TT	TT	TT	TT	TT	CT	TT	TT	TT	CC	CT	CT	CT	TT	CT	TT	TT	TT	TT	TT	CT	TT	CC	TT	TT	TT	TT	TT	TT	CC	TT	CT	CT	CT	CT	CC	CT
2_75863008	2	75863008	A	C	AC	AC	AA	AA	AA	AA	AC	AC	AC	AA	CC	AA	AA	AA	AC	AA	AC	AA	AC	AA	AC	AC	CC	AA	CC	AC	AC	AC	CC	CC	CC	AA	AC	AA	AA	CC	AC	AA	AA	AA	AC	AC	CC	CC	AA
2_76057220	2	76057220	C	T	CC	CC	CC	CC	CC	CC	CC	CC	CC	CC	CC	CC	CC	CC	CC	CC	CC	CC	CC	CC	CC	CC	CC	CC	CC	CC	CC	CC	CC	CC	CC	CC	CC	CC	CC	CC	CC	CC	CC	CC	CC	CC	CC	CC	CC
2_76457284	2	76457284	C	G	CC	CG	CG	CG	GG	GG	CG	GG	CG	CG	CG	CC	CG	GG	CC	GG	CG	CG	CG	GG	CG	CG	GG	CG	CC	CC	CG	CG	CC	CC	CC	CC	CG	CG	CG	CC	CG	CG	CG	CG	CG	GG	CG	CC	GG
2_76525617	2	76525617	T	A	TT	TA	TT	AA	TA	TA	TA	TT	TA	TA	TT	TA	AA	AA	TA	TA	TT	AA	TT	TA	TT	TT	AA	TT	TA	AA	AA	TA	AA	TA	AA	TA	TA	TA	TT	AA	TA	TA	TT	AA	TT	TT	AA	AA	TT
2_76934000	2	76934000	C	T	CC	TT	CC	CC	CT	CT	CC	CC	CT	CC	CT	CT	CT	CC	CC	CC	CC	CC	CC	CT	CT	CC	TT	TT	CT	CT	CT	CC	CT	CC	TT	CT	CC	CT	TT	CC	CT	CT	CC	TT	CC	CT	CC	TT	CT
2_77588423	2	77588423	T	G	TT	TG	TT	TT	TG	TT	TT	TT	TG	TT	TT	TG	TT	TG	TG	TG	TT	TT	TT	TT	TG	TT	TT	TT	TT	TT	TT	TT	TT	TT	TT	TT	TT	GG	TT	TT	TT	TT	TG	TT	TT	TG	TT	TT	TG
2_77705216	2	77705216	A	G	AG	AG	GG	AA	AA	AA	AA	GG	AG	AA	AA	AA	AA	AA	AA	AA	AG	AA	AA	AG	AA	GG	AG	AA	AA	AA	AG	AA	AG	AA	GG	AA	GG	AA	AA	AA	AA	AA	AA	AA	AG	AA	AA	GG	AA
2_78213277	2	78213277	T	C	TC	TT	CC	TT	TT	TC	TC	TT	CC	TC	TC	TT	TC	TT	TT	TT	TC	TC	TT	TT	TT	TC	TT	TT	TT	TT	TT	TT	TT	TT	TT	TC	TT	TT	TT	TC	TC	TC	TT	TC	TT	TT	TC	TT	TT
2_78613499	2	78613499	T	A	TT	TA	TT	TT	TT	TT	TA	TA	TT	TT	TA	TA	TT	TT	AA	TA	TT	TT	TT	TA	TT	TA	TT	TA	TT	TT	TT	TT	TT	TT	TT	TA	TA	TA	TA	TT	TT	TT	TA	TT	AA	AA	TT	TT	TT
2_78707010	2	78707010	G	T	GT	GT	TT	GT	GT	GG	TT	GT	TT	GT	GT	TT	GT	GG	TT	GT	GT	GG	GT	GT	TT	TT	TT	TT	TT	TT	GT	TT	GT	TT	GG	TT	GT	TT	TT	TT	GG	GG	TT	GT	TT	TT	TT	GG	GT
2_79049255	2	79049255	C	A	CC	CA	CC	CC	CA	CA	CC	CA	CC	CC	AA	CC	CA	CC	CA	CC	CC	CA	CC	CA	AA	CC	CC	AA	CA	CC	CC	CC	CC	CC	CC	CA	CA	CC	AA	CC	CC	CA	CC	CA	CC	CC	CC	CC	CC
2_79101086	2	79101086	T	C	TC	TC	TC	TC	TC	TT	TC	TT	TC	TT	TT	TT	TC	TT	TC	TT	TC	TT	TC	TC	TT	TC	TC	TT	TC	TC	CC	CC	CC	CC	CC	TC	TT	CC	TT	TC	TT	TT	TC	TT	TC	TC	TC	CC	TC
2_79771929	2	79771929	G	T	TT	TT	TT	TT	TT	TT	TT	TT	TT	TT	GT	GT	TT	TT	GT	TT	TT	TT	GT	TT	TT	GT	TT	TT	TT	TT	TT	TT	GT	TT	GG	TT	TT	TT	TT	TT	TT	GT	GT	GT	TT	GT	TT	GG	TT
2_80153134	2	80153134	T	C	TT	TC	TC	TC	TT	TC	TC	TC	TC	TT	TC	CC	TC	TT	CC	TT	TT	TC	TC	TC	TC	TC	TT	TT	TT	TT	TC	TC	TC	TT	CC	TT	TC	CC	TT	TT	TC	CC	CC	TC	TC	CC	TT	CC	TC
2_80346862	2	80346862	C	T	CC	CC	CT	CT	CT	CT	CC	CC	CC	CT	TT	CC	CC	TT	CT	CC	CC	CT	CC	TT	TT	CC	TT	CT	CC	CC	CC	CC	CC	CC	CC	CT	TT	CC	CT	CC	CT	CT	CT	CT	CC	CT	CC	CC	CC
2_80748813	2	80748813	A	G	AA	AA	AA	AG	AA	GG	AA	AA	AA	AA	GG	AG	AG	GG	AG	AA	AG	AG	AA	AG	AA	AA	AG	AA	AG	AG	AG	AG	GG	AG	GG	AA	GG	AA	AA	AG	AA	AG	AA	AG	AG	AG	AG	GG	AA
2_81114195	2	81114195	C	T	TT	CT	CT	TT	CT	TT	TT	CT	CT	TT	CT	TT	TT	TT	TT	TT	CT	TT	CT	TT	CC	TT	CT	CT	CC	CT	CT	CT	CC	CC	CC	CT	TT	TT	CT	CC	CT	CT	CT	CT	CT	TT	CT	CC	TT
2_81448397	2	81448397	C	T	CC	CC	CC	CC	CC	CC	CC	CT	CT	CC	CC	CC	CT	CC	CC	CT	CC	CT	CC	CT	CT	CC	CC	TT	CC	CC	CC	CC	CC	CC	CC	CC	CT	CT	TT	CC	CC	CT	CC	CC	TT	CT	CC	CC	CC
2_81848466	2	81848466	C	T	CC	CC	CC	CC	CC	CC	CC	CC	CC	CC	CC	CC	CC	CC	CC	CC	CC	CC	CC	CC	CC	CC	CC	CC	CC	CC	CC	CC	CC	CC	CC	CC	CC	CC	CC	CC	CC	CC	CC	CC	CC	CC	CC	CC	CC
2_81929594	2	81929594	C	T	CC	CT	CT	CC	CT	CC	CT	CC	CT	CC	CC	CT	CC	CC	CT	CT	CC	CT	CT	TT	CT	CT	CT	CT	CC	CC	CC	CT	CC	CC	CC	CT	CT	TT	CT	CC	CC	CT	TT	CT	TT	TT	CC	CC	TT
2_82329671	2	82329671	T	A	AA	AA	TT	AA	AA	AA	AA	AA	AA	AA	AA	TA	AA	AA	AA	TA	AA	TA	AA	TA	AA	TA	TA	TA	AA	AA	AA	TT	AA	AA	AA	AA	AA	AA	TA	AA	AA	TT	TA	TA	AA	AA	TA	AA	TA
2_82588731	2	82588731	T	C	TC	TC	TC	TC	TT	CC	TC	TC	TT	TC	TT	TT	CC	TC	TC	TT	TT	TC	TT	TC	TT	TT	TT	TT	TT	TT	TT	TC	TT	TT	TT	TC	TC	TT	TT	TT	TT	TC	TT	TC	CC	TC	TT	TT	TC
2_82902286	2	82902286	A	C	AA	AC	AA	AA	AA	AA	AA	AC	AC	AA	AA	AA	AC	AC	CC	CC	AA	AC	AC	AC	AC	AC	AC	CC	AC	AA	AA	CC	AC	CC	AA	AA	AA	CC	CC	AC	AC	AC	AC	AC	AC	CC	CC	AA	CC
2_83350738	2	83350738	G	A	GG	GG	GG	GA	GG	GA	GG	GG	AA	GA	GA	GG	AA	GG	GA	GG	GG	GA	AA	GG	AA	GA	GA	GA	AA	AA	GA	GG	AA	AA	AA	GA	GA	GG	GA	AA	AA	GA	GG	GA	GA	GA	GA	AA	GA
2_83703075	2	83703075	T	C	TT	TT	TT	TT	TT	TT	TT	TT	TC	TT	TT	TT	TT	TT	TT	TT	TT	TT	TC	TT	TT	TT	TT	TT	TC	TT	TT	TT	TC	TC	TT	TT	TT	TT	TT	TC	TC	TT	TT	TT	TT	TT	TC	TT	TT
2_83831747	2	83831747	A	G	AA	GG	AG	AA	AA	AA	AA	AA	AG	AA	AA	AG	AG	AA	AA	AG	AA	AA	AG	AG	AG	GG	AA	AA	GG	AA	AA	AA	AG	AG	AA	AA	AA	AA	AA	AG	GG	AA	AA	AG	AG	AG	AG	AA	AG
2_84093014	2	84093014	G	A	GA	GG	GG	GG	GG	GG	GG	GA	GA	GA	GG	GG	GG	GG	GG	GG	GG	GG	GA	GG	GG	GG	GG	GG	AA	GG	GG	GA	AA	GA	AA	GG	GG	GG	GG	GA	AA	GG	GA	GG	GG	GG	GA	AA	GG
2_84146457	2	84146457	A	G	AA	AG	AG	GG	AG	GG	AA	AA	AA	AG	AG	AA	GG	AG	AA	GG	AG	GG	AA	AA	AA	AG	GG	AG	AA	GG	GG	AG	AA	AG	AA	GG	GG	GG	AG	AG	AA	GG	GG	GG	AG	AA	AG	AA	AA
2_84528551	2	84528551	C	T	CT	CC	CC	CC	CC	CC	CC	TT	CC	TT	TT	CC	CC	CT	CC	CC	TT	CC	CT	CC	CC	CC	CC	CC	CT	CC	CC	CC	TT	CT	TT	CC	CC	CC	CC	TT	CT	CC	CC	CC	CT	CC	CT	TT	CC
2_84760895	2	84760895	G	A	AA	GG	GG	AA	GG	GA	GA	GA	GG	GA	GA	GG	GG	GA	GA	GG	AA	AA	GG	GG	GG	GG	GA	GG	GG	AA	GA	GG	GA	GA	AA	GG	GG	AA	GG	GG	GG	GG	GG	GG	GG	GA	GG	AA	GG
2_85155691	2	85155691	T	C	TT	CC	CC	CC	CC	CC	CC	TC	CC	TC	TC	CC	CC	CC	TC	CC	TT	CC	TC	CC	CC	CC	CC	CC	TT	TT	TC	CC	TT	TC	TT	CC	CC	CC	CC	TT	TT	CC	CC	CC	CC	TC	TT	TT	CC
2_85336046	2	85336046	C	T	CC	CC	CC	CC	CC	CC	CC	CC	CC	CC	CC	CC	CC	CC	CC	CC	CC	CC	CC	CC	CC	CC	CC	CC	CC	CC	CC	CC	TT	CC	TT	CT	CC	CC	CC	CC	CC	CC	CC	CC	CC	CC	CT	TT	CC
2_85460496	2	85460496	A	C	AC	CC	CC	CC	AC	AC	AC	AC	AC	AC	AC	CC	AA	CC	CC	AC	CC	CC	CC	AC	AC	CC	AC	CC	CC	CC	AC	AC	AC	CC	AA	AC	AC	CC	CC	CC	CC	CC	AC	CC	CC	CC	CC	AA	CC
2_85718937	2	85718937	A	T	TT	TT	TT	AT	TT	AT	TT	AT	TT	AT	AT	TT	AA	TT	TT	AT	AA	TT	AT	AT	AT	TT	TT	AT	AA	AA	AA	TT	AT	AA	TT	AT	AA	TT	AT	AA	AA	TT	AT	TT	TT	TT	AA	TT	TT
2_86119031	2	86119031	G	A	GG	GG	GG	GG	GG	GA	GG	GG	GG	GG	GG	GG	AA	GG	GA	GG	GG	GG	GG	GG	GG	GG	GG	GA	GG	GG	GG	GG	GG	GG	GG	GG	GG	GG	GA	GG	GG	GG	GG	GG	GG	GA	GG	GG	GG
2_86411857	2	86411857	C	G	CC	CC	GG	CG	CG	CG	CC	CC	CC	CC	CC	CC	CG	CG	CC	CC	CC	CG	CC	CC	GG	GG	CG	CG	CG	CC	CC	CC	CC	CC	CG	CC	CC	CC	CG	CC	CG	GG	CC	CG	CC	CC	CC	CG	CC
2_86811964	2	86811964	T	G	TT	TT	TT	TT	TT	TT	TT	TT	TT	TT	TT	TT	TT	TT	TT	TT	TT	TT	TT	TT	TT	TT	TT	TG	TT	TT	TT	TT	TG	TT	TT	TT	TT	TT	TG	TG	TG	TT	TT	TT	TT	TT	TT	TT	TT
2_86899400	2	86899400	C	T	TT	CC	CT	CT	CT	TT	CT	CT	CT	TT	TT	TT	CT	CT	CT	CC	CC	CT	TT	TT	CT	CC	CC	CC	TT	TT	CT	CT	TT	TT	TT	TT	CC	CC	CC	CT	TT	CT	CC	CT	TT	CC	TT	TT	CT
2_87154869	2	87154869	A	C	AA	AA	AA	AC	AA	AC	AA	AA	AC	AA	AA	AA	AA	AA	AA	AA	AA	AA	AA	AC	AC	AA	AA	AA	AA	CC	AC	AA	AA	AA	AA	AA	AA	AA	AA	AA	AA	AC	AA	AA	AC	AA	AC	AA	AA
2_87555344	2	87555344	G	A	GG	GG	GG	GA	GA	GA	GA	GG	GG	GG	GG	GG	GG	GA	AA	AA	GA	AA	GA	GG	GA	GG	GA	GG	GG	GG	GG	AA	GG	GG	GG	AA	GG	GG	GA	GG	GG	GG	AA	GA	GA	GG	GG	GG	GA
2_87694558	2	87694558	G	C	GC	GC	CC	GC	CC	CC	GC	GC	GG	GC	GC	GG	CC	CC	CC	GC	GG	CC	GC	CC	GC	CC	CC	GC	GC	GG	GC	GC	GC	GC	GG	GC	CC	CC	GC	GC	GC	GC	GC	CC	CC	CC	GC	GG	CC
2_87734593	2	87734593	G	A	GA	AA	AA	GA	GA	GA	GA	GA	GG	GA	GG	GG	GA	AA	AA	GA	GG	AA	GA	GA	GA	AA	AA	GA	GA	GG	GG	AA	GA	GA	GG	GG	AA	GG	GA	GA	GA	GA	AA	AA	GA	AA	GA	GG	GA
2_87898899	2	87898899	C	T	CC	CT	CC	CT	CT	CT	CT	CC	CT	CC	CC	CT	CC	TT	CC	TT	CC	TT	CT	TT	CT	CT	TT	CT	CC	CC	CT	CC	CC	CC	CC	CC	CT	CC	CT	CC	CC	TT	CT	CC	CT	CT	CC	CC	CC
2_88002609	2	88002609	T	C	TT	TT	TT	TT	TT	TT	TT	TT	TT	TT	TT	TT	TT	TT	TT	TT	TT	TT	TT	TT	TT	TT	TT	TT	TT	TT	TT	TT	TT	TT	TT	TT	TT	TT	TT	TT	TT	TT	TT	TT	TT	TT	TT	TT	TT
2_88540439	2	88540439	C	T	CT	CC	CT	CC	CT	CC	CC	CT	CT	CT	CT	CC	CC	CC	CC	CC	CC	CC	CT	CC	CT	CT	CC	CT	CT	CC	CC	CT	CT	CT	CC	CC	CT	TT	CT	CT	CT	CC	CT	TT	CC	CT	CT	CC	CC
2_88928407	2	88928407	T	C	TT	TT	TT	TT	TT	TT	TT	TT	TC	TT	TC	TT	TT	TT	TT	TT	TT	TT	TT	TT	TC	TT	TC	TC	TC	TT	TT	TT	TC	TC	TT	TT	TT	TT	TC	TC	TC	TT	TT	TT	TT	TT	CC	TT	CC
2_89213062	2	89213062	C	A	AA	CC	CA	CC	CC	CC	CC	CA	CC	CA	CC	CC	AA	CC	CA	CA	AA	CC	CC	CC	AA	CC	CA	AA	CC	AA	AA	CA	CC	CA	CC	CC	CA	AA	AA	CA	CC	CA	CA	CA	CA	CA	CA	CC	AA
2_89366021	2	89366021	T	C	TT	CC	TC	TC	TC	TT	TT	TT	TC	TT	TT	TC	CC	TC	CC	CC	TT	TC	TC	CC	CC	TC	CC	CC	TT	TT	TC	CC	TC	TT	TC	TT	CC	TT	CC	TT	TT	TC	CC	CC	CC	CC	TT	TC	CC
2_89503370	2	89503370	C	T	CT	TT	CT	CT	CC	CT	CC	CC	TT	CT	CT	CT	CC	CT	CT	CC	CC	CC	CC	CT	CT	CC	CT	CC	CT	CC	CT	CT	CT	CT	CC	CT	CT	CC	CC	CT	CT	CC	CT	CT	TT	CT	CT	CC	TT
2_89574792	2	89574792	A	G	AA	GG	AG	AA	GG	AG	AG	AA	GG	AA	AA	AG	GG	AG	GG	GG	AA	AG	AA	GG	GG	AG	GG	GG	AG	AA	AG	GG	AG	AG	AA	AA	GG	GG	GG	AG	AG	GG	GG	GG	GG	GG	GG	AA	GG
2_89858111	2	89858111	A	G	AG	AA	AG	GG	AA	AA	AA	AG	AA	AA	AA	AG	AA	AA	AG	GG	AG	AG	AA	AG	AG	AA	AA	AA	AG	AA	AG	AG	AA	AA	AG	AA	AG	GG	AA	AG	AG	AG	AG	AG	AG	AG	AG	AG	GG
2_90078814	2	90078814	G	T	TT	GG	GG	TT	GT	TT	TT	TT	GG	GT	GG	GT	TT	TT	GG	GT	TT	TT	GG	GT	TT	GG	GT	GT	TT	GT	GT	GG	TT	TT	TT	TT	GT	TT	GT	TT	TT	GT	GG	GT	GT	GG	TT	TT	GT
2_90303797	2	90303797	T	C	CC	CC	TC	TT	TC	TC	TC	CC	CC	CC	CC	TC	TC	TC	TC	TT	CC	TC	TC	TC	CC	TC	TC	TC	CC	CC	TC	CC	CC	CC	CC	TC	TC	TT	TC	CC	CC	TC	CC	CC	TC	TC	CC	CC	TT
2_90793439	2	90793439	G	A	GA	GG	GG	GG	GG	GG	GG	GG	GG	GA	GA	GA	GA	GG	AA	GG	GG	GG	GA	GG	GG	GG	GG	GG	GG	GA	GA	GA	GG	GG	GG	GG	GG	GG	GG	GG	GG	GG	GG	GG	GA	GG	GG	GG	GA
2_91084978	2	91084978	C	G	CG	CC	CC	CC	CC	CG	CC	CC	CC	CG	CC	GG	CC	CC	CG	CG	CC	CC	CC	CC	CG	CG	CG	CC	CC	CC	CC	CG	CG	CC	CG	CG	CG	GG	CC	CC	CC	CG	CC	CG	CC	CG	CG	CG	CC
2_91201854	2	91201854	C	T	CC	CC	CT	CT	TT	CC	CC	CC	CT	CC	CT	CC	CT	CC	CC	CT	CC	CT	CT	TT	CC	CC	CT	CT	CC	CT	CT	CC	CC	CC	CC	CT	CC	CC	CT	CC	CT	CC	CC	CT	CT	TT	CC	CC	CT
2_91419011	2	91419011	G	C	GG	GC	GC	GG	CC	GG	GC	GG	GC	GG	GC	GG	GC	GG	GG	GG	GG	GG	GC	GC	GG	GG	GG	GC	GG	GC	GC	GG	GG	GG	GG	GG	GG	GG	GC	GG	GC	GG	GG	GC	GC	GC	GG	GG	GC
2_91590146	2	91590146	C	A	CC	CA	CC	CA	AA	CA	CA	CC	CA	CC	CA	CC	CC	CC	CC	CC	CC	CC	CA	CA	CC	CC	CC	CA	CC	CA	CA	CC	CC	CC	CC	CC	CC	CC	CA	CC	CC	CC	CC	CC	CA	CA	CC	CC	CA
2_92014451	2	92014451	T	C	CC	TC	TC	TC	TC	CC	TC	CC	TC	TC	CC	TC	CC	CC	TC	TC	CC	TC	TC	TT	TC	TC	TC	TC	CC	CC	TC	TC	TC	CC	TC	TC	TC	CC	TC	CC	CC	CC	TC	TC	TC	TT	CC	TC	CC
2_92360516	2	92360516	A	G	AG	AA	AA	AA	AA	AA	AA	AA	AG	AG	AG	AA	AA	AA	AA	AA	AA	AA	AA	AA	AA	AA	AA	AA	AA	AA	AA	AA	AA	AA	AA	AA	AA	AA	AA	AA	AA	AA	AA	AA	AA	AA	AG	AA	AA
2_92577077	2	92577077	C	T	TT	CT	TT	CT	CC	CC	TT	CC	CT	CT	CC	CT	TT	CC	CC	CC	CC	CC	CC	CT	TT	TT	CT	CT	CT	CT	TT	CC	TT	CT	CT	CT	CC	CC	CT	TT	CC	TT	CT	TT	CC	CT	CT	CT	CT
2_92608585	2	92608585	C	T	CT	TT	CT	CT	CT	CC	CT	CC	TT	CC	CC	CC	TT	CT	TT	TT	CC	CT	CT	CT	CT	CC	TT	CT	CT	CT	CT	CT	TT	CT	CT	CC	CT	CC	CT	CT	CC	CT	CT	CC	TT	CT	CT	CT	CT
2_93047095	2	93047095	C	T	CC	TT	TT	TT	TT	CC	TT	CT	CC	CC	CT	TT	TT	CT	TT	TT	CT	CT	CT	TT	TT	TT	CT	TT	TT	CC	CC	TT	TT	CT	TT	CT	TT	CC	TT	CT	CT	TT	TT	TT	CT	TT	CT	TT	TT
2_93281294	2	93281294	G	A	GG	GG	GG	GG	GA	GG	GG	GA	GG	GG	GG	GG	GG	GG	GG	GG	GG	GG	GG	GG	GG	GA	GG	GG	GG	GA	GA	GA	GG	GG	GG	GG	GG	GG	GG	GA	GG	GG	GA	GG	GG	GA	GG	GG	GG
2_93628832	2	93628832	G	A	GA	GA	AA	GG	AA	AA	AA	GA	AA	GG	GG	AA	AA	AA	AA	AA	GA	AA	GA	AA	AA	GA	AA	AA	GG	GA	AA	GA	GG	GG	GG	GG	GA	GG	AA	GG	GG	GA	GA	AA	GA	AA	GG	GG	AA
2_94037460	2	94037460	T	A	TT	TT	TA	TT	TA	TA	TT	AA	TT	TT	TT	TA	TT	TA	TT	TT	AA	TA	TT	TA	TT	TA	TA	TT	TA	TA	TA	TA	TT	TA	TA	TT	AA	TT	TT	TT	TA	TT	TA	TA	TT	TA	TT	TA	AA
2_94417766	2	94417766	T	G	TT	TT	TG	TT	TG	TT	TG	TT	TT	TT	GG	TG	TG	TG	GG	TG	TT	TG	TT	TG	TG	TG	TG	TG	TT	TT	TT	TG	TT	TT	TT	TT	TG	TT	TG	TT	TT	TG	TT	TT	GG	TT	TT	TT	TG
2_94811998	2	94811998	G	C	CC	CC	GC	GG	GC	GC	GC	GC	GC	GC	GC	GG	GC	GC	CC	GG	GC	GG	GG	GC	GC	GC	GC	GC	GG	GG	CC	GC	GG	GG	GC	GG	GC	GG	GC	GG	GC	CC	GG	GG	CC	GG	GG	GC	CC
2_95122870	2	95122870	G	A	GA	AA	AA	GG	AA	GG	GA	GG	AA	GA	GG	GA	GA	GA	AA	AA	GA	GA	AA	AA	GA	GA	GG	AA	AA	GA	GG	GA	GA	GA	GA	GG	AA	GG	AA	GA	AA	AA	GG	GA	AA	GG	GA	GA	AA
2_95523018	2	95523018	C	A	AA	AA	AA	AA	AA	CA	AA	AA	CA	CA	CA	AA	AA	CA	AA	CA	CA	CA	CA	AA	CC	AA	AA	CC	CC	CC	AA	AA	CA	CC	CA	CA	AA	CC	CC	CC	CC	CA	AA	AA	AA	AA	CA	CA	AA
2_95754292	2	95754292	C	T	CT	TT	TT	TT	TT	CC	CC	CC	TT	CC	TT	CT	TT	CT	TT	TT	CT	CT	CT	TT	TT	TT	TT	TT	CT	CT	TT	CT	CT	CT	TT	CT	TT	CC	TT	CC	CT	TT	CT	CC	CT	TT	CT	TT	TT
2_96226003	2	96226003	G	C	GG	GG	GG	GG	GG	GG	GG	GC	GG	GC	GG	GG	GG	GG	GG	GG	GG	GG	GC	GG	GG	GC	GG	GC	GG	GG	GG	GG	GG	GC	GG	GG	GG	GG	GC	GG	GC	GC	GG	GG	GC	GG	CC	GG	GG
2_96626095	2	96626095	T	C	CC	CC	CC	TC	TT	TC	CC	TC	CC	CC	TT	CC	TT	CC	TC	TT	TC	TC	CC	TC	CC	TC	TC	CC	TC	TC	TC	CC	TT	CC	TC	TT	CC	CC	CC	TC	CC	CC	TC	CC	TC	TC	CC	TC	TC
2_96949746	2	96949746	C	T	CT	CC	CT	CC	CC	CT	CC	TT	CT	CT	CC	CC	CC	CT	CT	CT	CC	CT	CT	CT	CT	CT	CC	CT	CC	TT	CC	CC	CC	CT	CC	CC	CT	TT	CT	CC	CT	CT	CC	CC	CC	CC	TT	CC	CT
2_97349940	2	97349940	C	T	CC	CC	CC	CC	CC	CC	CC	CC	CC	CC	CC	CC	CC	CC	CC	CC	CC	CC	CC	CC	CC	CC	CC	CC	CC	CC	CC	CC	CC	CC	CC	CC	CC	CC	CC	CC	CC	CC	CC	CC	CC	CC	CC	CC	CC
2_97604318	2	97604318	A	C	AC	AC	AC	AC	AC	AC	CC	AC	CC	AA	AC	AC	AA	CC	AA	AC	AC	CC	AC	AC	AC	AC	AC	AC	AC	CC	AA	AC	AC	AC	AA	AA	CC	CC	AC	AC	AA	AC	CC	AA	AA	AA	AC	AA	AA
2_97871114	2	97871114	G	A	AA	GG	GG	GG	GA	GG	GG	GG	GA	GA	GA	GG	GG	GA	GG	GG	GG	GG	GA	GA	GA	GG	GG	AA	GG	GG	GG	GG	GG	GG	GG	GG	GA	GG	AA	GA	GG	GG	GG	GA	GA	GG	GA	GG	AA
2_97957793	2	97957793	C	T	CC	TT	CT	CC	CT	CT	CC	CC	CC	CC	CC	CT	CT	CC	TT	CT	TT	CT	CT	CC	CC	TT	CC	CT	CT	TT	CC	CT	TT	CT	CT	CT	CT	CC	CT	CT	CC	CT	CT	CC	CT	CT	CT	CT	CC
2_98357908	2	98357908	A	G	AA	GG	AA	AA	AA	AA	AG	AA	AA	AA	AG	AG	AA	AA	AG	AA	AA	AA	AA	AA	AA	AG	AA	AG	AA	AA	AA	AA	AA	AA	AA	AA	AA	GG	AG	AA	AA	AG	AA	AG	AG	AA	AA	AA	AG
2_98758694	2	98758694	A	C	AA	AA	AC	AA	AA	AA	AA	AA	AA	AC	AC	AA	AC	AA	AC	AC	AA	AC	AC	AC	CC	CC	AA	AC	AA	CC	AC	AA	AA	AC	AA	AC	AC	AA	AC	AA	AC	AC	AA	AA	AA	AC	AC	AA	AA
2_98829746	2	98829746	T	C	TC	CC	CC	TC	CC	TC	CC	TC	CC	TC	TC	CC	CC	TC	TC	CC	CC	TC	TC	CC	CC	TC	CC	CC	TC	CC	CC	CC	CC	CC	TC	CC	CC	CC	CC	TC	TC	TC	CC	CC	TC	CC	CC	TC	TC
2_99006097	2	99006097	A	G	AA	AA	AA	AG	AG	AG	AA	AG	AA	AA	AA	AA	AA	AG	AG	AA	AA	AG	AA	AA	AG	AA	AA	AG	AG	GG	AA	AG	AA	AG	AG	AG	AA	AA	AG	AG	AG	AA	AA	AA	AG	AA	AA	AG	AA
2_99357401	2	99357401	C	T	CC	CC	CT	CC	CC	CC	CC	CT	CC	CC	CC	CC	CC	CC	CC	CC	CT	CC	CC	CT	TT	CC	CC	CC	CC	CT	CC	CT	CC	CC	CC	CT	CC	CC	CC	CC	CC	CC	CT	CC	CC	CC	CC	CC	CC
2_99757456	2	99757456	C	T	CC	CC	TT	TT	CC	CT	CT	CT	CT	CC	CC	CT	CC	CT	CC	CC	CC	CT	CC	CT	CT	CC	CC	CC	CC	CC	CC	CC	CC	CT	CC	TT	CC	CC	CC	CT	CC	CC	CC	CC	CC	CC	CC	CC	CC
2_99865660	2	99865660	C	T	CT	TT	CT	CC	TT	CC	CT	CC	CT	CT	CT	CT	TT	CT	TT	TT	CT	CT	TT	CT	CC	TT	TT	CT	TT	CT	TT	CT	TT	TT	TT	CC	CT	TT	CT	CT	TT	TT	CC	TT	CT	CT	CT	TT	CT
2_99979551	2	99979551	T	G	TT	TT	GG	TG	TT	TG	TT	GG	TG	TT	GG	TT	TT	TG	TT	TT	TT	TG	TT	GG	GG	TT	TT	TT	TT	TG	TG	TG	TT	TT	TT	TT	TT	TT	TT	TG	TT	TT	TG	TT	TT	TG	TT	TT	TT
2_100201139	2	100201139	T	C	TT	TT	TC	TC	TT	TC	TC	TC	TC	TC	TC	TC	TT	TT	TT	TT	TT	TT	TC	TT	TC	TC	TT	TC	TT	TC	TC	TC	TT	CC	TT	TT	TT	TT	TC	TT	TC	TC	TT	TC	TC	TT	TC	TT	TT
2_100601521	2	100601521	C	T	CT	TT	CT	CC	TT	CC	TT	CT	CT	CT	CC	TT	TT	CT	TT	TT	CT	CT	CT	TT	CT	CT	TT	CT	CT	CC	CT	TT	TT	CT	CT	CC	TT	TT	CT	CT	CT	CT	CT	TT	CT	TT	CT	CT	TT
2_100906324	2	100906324	G	C	GC	CC	GG	GG	CC	GG	GC	GG	GC	GG	GG	GC	GC	GG	CC	GC	GC	GC	GG	GG	GG	GC	CC	GC	GG	GG	GG	GC	GG	GG	GG	GG	CC	CC	GC	GG	GG	GG	GG	CC	GG	GG	GG	GG	GC
2_100906342	2	100906342	T	C	TC	CC	TT	TT	CC	TT	TC	TT	TC	TT	TT	TC	TC	TT	CC	TC	TC	TC	TT	TT	TT	TC	CC	TC	TT	TT	TT	TC	TT	TT	TT	TT	CC	CC	TC	TT	TT	TT	TT	CC	TT	TC	TT	TT	TC
2_101306356	2	101306356	G	A	GG	GG	GG	AA	GG	GA	GG	GG	GA	GG	GA	GG	GG	AA	GG	GG	GG	GA	GG	GG	GG	GG	GG	GG	GG	GG	GG	GG	GA	GG	GA	GA	GG	GG	GG	GG	GG	GG	GG	GG	GA	GG	GG	GA	GG
2_101450500	2	101450500	A	G	AA	AG	AG	AA	AG	AA	AG	AA	AA	AA	AA	AG	AA	AA	AA	AG	AG	AA	AA	AA	AA	AG	AA	AA	AG	AA	AG	AA	AA	AA	AG	AA	GG	GG	AA	AA	AG	AG	GG	AG	AA	AG	AG	AG	AG
2_101963274	2	101963274	A	G	AA	AA	AA	AA	AA	AA	AA	AA	AA	AA	AA	AA	AA	AA	AA	AA	AA	AA	AA	AA	AA	AA	AA	AA	AA	AA	AA	AA	AA	AA	AA	AA	AA	AA	AA	AA	AA	AA	AA	AA	AA	AA	AA	AA	AA
2_102073513	2	102073513	A	C	AA	AA	AA	AA	AA	AA	AA	AA	AA	AA	AA	AA	AA	AA	AA	AA	AA	AA	AA	AA	AA	AA	AA	AA	AA	AA	AA	AA	AA	AA	AA	AA	AA	AA	AA	AA	AA	AA	AA	AA	AA	AA	AA	AA	AA
2_102073785	2	102073785	T	A	TT	TT	TT	TT	TT	TT	TT	TT	TT	TT	TT	TT	TT	TT	TT	TT	TT	TT	TT	TT	TT	TT	TT	TT	TT	TT	TT	TT	TT	TT	TT	TT	TT	TT	TT	TT	TT	TT	TT	TT	TT	TT	TT	TT	TT
2_102506557	2	102506557	A	C	AA	AC	AA	AA	AA	AC	AC	AA	AC	AA	AC	AC	AC	AA	AC	AC	AA	AA	AC	AA	AA	AC	AA	AC	AA	AA	AC	AA	AA	AA	AA	AC	AA	AA	AC	AA	AA	AA	AA	CC	AA	CC	AA	AA	AC
2_102651172	2	102651172	C	T	TT	CT	CT	CT	CT	CT	CT	TT	TT	CT	CT	CC	CC	TT	CT	CT	CT	CT	CT	TT	TT	CC	CT	TT	TT	TT	CT	TT	TT	CT	TT	TT	CT	TT	TT	TT	TT	CT	TT	CT	CT	CT	CC	TT	TT
2_103317139	2	103317139	G	T	GT	GG	GT	GT	GG	GT	GT	GT	GT	TT	GT	GG	GG	GT	GG	GG	GT	GG	TT	GG	GT	GT	GG	GT	GT	GT	GT	GT	GT	TT	TT	TT	GG	GG	GT	GT	GT	GT	GT	GG	GG	GG	TT	TT	GT
2_103819558	2	103819558	T	C	CC	TC	CC	CC	TC	TC	TC	TC	CC	CC	TC	TC	TT	CC	TC	TT	TC	TC	CC	TC	TC	TT	CC	CC	TC	CC	CC	CC	TT	CC	TC	TC	TC	CC	CC	TT	TC	TC	CC	TC	TC	TC	TC	TC	CC
2_104047140	2	104047140	C	T	CT	CT	TT	CC	TT	CC	CT	CT	CT	TT	CC	CT	CT	CC	CT	CC	CC	CC	TT	CT	CT	CC	CT	CT	TT	CT	CC	CT	CT	CT	CT	TT	TT	TT	CT	CT	TT	CC	CT	TT	TT	CT	CT	CT	CT
2_104436210	2	104436210	A	C	AC	AA	AA	AA	AC	AA	AA	AC	AA	AC	AA	AC	AC	AA	CC	AC	AC	AA	AA	AC	CC	AA	AA	AC	AA	CC	AA	AC	AA	AA	AA	AC	AC	CC	AC	AA	AC	AA	AC	AC	AC	AC	AC	AA	AC
2_104612974	2	104612974	C	T	CC	CC	CT	CC	CC	CC	CC	CT	CT	CC	TT	CC	CC	CC	CC	TT	CT	CT	CT	CC	CT	CT	CC	CC	TT	CT	CT	CT	TT	CC	TT	CT	CT	CC	CC	TT	CT	CT	CT	CT	CC	CC	CT	TT	CT
2_105004541	2	105004541	G	T	GT	TT	GT	TT	GT	GT	GT	GT	GT	TT	GG	TT	GT	GT	GG	TT	TT	GT	GT	GG	GT	TT	TT	GT	GT	GT	GT	GT	TT	TT	GT	TT	TT	TT	GT	TT	GG	GT	GT	GT	GT	TT	GT	GT	GT
2_105334912	2	105334912	T	C	TC	TC	TC	TT	TT	TC	TT	TC	TC	TC	TC	TT	TC	TC	TC	TT	TT	TT	TC	TT	TT	TT	TT	TT	TC	TT	TT	TT	TC	TT	TT	TC	TC	TT	TT	TC	TT	TT	TC	TC	TT	TT	TT	TT	TC
2_105855552	2	105855552	G	A	AA	AA	GG	AA	GA	AA	GA	AA	AA	AA	GA	GG	AA	GA	AA	AA	AA	AA	GA	GA	GA	AA	GA	GG	GA	GA	AA	AA	GA	GA	GG	GA	GA	AA	GG	GA	GA	AA	GG	GA	AA	GA	AA	GG	GA
2_106255901	2	106255901	C	T	CC	TT	CC	CT	CC	TT	CC	CC	CC	CC	CT	CC	CC	CT	CC	CC	CC	CC	CT	CC	CT	CC	CC	CC	TT	CT	CC	CC	CT	CC	CT	CT	CC	CC	CC	CT	CT	CC	CT	CC	CC	CC	CC	CT	CC
2_106333605	2	106333605	T	C	CC	CC	TT	TC	CC	CC	TT	TC	TC	CC	TC	TT	TC	TC	CC	TC	TT	TC	CC	TC	TC	TC	TC	CC	TT	CC	TC	TC	TC	TC	TC	TC	TT	CC	CC	TC	TC	CC	CC	TT	TT	TC	TT	TC	TC
2_106527492	2	106527492	C	T	CC	CC	CT	CC	CC	CC	TT	CT	CT	CC	CC	CT	CT	CT	CT	CC	CT	CC	CC	CT	CT	CT	CT	CC	CC	CC	CC	CC	CC	CC	CC	CT	TT	CC	CC	CC	CC	CC	CC	CT	CT	CC	CC	CC	CC
2_107169473	2	107169473	A	C	AC	AA	AC	CC	AC	CC	AC	AC	AA	CC	AA	AC	AA	CC	AC	AC	AC	AC	CC	CC	CC	AA	CC	AA	AC	AC	AC	AC	AC	CC	CC	AC	AC	AA	AA	AC	AC	AA	CC	AC	AC	AA	AC	CC	AC
2_107539401	2	107539401	T	G	GG	GG	GG	GG	TG	GG	GG	GG	TG	GG	GG	TG	TT	TG	TG	TG	GG	TG	GG	TG	TG	GG	TT	TT	TG	GG	GG	TG	GG	GG	TG	TG	TG	GG	TT	GG	TG	GG	TG	TG	TG	GG	TG	TG	GG
2_107806726	2	107806726	G	A	GA	GG	GG	GA	GA	GG	GG	GA	AA	GG	GA	GA	GA	GA	GA	AA	GG	GA	GG	GA	GA	GG	GA	GA	GA	GG	GG	GG	AA	GG	GA	GA	GA	GG	GA	AA	GA	GG	GA	GG	GA	GA	GG	GA	GG
2_107963138	2	107963138	T	G	TT	GG	GG	GG	TT	GG	TT	TT	TT	TT	TG	TG	TG	TG	TG	TG	GG	TG	TG	TG	TT	GG	TG	TG	TG	GG	GG	TG	TT	TG	TG	TG	TG	GG	TG	TT	TG	GG	TG	GG	TT	GG	TG	TG	GG
2_108081855	2	108081855	C	T	CC	CC	CC	CC	CC	CC	CC	CT	CC	CC	TT	CT	CC	CC	CC	CC	CT	CC	CT	CC	CC	CC	CC	CC	TT	CC	CC	CC	CT	CT	CT	CC	CC	CC	CC	CT	TT	CC	CT	CC	CT	CC	CC	CT	CC
2_108286520	2	108286520	A	C	AC	AA	AC	AC	AA	AA	AC	CC	AC	AA	AC	AC	AC	AA	CC	CC	AC	CC	AC	AC	AA	CC	AA	AC	AA	AA	CC	CC	AA	AA	AA	AC	AC	CC	AC	AA	AA	AC	AC	AC	AA	AC	AC	AA	AC
2_108556040	2	108556040	G	T	GG	GG	GT	GT	GG	GT	GT	GG	GG	TT	GT	TT	GT	GT	GG	GT	GT	GT	GT	GT	GT	GG	GT	GG	GT	GG	GG	GT	TT	TT	GT	TT	TT	GG	GG	TT	GT	GT	GG	GT	GT	GG	TT	GT	TT
2_108725242	2	108725242	C	T	CC	CC	CT	CC	CT	CC	TT	CC	CT	CC	CT	CT	CC	CT	CC	CC	CT	CC	CC	CC	CC	CT	CC	TT	CC	CT	CT	CC	CT	CC	CT	CT	CT	CC	TT	CT	CC	CT	CC	CT	CT	CT	CC	CT	CC
2_108965276	2	108965276	T	C	TC	TT	TT	TT	TC	TT	TC	TC	TC	TC	TT	TC	TC	TT	CC	CC	TC	TC	TC	TC	TC	TC	TT	TC	TT	TC	TC	TC	TC	TT	TC	TC	CC	TT	TC	TC	TT	TC	TT	TT	CC	TT	TT	TC	TC
2_109222919	2	109222919	A	C	AC	AA	AA	CC	AA	AC	AA	AC	AC	AA	AC	AA	AA	AC	AA	AA	AA	AC	AC	AA	AA	AC	AA	AC	AC	AA	AA	AC	AA	AC	AC	AA	AA	AA	AC	AA	AC	AA	AC	AA	AA	AC	AA	AC	AA
2_109427066	2	109427066	G	A	AA	AA	GG	GG	GA	GG	GA	AA	GG	GG	GA	GA	GA	GG	GA	AA	GA	AA	GG	GA	GA	GA	AA	GA	GA	GG	GA	AA	GG	GA	GA	GA	AA	AA	GA	GG	GA	AA	GG	GA	AA	AA	GG	GA	GA
2_109841220	2	109841220	G	A	AA	AA	GA	GG	AA	GG	GA	GA	AA	GA	AA	GA	AA	GG	GA	AA	GA	GA	GA	AA	GA	GA	GA	AA	GG	GA	GA	GA	GA	GG	GA	GA	GA	AA	AA	GA	GG	AA	GA	GA	AA	AA	GG	GA	GG
2_109955744	2	109955744	C	T	CC	CC	CT	CC	CC	CC	CC	CC	CC	CC	TT	CC	CC	CC	CC	CC	TT	CC	CT	CC	CC	CC	CC	CT	TT	CC	CT	CC	TT	CC	TT	CC	CC	CC	CT	TT	TT	CC	TT	CC	CC	CT	CT	TT	CC
2_110197107	2	110197107	G	T	TT	TT	TT	TT	GT	GT	GT	TT	TT	TT	GG	TT	GT	TT	TT	GT	GT	GT	TT	GG	GT	TT	TT	GT	GG	TT	GT	TT	GG	TT	GG	TT	GT	TT	GT	GG	GT	TT	TT	TT	GT	TT	GT	GG	TT
2_110396239	2	110396239	C	G	GG	GG	CG	GG	GG	CG	CG	GG	CG	CC	CG	CC	CG	CG	CG	GG	CG	GG	CC	GG	GG	CC	CG	CG	GG	GG	CG	CG	GG	CG	GG	CG	CG	CC	CG	GG	CG	GG	CG	CC	CG	CC	GG	GG	CG
2_110597551	2	110597551	T	G	TG	TT	GG	TT	GG	TT	TG	GG	GG	GG	GG	TG	GG	TT	GG	TG	GG	GG	GG	TG	GG	TG	GG	GG	GG	GG	GG	GG	GG	GG	GG	GG	GG	TT	GG	GG	GG	TG	GG	TG	GG	TG	GG	GG	TG
2_111050734	2	111050734	A	C	AC	AA	AA	AA	AA	AA	AC	AC	AC	AA	AC	AC	AC	AA	CC	AC	AA	AA	AA	AC	AC	CC	CC	AC	AA	AA	AC	AC	AA	AA	AA	AC	AC	CC	AC	AA	AA	AA	AA	AA	AC	CC	AA	AA	AC
2_111326941	2	111326941	T	C	TT	TT	TC	TC	TT	TT	TT	TC	TT	CC	TT	TT	TT	TT	TT	TT	TC	TC	TC	TT	TT	TT	TT	TT	TC	TT	TT	TC	TC	TC	CC	TC	TT	TT	TT	TC	TC	TT	TT	TC	TT	TT	TT	CC	TC
2_111514170	2	111514170	C	T	CT	CC	CC	CT	CT	CT	CC	CT	CC	CC	CT	CT	CT	CC	CT	CT	CC	CT	CC	CT	CT	TT	TT	CT	CT	CT	CT	CT	CT	CC	CT	CT	CT	TT	CT	CT	TT	CT	CC	CT	CT	TT	CT	CT	CT
2_111804394	2	111804394	G	A	GG	GG	GG	GG	GG	GG	GG	GG	GG	GG	GG	GG	GG	GG	GG	GG	GG	GG	GG	GG	GG	GG	GG	GG	GG	GG	GG	GG	GG	GG	GG	GG	GG	GG	GG	GG	GG	GG	GG	GG	GG	GG	GG	GG	GG
2_111958250	2	111958250	G	A	GA	GG	GG	GA	GA	AA	GA	GA	AA	GG	GG	GA	GG	GA	AA	GA	AA	GG	GG	GG	GA	GG	GA	GA	GA	GA	GA	GG	GA	GA	GA	GG	GA	AA	GA	GA	GG	GA	GG	GG	GG	GA	GG	GA	GA
2_112430103	2	112430103	C	G	CC	CC	GG	CC	CG	CG	CG	CC	GG	CG	CC	GG	CG	CG	GG	CG	CC	CC	GG	CG	GG	CG	GG	GG	CC	GG	CC	CC	CC	CG	CC	CG	CG	GG	GG	CC	CC	GG	CG	CG	CG	CG	CC	CC	GG
2_112788432	2	112788432	T	G	TT	TG	TT	TT	TG	TT	TG	TG	TG	TT	TT	TG	GG	TT	TG	TG	TT	TT	TG	TG	TG	TT	TG	TG	TT	GG	TG	TG	TT	TG	TT	TG	TT	TT	TG	TT	TT	TT	TG	TT	TT	TG	TT	TT	TT
2_113089428	2	113089428	C	A	CA	AA	CC	CC	CC	CC	CC	CA	AA	CC	CC	CC	CA	CC	CA	CC	CC	CC	CC	CA	CA	CA	CA	CC	CC	CC	CA	CC	CC	CC	CC	CA	CA	AA	CC	CC	CC	CC	CC	CA	CA	AA	CC	CC	CA
2_113291789	2	113291789	A	G	AG	AA	AA	GG	AG	GG	AA	AG	AA	AA	AA	AG	AA	AG	AA	GG	AG	GG	AG	AG	AA	AG	AG	AG	GG	AG	GG	GG	GG	AG	GG	AA	AG	AA	AG	GG	AG	GG	GG	AG	AA	AA	GG	GG	AA
2_113562471	2	113562471	G	C	GC	GC	GG	CC	GC	GC	GC	GC	GC	GG	GC	GC	GC	GC	GC	CC	GC	CC	GC	GC	GC	CC	CC	CC	GC	CC	GC	GC	GC	GC	GC	GC	GC	CC	CC	GC	GC	CC	CC	GC	GC	GC	CC	GC	GC
2_114003622	2	114003622	G	A	GG	GG	GA	GA	GA	AA	GA	GG	GG	AA	GA	GA	GA	GA	GG	GA	GA	GG	AA	GG	GA	GA	GG	GA	GA	GA	GA	GA	GA	AA	GA	GA	GG	GG	GA	GA	GA	GG	AA	GG	GG	GA	AA	GA	GA
2_114177481	2	114177481	G	C	GC	CC	CC	CC	GC	CC	CC	CC	GC	GG	GC	CC	GC	CC	GC	GC	CC	CC	GG	CC	CC	GC	CC	CC	CC	CC	CC	GC	CC	GC	CC	CC	CC	CC	CC	CC	GC	CC	GG	CC	CC	GC	CC	CC	CC
2_114471492	2	114471492	G	T	GT	GT	GT	TT	TT	TT	TT	GG	TT	GT	GT	TT	GT	GT	GT	TT	TT	GT	GT	TT	TT	GT	GT	TT	GT	TT	TT	GT	GT	TT	GT	TT	GT	GG	TT	GT	TT	TT	TT	GG	TT	TT	TT	GT	GT
2_114871919	2	114871919	A	G	AA	AA	AA	AA	AA	AA	AA	AA	AA	AG	AA	AA	AA	AA	AA	AA	AA	AA	AG	AG	AA	AA	AA	AA	AA	AA	AA	AA	AA	AG	AA	AA	AA	AA	AA	AA	AA	AG	AA	AA	AA	AA	AA	AA	AA
2_114915889	2	114915889	G	A	GA	GG	GA	GA	GA	GA	GA	GG	GA	GA	GA	AA	AA	GA	GG	GG	GA	GG	AA	GA	GG	GA	AA	GA	AA	GG	GG	GA	AA	GG	GA	GA	GA	AA	GA	AA	GA	AA	GA	GA	GA	GG	GA	GA	AA
2_115115313	2	115115313	A	G	AA	AA	AA	GG	AA	GG	AG	AG	AA	AG	AG	AG	AA	GG	AA	AA	AG	AG	AA	AA	AG	AA	AA	AA	AG	AG	AG	AA	AG	GG	AG	AA	AA	AA	AA	AG	AG	AA	AA	AA	AA	AA	GG	AG	AA
2_115344098	2	115344098	A	G	AA	AG	GG	AG	GG	AG	AA	GG	AG	GG	GG	AG	AG	AG	AA	GG	GG	GG	GG	GG	AG	AA	GG	AA	GG	GG	AG	AA	GG	GG	GG	AG	GG	AA	AA	GG	GG	AG	AG	AG	AG	AG	GG	GG	AG
2_115628737	2	115628737	T	C	TT	TT	TT	TC	TT	TC	TC	TC	TC	TC	CC	TT	TT	CC	TT	TT	TC	TC	CC	TC	TC	TT	TT	TC	TC	CC	TC	TC	TC	CC	CC	TC	TC	TT	TC	TC	TC	TT	TC	TT	TT	TT	TT	CC	TT
2_116029296	2	116029296	C	T	CC	CT	TT	TT	TT	TT	TT	TT	CT	TT	CT	CT	CT	TT	TT	CT	TT	CT	TT	CC	CT	CT	CT	CT	TT	TT	TT	TT	TT	TT	TT	CT	CC	TT	CT	TT	CT	CT	CT	TT	CT	CT	TT	TT	TT
2_116454331	2	116454331	A	C	AA	AA	AC	AA	AC	AA	AA	AA	AC	AA	AC	AA	AC	AA	AA	AA	AA	AA	AA	CC	AC	AA	AC	AA	AA	AA	AC	AA	AA	AA	AA	AC	AC	CC	AA	AA	AA	AA	AA	AC	AC	AA	AA	AA	CC
2_116618445	2	116618445	A	G	AG	GG	GG	GG	GG	AG	GG	AA	GG	GG	GG	AG	GG	AG	GG	GG	AG	AG	GG	AG	AG	AA	GG	GG	AG	AG	AG	AA	AG	GG	GG	GG	AG	GG	GG	AG	AG	AG	AA	AG	AA	AG	AA	GG	AG
2_116686464	2	116686464	C	T	TT	TT	TT	TT	TT	TT	TT	TT	TT	TT	CT	TT	TT	TT	CC	TT	CT	TT	CT	TT	TT	CT	CT	CT	TT	TT	TT	CT	TT	CT	CT	CC	TT	TT	CT	TT	CT	TT	TT	TT	CT	TT	TT	CT	TT
2_116944208	2	116944208	C	A	CC	CC	CC	CC	CC	CC	CC	CC	CC	CC	CC	CC	CC	CC	CC	CC	CC	CC	CC	CC	CC	CC	CC	CC	CC	CC	CC	CC	CC	CC	CC	CC	CC	CC	CC	CC	CC	CC	CC	CC	CC	CC	CC	CC	CC
2_117057945	2	117057945	T	C	CC	TC	TC	TT	TT	TT	TC	TT	CC	TT	TT	TT	TC	TT	TT	TT	TT	TT	TC	TC	TT	TC	TT	TT	TC	TT	TC	TC	TC	TT	TT	TT	TC	TT	TT	TC	TT	CC	TT	TC	CC	TT	TC	TT	TT
2_117246522	2	117246522	A	C	AC	AC	AC	AC	AC	AC	AA	AC	AA	AA	AA	AA	AC	AC	AA	AC	AC	CC	AC	CC	AC	CC	AC	AA	CC	AC	AA	AC	CC	AC	AC	AA	AC	AA	AA	CC	AC	AC	CC	AA	AC	CC	AC	AC	AA
2_117479003	2	117479003	C	T	CC	CC	CC	CC	CC	CC	CC	CC	CC	CC	CC	CC	CC	CC	CC	CC	CC	CC	CC	CC	CC	CC	CC	CC	CC	CC	CC	CC	CC	CC	CC	CC	CC	CC	CC	CC	CC	CC	CC	CC	CC	CC	CC	CC	CC
2_117898130	2	117898130	A	G	AA	AA	AA	AA	AA	AA	AA	AA	AA	AA	AA	AA	AA	AA	AA	AA	AA	AA	AA	AA	AA	AA	AA	AA	AA	AA	AA	AA	AA	AA	AA	AA	AA	AA	AA	AA	AA	AA	AA	AA	AA	AA	AA	AA	AA
2_118178941	2	118178941	G	A	GG	GA	GA	GA	GG	GA	GG	GA	GG	GG	GG	GG	GA	GA	AA	GG	GA	GA	GG	GA	GG	GA	GA	AA	GG	GG	GG	GG	GG	GA	GA	GG	GG	AA	AA	GG	AA	GG	AA	GA	GA	AA	GG	GA	AA
2_118371343	2	118371343	T	C	TC	TT	TT	TT	TT	TC	TT	TC	CC	TT	CC	TT	TC	TC	TC	TC	CC	TC	TC	TT	TT	TC	TT	TC	TC	TT	TT	TT	TC	TT	TT	TC	TT	TT	TC	TC	TT	TT	TT	TT	TT	TC	TC	TT	TT
2_118771530	2	118771530	C	T	CC	CC	CC	CC	CC	CC	CC	CC	CC	CC	CC	CC	CC	CC	CC	CC	CC	CC	CC	CC	CC	CC	CC	CC	CC	CC	CC	CC	CC	CC	CC	CC	CC	CC	CC	CC	CT	CC	CC	CC	CC	CC	CC	CC	CC
2_118859313	2	118859313	A	G	GG	GG	AA	GG	AG	AG	AG	AA	GG	GG	AA	AG	AA	AG	GG	AG	GG	AG	AG	AG	AG	AG	GG	GG	AG	GG	AG	AA	AG	AG	AA	AG	GG	AA	GG	AG	AG	AG	AA	AG	GG	AG	GG	AA	GG
2_119187463	2	119187463	C	T	CC	CC	CC	CT	CC	TT	CT	CT	CT	CT	TT	CT	CC	TT	CT	CT	TT	CT	CT	CC	CT	CT	CT	CC	TT	CT	CT	CT	TT	CC	CT	TT	CC	CC	CC	TT	CT	CT	CC	CC	CC	CC	CT	CT	CC
2_119587584	2	119587584	G	C	GG	GG	GG	GG	GG	GG	GG	GG	GG	GG	GG	GG	GC	GG	GG	GG	GG	GG	GC	GG	GG	GG	GG	GC	GC	GG	GC	GC	GC	GG	GC	GG	GG	CC	GC	GC	GG	GG	GG	GG	GC	GG	GG	GC	GG
2_119686709	2	119686709	A	G	AG	AG	AA	AG	AG	GG	AG	AG	AG	GG	GG	AG	AG	GG	AG	AG	AG	AG	AG	GG	AA	AG	AG	AA	AG	AG	GG	AG	AG	AG	AG	GG	AG	AA	AA	AG	AG	AG	AG	AA	AG	GG	AG	AG	AA
2_119870980	2	119870980	G	A	GG	GG	GG	GG	GG	GG	GG	AA	GG	GG	AA	GG	GG	GG	GG	AA	GG	AA	GG	GG	GG	GG	GG	AA	NN	GG	AA	GG	AA	GG	AA	GG	GG	GG	AA	AA	GG	GG	GG	GG	GG	GG	GG	AA	GG
2_120101539	2	120101539	C	T	CC	TT	CC	CC	CC	TT	CC	CC	TT	CC	TT	CT	CC	TT	TT	CC	TT	CC	CC	CC	CC	CC	CC	CC	CC	CC	CC	CC	CC	CC	CC	TT	CC	TT	CC	CC	TT	CC	TT	CC	CC	CC	CC	CC	TT
2_120323326	2	120323326	C	T	TT	CT	CT	CT	CT	CT	CT	CT	CC	CT	CT	CT	TT	CT	CC	CT	CC	TT	CC	CT	TT	CT	CT	TT	TT	TT	CT	CC	TT	TT	CT	CT	CC	TT	TT	TT	CT	TT	CT	CT	CT	TT	CT	CT	CT
2_120723424	2	120723424	G	A	GG	GG	GA	GG	GA	GG	GG	GG	GA	GG	GA	AA	GA	GG	GA	GG	AA	GG	GA	GA	GA	AA	GG	GG	GA	GG	GG	GA	GA	GA	GG	GG	AA	GG	GG	GA	GA	AA	GA	GG	GG	AA	GA	GG	GG
2_121035656	2	121035656	C	T	TT	TT	CC	CC	CT	CC	CT	CC	CT	CC	CT	CT	CC	CC	CC	CT	CC	CT	CC	CC	TT	TT	TT	CC	CT	CC	CC	CC	CT	CC	CC	CT	CT	CC	CC	CT	CT	TT	TT	CT	CT	TT	TT	CC	CT
2_121476685	2	121476685	G	A	AA	GA	AA	GG	GA	GA	GG	GG	GA	GG	GG	GA	GA	GG	GA	GA	GG	GA	GG	GA	AA	GG	AA	AA	GG	GA	GA	GG	GG	GG	GG	AA	AA	AA	AA	GG	GG	GG	GA	GG	GG	GA	GG	GG	GA
2_121533937	2	121533937	C	T	TT	CT	TT	CC	CT	CT	CT	CC	CT	CC	CC	TT	CT	CC	CT	TT	CC	CT	CT	TT	CT	TT	TT	TT	TT	CT	CT	CC	TT	CT	CT	TT	TT	TT	TT	TT	CT	CT	TT	CC	CT	TT	CT	CT	CT
2_121934088	2	121934088	C	A	CC	CA	CA	CC	AA	CA	AA	CA	AA	AA	CC	CA	AA	CA	AA	CC	CA	CC	CA	AA	AA	AA	AA	AA	CA	CA	CA	CA	CA	CA	CC	CA	CA	AA	AA	CA	CA	AA	AA	CA	CA	AA	CA	CC	AA
2_122074872	2	122074872	G	A	GG	GA	GA	GG	GA	GA	GA	GA	AA	GG	GG	GA	GA	GA	GA	GG	GG	GG	GA	GA	AA	AA	GA	GG	GG	GA	GA	GA	GG	GG	GG	GA	AA	AA	GG	GG	GG	AA	AA	GA	GA	AA	GG	GG	AA
2_122426532	2	122426532	G	A	AA	GA	GA	GG	GA	GA	GA	GA	AA	GG	GG	GA	GA	GA	AA	AA	GA	GA	GG	GA	GA	AA	GA	AA	GG	GA	GG	GA	GG	GA	GG	GA	GA	AA	AA	GG	GG	AA	AA	AA	GA	AA	GG	GG	GA
2_122826771	2	122826771	T	C	CC	CC	CC	CC	CC	CC	TC	CC	CC	TC	TC	CC	CC	CC	CC	CC	CC	CC	CC	CC	CC	CC	TC	CC	CC	CC	CC	CC	CC	CC	CC	CC	CC	CC	CC	CC	TC	CC	CC	CC	CC	CC	CC	CC	TC
2_122861310	2	122861310	A	G	GG	GG	GG	AA	AG	AG	AG	AG	GG	AA	AA	AA	AG	AG	GG	GG	AG	AG	AG	GG	AA	GG	AG	GG	GG	AA	AG	AG	AG	AG	AG	AG	GG	GG	GG	AG	AA	AG	GG	GG	GG	GG	AA	AG	GG
2_123177649	2	123177649	G	A	GG	GG	GG	GG	GG	GG	GG	GG	GG	GG	GG	GG	GG	GG	GG	GG	GG	GG	GG	GG	GG	GG	GG	GG	GG	GG	GG	GG	GG	GG	GG	GG	GG	GG	GG	GG	GG	GG	GG	GG	GG	GG	GG	GG	GG
2_123450697	2	123450697	C	A	CC	CC	CC	CC	CC	CC	CC	CC	CC	CC	CC	CC	CC	CC	CC	CC	CC	CC	CC	CC	CC	CC	CC	CC	CC	CC	CC	CC	CC	CC	CC	CC	CC	CC	CC	CC	CC	CC	CC	CC	CC	CC	CC	CC	CC
2_123458590	2	123458590	G	A	AA	AA	GA	GG	GA	GA	GA	GA	AA	GG	GA	GG	GA	GA	GA	GA	GA	GG	GG	GA	GA	GA	GA	AA	GA	GA	GG	GA	GA	GG	GA	GA	GA	AA	AA	GA	GG	GA	GG	GG	GA	GA	GG	GA	GA
2_123479314	2	123479314	A	G	AA	AA	AA	AA	AA	AA	AA	AA	AA	AA	AA	AA	AA	AA	AA	AA	AA	AA	AA	AA	AA	AA	AA	AA	AA	AA	AA	AA	AA	AA	AA	AA	AA	AA	AA	AA	AA	AA	AA	AA	AA	AA	AA	AA	AA
2_123584998	2	123584998	A	G	AA	AA	AG	AG	AA	AA	AA	AG	AA	AG	AA	AG	AA	AA	AA	AG	AG	GG	GG	AA	AA	AG	AG	AA	AA	AG	AG	AG	AG	AG	AG	AG	AG	AA	AA	AG	GG	AG	GG	AA	AA	GG	GG	AG	AA
2_123698759	2	123698759	T	C	CC	CC	TC	TC	TC	TC	CC	TC	CC	TC	TC	TC	CC	TC	CC	TC	CC	TC	TT	CC	TC	TC	CC	CC	CC	TC	TC	TC	TC	TC	TC	TC	TC	CC	CC	TC	TC	TC	TT	CC	CC	TC	TT	TC	CC
2_124242875	2	124242875	G	A	GG	GG	GG	GG	GA	GG	GG	GA	GG	GG	GA	GG	GA	GG	GG	GG	GG	GG	GG	GA	GG	GG	GG	GG	GG	GG	GG	GG	GG	GG	GG	GA	GG	GG	GG	GG	GA	GA	GG	GA	GG	GA	GG	GG	GG
2_124325238	2	124325238	A	G	AG	AG	GG	AA	AG	AG	AG	AG	AG	AG	GG	AA	AG	AG	AG	AG	AA	AG	GG	AG	GG	GG	AA	AG	AA	AA	AG	AG	AA	AA	AA	AG	AG	AA	AG	AA	AG	AG	GG	GG	GG	GG	AA	AA	AA
2_124737620	2	124737620	T	C	TT	TT	TT	TC	TT	CC	TT	TT	TT	TT	TC	TT	TC	TC	TT	TT	TT	TT	TT	TT	TT	TT	TT	TT	TT	TT	TT	TC	TT	TT	TT	TT	TT	TT	TT	TT	TT	TT	TT	TT	TT	TT	TT	TT	TT
2_125125388	2	125125388	T	C	TC	TT	TC	TT	TC	TC	TC	TC	TC	TT	TC	TC	TC	TC	TC	CC	TT	TC	TT	TC	CC	TT	TT	TC	TT	TT	CC	CC	TT	TT	TT	TC	TT	CC	TC	TT	CC	TT	TT	TC	TC	TC	TT	TT	TT
2_125525642	2	125525642	T	G	GG	TG	GG	GG	GG	GG	TG	TG	TG	GG	GG	TG	GG	GG	GG	TG	GG	GG	GG	GG	GG	TT	TG	GG	GG	GG	GG	GG	GG	GG	GG	GG	TT	GG	GG	GG	GG	TG	TT	TG	TG	TG	GG	GG	GG
2_126046910	2	126046910	A	G	GG	GG	GG	GG	GG	GG	AG	AG	GG	AA	AA	AG	GG	GG	GG	GG	AG	AG	AG	GG	GG	GG	AG	GG	AG	GG	GG	GG	GG	AG	GG	GG	GG	GG	GG	GG	GG	GG	GG	GG	GG	GG	GG	GG	GG
2_126604365	2	126604365	C	A	CA	CA	CC	CA	CA	CC	CC	CC	CA	CC	CA	CC	CA	CA	CC	CA	CA	CA	CC	AA	CC	CC	CA	CC	CC	CA	CC	CC	CC	CC	CC	CA	CA	CC	CC	CC	CA	CC	CC	CA	CC	CC	CC	CC	CC
2_126885793	2	126885793	G	A	GG	GG	GA	GA	AA	GG	GA	AA	GG	AA	GA	GA	GA	GA	GA	GG	GA	GA	AA	GA	GG	GG	GA	GA	AA	GA	GA	GA	AA	GA	AA	GA	GA	GG	GA	AA	GA	GG	GA	GA	GA	GG	GA	AA	GG
2_127081481	2	127081481	T	C	TC	TC	CC	TT	TT	TT	TT	TT	TC	CC	TT	TT	TT	TT	TT	TC	TT	TT	TC	TT	TT	TC	TC	TC	CC	CC	TC	TT	CC	TC	TC	TT	CC	TT	TC	CC	TC	CC	CC	TC	TT	CC	CC	TC	TC
2_127399910	2	127399910	G	A	AA	GA	GA	AA	GA	GA	GA	AA	AA	AA	AA	GA	GA	AA	GG	GG	GG	GA	GA	AA	GG	GG	GG	GG	AA	GA	GA	GA	AA	AA	AA	GA	GA	GG	GG	AA	AA	GG	GG	GG	GA	GA	AA	AA	GG
2_127436395	2	127436395	T	G	TT	TT	TT	TT	GG	TT	TT	TT	TT	TT	TT	TT	GG	TT	TT	NN	TT	TT	TT	TT	GG	TT	GG	TT	TT	TT	TT	TT	TT	TT	TT	TG	TT	GG	TT	TT	TT	GG	NN	TT	TT	TT	TT	TT	NN
2_127837041	2	127837041	A	G	AG	AG	AA	AA	AA	AG	AA	AG	AA	AG	AA	AA	AG	AA	AG	AA	AA	AG	AG	AG	AG	AG	AA	AG	GG	AG	AG	GG	AA	AG	AG	AA	AA	AA	AG	GG	AG	AG	AA	AG	AG	AA	AA	AG	AA
2_127912678	2	127912678	T	C	TT	TT	TT	TT	TT	TT	TT	TT	TT	TT	TT	TC	TT	TT	TT	TT	TC	TT	TC	TT	TC	TT	TC	TC	TT	TT	TT	TT	TT	TT	TT	CC	TT	CC	TC	TT	TT	TT	CC	TT	TT	TT	TT	TT	CC
2_128153996	2	128153996	G	A	AA	GA	AA	AA	GG	GA	GA	GG	GA	AA	GA	GA	GG	GA	GA	GG	GA	GG	GA	AA	GA	GA	GA	GA	GA	GG	GA	GA	GA	AA	GA	GA	GA	GG	GA	GA	GA	AA	GG	GA	GA	GG	GA	GA	GG
2_128299831	2	128299831	C	A	AA	CA	CA	CA	CA	CA	CA	CA	CA	CA	CA	CA	CA	CA	CC	CC	CC	CC	CC	CA	CA	CC	CC	CA	CA	CC	CC	CC	CC	AA	CC	CA	CC	CC	CA	CA	CC	CC	CC	CC	CC	CA	CC	CC	CA
2_128777635	2	128777635	T	C	TT	TT	TT	TC	TC	TT	TT	TC	TT	TC	TC	TC	TC	TT	TT	TT	TT	TT	TT	TT	TT	TT	TT	TT	TC	TT	TT	TT	TT	TC	TT	TC	TT	TT	TT	TC	TT	TT	TT	TT	TT	TC	TT	TT	TC
2_128932783	2	128932783	G	A	AA	GA	AA	GG	GA	GA	GG	GA	GA	GG	GG	GA	GA	GG	AA	GA	GA	GG	GG	GA	AA	GA	GA	GA	GG	GG	GA	GA	GG	GG	GG	GG	GG	AA	GA	GG	GG	GG	AA	GG	GA	GA	GG	GG	GG
2_129332881	2	129332881	T	C	CC	CC	CC	TT	TC	TC	TC	TT	CC	TC	TC	TC	TC	TC	CC	TC	CC	TT	TC	TC	TC	CC	CC	TT	TT	CC	CC	CC	CC	TT	CC	TC	CC	CC	TT	TT	CC	TC	CC	TC	TC	CC	CC	CC	CC
2_129733044	2	129733044	T	C	TT	TT	TT	TT	TC	TT	TC	TT	TT	TT	TT	TC	TT	TT	TT	TT	TC	TT	TT	TT	TT	TT	TT	TT	TT	TC	TT	TT	TT	TT	TT	TC	TT	TT	TT	TT	TT	TT	TT	TT	TT	TT	TT	TT	TT
2_129805410	2	129805410	A	T	TT	TT	TT	AT	AT	AT	AA	TT	TT	TT	AA	AT	TT	AT	TT	TT	AT	TT	AT	TT	AA	AT	TT	TT	AA	AT	TT	TT	TT	AT	TT	AA	TT	TT	TT	AA	AT	AT	AT	AT	TT	AA	AT	TT	AT
2_130044859	2	130044859	C	T	CT	CC	TT	CC	CC	CT	CT	CT	TT	CC	CC	TT	CT	CC	CC	TT	CC	CT	CT	CT	TT	CC	TT	CT	CC	CC	CT	CC	TT	CC	TT	CT	CC	TT	CT	CC	CT	CT	CT	TT	CT	CT	CT	TT	TT
2_130228237	2	130228237	T	C	TT	TT	CC	CC	CC	CC	CC	CC	TC	CC	TC	CC	CC	CC	TC	CC	CC	CC	CC	CC	CC	TT	CC	CC	CC	CC	CC	TC	TT	CC	TT	CC	TC	CC	CC	CC	TT	TC	TC	TC	CC	TC	TC	TT	TC
2_130228290	2	130228290	C	T	CC	CC	TT	TT	TT	TT	TT	TT	CT	TT	CT	TT	TT	TT	CT	TT	TT	TT	TT	TT	TT	CC	TT	TT	TT	TT	TT	CT	CC	TT	CC	TT	CT	TT	TT	TT	CC	CT	CT	CT	TT	CT	CT	CC	CT
2_130228690	2	130228690	G	A	GG	GG	GG	GA	GA	GA	GA	GG	GG	GG	GG	GG	GG	GA	GG	GG	GG	GG	GG	GA	GG	GG	GG	GG	GG	GA	GG	GG	GG	GG	GG	GG	GG	GG	GG	GG	GG	GG	GG	GG	GG	GG	GG	GG	GG
2_130229128	2	130229128	T	C	CC	CC	TT	TT	TT	TT	TT	TT	TC	TT	TC	TT	TT	TT	TC	TT	TT	TT	TT	TT	TT	CC	TT	TT	TT	TT	TT	TC	CC	TT	CC	TT	TC	TT	TT	TT	CC	TC	TC	TC	TT	TC	TC	CC	TC
2_130229247	2	130229247	A	G	GG	GG	AA	AA	AA	AA	AA	AA	AG	AA	AG	AA	AA	AA	AG	AA	AA	AA	AA	AA	AA	GG	AA	AA	AA	AA	AA	AG	GG	AA	GG	AA	AG	AA	AA	AA	GG	AG	AA	AG	AA	AG	AG	GG	AG
2_130229304	2	130229304	T	G	GG	GG	TT	TT	TT	TT	TT	TG	GG	TT	TG	TT	TT	TT	TG	TG	GG	TG	TT	TT	TG	GG	TT	TG	TG	TT	TT	TG	GG	TG	GG	TG	GG	TT	TG	TG	GG	TG	TG	TG	TT	TG	TG	GG	TG
2_130229326	2	130229326	A	T	TT	TT	AA	AA	AA	AA	AA	AA	AT	AA	AT	AA	AA	AA	AT	AA	AA	AA	AA	AA	AA	TT	AA	AA	AA	AA	AA	AT	TT	AA	TT	AA	AT	AA	AA	AA	TT	AT	AT	AT	AA	AT	AT	TT	AT
2_130229413	2	130229413	A	G	AA	AA	GG	GG	GG	GG	GG	GG	AG	GG	AG	GG	GG	GG	AG	GG	GG	GG	GG	GG	GG	AA	GG	GG	GG	GG	GG	AG	AA	GG	AA	GG	AG	GG	GG	GG	AA	AG	AG	AG	GG	AG	AG	AA	AG
2_130229669	2	130229669	A	C	AA	AA	CC	CC	CC	CC	CC	CC	AC	CC	AC	CC	CC	CC	AC	CC	CC	CC	CC	CC	CC	AA	CC	CC	CC	CC	CC	AC	AA	CC	AA	CC	AC	CC	CC	CC	AA	AC	AC	AC	CC	AC	AC	AA	AC
2_130230037	2	130230037	A	G	AA	AA	GG	GG	GG	GG	GG	GG	AG	GG	AG	GG	GG	GG	AG	GG	GG	GG	GG	GG	GG	AA	GG	GG	GG	GG	GG	AG	AA	GG	AA	GG	AG	GG	GG	GG	AA	AG	AG	AG	GG	AG	AG	AA	AG
2_130230146	2	130230146	A	G	AA	AA	GG	GG	GG	GG	GG	GG	AG	GG	AG	GG	GG	GG	AG	GG	GG	GG	GG	GG	GG	AA	GG	GG	GG	GG	GG	AG	AA	GG	AA	GG	AG	GG	GG	GG	AA	AG	AG	AG	GG	AG	AG	AA	AG
2_130231103	2	130231103	T	C	TT	TT	CC	CC	CC	CC	CC	CC	TC	CC	TC	CC	CC	CC	TC	CC	TC	CC	CC	CC	CC	TT	CC	CC	TC	CC	CC	TC	TT	CC	TT	TC	TC	CC	CC	TC	TT	TC	TC	TC	CC	TC	TC	TT	TC
2_130231123	2	130231123	A	G	AA	AA	GG	GG	GG	GG	AG	GG	AG	GG	AG	GG	GG	GG	AG	GG	AG	GG	GG	GG	GG	AA	GG	GG	AG	GG	GG	AG	AA	AG	AA	AG	AG	GG	GG	AG	AA	AG	AG	AG	GG	AA	AG	AA	AA
2_130232268	2	130232268	C	T	TT	TT	TT	TT	TT	TT	CT	CT	CT	TT	CT	TT	TT	TT	TT	CT	CC	CT	TT	TT	CT	TT	TT	CT	CT	TT	TT	TT	TT	CT	TT	CT	CT	TT	CT	CT	CT	TT	TT	TT	TT	TT	TT	TT	TT
2_130233426	2	130233426	G	A	GG	GA	GG	GG	GG	GG	GG	GG	GG	GG	GG	GG	GG	GG	GG	GG	GG	GG	GG	GG	GG	GG	GG	GG	GG	GG	GG	GG	AA	GG	GG	GG	GG	GG	GG	GG	GG	GG	GG	GG	GG	GG	GA	GG	GG
2_130378942	2	130378942	C	T	CC	TT	TT	TT	CC	CC	CC	TT	CT	CC	TT	TT	CT	CT	TT	TT	CC	TT	NN	CC	CC	TT	CT	TT	CT	CT	TT	TT	CC	CT	TT	CC	TT	TT	TT	CT	CT	CC	CC	CC	TT	TT	CC	TT	TT
2_130673434	2	130673434	A	G	AA	AA	AA	AG	AG	AG	AG	AA	AA	AA	AG	AG	GG	AA	AA	AA	AA	AA	GG	AA	AA	AG	AA	AA	GG	AG	AG	AG	GG	GG	GG	AG	AA	AA	AA	GG	GG	AG	AG	AA	AA	GG	GG	GG	AG
2_131091140	2	131091140	C	T	TT	TT	CT	CC	CT	CT	CT	TT	CT	CT	CC	TT	CT	CT	TT	CT	CT	CT	CT	TT	CT	TT	TT	TT	CT	CT	CT	CC	CT	CT	CT	CC	CT	TT	TT	CT	CC	CT	TT	CC	TT	TT	CT	CT	CT
2_131522871	2	131522871	C	G	CC	CC	GG	CC	CG	CC	CG	CG	CG	CC	CC	CG	CG	CG	CG	GG	CC	GG	CC	CG	CC	CG	GG	CC	CC	CC	CC	CG	CC	CC	CC	CC	CC	GG	CC	CC	CC	CC	CG	CC	CG	CG	CC	CC	CC
2_131733599	2	131733599	C	T	CT	CT	CT	CC	TT	CT	CC	CC	TT	CT	CC	CT	CC	CT	TT	CT	CT	CC	CC	CT	CT	TT	TT	TT	CC	CT	CT	CT	CC	CT	CC	CC	TT	CC	TT	CC	CC	CC	CT	CT	CT	CT	CC	CC	CT
2_131914947	2	131914947	T	C	TT	TT	TT	TT	TT	TT	TC	TT	TT	TT	TT	TT	TT	TT	TT	TT	TT	TT	TT	TT	TC	TT	TT	TT	TT	TT	TT	TT	TT	TT	TT	TT	TT	TT	TT	TT	TT	TT	TT	TT	TT	TC	TT	TT	TC
2_132050112	2	132050112	T	C	CC	CC	CC	TT	CC	TC	CC	CC	CC	CC	TC	TC	TC	TC	CC	CC	TC	CC	TT	CC	CC	CC	CC	CC	CC	CC	TC	TC	TC	TC	TC	TC	CC	CC	CC	CC	TC	CC	CC	CC	CC	TC	TC	TC	TC
2_132344222	2	132344222	G	A	GA	GA	GG	GG	AA	GA	GA	AA	GA	GG	GG	GG	GA	GA	AA	GA	GA	AA	GG	AA	AA	AA	AA	AA	GG	GA	GA	AA	GG	GG	GG	GG	GA	AA	AA	GG	GG	GA	AA	GA	AA	GA	GG	GG	GA
2_132744385	2	132744385	T	C	NN	NN	TT	TT	NN	NN	NN	NN	TT	TT	NN	NN	TT	TT	NN	TT	NN	NN	TT	NN	TT	TT	TT	NN	NN	TT	TT	TT	NN	NN	NN	TT	NN	TT	TT	NN	NN	NN	TT	TT	NN	TT	TT	NN	NN
2_132873448	2	132873448	G	C	GC	GC	GC	GG	GG	GG	GC	GG	GC	GG	GG	GG	GG	GG	GG	GG	GG	GG	GC	GC	GG	GG	GC	GG	GC	GG	GC	GG	GC	GC	GG	GG	GC	GG	GG	GC	GC	GC	GG	GC	GG	GC	GC	GG	GC
2_133108326	2	133108326	T	A	TA	TA	TT	TT	AA	TT	AA	TT	TA	TT	TT	TT	TT	TT	TA	AA	TA	TA	TA	TA	TA	TA	TT	TA	TT	TT	TT	TA	TT	TA	TT	TT	TA	AA	TA	TT	TT	TA	AA	TA	TA	AA	TT	TT	TA
2_133204260	2	133204260	T	C	CC	CC	CC	TC	CC	CC	TT	CC	CC	TC	TC	TT	TC	CC	CC	CC	TC	CC	TC	CC	TC	CC	CC	CC	TT	CC	TC	TC	TC	TT	TT	TC	CC	TT	CC	TT	TC	CC	CC	TC	TC	CC	TT	TT	CC
2_133466223	2	133466223	C	G	CC	CC	CC	CG	CC	CG	CC	CC	CG	CC	CC	CC	CC	GG	CG	CG	CC	CC	CC	CG	CC	CG	CG	CC	GG	CG	CC	CG	GG	CC	GG	CG	CG	CC	CC	GG	CG	CC	GG	CG	CG	CC	CG	GG	CC
2_133590573	2	133590573	C	T	CC	CC	CC	CT	CC	CC	CC	CC	CT	CC	TT	CT	CC	CT	CT	CT	CT	CC	CT	CT	CC	CT	CT	CC	TT	CC	CC	CT	CT	CT	TT	CT	CC	TT	CC	TT	CC	CC	TT	CT	CT	CT	CT	TT	CC
2_134173413	2	134173413	C	T	CC	CC	CT	CC	TT	CC	CC	TT	CT	CC	CT	CT	CT	CT	CT	CT	CT	TT	CT	TT	CT	CT	CT	CT	CT	TT	CT	CT	CT	CT	CC	CC	CT	CC	CT	CT	CC	CC	CT	CT	TT	CT	CT	CC	CC
2_134580723	2	134580723	A	G	GG	AG	GG	AG	AG	GG	AA	AG	GG	AG	AA	AG	AA	AG	GG	GG	AG	AG	AG	AG	GG	AG	AA	GG	AA	AG	GG	AG	AG	AA	AA	GG	AA	AA	GG	AA	AA	GG	GG	GG	AG	AA	AG	AA	AG
2_134834930	2	134834930	A	G	AG	GG	GG	AA	AA	AG	GG	AA	AA	AG	AG	AG	AA	AA	GG	GG	GG	AG	AG	AA	GG	AG	AG	GG	AG	GG	GG	GG	AG	AG	GG	GG	AA	AA	GG	AG	AG	AG	AG	AG	AG	AA	AG	GG	AA
2_135125536	2	135125536	G	A	AA	GA	AA	GG	GA	GA	AA	AA	AA	GA	GG	GA	GA	GA	GA	GA	GA	GA	GG	AA	GA	AA	AA	AA	GA	GA	GA	GG	GA	AA	GG	GG	GG	AA	AA	GA	GA	GA	AA	AA	GA	AA	GA	GG	AA
2_135239824	2	135239824	A	G	AG	AG	AG	AG	GG	GG	AG	AG	AG	GG	AG	GG	AA	GG	GG	AG	GG	AA	GG	AG	GG	AG	GG	GG	AG	GG	GG	GG	AG	GG	AA	AG	GG	GG	GG	AG	GG	GG	AG	GG	GG	AG	GG	AA	GG
2_135407165	2	135407165	C	A	CA	AA	AA	AA	AA	AA	CC	CC	CA	CC	CC	CA	CA	CA	CA	AA	CA	CA	CA	CA	CA	CA	CA	CA	CA	AA	AA	AA	CC	CC	AA	CC	CA	AA	CA	CA	CA	AA	AA	AA	CA	CA	CA	AA	AA
2_135610830	2	135610830	T	G	TT	TT	TT	TG	TT	TT	TG	GG	TG	GG	TT	GG	TG	TG	GG	TT	TT	TG	TG	TG	TG	GG	TG	TT	TG	TT	TT	TT	TT	TG	GG	TT	TT	TT	TT	TG	TG	TT	TT	TT	TG	GG	TT	GG	TG
3_808902	3	808902	T	C	TT	TT	TT	TC	TC	TT	TC	TT	TC	TT	TC	TC	TT	TT	TC	TT	TC	TT	TC	TT	TT	TC	TT	TT	TC	TC	TC	TC	TC	TC	TT	TC	TT	CC	TT	TC	TT	TC	TC	TC	TC	TC	CC	TT	TT
3_1177907	3	1177907	C	T	CC	CT	CT	CT	CC	CC	CC	CT	CC	CT	CC	CC	CC	CC	TT	CC	CC	CC	CC	CT	CT	CC	TT	CC	CC	CT	CT	CC	CC	CC	CC	CT	CC	TT	CC	CC	CC	CT	TT	CT	CT	TT	CT	CC	CT
3_1587898	3	1587898	C	T	CC	TT	CC	CT	CT	CT	CT	CT	TT	CT	CT	TT	TT	CT	TT	CT	CT	CT	TT	CT	TT	CC	CT	CT	CT	CC	TT	CC	CT	CC	TT	CT	CC	CT	CT	CT	CT	TT	TT	CT	TT	CT	CT	TT	CT
3_1991555	3	1991555	T	C	TT	TC	TT	TT	TT	TT	TT	TT	TT	TT	TT	TC	TT	TT	TT	TT	TT	TT	TC	TT	TT	TT	TT	TT	TT	TT	TT	TT	TT	TT	TT	TT	TT	TC	TT	TT	TT	TT	TT	TT	TT	TT	TT	TT	TT
3_2091879	3	2091879	G	A	GG	GA	GA	GG	GA	GG	GG	GG	GA	GG	GG	GA	GG	GG	GG	GG	GG	GG	GA	GA	GA	GG	GA	GG	GG	GA	GA	GA	GG	GG	GG	GA	GA	GG	GG	GG	GG	GG	GA	GG	GG	GG	GG	GG	GG
3_2511470	3	2511470	G	A	GA	AA	GA	GA	AA	GG	AA	AA	AA	AA	AA	GA	GA	AA	GA	AA	GA	AA	GA	AA	AA	GG	GA	GG	AA	AA	GG	GG	GA	AA	GA	AA	GG	GA	GG	AA	GG	GG	GG	GA	AA	GA	AA	GA	AA
3_2797051	3	2797051	A	G	GG	AG	GG	GG	AG	AG	AG	GG	AA	AG	GG	AA	AG	AG	AG	GG	GG	GG	AG	AG	GG	AA	AG	AG	AG	AG	AG	AG	GG	AG	AG	AG	GG	AG	AG	GG	GG	AA	AG	AG	AG	AA	GG	AG	GG
3_3077766	3	3077766	C	T	CT	CT	CT	CT	CC	CT	CT	CT	CC	CT	CC	CT	CT	CT	CT	TT	CC	TT	CC	TT	TT	CT	CC	CC	TT	CT	CT	TT	CT	CT	CT	CC	TT	CT	CC	CT	CC	CT	TT	TT	CT	CT	CT	CT	CT
3_3168468	3	3168468	C	T	CC	CC	CC	CC	CC	CC	CC	CC	CC	CC	CC	CC	CC	CC	CC	CC	CC	CC	CC	CC	CC	CC	CC	CC	CC	CC	CC	CC	CC	CC	CC	CC	CC	CC	CC	CC	CC	CC	CC	CC	CC	CC	CC	CC	CC
3_3427617	3	3427617	T	C	TT	TT	TC	TT	TT	TC	TT	TT	TC	TT	TT	TC	TC	TT	TT	TT	TT	TT	TC	TT	TT	TT	TT	TT	TT	TT	TT	TT	TT	TT	TT	TT	TT	TT	TT	TT	TT	TC	TC	TT	TC	TT	TC	TT	CC
3_3695029	3	3695029	G	A	GG	GG	GA	GG	GA	GG	GA	GG	GA	GG	GG	GG	GG	GG	GG	GA	GG	GA	GA	GG	GG	AA	GG	GA	GA	GG	GG	GG	GG	GG	GA	GG	GG	GG	GA	GA	GG	GA	GG	GA	GG	AA	GG	GA	GG
3_3881942	3	3881942	C	T	CC	CC	CC	CC	CC	CC	CC	CC	CC	CC	CC	CT	CC	CT	CC	CC	CT	CC	CT	CC	CC	CC	CT	CC	CC	CT	CC	CC	CC	CC	CC	CC	CC	CC	CC	CC	CC	CC	CC	CC	CT	CC	CC	CC	CC
3_4134967	3	4134967	T	C	CC	TT	CC	CC	CC	CC	TC	CC	CC	CC	TC	CC	TC	CC	CC	TC	CC	TC	CC	CC	TC	CC	CC	TC	CC	TC	CC	CC	CC	TC	CC	TC	TC	CC	TC	CC	CC	CC	TC	CC	CC	CC	TC	CC	TC
3_4536263	3	4536263	T	C	TC	TT	TT	TT	TT	TT	CC	CC	TC	TC	TC	TT	TT	CC	CC	TT	TC	TT	TT	TC	TT	TT	TC	CC	TT	TC	TT	TT	TT	TT	TT	TT	TT	TT	CC	TT	TT	TT	TC	TT	TT	TT	TT	TT	TT
3_4645129	3	4645129	G	A	GA	GG	GG	GA	GA	GA	GA	GG	AA	GG	GG	GA	GA	GA	GG	AA	GG	AA	GA	GA	GG	GA	AA	GG	AA	GA	GA	GA	AA	GA	AA	GA	GA	AA	GG	GA	GA	GA	GA	GA	AA	AA	GA	AA	GA
3_4950943	3	4950943	G	A	GG	GA	AA	GA	AA	GA	AA	GA	AA	GA	GG	GA	AA	GA	AA	GG	GA	GG	GA	AA	GA	AA	GG	AA	GA	AA	AA	AA	AA	AA	GG	GG	GA	AA	AA	AA	AA	AA	AA	AA	AA	AA	AA	GG	AA
3_5037142	3	5037142	C	T	CT	TT	CT	TT	CT	CT	CT	CC	CT	CT	TT	CC	CC	CC	TT	CT	CC	CT	CC	TT	CT	CC	CT	CT	CT	CT	CC	CC	CC	CC	TT	CT	CC	TT	CT	CC	CC	CT	CC	CT	CT	CC	CC	TT	TT
3_5445560	3	5445560	T	C	TC	TT	TT	TT	TT	TT	TT	CC	TC	TC	TT	TC	TT	TC	TT	TT	TC	TT	CC	TT	TT	TT	TT	TT	TC	TT	TT	TT	TT	TT	CC	TT	TT	TC	TT	TT	TT	TT	TT	TT	TT	TT	TT	CC	TT
3_5846406	3	5846406	A	G	AG	AG	AG	AG	AG	AG	AG	GG	GG	GG	AA	AA	AG	AG	AA	AG	AG	AG	AA	AA	AG	AG	AG	AA	AA	AG	AA	AA	AA	AA	AA	AA	AG	AA	AA	AA	AA	AA	AA	AA	AA	AG	AG	AA	AG
3_6061974	3	6061974	G	A	GA	GA	GG	GA	GG	GG	GA	GG	GA	GA	GG	GG	GA	GG	GA	GG	GA	GG	GG	GA	GG	GA	GG	GG	GG	AA	GA	GA	GG	GG	GG	GG	GA	GA	GG	GG	GG	GA	GA	GA	GG	GA	GG	GG	GA
3_6388513	3	6388513	C	T	CT	CT	CC	CC	CC	CC	CC	CC	CC	CT	CC	CT	CC	CC	CT	CC	CT	CC	CT	CC	CC	CC	CC	CC	CT	CC	TT	CT	CT	CC	TT	CC	CC	CC	CC	CT	CT	CT	CT	CT	CC	CC	CC	TT	CT
3_6654542	3	6654542	T	C	CC	TC	TC	CC	CC	CC	CC	TC	CC	CC	CC	CC	CC	TC	CC	CC	TC	CC	CC	CC	CC	CC	CC	CC	CC	CC	TT	TC	CC	CC	CC	TC	CC	CC	CC	CC	CC	CC	TC	CC	CC	CC	CC	CC	TC
3_6950075	3	6950075	G	A	GA	GA	GA	GG	GG	GA	AA	AA	GA	GA	GA	GA	AA	AA	GA	AA	GA	AA	GA	GA	GA	GA	GA	GG	GA	GA	GA	GG	GG	GG	AA	GA	GA	GA	GG	GA	GA	GA	GA	GA	GG	GG	GG	AA	GA
3_7174305	3	7174305	G	C	CC	GG	GC	CC	GC	CC	CC	GC	GG	GC	GC	GC	CC	CC	GC	GG	GC	GG	CC	GG	GC	GG	GC	GC	GC	GG	GC	GC	GC	GC	CC	GC	GC	GC	GC	GC	CC	GC	GG	GC	GC	GG	GC	CC	GG
3_7190954	3	7190954	A	G	AA	GG	AG	AA	AG	AA	AA	AG	GG	AG	AG	AG	AA	AA	AG	AG	AG	AG	AA	GG	AG	GG	AG	AG	AG	GG	AG	AG	AG	AG	AA	AG	AG	AG	AG	AG	AA	AG	GG	AG	AG	GG	AG	AA	GG
3_7229497	3	7229497	T	C	TC	CC	CC	TT	TC	TC	TT	TC	CC	CC	CC	CC	CC	TC	CC	CC	TC	CC	TC	CC	CC	CC	TC	TC	CC	CC	TC	TC	CC	CC	CC	TC	TC	CC	TC	TC	TT	CC	CC	TC	TC	CC	CC	CC	CC
3_7601095	3	7601095	A	G	GG	GG	GG	GG	AG	GG	GG	GG	GG	GG	GG	AG	GG	GG	GG	GG	GG	GG	AA	GG	GG	AG	GG	GG	GG	AG	AG	AG	AG	GG	GG	GG	GG	GG	GG	AG	AA	AG	GG	GG	GG	GG	GG	GG	GG
3_7796648	3	7796648	G	A	GG	GA	AA	GG	GA	GA	GA	AA	AA	GG	AA	GA	GA	AA	AA	GA	GA	GA	GG	AA	AA	GA	AA	GA	GA	AA	AA	GA	GA	AA	GG	GA	GA	GA	GA	GA	GA	GA	GA	GA	AA	AA	AA	GG	AA
3_8235437	3	8235437	G	A	AA	GA	GA	GA	AA	AA	AA	GA	AA	AA	AA	GA	AA	AA	AA	GA	AA	GA	GG	GA	GA	GG	GA	GG	GA	GA	GA	GA	GA	GA	AA	GA	GA	AA	GG	GA	AA	GA	GA	AA	GA	GG	GA	AA	GA
3_8547869	3	8547869	T	G	TT	TT	TT	TT	TT	TT	TT	TT	TT	TT	TT	TT	TT	TT	TT	TT	TT	TT	TT	TT	TT	TT	TT	TT	TT	TT	TT	TT	TT	TT	TT	TT	TT	TT	TT	TT	TT	TT	TT	TT	TT	TT	TT	TT	TT
3_8946661	3	8946661	C	A	CA	CC	CC	CA	CA	CA	CC	CC	CC	CC	CA	CC	CC	CC	CC	CA	CA	CA	CA	CC	CA	AA	CC	CC	CC	CC	CA	CA	CC	CC	CC	CC	CC	CC	CC	CC	CC	CC	CC	CC	CC	CA	CC	CC	CC
3_9180868	3	9180868	G	A	GA	GA	GA	GA	GA	GA	AA	GG	GA	GA	GG	GA	GA	GG	GG	GG	GA	GG	GA	GA	GG	GG	GA	AA	AA	AA	GA	GG	AA	AA	AA	GA	GA	GG	AA	GA	GG	AA	GG	GA	GA	GG	AA	AA	AA
3_9500007	3	9500007	G	A	GG	GA	GA	GA	GA	GG	GA	AA	GG	GA	GG	GG	GA	GA	GA	GA	GG	GA	GG	GA	GG	GG	AA	GG	GA	GG	GA	GA	GG	GG	AA	AA	GA	GG	GG	GG	GG	GG	GG	GG	GA	GG	GG	AA	GG
3_9919709	3	9919709	A	T	AT	AT	AA	AA	AT	AA	AT	AT	AA	TT	TT	AT	AA	AT	AT	AA	AT	AA	TT	AA	AA	AA	AT	AA	AT	AA	AA	AA	AT	TT	AA	AA	AA	AA	AA	AT	AA	AT	AA	AA	TT	AA	TT	AA	AA
3_10121706	3	10121706	C	T	CC	CT	CC	CC	CT	CC	CT	CC	CT	CT	CT	CT	CC	CT	CT	TT	CC	TT	CC	CC	CC	CC	CC	CT	CT	CC	CC	CT	CC	CC	TT	CC	CC	CT	CT	CC	CT	CC	CC	CT	CT	CT	CC	TT	CC
3_10284529	3	10284529	T	G	TG	TG	GG	TT	TG	TT	TG	TT	TG	GG	TT	GG	TG	TG	TG	GG	TG	GG	GG	TG	TT	TT	TT	GG	TG	TT	TG	TG	TG	TG	TT	TG	TT	TG	GG	TG	TT	TG	TT	TG	TG	TG	TG	TT	TG
3_10714383	3	10714383	A	G	AA	AA	AA	AA	AA	AA	AA	AA	AA	AA	AA	AA	AA	AA	AA	AA	AA	AA	AA	AA	AA	AA	AA	AA	AA	AA	AA	AA	AA	AA	AA	AA	AA	AA	AA	AA	AA	AA	AA	AA	AA	AA	AA	AA	AA
3_10804489	3	10804489	T	C	TT	TC	TC	TC	TT	TT	TT	TT	TC	TC	TC	TC	TT	TT	CC	TC	TT	TC	TT	TT	CC	TT	CC	TT	TT	TC	TT	TT	TT	TT	TT	TC	TT	CC	TT	TT	TT	CC	TT	TC	TC	TT	TT	TT	CC
3_11156601	3	11156601	G	A	GG	GG	GG	GG	GG	GG	GG	GG	GG	GG	GG	GG	GG	GG	GG	GG	GG	GG	GG	GG	GG	GG	GG	GG	GG	GG	GG	GG	GG	GG	GG	GG	GG	GG	GG	GG	GG	GG	GG	GG	GG	GG	GG	GG	GG
3_11170346	3	11170346	T	A	TT	TT	TA	TA	TT	TT	TT	TT	AA	TA	TT	TA	TT	TT	AA	TT	TT	TT	TT	TT	AA	AA	AA	TA	TT	AA	TA	AA	TT	TT	TT	TT	TA	TA	TA	TT	TT	TT	TA	TT	TA	TA	TT	TT	TA
3_11170355	3	11170355	G	A	GG	GG	GA	GA	GG	GG	GG	GG	AA	GA	GG	GA	GG	GG	AA	GG	GG	GG	GG	GG	AA	AA	AA	GA	GG	AA	GA	AA	GG	GG	GG	GG	GA	GA	GA	GG	GG	GG	GA	GG	GA	GA	GG	GG	GA
3_11605871	3	11605871	C	T	CC	CC	CC	CT	CC	CC	CC	CC	CC	CC	CC	CC	CC	CC	TT	CC	CC	CC	CC	CT	TT	TT	TT	CT	CC	CT	CC	CC	CC	CC	CC	CT	CT	TT	CT	CC	CC	CC	CT	CC	CT	CT	CC	CC	CT
3_11868526	3	11868526	G	A	GG	GA	GA	GA	GG	GA	GA	GG	GA	GG	GG	GG	AA	GG	GA	GG	GA	GG	GG	GA	GA	GG	GG	GG	GG	GG	GG	GG	GA	GG	GG	GA	GA	AA	GG	GG	GG	GG	AA	GG	GG	GG	GG	GG	GA
3_12082015	3	12082015	G	A	GA	GG	GA	GA	GA	GA	GA	GG	GA	GA	GG	AA	GG	GA	GA	GG	AA	GA	AA	GG	GA	GG	AA	GA	GA	AA	AA	GA	GG	GA	AA	AA	AA	AA	GA	GA	GA	AA	AA	GA	GG	GA	GA	AA	AA
3_12482429	3	12482429	G	A	GG	GG	GG	GG	GG	GG	GG	GG	GG	GG	GG	GG	GG	GG	GG	GG	GG	GG	GG	GG	GG	GG	GG	GG	GG	GG	GG	GG	GG	GG	GG	GG	GG	GG	GG	GG	GG	GG	GG	GG	GG	GG	GG	GG	GG
3_12649735	3	12649735	C	G	CG	CC	CG	CG	CC	CC	CG	GG	CG	CG	CC	CC	CC	CC	CG	CG	CC	CC	CC	CC	GG	GG	CG	CG	CC	CC	CG	CC	CC	CC	CC	CC	CC	CC	CG	CC	CC	CG	GG	GG	CG	CG	CC	CC	CC
3_12974958	3	12974958	C	T	CT	CT	CT	CT	CT	TT	CT	CT	TT	TT	TT	TT	CT	TT	CC	CC	TT	CC	TT	TT	CT	CC	CC	CT	CT	CT	TT	TT	TT	CT	TT	CT	CC	CT	CT	CT	TT	TT	CT	TT	CC	CC	CT	TT	CC
3_13346042	3	13346042	G	C	GG	GG	CC	GG	GG	GC	GG	GC	GG	GG	GC	GC	GC	GG	CC	GC	GG	GC	CC	GC	CC	GC	CC	GG	GG	GG	GC	GG	GC	GG	GG	GC	GG	GG	GG	GG	GG	GG	GG	GC	GC	GG	GG	GG	GC
3_13586000	3	13586000	G	C	GC	GG	GG	GG	CC	GG	GC	GC	CC	CC	GG	GG	GG	GG	GG	GC	CC	GG	GC	GG	GC	GC	GG	CC	GG	CC	GC	GC	GC	GG	GC	GC	CC	CC	CC	GG	GG	CC	CC	CC	GC	CC	GG	GC	GC
3_13926925	3	13926925	G	A	GG	GG	GG	GG	GG	GG	GG	GG	GG	GG	GG	GG	GG	GG	GG	GG	GG	GG	GG	GG	GG	GG	GG	GG	GG	GG	GG	GG	GG	GG	GG	GG	GG	GG	GG	GG	GG	GG	GG	GG	GG	GG	GG	GG	GG
3_14380505	3	14380505	A	C	AC	AA	AC	AC	AC	AC	AC	CC	AA	AC	AA	CC	AA	AA	AA	CC	AA	AC	CC	AA	AA	AC	CC	AC	AC	AA	AC	AC	AA	AC	CC	AC	AA	CC	AC	AA	AC	AA	AA	AA	AC	AC	AC	CC	CC
3_14792698	3	14792698	A	G	GG	AG	AG	GG	AG	GG	AG	GG	AG	GG	AG	AG	AG	AG	AG	AG	AA	GG	AA	AG	AA	GG	AA	AG	AG	GG	GG	GG	AG	AG	AA	AG	AG	GG	AG	GG	GG	AA	GG	AG	GG	GG	AG	AA	AG
3_15220594	3	15220594	C	T	CC	CC	CC	CC	CC	CC	CC	CC	CC	CC	CC	CC	CC	CC	CC	CC	CC	CC	CC	CC	CC	CC	CC	CC	CC	CC	CC	CC	CC	CC	CC	CC	CC	CC	CC	CC	CC	CC	CC	CC	CC	CC	CC	CC	CC
3_15257724	3	15257724	T	C	TT	TT	TT	TT	TT	TT	TT	TT	TT	TT	TT	TT	TT	TT	TT	TT	TT	TT	TT	TT	TT	TT	TT	TT	TT	TT	TT	TT	TT	TT	TT	TT	TT	TT	TT	TT	TT	TT	TT	TT	TT	TT	TT	TT	TT
3_15418136	3	15418136	C	A	CA	CA	AA	CA	AA	CA	CC	CA	AA	AA	CC	AA	CA	CC	AA	AA	CA	CA	AA	CA	AA	AA	AA	CA	CA	AA	CC	CC	CA	CA	CC	CA	AA	AA	CA	CC	CC	AA	CA	AA	CA	AA	CC	CC	AA
3_15687357	3	15687357	G	A	GG	GG	GG	GG	GG	GG	GG	GG	GG	GG	GG	GG	GG	GG	GG	GG	GG	GG	GG	GG	GG	GG	GG	GG	GG	GG	GG	GG	GG	GG	GG	GG	GG	GG	GG	GG	GG	GG	GG	GG	GG	GG	GG	GG	GG
3_16087358	3	16087358	C	T	CC	CC	CT	CC	CC	CC	CC	CC	CT	CC	CC	CC	CC	CC	CC	CC	CC	CT	CC	CT	CC	CC	CC	CT	CC	CT	CC	CC	CC	CC	CC	CC	CC	CC	CT	CC	CC	CC	CC	CC	CC	CC	CC	CC	CC
3_16273383	3	16273383	T	C	CC	TC	CC	CC	TC	TC	TC	CC	CC	CC	TC	CC	TC	TC	CC	CC	CC	TC	CC	CC	CC	CC	CC	CC	TC	CC	CC	CC	TC	TC	TT	TC	CC	TC	CC	TC	TC	TC	CC	TC	CC	CC	TT	TT	CC
3_16514056	3	16514056	G	A	GG	GG	GG	GG	GG	GG	GG	GG	GG	GG	GG	GG	GG	GG	GG	GG	GG	GG	GG	GG	GG	GG	GG	GG	GG	GG	GG	GG	GG	GG	GG	GG	GG	GG	GG	GG	GG	GG	GG	GG	GG	GG	GG	GG	GG
3_16768240	3	16768240	T	C	TC	TT	TC	TC	TC	CC	TC	TC	CC	TC	TC	TT	TT	TC	TC	TC	TC	TC	TT	TT	TT	TC	CC	TC	TT	CC	TT	TT	TT	TT	TT	TT	TC	TC	TC	TT	TC	TC	TT	TC	TT	TT	TT	TT	TC
3_16985380	3	16985380	G	A	GG	AA	GA	GG	GA	GA	AA	GA	GA	GA	GG	GA	AA	GG	GG	GA	GA	AA	GG	GA	AA	AA	AA	GA	GA	AA	GG	GG	GA	AA	GA	GG	AA	AA	GA	GG	GG	GA	GA	GA	GA	AA	GA	GA	GA
3_17218203	3	17218203	G	T	TT	GT	GT	TT	GG	GT	GT	GT	GG	GG	TT	GT	GT	TT	GG	GT	GT	GT	GT	GT	GG	GG	GT	GT	TT	GG	GT	TT	TT	GT	GG	GG	GG	GG	GT	GT	GT	GT	GT	GG	GG	GG	GT	GG	TT
3_17523321	3	17523321	C	T	CC	TT	CC	CC	CC	CC	CC	CC	CC	CT	CC	CT	CT	CC	CT	CC	CC	TT	CT	CT	CC	CC	CC	CC	CC	CC	CC	CT	CC	CT	CT	CC	CC	CC	CC	CT	CC	CC	CC	CC	CT	CC	CT	CT	CT
3_17785557	3	17785557	G	T	TT	GT	GT	TT	TT	GT	TT	GT	GT	GT	TT	TT	GG	TT	TT	GT	GT	GT	TT	TT	GT	GG	GT	GT	GG	TT	GT	GT	GG	GG	GT	GG	GT	GT	GT	GT	GT	TT	GT	GT	GT	GG	GT	GT	TT
3_17907595	3	17907595	C	T	CC	CT	CC	CC	CT	CC	CC	CC	CC	CT	CT	CT	CT	CT	CC	CC	CC	CT	TT	CC	CC	CT	CC	CC	CC	TT	CC	CC	CC	CC	CT	CT	CC	CT	CC	CC	CC	CC	CC	CC	CC	CC	CC	CT	CC
3_18125836	3	18125836	T	G	TG	GG	GG	TT	TG	TG	GG	TG	GG	GG	TG	GG	GG	TG	GG	TG	GG	TG	TG	TG	GG	TG	TG	TG	GG	GG	GG	GG	GG	GG	TG	TT	GG	TG	TG	GG	GG	GG	GG	GG	TG	TG	GG	TG	TG
3_18300231	3	18300231	C	T	CC	CC	CC	CC	CT	CT	CT	CC	CT	CT	CC	CC	CC	CC	CC	CC	CC	CT	CC	CC	CC	CT	CT	CC	CC	CC	CC	CC	CC	CC	CC	CC	CC	CC	CC	CC	CC	CT	TT	CC	CT	CT	CC	CC	CT
3_18475228	3	18475228	T	G	TT	GG	GG	TT	TG	TT	TG	TG	TG	GG	TG	TT	GG	TG	GG	TG	GG	TG	TT	TG	GG	GG	TG	GG	GG	GG	TG	GG	GG	TG	TG	TG	GG	TG	GG	GG	GG	TG	GG	TT	GG	GG	TG	TG	TG
3_18714210	3	18714210	A	G	AG	AG	AG	AG	GG	AG	AG	GG	AG	AG	AG	AA	GG	AA	GG	GG	AG	GG	AA	AA	GG	GG	GG	AG	AG	GG	AG	AA	AG	GG	AG	GG	AG	GG	AG	AG	AG	GG	GG	AG	GG	GG	AG	AG	GG
3_19142702	3	19142702	A	G	GG	GG	GG	AG	AG	AG	GG	AG	AG	GG	AG	AG	GG	AA	GG	GG	AG	GG	AA	GG	AG	AG	GG	GG	AG	GG	GG	AG	AG	GG	AG	GG	GG	AG	GG	AG	AG	GG	GG	AG	GG	AG	AG	AG	GG
3_19378481	3	19378481	A	G	AA	AG	AA	AA	AG	AG	AG	AA	AA	GG	AG	AA	AA	AA	AG	AA	AG	AA	AA	AA	AA	AG	GG	AA	AA	AG	AG	AA	AA	AA	AA	AA	GG	AG	AA	AA	AG	AG	GG	AG	AG	AG	AA	AA	GG
3_19500037	3	19500037	G	T	GG	GT	GG	GG	GT	GG	GT	GG	GG	TT	GG	GG	GG	GG	GG	GG	GT	GG	GG	GG	GG	GT	GT	GG	GG	GT	GT	GG	GG	GG	GG	GG	GG	GG	GG	GG	GT	GT	TT	GT	GT	GG	GG	GG	GT
3_19588558	3	19588558	G	A	GA	GA	GA	GA	GA	GG	GG	AA	GG	GA	GG	GA	GG	GG	GG	GA	GA	GG	GG	GG	AA	AA	GA	GG	GG	GA	GG	GG	GG	GG	GG	GG	GG	GA	GG	GG	GA	GA	GG	AA	GA	GA	GG	GG	GA
3_19738183	3	19738183	T	C	TC	TT	TC	TT	TT	TT	TC	TT	TT	TC	TC	TT	TT	TT	TT	TC	TC	TT	TT	CC	TT	TT	TT	TC	CC	TC	CC	CC	CC	CC	TC	TC	TC	TC	TC	TC	CC	TC	TC	TT	TC	TC	CC	TC	TT
3_19951416	3	19951416	C	G	CC	CG	CG	CC	CC	CG	GG	CG	CC	CG	GG	CC	GG	CG	GG	CG	CG	GG	CC	GG	CC	CC	CG	CG	CG	CG	GG	GG	CG	CC	CC	GG	CG	GG	CG	CG	CC	CG	GG	CC	GG	CG	CG	CC	GG
3_20026326	3	20026326	C	T	CC	CT	CT	CC	CC	CT	CT	CT	TT	CC	TT	CC	TT	CT	CT	CC	CT	CT	CC	TT	CC	CC	CT	CC	CT	CC	CT	TT	CT	CC	CC	CC	TT	TT	CC	CT	CT	CC	CC	CC	CT	CT	CT	CC	TT
3_20400112	3	20400112	A	G	AG	AA	AG	AA	AA	AG	AA	AG	GG	AA	AG	AA	AG	AA	AG	AA	GG	AA	AG	AG	GG	AA	GG	AG	AG	AA	AG	GG	AG	AG	AG	AA	GG	GG	AG	GG	AG	AA	AA	AG	AG	AG	GG	AG	GG
3_20727527	3	20727527	G	T	GG	GG	GG	GG	GG	GG	GG	GG	GG	GG	GG	GG	GG	GG	GG	GG	GG	GG	GG	GG	GG	GG	GG	GG	GG	GG	GG	GG	GG	GG	GG	GG	GG	GG	GG	GG	GG	GG	GG	GG	GG	GG	GG	GG	GG
3_21038089	3	21038089	G	A	GG	GG	AA	GG	GG	GG	GG	GG	GA	GG	GG	GA	GG	GG	GA	GA	GG	GG	GA	GA	GA	GG	GG	GA	GG	GA	GA	GG	GG	GG	GG	GG	GA	GA	GA	GG	GG	GA	GG	GA	GA	GG	GG	GG	GA
3_21205578	3	21205578	A	G	AA	AG	AA	AA	AA	AG	AG	AG	AG	AG	AA	AG	GG	AA	AA	AG	AG	GG	GG	AG	GG	AA	GG	AG	AA	GG	AG	AA	AA	AG	GG	GG	AA	AG	AG	AA	GG	AG	AG	AG	GG	AA	AG	GG	AG
3_21255247	3	21255247	G	A	GA	AA	GA	AA	AA	AA	AA	AA	AA	AA	AA	GA	AA	AA	GA	AA	AA	AA	AA	GA	AA	AA	AA	AA	AA	AA	AA	AA	AA	AA	AA	AA	GA	AA	AA	AA	AA	GA	GA	GA	AA	GA	AA	AA	AA
3_21655317	3	21655317	G	A	GG	GG	GG	GG	GG	GG	GG	GG	GG	GG	GG	GG	GG	GG	GG	GG	GG	GG	GG	GG	GG	GG	GG	GG	GG	GG	GG	GG	GG	GG	GG	GG	GG	GG	GG	GG	GG	GG	GG	GG	GG	GG	GG	GG	GG
3_21955442	3	21955442	A	T	AA	AT	AA	AA	AT	AA	AA	AA	AA	AA	TT	AA	AT	AA	AA	AT	AT	AT	AA	AA	AA	AA	AA	AA	AA	AA	AA	AT	AA	AA	AA	AA	AA	AA	AA	AT	AA	AT	AA	TT	AA	AT	AA	AA	AA
3_22355516	3	22355516	T	A,C	AA	AA	AA	AA	AA	AA	AA	AA	AA	AA	AA	AA	AA	AA	AA	AA	AA	AA	AA	AA	AA	AA	AA	AA	AA	AA	TA	AA	AA	AA	AA	AA	AA	AA	AA	AA	AA	AA	AA	AA	AA	AA	AA	AA	AA
3_22441265	3	22441265	A	G	AG	AG	AG	AA	AG	AG	AG	AA	AG	AG	GG	AA	AA	AG	GG	AG	GG	AG	AG	GG	AA	AG	AG	AA	AA	GG	AG	AG	AA	AA	AA	GG	AG	AA	AA	AG	AA	AG	AA	AG	AA	AG	AA	AA	AG
3_22798665	3	22798665	T	G	TG	TT	TG	TG	TG	TG	GG	TG	TT	TT	TT	TG	TT	TT	TT	GG	TT	TT	TT	TT	GG	GG	TG	GG	TG	GG	TG	TT	TG	TG	TT	TG	TG	TG	GG	TT	TT	TG	TT	TG	GG	TG	TT	TT	GG
3_22911430	3	22911430	A	T	AT	AT	AT	AT	AT	AT	AT	AT	AT	TT	AT	TT	AA	AT	TT	TT	AA	AT	AT	AA	TT	TT	AT	AA	AT	TT	AT	AA	AT	AT	AA	AT	AT	AT	AA	AT	AT	AT	AT	TT	TT	TT	TT	AA	TT
3_23151610	3	23151610	A	G	AG	AA	GG	AG	AG	AG	AG	AG	GG	AG	AA	AG	AA	AA	AG	GG	AG	GG	AA	GG	GG	GG	GG	GG	AG	GG	AA	AA	AA	GG	GG	AG	GG	GG	GG	AA	AA	GG	GG	AG	GG	GG	AA	GG	GG
3_23152201	3	23152201	A	G	AG	AA	AG	AG	AG	AG	AG	AG	GG	AG	AA	GG	AA	AA	AG	AG	AG	GG	AG	AG	AG	GG	GG	AG	AG	GG	AA	AA	AG	GG	GG	AG	AG	GG	AG	AG	AA	AG	AG	AG	GG	GG	AA	GG	GG
3_23552267	3	23552267	T	C	TT	TC	TT	TT	TT	TC	TT	TT	TT	TC	CC	TC	TC	TC	TT	TT	TT	TT	TC	TC	TT	TT	TT	TT	TC	TT	TT	TT	TC	TC	CC	TT	TT	TT	TT	TC	TC	TT	TC	TT	TT	TC	TC	CC	TT
3_23641124	3	23641124	A	G	AG	AA	AA	AA	AA	AG	AA	AA	AA	AG	GG	AG	AA	AG	AA	AA	AA	AA	GG	AG	AA	AA	AA	AA	GG	AA	AA	AA	GG	GG	GG	AA	AA	AA	AA	AG	AA	AA	AG	AA	AA	AG	AA	GG	AA
3_24000304	3	24000304	A	G	AG	AG	GG	AG	AG	GG	AG	AG	AG	AG	AG	AA	GG	GG	AG	AA	AG	AG	AG	GG	GG	GG	GG	GG	AA	GG	AG	GG	AG	AA	AG	AG	GG	GG	GG	AG	AG	AG	AG	GG	AG	GG	AA	AG	GG
3_24349129	3	24349129	T	C	CC	TC	TT	CC	TT	TC	TC	TC	TT	TC	CC	TC	TC	CC	TC	TC	TC	TC	TC	TC	TT	TT	TT	TT	TC	TT	TT	TC	TC	CC	TC	TC	TT	TC	TT	TC	TC	TC	TC	TT	TC	TT	CC	TC	TT
3_24712166	3	24712166	G	A	GG	GA	GG	GG	GG	GG	GG	GA	GG	GA	GG	AA	GG	GG	GG	GG	GG	GG	GA	GG	GG	GG	GG	GG	GA	GG	AA	GA	GG	GA	GG	GG	GG	GG	GG	GG	GA	GG	GG	GG	GG	GG	GG	GG	GG
3_25199453	3	25199453	T	C	TT	TC	TT	TT	TT	TT	TT	TC	TT	TC	TT	TC	TC	TT	TT	TT	TT	TT	CC	TT	TT	TC	TC	TT	TC	TC	CC	TC	CC	TC	TT	TC	TT	TT	TT	CC	CC	TT	TT	TT	TC	TT	CC	TT	TT
3_25412830	3	25412830	T	C	TT	TC	TT	TT	TT	TT	TT	TC	TT	TC	TT	TC	TC	TT	TT	TT	TT	TT	CC	TT	TT	TC	TC	TT	TC	TC	CC	TC	CC	TC	TT	TC	TT	TT	TT	CC	CC	TT	TT	TT	TC	TT	CC	TT	TT
3_25847230	3	25847230	A	C	AC	AC	CC	AC	AC	AC	AC	CC	AC	CC	AA	AC	AA	AC	AC	AC	AC	CC	AA	CC	AC	AC	CC	AC	AA	CC	AA	AA	CC	AA	AA	AC	CC	CC	AC	AC	AA	AC	CC	AC	AC	CC	AC	AA	CC
3_26050045	3	26050045	G	C	GC	GG	CC	GC	GC	GC	GC	CC	GG	GG	GG	GC	GG	GG	GC	CC	GC	GC	GG	GC	GC	CC	GC	GC	GG	CC	GG	GG	GG	GG	GG	GG	CC	CC	GC	GG	GG	GC	CC	GC	GG	GC	GG	GG	CC
3_26165454	3	26165454	C	T	CT	CC	CT	CT	CT	CT	CT	TT	CT	CT	CC	CT	CC	CC	CT	TT	CT	CT	CC	CT	TT	TT	CT	CC	CC	CT	CC	CC	CC	CC	CC	CC	TT	CT	CC	CC	CC	CT	TT	CT	CC	TT	CC	CC	TT
3_26271521	3	26271521	A	G	AG	AA	AG	AG	AG	AG	AG	GG	AG	AG	AA	AG	AA	AA	AG	GG	AG	AG	AA	AG	GG	GG	AG	AA	AA	AG	AA	AA	AA	AA	AA	AA	GG	AG	AA	AA	AA	AG	GG	AG	AA	GG	AA	AA	GG
3_26490407	3	26490407	C	G	CC	CC	CC	CC	CG	CG	CG	CG	CG	CG	CC	CG	CC	CC	CC	CG	CG	CG	CC	CC	GG	GG	CG	CC	CC	CC	CC	CC	CC	CC	CC	CC	CG	CG	CC	CC	CC	GG	GG	CG	CC	GG	CC	CC	GG
3_26800647	3	26800647	T	C	TT	TT	TC	TT	TC	TC	TC	TC	TT	TC	TT	TC	TT	TT	TT	TC	TC	TC	TT	TT	TC	CC	TC	TT	TT	TT	TT	TT	TT	TT	TT	TT	TT	TC	TT	TT	TT	TT	CC	TC	TC	CC	TT	TT	CC
3_26940095	3	26940095	G	A	GA	AA	AA	AA	GA	AA	GA	AA	GA	AA	AA	GA	AA	GA	AA	AA	AA	GA	GG	GA	AA	AA	AA	AA	GA	AA	AA	AA	AA	GA	GG	GA	AA	AA	AA	AA	GG	AA	AA	AA	AA	AA	GA	GG	AA
3_27064271	3	27064271	C	A	CC	CC	CA	CC	CA	CA	CA	CA	CC	CA	CC	CA	CC	CC	CC	CA	CA	CA	CC	CC	CA	AA	CA	CC	CC	CC	CC	CC	CC	CC	CC	CC	CC	CA	CC	CC	CC	CC	AA	CA	CC	AA	CC	CC	AA
3_27139649	3	27139649	G	A	GA	AA	GG	GA	GG	GA	GA	GG	GG	GA	AA	GA	GA	AA	AA	GG	GA	GG	AA	GA	GG	GG	GG	GA	GA	GG	GA	AA	GA	GA	AA	GG	GG	GG	GA	GA	GA	GG	GG	GA	GG	GG	GA	AA	GG
3_27147015	3	27147015	T	G	TG	GG	TT	TG	TT	TG	TG	TT	TT	TG	GG	TG	TG	GG	GG	TT	TG	TT	GG	TG	TT	TT	TT	TG	TG	TT	TG	GG	TG	TG	GG	TT	TT	TT	TG	TG	TG	TT	TT	TG	TT	TT	TG	GG	TT
3_27351243	3	27351243	T	C	TC	CC	CC	CC	TC	CC	TT	CC	TT	CC	TC	TT	TC	TC	TT	TC	TC	CC	TT	TC	CC	CC	CC	CC	TC	CC	CC	TC	TT	TC	TT	TC	CC	CC	CC	TC	CC	CC	CC	TC	CC	CC	TC	TT	CC
3_27598285	3	27598285	G	A	GA	GA	GA	GA	GG	GA	GA	AA	GA	GA	GG	GG	GA	GG	GA	AA	GA	GG	GG	GA	GA	AA	GA	AA	GG	GA	GA	GG	GA	GG	GG	GA	AA	AA	AA	GA	GG	GA	GA	GA	GA	AA	GA	GG	AA
3_27676980	3	27676980	C	G	CG	CG	GG	CC	GG	CG	CG	CG	GG	CG	CG	CC	GG	CC	CG	CC	CC	GG	CC	CG	CG	GG	GG	GG	CC	CG	CG	CG	CG	CC	CC	GG	CG	CG	GG	CG	CC	GG	GG	CG	CG	GG	CG	CC	GG
3_28074824	3	28074824	T	C	TT	TT	TT	TT	TT	TT	TT	TT	TT	TT	TT	TT	TT	TT	TT	TT	TT	TT	TT	TT	TT	TT	TT	TT	TT	TT	TT	TT	TT	TT	TT	TT	TT	TT	TT	TT	TT	TT	TT	TT	TT	TT	TT	TT	TT
3_28155432	3	28155432	G	T	GG	GG	GG	GG	GG	GG	GG	GG	GG	GG	GG	GG	GG	GG	GG	GG	GG	GG	GG	GG	GG	GG	GG	GG	GG	GG	GG	GG	GG	GG	GG	GG	GG	GG	GG	GG	GG	GG	GG	GG	GG	GG	GG	GG	GG
3_28555507	3	28555507	A	T	TT	TT	AT	TT	AT	TT	TT	AT	TT	TT	TT	AT	AT	TT	TT	TT	TT	TT	AT	TT	TT	TT	TT	TT	TT	TT	TT	TT	TT	TT	TT	AT	TT	TT	TT	TT	AA	TT	TT	TT	TT	TT	AT	TT	TT
3_28596763	3	28596763	C	T	TT	CT	CT	TT	CT	CT	CT	CT	CC	CT	CT	CT	CC	CT	CT	TT	CT	CT	CT	CT	TT	CT	TT	CT	CC	CC	CT	CC	CC	CC	CT	CC	CT	CT	CT	CT	CC	CC	CT	TT	CT	CT	CC	CT	CC
3_29077015	3	29077015	A	C	AA	AA	AC	AA	AC	AC	AC	AA	CC	AC	AA	AA	AC	AA	AA	AC	AC	AA	AA	AC	AC	AA	AC	AA	AC	AA	AC	AC	AC	AC	AC	AC	AA	AC	AA	AA	CC	AA	AC	AC	AC	AA	AC	AC	AA
3_29456425	3	29456425	T	C	TT	TC	TT	TC	TC	TC	TT	TT	TT	CC	TC	TT	TT	TT	TC	TC	TT	TT	TC	TC	TT	TT	TT	TT	TC	TT	TT	TT	TC	TC	CC	TC	TC	TT	TT	TC	TT	TT	TC	CC	TT	TT	TC	CC	TT
3_29856511	3	29856511	G	A	GA	GA	GG	AA	AA	GA	AA	AA	AA	GA	GA	GG	AA	AA	GA	GA	GA	GA	GA	GA	GA	GG	GA	AA	AA	AA	GA	GG	GA	GA	GA	GG	GG	AA	AA	AA	AA	GA	AA	AA	GA	GA	AA	GA	AA
3_29946299	3	29946299	T	C	TT	TT	TT	TT	TT	TT	TT	TT	TT	TT	TC	TT	TT	TC	TT	TT	TC	TT	TT	TT	TC	TC	TC	TT	TT	TT	TC	CC	TC	TC	TC	TT	TT	TT	TT	TT	TT	TT	TT	TT	TC	TC	TT	TC	TT
3_30156943	3	30156943	G	A	GG	GG	GG	GG	GG	GA	GA	GA	GG	GA	GA	GA	GG	GG	GA	GG	AA	GA	GA	GG	GA	GG	GG	GG	GA	AA	GA	GA	GG	GG	GA	GG	GA	GG	GG	GG	GG	GA	GA	GA	GA	GG	GG	GA	GG
3_30337471	3	30337471	A	G	AG	AG	AA	AA	AG	AA	AG	AA	AA	AA	AA	AA	AG	AG	AA	AA	AA	AA	AA	AA	AA	AA	AA	AG	AG	AA	AA	AA	AA	AG	AA	AA	AA	AG	AG	AA	AG	AA	AA	AA	AA	AA	AA	AA	AG
3_30793064	3	30793064	T	G	GG	TG	TT	TG	GG	TG	TT	GG	TT	TG	GG	TG	TG	GG	TG	GG	TG	TG	GG	TG	TG	TG	TG	TG	TG	TT	TG	GG	GG	TG	TG	TG	TG	TT	TG	GG	GG	TT	TG	TT	GG	GG	GG	TG	TG
3_30929990	3	30929990	A	C	AA	AA	AC	AC	AA	AC	AC	AC	AC	AC	AA	AC	AA	AA	AA	AA	AC	AC	AA	AA	AC	AC	AC	AC	AC	AA	AA	AA	AA	AA	AA	AA	AA	AA	AC	AA	AA	AA	AC	AC	AC	AC	AA	AA	AA
3_31330253	3	31330253	C	G	CC	CC	CC	CC	CG	CC	CG	CC	CG	CC	CC	CC	CG	CC	CC	CC	CC	CC	CC	CC	CC	CC	CC	CC	CC	CC	CC	CC	CC	CG	CG	CC	CC	CC	CC	CC	CG	CG	CC	CC	CC	CC	CG	CG	CC
3_31557150	3	31557150	A	C	AA	AC	AC	AA	CC	AC	CC	AC	AC	AC	AA	AC	AC	AA	CC	AC	AC	AA	AC	AC	AC	AC	AC	CC	AC	CC	AC	AA	CC	AC	AC	CC	AC	CC	CC	AC	CC	CC	CC	AC	CC	AC	CC	AC	CC
3_31706398	3	31706398	C	A	CC	CC	CA	CC	CC	CA	CC	CC	CA	CC	CC	CC	CC	CC	CA	CA	CC	CC	CC	CC	CC	CC	CC	CA	CC	CC	CC	CC	CC	CA	CA	CA	CC	CA	CA	CC	CC	CC	AA	CC	CA	CC	CC	CA	AA
3_31857774	3	31857774	C	T	TT	TT	CT	TT	CT	CT	CT	CC	CT	TT	CT	CC	CC	TT	CT	CT	CT	CC	CC	TT	TT	CC	CC	CT	CT	CT	CT	CC	TT	CC	CC	CT	TT	CC	CT	TT	CT	CT	TT	CT	CT	CC	CT	CC	CC
3_32072070	3	32072070	T	C	TC	TC	TT	TC	TC	TT	TT	TC	TC	TC	TC	TC	TC	CC	TC	CC	TT	TC	TT	TT	TT	TT	CC	TT	TT	TT	TC	TC	TT	TT	TT	TT	TC	TC	TT	TT	TC	TT	CC	TC	TC	TT	TT	TT	TT
3_32545835	3	32545835	G	A	AA	GA	GG	AA	GA	GA	GA	AA	AA	GA	GA	GG	GG	GA	AA	GA	GA	GA	GG	GA	GA	AA	GA	AA	GA	GA	GA	GA	AA	GG	GG	GA	GA	GA	AA	AA	GA	AA	AA	GA	AA	AA	GA	GG	GA
3_32942587	3	32942587	C	T	CT	CC	CT	CT	CC	CT	CT	TT	CT	CC	CT	TT	CC	CT	CT	TT	TT	TT	CT	CT	CT	TT	TT	CT	CC	CT	CT	CC	CC	CC	CC	CC	TT	CT	CT	CC	CC	CT	TT	TT	TT	TT	CC	CC	CT
3_32958299	3	32958299	A	G	AG	AA	AG	AG	AA	AG	AG	GG	AG	AA	AG	GG	AA	AG	AG	GG	GG	GG	AG	AG	AG	GG	GG	AG	AA	AG	AG	AA	AA	AA	AA	AA	GG	AG	AG	AA	AA	AG	GG	GG	GG	GG	AA	AA	AG
3_33231089	3	33231089	C	T	CT	TT	CT	TT	CT	TT	TT	TT	TT	TT	CC	CT	CC	CT	TT	CT	CC	CT	CC	CT	TT	CT	CC	CC	CT	TT	CT	CC	CT	CT	CC	CT	CC	TT	CC	CC	CT	CT	TT	TT	CT	CT	CC	CC	TT
3_33621759	3	33621759	A	G	AG	AG	AG	AA	AA	GG	AG	AG	AG	AG	AA	AG	AA	AG	AG	AA	AG	AA	AA	AG	GG	GG	AG	AG	AA	AG	GG	AG	AA	AA	AA	AA	AG	GG	AG	AG	AA	GG	AG	GG	GG	GG	AA	AA	GG
3_33630698	3	33630698	T	C	TC	TC	TC	TT	TT	CC	TC	TC	TC	TC	TT	TC	TT	TC	TC	TT	TC	TT	TT	TC	CC	CC	TC	TC	TT	TC	CC	TC	TT	TT	TT	TT	TC	CC	TC	TC	TT	CC	TC	CC	CC	CC	TT	TT	CC
3_33630699	3	33630699	C	T	CT	CT	CT	CC	CC	TT	CT	CT	CT	CT	CC	CT	CC	CT	CT	CC	CT	CC	CC	CT	TT	TT	CT	CT	CC	CT	TT	CT	CC	CC	CC	CC	CT	TT	CT	CT	CC	TT	CT	TT	TT	TT	CC	CC	TT
3_33842407	3	33842407	G	A	GA	GA	GG	GG	GG	GA	GG	GG	GG	GA	GG	GA	GG	GA	GG	GG	GG	GG	GA	GG	AA	AA	GA	GA	GA	GA	AA	GA	GA	GA	GG	GG	GA	AA	GA	GA	AA	GG	GA	GA	GG	AA	AA	GG	GA
3_34150959	3	34150959	T	C	TC	TT	TC	CC	TT	TT	CC	TC	TT	TT	TT	TC	TC	TC	TC	CC	TT	TC	TC	TT	TT	TT	TT	TC	TC	CC	TC	TT	TC	TC	TT	TT	TC	TT	TC	CC	CC	TT	TC	TT	TT	TC	CC	TT	TT
3_34446017	3	34446017	C	T	CC	CC	CT	CC	CC	CT	CC	CC	CC	CC	CT	CT	CC	CC	CT	CC	CC	CC	CT	CT	CC	CT	CT	CC	CC	CC	CT	CT	CT	CC	CC	CC	CC	CC	CC	CT	CT	CT	CC	CC	CT	CT	CT	CC	CT
3_34717288	3	34717288	C	A	CA	CA	AA	CC	CA	CA	CC	CA	CA	CA	CA	AA	AA	CC	AA	CC	AA	CA	AA	AA	CC	AA	CA	CA	CC	CA	CA	CA	CA	CC	CC	AA	CC	CA	CA	CA	AA	AA	CA	AA	AA	AA	CA	CC	AA
3_34961813	3	34961813	T	C	TT	TT	TT	TT	TT	TT	TT	TT	TT	TT	TT	TT	TT	TT	TT	TT	TT	TT	TT	TT	TT	TT	TT	TT	TT	TT	TT	TT	TT	TT	TT	TT	TT	TT	TT	TT	TT	TT	TT	TT	TT	TT	TT	TT	TT
3_35387666	3	35387666	A	G	AG	GG	AG	GG	AG	AG	GG	AG	AG	GG	AG	GG	GG	GG	GG	GG	AG	GG	GG	AG	GG	GG	AG	GG	AG	GG	AG	AG	AG	GG	GG	AA	GG	AG	GG	AG	GG	AG	AG	GG	AG	GG	AG	GG	GG
3_35775950	3	35775950	C	A	CA	CC	CC	CA	CA	CC	CA	CC	AA	CC	CA	CC	CA	CC	CC	CC	CA	CC	CC	CC	CC	CC	CA	CA	CA	CA	AA	CA	CC	CC	CC	AA	CA	CA	CA	CA	CA	CA	CA	CC	CC	CC	CC	CC	CA
3_35963636	3	35963636	T	C	CC	CC	CC	TC	CC	TC	TC	TC	TT	CC	TC	TC	TT	TC	CC	CC	CC	CC	TC	CC	CC	TC	CC	CC	CC	TC	TC	CC	CC	CC	CC	TC	CC	TC	CC	TC	TC	TC	CC	TC	CC	TC	TC	CC	CC
3_36087650	3	36087650	A	G	AG	GG	GG	AG	GG	AG	GG	AG	AG	GG	AG	GG	AG	AA	GG	AA	AG	AG	AG	GG	GG	GG	AG	AG	AG	AG	GG	AG	AG	AG	GG	AG	GG	GG	AG	AG	AA	GG	GG	AG	AG	GG	AG	GG	GG
3_36146932	3	36146932	G	A	GG	GA	GG	GG	GG	GG	GG	GG	GA	GA	GA	AA	GG	GG	AA	GG	GA	GG	AA	AA	GA	GG	GA	GA	GG	GA	GA	GA	AA	GG	GG	GA	GG	GA	GA	AA	GG	GG	GG	GG	GA	GA	GA	GG	AA
3_36570136	3	36570136	T	C	TC	CC	CC	TC	CC	TT	CC	TT	CC	CC	CC	CC	CC	TC	CC	TC	CC	TC	CC	CC	TC	TC	CC	TC	CC	TC	CC	CC	CC	CC	CC	TC	TC	TC	TC	CC	CC	CC	TT	TT	CC	TT	CC	CC	CC
3_36694042	3	36694042	G	A	GA	GA	GA	GA	GA	AA	AA	AA	GA	GA	GA	AA	GG	GA	GA	AA	GG	GA	GA	GA	AA	AA	AA	AA	GG	GA	GA	GG	GG	GA	AA	GG	AA	AA	AA	GG	GA	GA	AA	GA	GA	AA	GG	AA	GA
3_36957035	3	36957035	A	G	AA	AA	AG	AG	AA	GG	GG	AA	GG	AA	AA	AG	AA	AA	AG	GG	AG	GG	AA	AA	GG	GG	AG	AG	AA	AG	AA	AG	AA	AA	AA	AA	AG	GG	AG	AA	AA	AG	GG	AG	AG	GG	AA	AA	AG
3_37331261	3	37331261	A	G	AG	GG	AA	AG	AG	AA	AA	AA	AG	GG	AA	AG	AA	AG	AA	AG	AA	GG	GG	AA	AA	AG	AA	AG	AG	AA	GG	GG	GG	AA	AA	AG	AA	GG	AG	AG	AA	AA	AG	GG	AA	AA	AA	AA	AA
3_37604480	3	37604480	T	C	CC	TC	TC	TC	TC	CC	TC	TC	CC	TC	TC	TT	TC	TC	CC	TC	TC	TC	TT	CC	CC	CC	TC	TC	CC	TT	TC	TC	TC	CC	CC	TC	CC	TC	TC	CC	CC	CC	TC	CC	CC	CC	CC	CC	CC
3_37747319	3	37747319	G	T	TT	GG	TT	GT	TT	GT	GG	TT	GG	GG	GT	GG	TT	GT	GT	GT	TT	GT	GG	TT	TT	TT	GT	TT	TT	GT	GT	TT	GT	GT	GG	GT	TT	GT	TT	GT	GT	GT	TT	TT	TT	TT	TT	GG	TT
3_38229834	3	38229834	G	A	GG	GG	GG	GG	GG	GG	GG	GG	GG	GG	GG	GG	GG	GG	GG	GG	GG	GG	GG	GG	GG	GG	GG	GG	GG	GG	GG	GG	GG	GG	GG	GG	GG	GG	GG	GG	GG	GG	GG	GG	GG	GG	GG	GG	GG
3_38630385	3	38630385	T	G	TG	TG	TG	TG	TG	TG	GG	TG	TG	TG	GG	TG	TT	TT	TG	TT	TG	TT	TG	TT	TG	TT	TT	TT	TG	TG	TT	TG	GG	TG	GG	GG	GG	GG	TT	GG	GG	TG	TT	GG	TG	TT	TT	GG	TT
3_38864064	3	38864064	C	T	CC	CC	CC	CC	CC	CC	CC	CC	CC	CC	CC	CC	CC	CC	CC	CC	CC	CC	CC	CC	CC	CC	CC	CC	CC	CC	CC	CC	CC	CC	CC	CC	CC	CC	CC	CC	CC	CC	CC	CC	CC	CC	CC	CC	CC
3_39016615	3	39016615	T	C	TC	CC	CC	TC	TC	CC	TC	CC	TT	CC	TC	CC	TT	CC	TC	CC	TC	TC	TC	TC	CC	TT	CC	TC	TT	CC	TC	TT	TC	TT	TT	TC	CC	CC	TC	TC	TT	TC	TC	CC	CC	TC	TT	TT	TC
3_39340060	3	39340060	C	T	TT	TT	CT	TT	TT	TT	CT	CT	CC	TT	CC	CT	CC	TT	CT	CT	TT	CT	TT	TT	CT	TT	TT	CT	TT	TT	TT	TT	TT	CT	CC	CT	TT	TT	CT	TT	CC	TT	TT	CC	CT	TT	TT	CC	TT
3_39728863	3	39728863	G	A	GG	GG	GG	GG	GG	GA	GA	GG	GG	GG	GA	GG	GG	GA	GA	GG	GA	GA	GG	GG	GA	GG	GG	GG	GG	GG	GG	GG	GG	GG	GG	GA	GG	GA	GG	GG	GG	GG	GG	GA	GG	GG	GG	GG	GA
3_40016495	3	40016495	T	G	GG	GG	GG	TG	TG	GG	TG	TG	GG	GG	GG	TG	TG	GG	GG	TG	GG	TG	GG	TG	GG	GG	TG	GG	GG	GG	GG	GG	GG	GG	GG	TG	GG	GG	GG	GG	GG	TG	GG	GG	GG	GG	GG	GG	TG
3_40265544	3	40265544	T	C	CC	TC	TT	TC	TT	TT	TT	TC	TC	TC	TT	TC	TT	TC	TT	TT	TC	TT	TC	TT	TT	TT	TT	TC	TT	TT	TC	TC	TC	TT	TT	TC	TT	TT	TC	TC	TT	TT	TT	TT	TT	TT	TT	TT	TT
3_40640735	3	40640735	C	T	TT	CT	CT	CT	TT	CC	TT	TT	TT	CT	CT	TT	CC	TT	TT	CT	TT	CC	TT	CT	TT	CC	CT	CC	CT	CT	CT	TT	TT	TT	TT	CT	TT	CT	CC	TT	TT	TT	TT	TT	TT	CT	TT	TT	TT
3_41041035	3	41041035	A	G	AA	AA	AA	AG	AA	AA	AA	AA	AG	AA	AA	AA	AA	AG	AA	AG	AA	AG	AA	AA	AA	AA	AG	AA	AA	AA	AA	AA	AA	AA	AA	AA	AA	AA	AA	AA	AA	AA	AA	AA	AA	AA	AA	AA	AA
3_41102358	3	41102358	A	G	AA	AA	AA	AA	AA	AA	AA	AA	AA	AA	AA	AA	AA	AA	AA	AA	AA	AA	AA	AA	AA	AA	AA	AA	AA	AA	AA	AA	AA	AA	AA	AA	AA	AA	AA	AA	AA	AA	AA	AA	AA	AA	AA	AA	AA
3_41102663	3	41102663	A	T	AA	AA	AA	AA	AA	AA	AA	AA	AA	AA	AA	AA	AA	AA	AA	AA	AA	AA	AA	AA	AA	AA	AA	AA	AA	AA	AA	AA	AA	AA	AA	AA	AA	AA	AA	AA	AA	AA	AA	AA	AA	AA	AA	AA	AA
3_41103341	3	41103341	A	G	AA	AA	AA	AA	AA	AA	AA	AA	AA	AA	AA	AA	AA	AA	AA	AA	AA	AA	AA	AA	AA	AA	AA	AA	AA	AA	AA	AA	AA	AA	AA	AA	AA	AA	AA	AA	AA	AA	AA	AA	AA	AA	AA	AA	AA
3_41103366	3	41103366	G	A	GG	GG	GG	GG	GG	GG	GG	GG	GG	GG	GG	GG	GG	GG	GG	GG	GG	GG	GG	GG	GG	GG	GG	GG	GG	GG	GG	GG	GG	GG	GG	GG	GG	GG	GG	GG	GG	GG	GG	GG	GG	GG	GG	GG	GG
3_41103660	3	41103660	A	G	AA	AA	AA	AA	AA	AA	AA	AA	AA	AA	AA	AA	AA	AA	AA	AA	AA	AA	AA	AA	AA	AA	AA	AA	AA	AA	AA	AA	AA	AA	AA	AA	AA	AA	AA	AA	AA	AA	AA	AA	AA	AA	AA	AA	AA
3_41103661	3	41103661	T	G	TT	TT	TT	TT	TT	TT	TT	TT	TT	TT	TT	TT	TT	TT	TT	TT	TT	TT	TT	TT	TT	TT	TT	TT	TT	TT	TT	TT	TT	TT	TT	TT	TT	TT	TT	TT	TT	TT	TT	TT	TT	TT	TT	TT	TT
3_41103668	3	41103668	C	T	CC	CC	CC	CC	CC	CC	CC	CC	CC	CC	CC	CC	CC	CC	CC	CC	CC	CC	CC	CC	CC	CC	CC	CC	CC	CC	CC	CC	CC	CC	CC	CC	CC	CC	CC	CC	CC	CC	CC	CC	CC	CC	CC	CC	CC
3_41103673	3	41103673	A	T	AA	AA	AA	AA	AA	AA	AA	AA	AA	AA	AA	AA	AA	AA	AA	AA	AA	AA	AA	AA	AA	AA	AA	AA	AA	AA	AA	AA	AA	AA	AA	AA	AA	AA	AA	AA	AA	AA	AA	AA	AA	AA	AA	AA	AA
3_41108491	3	41108491	C	T	CC	CC	CC	CC	CC	CC	CC	CC	CC	CC	CC	CC	CC	CC	CC	CC	CC	CC	CC	CC	CC	CC	CC	CC	CC	CC	CC	CC	CC	CC	CC	CC	CC	CC	CC	CC	CC	CC	CC	CC	CC	CC	CC	CC	CC
3_41108547	3	41108547	C	T	CC	CC	CC	CC	CC	CC	CC	CC	CC	CC	CC	CC	CC	CC	CC	CC	CC	CC	CC	CC	CC	CC	CC	CC	CC	CC	CC	CC	CC	CC	CC	CC	CC	CC	CC	CC	CC	CC	CC	CC	CC	CC	CC	CC	CC
3_41108586	3	41108586	T	C	TT	TT	TT	TT	TT	TT	TT	TT	TT	TT	TT	TT	TT	TT	TT	TT	TT	TT	TT	TT	TT	TT	TT	TT	TT	TT	TT	TT	TT	TT	TT	TT	TT	TT	TT	TT	TT	TT	TT	TT	TT	TT	TT	TT	TT
3_41151034	3	41151034	G	A	GG	GG	GG	GG	GG	GG	GG	GG	GG	GG	GG	GG	GG	GG	GG	GG	GG	GG	GG	GG	GG	GG	GG	GG	GG	GG	GG	GG	GG	GG	GG	GG	GG	GG	GG	GG	GG	GG	GG	GG	GG	GG	GG	GG	GG
3_41155691	3	41155691	G	A	GG	GG	GG	GG	GG	GG	GG	GG	GG	GG	GG	GG	GG	GG	GG	GG	GG	GG	GG	GG	GG	GG	GG	GG	GG	GG	GG	GG	GG	GG	GG	GG	GG	GG	GG	GG	GG	GG	GG	GG	GG	GG	GG	GG	GG
3_41163010	3	41163010	T	C	TT	TT	TT	TT	TT	TT	TT	TT	TT	TT	TT	TT	TT	TT	TT	TT	TT	TT	TT	TT	TT	TT	TT	TT	TT	TT	TT	TT	TT	TT	TT	TT	TT	TT	TT	TT	TT	TT	TT	TT	TT	TT	TT	TT	TT
3_41163079	3	41163079	C	T	CC	CC	CC	CC	CC	CC	CC	CC	CC	CC	CC	CC	CC	CC	CC	CC	CC	CC	CC	CC	CC	CC	CC	CC	CC	CC	CC	CC	CC	CC	CC	CC	CC	CC	CC	CC	CC	CC	CC	CC	CC	CC	CC	CC	CC
3_41180152	3	41180152	T	C	TT	TT	TT	TT	TT	TT	TT	TT	TT	TT	TT	TT	TT	TT	TT	TT	TT	TT	TT	TT	TT	TT	TT	TT	TT	TT	TT	TT	TT	TT	TT	TT	TT	TT	TT	TT	TT	TT	TT	TT	TT	TT	TT	TT	TT
3_41180195	3	41180195	G	A	GG	GG	GG	GG	GG	GG	GG	GG	GG	GG	GG	GG	GG	GG	GG	GG	GG	GG	GG	GG	GG	GG	GG	GG	GG	GG	GG	GG	GG	GG	GG	GG	GG	GG	GG	GG	GG	GG	GG	GG	GG	GG	GG	GG	GG
3_41180197	3	41180197	C	T	CC	CC	CC	TT	CC	CC	CC	CC	CT	CC	CC	CC	CC	CC	CC	CT	CC	CT	CC	CC	CC	CC	CT	CC	CT	CC	CC	CC	CC	TT	TT	CC	CC	CC	CC	CC	CT	CC	CC	CC	CC	CC	TT	TT	CC
3_41180248	3	41180248	T	C	TT	TT	TT	TT	TT	TT	TT	TT	TT	TT	TT	TT	TT	TT	TT	TT	TT	TT	TT	TT	TT	TT	TT	TT	TT	TT	TT	TT	TT	TT	TT	TT	TT	TT	TT	TT	TT	TT	TT	TT	TT	TT	TT	TT	TT
3_41180483	3	41180483	T	C	TT	TT	TT	TT	TT	TT	TT	TT	TT	TT	TT	TT	TT	TT	TT	TT	TT	TT	TT	TT	TT	TT	TT	TT	TT	TT	TT	TT	TT	TT	TT	TT	TT	TT	TT	TT	TT	TT	TT	TT	TT	TT	TT	TT	TT
3_41180633	3	41180633	G	A	GG	GG	GG	GG	GG	GG	GG	GG	GG	GG	GG	GG	GG	GG	GG	GG	GG	GG	GG	GG	GG	GG	GG	GG	GG	GG	GG	GG	GG	GG	GG	GG	GG	GG	GG	GG	GG	GG	GG	GG	GG	GG	GG	GG	GG
3_41180659	3	41180659	C	T	CC	CC	CC	CC	CC	CC	CC	CC	CC	CC	CC	CC	CC	CC	CC	CC	CC	CC	CC	CC	CC	CC	CC	CC	CC	CC	CC	CC	CC	CC	CC	CC	CC	CC	CC	CC	CC	CC	CC	CC	CC	CC	CC	CC	CC
3_41180833	3	41180833	G	A	GG	GG	GG	GG	GG	GG	GG	GG	GG	GG	GG	GG	GG	GG	GG	GG	GG	GG	GG	GG	GG	GG	GG	GG	GG	GG	GG	GG	GG	GG	GG	GG	GG	GG	GG	GG	GG	GG	GG	GG	GG	GG	GG	GG	GG
3_41482801	3	41482801	T	A	TT	TT	TA	TA	TT	TA	TA	TA	TT	TT	TT	TT	TA	TT	TT	AA	TA	TA	TT	AA	TT	TA	TT	TA	TA	TT	TA	TT	TT	AA	AA	TA	TA	AA	TA	TT	TT	TT	TT	TT	AA	TA	AA	AA	TA
3_41576288	3	41576288	G	A	GA	GA	AA	AA	GA	AA	GA	AA	GA	GA	GG	AA	GA	AA	GG	AA	AA	AA	GA	AA	AA	AA	AA	AA	GA	AA	GA	GG	GG	AA	AA	GG	AA	AA	AA	GG	GG	AA	AA	AA	AA	AA	AA	AA	GA
3_41911798	3	41911798	G	C	GC	GG	CC	GC	GG	CC	CC	CC	GC	GG	GC	GC	CC	GC	CC	GC	GC	CC	GG	CC	GC	CC	CC	CC	GC	CC	CC	GC	GC	CC	CC	GC	CC	CC	CC	GC	GC	CC	GC	CC	CC	CC	CC	CC	CC
3_42311990	3	42311990	T	C	CC	CC	CC	CC	CC	CC	TC	CC	CC	CC	CC	CC	CC	CC	TC	CC	CC	CC	CC	CC	CC	CC	CC	CC	CC	CC	CC	CC	CC	CC	CC	TC	CC	CC	CC	CC	CC	CC	CC	CC	CC	CC	CC	CC	TC
3_42461106	3	42461106	C	T	CC	CC	CC	CC	CT	CT	CC	CC	CT	CC	CC	CC	CT	CC	CC	CT	CC	CT	CC	CC	CC	TT	CT	CT	CT	CC	CT	CC	CC	TT	TT	CC	CC	CT	CT	CC	CC	CC	CT	CT	CT	TT	TT	TT	CT
3_42861182	3	42861182	C	A	AA	CA	AA	AA	AA	CA	AA	AA	CA	CA	CC	AA	CA	AA	CA	AA	AA	AA	AA	CA	AA	CA	AA	AA	CA	AA	AA	AA	AA	CC	CC	CA	AA	AA	AA	AA	CA	AA	AA	CC	CA	CC	CC	CC	CA
3_42906674	3	42906674	A	G	AA	AA	AA	AA	AA	AA	AA	AA	AA	AA	AA	AA	AA	AA	AA	AA	AA	AA	AA	AA	AA	AA	AA	AA	AA	AA	AA	AA	AA	AA	AA	AA	AA	AA	AA	AA	AA	AA	AA	AA	AA	AA	AA	AA	AA
3_43121162	3	43121162	G	C	GG	GG	GG	GC	GC	GG	GG	GG	GG	GG	GG	GG	GG	GG	GG	GG	GG	GG	GC	GG	GG	GC	GG	GG	GG	GG	CC	GC	CC	GG	GG	GG	GG	GG	GG	GC	GC	GG	GG	GG	GC	GG	GG	GG	GG
3_43284804	3	43284804	C	T	CC	CT	CC	CC	CT	CC	CC	CT	CC	CT	CT	CC	CC	CT	CC	CC	CC	CC	CC	CC	CT	CC	CT	CC	CC	CC	CT	CT	CC	CC	CC	CC	CC	CT	CC	CC	CC	CC	CC	CC	CT	CC	CC	CC	CC
3_43444997	3	43444997	A	G	AG	AG	AA	AG	GG	AA	AG	AA	GG	AG	AG	AA	AG	AG	AG	AG	AA	GG	AA	AA	AA	AA	GG	AA	GG	AG	AG	AA	GG	AG	AA	GG	GG	AG	AA	GG	GG	AA	AG	AA	AG	AA	GG	AA	AG
3_43602117	3	43602117	T	C	TT	TC	TT	TT	TC	TT	TT	TT	TC	TC	TT	TT	TC	TT	TT	TT	TT	TC	TT	TC	TT	TT	TC	TT	TT	TC	TC	TT	TT	TT	TT	TT	CC	TT	TT	TT	TT	TT	CC	TT	CC	TC	TT	TT	TT
3_43754679	3	43754679	C	T	CT	CT	CT	TT	TT	CT	CT	TT	CC	CT	CT	TT	TT	TT	TT	TT	CT	TT	TT	TT	TT	TT	CT	CT	CT	CC	CT	TT	CT	CT	TT	CT	CC	TT	CT	CT	CT	TT	CT	TT	CT	TT	CC	TT	TT
3_44154722	3	44154722	C	T	CT	CC	CC	TT	CC	TT	CT	TT	CC	CC	TT	TT	CT	CT	CT	CT	CT	TT	TT	CT	TT	TT	CC	CT	CT	CT	CT	TT	CT	CT	TT	CT	CC	CT	CT	CT	CT	CT	CT	TT	CT	TT	CC	TT	TT
3_44508169	3	44508169	A	C	AC	AA	CC	AC	CC	AC	AA	CC	CC	AA	CC	CC	CC	CC	AA	AC	CC	AA	CC	CC	AC	AA	AC	CC	CC	AC	CC	AC	AC	AA	CC	AC	CC	AC	CC	AC	AC	CC	AC	CC	AC	AC	CC	CC	AA
3_44732032	3	44732032	G	A	GG	GA	AA	GG	GA	GA	AA	GA	GA	GA	GA	GG	GA	GA	GA	GA	GA	GA	GG	GA	GA	GA	AA	GA	GG	GA	GA	GA	GA	GA	GG	GG	AA	GA	GA	AA	GG	AA	AA	AA	AA	GA	GG	GG	GG
3_45137694	3	45137694	C	T	CC	TT	TT	CT	TT	CT	TT	TT	TT	TT	CC	TT	CT	CT	CT	TT	CC	TT	CT	TT	TT	TT	TT	TT	CT	CC	CT	CT	CC	CC	CC	CC	TT	TT	TT	CT	CC	TT	CT	TT	TT	CT	CC	CC	CT
3_45537759	3	45537759	G	A	GG	GG	GG	GG	GG	GG	GG	GG	GG	GG	GG	GG	GG	GG	GA	GG	GG	GG	GG	GG	GG	GG	GG	GG	GG	GG	GG	GG	GG	GG	GG	GG	GG	GG	GG	GG	GG	GG	GG	GG	GG	GG	GG	GG	GA
3_45663866	3	45663866	G	A	GG	GG	GG	GG	GG	GA	GA	GG	GG	GG	GA	GG	GG	GA	GG	GG	GA	GG	GG	GG	GG	GG	GG	GG	GG	GG	GG	GG	GG	GG	GG	GA	GG	GG	GG	GG	GG	GG	GA	GG	GA	GG	GG	GG	GG
3_45960313	3	45960313	C	T	TT	TT	TT	TT	TT	TT	TT	TT	CT	TT	TT	TT	TT	TT	TT	TT	TT	TT	TT	TT	CT	CT	TT	TT	TT	CT	TT	TT	TT	TT	TT	TT	TT	TT	TT	CT	TT	TT	CT	TT	CT	CC	TT	TT	TT
3_46426237	3	46426237	G	C	GC	GG	GC	GC	GC	GC	GC	GG	GC	GG	CC	GG	GG	GC	GG	GC	GC	GG	GG	GG	GC	GG	GC	GC	GC	GG	GG	GC	GC	GG	GG	GC	GG	GC	GC	GC	GG	GG	GG	GC	GG	GG	CC	GG	GG
3_46826310	3	46826310	T	C	TT	TT	CC	TT	TC	TC	TT	TC	TT	TT	TT	TC	TC	TT	TC	TC	TC	TT	TT	TC	CC	CC	TC	TC	TT	TT	TC	TC	TT	TT	TT	TT	CC	TC	TC	TT	TT	TC	TC	CC	TC	CC	TT	TT	TC
3_47177656	3	47177656	C	A	CC	CA	CA	CA	AA	CA	CA	CA	CC	CA	CA	CA	CC	CA	CC	CA	CA	CA	CA	CA	AA	CC	CC	CA	CA	CC	CC	CC	AA	CA	CC	CC	CC	CA	CA	AA	CC	CA	CC	CC	CC	CC	AA	CC	CC
3_47323010	3	47323010	A	G	AA	AG	AG	AA	GG	AA	GG	AG	AA	AG	AA	AG	AG	AA	AA	AA	AA	AG	AA	GG	AG	AG	AA	AG	AA	AG	AA	AG	AA	AA	AA	AG	AG	AG	AG	AA	AA	GG	AA	AG	AG	GG	AA	AA	AA
3_47740913	3	47740913	A	G	GG	GG	GG	AG	GG	GG	AG	GG	GG	GG	AG	GG	GG	GG	AG	GG	GG	GG	AG	GG	GG	GG	GG	GG	AG	GG	GG	GG	GG	AG	GG	AA	GG	GG	GG	AG	AG	GG	GG	GG	GG	GG	AA	GG	AG
3_48008080	3	48008080	A	C	AC	AC	AC	AC	AA	AA	AA	AC	AC	AC	CC	AA	AA	AC	AC	AA	AC	AA	AC	AC	AA	AC	AA	AC	AC	AA	AA	AC	CC	CC	CC	CC	AC	AC	AC	CC	CC	AA	AA	AA	AC	AC	AA	CC	CC
3_48278506	3	48278506	T	C	TT	TT	TC	TC	TT	TC	TT	TT	TT	TC	TT	TC	TC	TT	TT	TC	TC	TC	TT	TT	TT	TC	TC	TT	TT	TT	TT	TT	TT	TT	TT	TT	TC	TC	TT	TT	TT	TT	TC	TC	TC	TC	TT	TT	TC
3_48466790	3	48466790	G	A	AA	AA	GG	GA	AA	GA	AA	GA	GA	GA	AA	GA	GA	GA	AA	GA	GA	GA	AA	GG	GA	GG	GA	GA	AA	GA	GA	GA	AA	AA	AA	GA	GG	GA	GA	AA	GA	AA	GG	GA	GG	GG	AA	AA	GA
3_48656401	3	48656401	A	G	AA	AA	AA	AA	AA	AA	AA	AA	AA	AA	AA	AA	AA	AA	AA	AA	AA	AA	AA	AA	AA	AA	AA	AA	AA	AA	AA	AA	AA	AA	AA	AA	AA	AA	AA	AA	AA	AA	AA	AA	AA	AA	AA	AA	AA
3_48694695	3	48694695	C	A	CC	CC	CC	CC	CC	CC	CC	CC	CC	CC	CC	CC	CC	CC	CC	CC	CC	CC	CC	CC	CC	CC	CC	CC	CC	CC	CC	CC	CC	CC	CC	CC	CC	CC	CC	CC	CC	CC	CC	CC	CC	CC	CC	CC	CC
3_49096641	3	49096641	C	T	TT	CT	TT	TT	TT	TT	TT	TT	TT	CT	TT	TT	TT	TT	TT	TT	TT	TT	TT	TT	TT	TT	TT	TT	TT	TT	TT	TT	TT	TT	TT	TT	TT	TT	TT	TT	TT	TT	TT	TT	TT	TT	TT	TT	TT
3_49504355	3	49504355	A	C	AC	AC	AA	CC	AC	AA	AA	AA	AA	AA	AA	AA	CC	AA	AA	AC	AC	AC	AA	AC	AA	AC	CC	AA	AA	AC	AC	AC	AC	AA	AA	AC	AC	AA	AA	AC	AC	AA	AC	AA	AC	AA	AA	AA	AA
3_49743335	3	49743335	G	T	GT	GT	TT	TT	TT	GT	GT	TT	GT	GT	GT	GG	TT	TT	GG	GT	TT	TT	GG	TT	TT	GG	TT	TT	GG	TT	GT	GT	GT	GG	GG	GT	GT	GT	TT	GG	GG	TT	TT	GT	GT	GG	GG	GG	GT
3_50119653	3	50119653	T	G	TG	TT	TT	TG	TT	TG	TG	TT	TG	TT	TT	GG	TT	TT	TG	TG	TG	TT	TG	TT	TT	TG	TT	TT	TG	TG	TG	TG	TG	TT	TT	TG	TG	TT	TT	TG	TT	TT	TT	TG	TT	GG	TG	TT	TG
3_50251267	3	50251267	G	A	AA	GG	GG	AA	GA	GA	GA	GA	GA	GG	GG	AA	AA	GA	AA	AA	GA	AA	GA	GA	GA	GA	AA	GG	AA	GA	GA	GA	AA	AA	GG	AA	AA	GG	GG	AA	GA	GG	GG	GA	GA	GA	AA	GG	AA
3_50654615	3	50654615	G	T	GT	GG	TT	GG	GT	GT	GT	GT	GT	GT	TT	TT	GT	TT	GT	GT	GT	GT	GT	GT	GT	TT	GG	TT	GT	TT	GT	GT	GT	GG	TT	GT	GT	GT	TT	GG	GT	GT	GT	GT	GT	GT	GT	TT	TT
3_51190527	3	51190527	C	T	CT	CT	CT	CT	TT	CT	CT	CC	TT	CT	TT	TT	CT	CC	CT	TT	CC	CT	TT	CT	CT	TT	CT	TT	TT	CT	CT	CT	CC	CT	TT	TT	CC	CT	TT	CC	CT	CT	CC	CT	CT	TT	TT	TT	CT
3_51410575	3	51410575	C	T	CC	CC	TT	CT	CT	CT	CT	CC	CC	CT	CT	CT	CT	CC	CT	TT	CT	CT	CC	TT	CT	CC	CC	TT	CC	CC	CT	CC	CT	CC	CC	CC	CT	CT	TT	CC	CC	TT	CT	TT	TT	CC	CC	CC	TT
3_51662752	3	51662752	G	C	GC	GG	GG	GC	GG	GG	CC	GC	GG	GC	GG	GG	GG	GG	CC	GG	GG	GG	GG	GG	GC	GG	GC	GG	GG	GC	GC	GC	GG	GG	GG	GC	GC	GG	GG	GC	GG	GG	GG	GG	GG	GG	GG	GG	GC
3_51937039	3	51937039	G	A	GG	GA	AA	GA	GA	GG	GG	GA	GG	GA	AA	GG	AA	AA	GA	GA	GA	GA	GG	GA	AA	AA	GA	AA	GA	GA	GG	GA	GA	GG	GA	GG	AA	GA	AA	GA	GA	GA	GA	GA	GA	GA	GA	GA	GA
3_52462405	3	52462405	T	C	TC	CC	TT	CC	TT	CC	TC	TT	TT	TC	CC	TC	TT	TT	TC	CC	TT	TC	TC	TT	TT	TT	TT	TC	TT	TC	TT	TT	TT	TT	TT	TT	TT	TT	TC	TT	TT	TC	TT	TT	TT	TC	TT	TT	TT
3_52918403	3	52918403	C	G	CC	CC	CC	CC	CG	CC	CG	CG	CC	CG	GG	CG	CC	CG	CC	CG	CC	CC	CG	CC	CC	CG	CC	CC	CC	CC	CG	CG	CC	CC	CC	CG	CC	CC	CC	CC	CC	GG	CG	CG	CG	CC	CC	CC	CC
3_53224633	3	53224633	G	A	GA	GA	GG	GA	GG	GA	GA	GG	GG	GA	GG	GG	GA	GG	GA	GA	GG	AA	GG	GG	GG	GG	GG	GG	GA	GA	GG	GG	GG	GA	GG	GG	GA	GA	GG	GG	GG	GG	GG	GG	GA	GG	GA	GG	GA
3_53289363	3	53289363	T	C	TC	TC	TT	TC	CC	TC	TC	CC	TC	TT	TC	CC	TT	CC	CC	TC	TT	TT	CC	CC	CC	CC	CC	TC	TC	TT	CC	CC	TC	CC	CC	TT	TC	TC	TC	TC	CC	CC	CC	CC	TC	CC	TC	CC	CC
3_53482463	3	53482463	A	T	TT	TT	TT	AT	AT	AT	AT	AA	TT	TT	TT	TT	AT	AT	AA	AT	TT	AA	AT	AT	AT	AT	AT	AT	TT	AA	AT	AT	AT	AT	AT	AT	AT	TT	AT	TT	AT	AA	TT	TT	AA	AA	TT	AT	AA
3_53741839	3	53741839	C	A	CA	CA	CA	CC	CA	CC	CC	CC	CC	AA	CC	CA	CA	CC	CC	CC	CA	CC	AA	CA	CC	CC	CC	CA	AA	CC	CA	CC	CC	CA	AA	CA	CA	CC	CA	CA	CA	CC	CC	CC	AA	AA	AA	AA	CC
3_54083984	3	54083984	A	G	AG	AG	AG	AG	AG	GG	AG	AG	AG	AG	GG	AG	AG	AG	AG	AA	AA	AG	GG	AA	GG	GG	AG	GG	GG	AG	AG	GG	GG	AG	GG	AG	AG	AG	GG	GG	AG	AG	GG	AG	AG	AA	GG	GG	AG
3_54485059	3	54485059	T	C	CC	TC	CC	CC	CC	CC	CC	CC	TC	CC	TC	TC	CC	TC	CC	TC	CC	CC	CC	TC	CC	CC	CC	CC	CC	CC	CC	CC	TC	TC	CC	CC	CC	CC	CC	TC	CC	CC	CC	CC	CC	TC	CC	CC	CC
3_54766632	3	54766632	G	T	GT	GT	GG	GT	GT	GG	GT	GG	GT	GG	GG	GT	GG	GT	GT	GG	GG	GT	GT	GT	GG	GT	GG	GG	GT	GG	GT	GT	GG	GG	TT	GT	GT	GT	GG	GG	GG	GG	GT	GT	GT	GG	GT	TT	GG
3_54905662	3	54905662	C	T	CT	CT	TT	CC	CT	CT	TT	CT	CT	CT	CT	TT	CT	TT	CT	CT	CT	CC	TT	TT	TT	CC	CT	TT	CC	CC	CT	CT	TT	TT	CC	CC	CT	CC	TT	CT	TT	TT	CC	CC	TT	CT	CC	CC	TT
3_55364333	3	55364333	C	T	CC	CC	CC	CC	CC	CC	CC	CT	CC	CT	CC	CC	CT	CT	CC	CC	CC	CC	CC	CC	CC	CC	CC	CC	CC	CC	CC	CC	CC	CC	CC	CC	CT	CT	CC	CC	CT	CT	CC	CC	CC	CC	CC	CC	CT
3_55694770	3	55694770	C	T	TT	TT	TT	CT	TT	TT	TT	TT	TT	TT	CC	CT	CC	TT	TT	CT	TT	CT	CC	TT	CC	CT	TT	TT	CC	CT	CT	CT	CC	CT	CT	CC	TT	CT	TT	CC	CT	TT	TT	CT	TT	TT	CC	CT	TT
3_55756973	3	55756973	G	A	AA	AA	GA	GA	AA	AA	AA	AA	AA	AA	AA	AA	AA	AA	GA	GG	GA	GG	GA	GA	GA	AA	AA	AA	AA	AA	GA	AA	GA	AA	AA	AA	AA	AA	AA	AA	GA	AA	GA	GA	AA	AA	AA	AA	GA
3_55987239	3	55987239	C	T	CT	CT	CC	CT	CT	CT	CT	CT	CT	CC	CC	CC	CT	CT	CC	CT	CC	CT	CC	CT	TT	CT	CC	CC	CC	TT	TT	CT	CC	CC	CC	CC	CT	CT	CC	CT	TT	CC	CT	CT	CC	CT	CC	CC	CT
3_56211068	3	56211068	C	T	TT	CT	TT	TT	TT	TT	TT	CT	TT	TT	TT	TT	TT	TT	TT	TT	TT	TT	TT	TT	CT	TT	TT	TT	TT	CT	CT	CT	TT	TT	CT	TT	TT	TT	TT	TT	TT	TT	CT	TT	TT	CT	TT	CT	TT
3_56511652	3	56511652	A	T	AT	AT	AA	AA	AA	AA	AA	AA	AA	TT	AA	AA	AA	AA	AT	AT	AT	AT	AA	AA	AA	AA	AT	AA	AA	AA	AA	AA	AT	AT	AT	AA	AA	AA	AA	TT	AT	AA	AA	AT	AA	AA	AA	AT	AA
3_56911673	3	56911673	T	C	CC	TT	TT	CC	TT	TT	TC	TC	TC	TT	TC	TT	TC	TT	CC	TC	TC	TC	TC	TC	TT	TT	TC	TC	TT	TC	CC	CC	CC	CC	TC	TT	TT	TT	TC	TC	CC	CC	CC	TC	CC	CC	TT	TC	TC
3_57571450	3	57571450	G	A	GA	GA	GA	GG	GG	GG	GA	GG	GA	AA	GG	GG	GA	GG	GG	GG	GA	GG	GG	GG	GG	GA	GA	GG	GG	GA	GA	GA	GA	GG	GG	GG	GG	GG	GG	GG	GG	GA	AA	GA	GA	GA	GG	GG	GG
3_57628749	3	57628749	T	C	TT	TC	TT	TC	CC	TT	CC	TC	CC	TT	TT	TT	TT	TC	CC	TC	TT	TC	TT	TC	TT	TT	TC	TT	TT	TC	TT	TT	TT	TT	TT	TT	CC	TC	TT	TT	TT	TC	TT	TT	TC	CC	TT	TT	TC
3_58109387	3	58109387	G	A	GG	GG	GA	GG	GG	GA	GG	GG	GG	GA	GG	GG	GA	GG	GG	GA	GA	GA	GG	GG	GG	GG	GA	GA	GG	GG	GG	GG	GG	GA	GG	GG	GG	GG	GA	GG	GA	AA	GA	GA	GG	GG	GG	GG	GG
3_58294523	3	58294523	G	A	GG	GG	GG	GG	GG	GG	GG	GA	GA	GG	GG	GA	GG	GG	GG	GA	GG	GA	GA	GA	GG	GG	AA	GG	AA	GA	GG	GG	GA	AA	GA	GG	GG	GG	GG	GA	GA	GA	GG	GA	GG	GG	AA	GA	GG
3_58695407	3	58695407	C	T	TT	CT	CC	CT	CC	CT	TT	CT	CT	CT	CT	CT	TT	CT	CT	TT	CC	TT	CT	CC	CT	CT	CT	CT	CC	CC	CC	CT	CC	CC	CC	CC	CC	CT	CT	CT	CC	CT	CT	TT	CT	CC	CC	CC	TT
3_59095631	3	59095631	G	A	GA	AA	AA	AA	AA	AA	GA	GA	GA	AA	GG	GA	AA	AA	GA	AA	GA	AA	GA	AA	AA	AA	AA	AA	GG	GA	AA	AA	GA	AA	GA	GG	GA	AA	AA	GA	GA	GA	AA	AA	AA	AA	GG	GA	AA
3_59169462	3	59169462	C	T	CC	CT	CC	TT	CT	TT	CT	CC	CT	CT	CT	CC	TT	CC	CT	CT	CT	CT	CC	CT	CC	CC	CC	CC	TT	CC	TT	TT	CC	CC	CT	CT	CT	CC	CC	CT	CC	CT	TT	CC	CT	CT	TT	CT	CC
3_59498129	3	59498129	G	A	GG	GA	GG	GG	GA	GG	GA	GG	GA	GA	GA	GG	GA	GG	GG	GG	GA	GG	GG	GA	GG	GA	GG	GG	AA	GG	GG	GG	GG	GG	GA	GG	GA	GG	GG	GG	GG	GA	GA	GG	GG	GA	AA	GA	GG
3_59933145	3	59933145	C	G	CG	CC	CC	CC	CC	GG	CC	CC	CC	CC	CC	CG	CC	CC	CC	CC	GG	CC	CC	CC	CC	CC	CG	CC	GG	CG	CG	CG	CG	CC	CC	GG	CG	CG	CC	CC	CC	CC	CC	CC	CC	CC	GG	CC	CC
3_60082311	3	60082311	C	G	CC	CC	CG	CC	CG	CG	CC	CG	CC	CC	CC	CC	CC	CC	CC	CC	CC	CC	CG	CC	GG	CC	CG	CG	CC	CG	CC	CC	CC	CC	CC	CC	CG	CG	CG	CC	CG	CC	CC	CG	CC	CC	CC	CC	CC
3_60153208	3	60153208	T	C	TC	TT	TT	TT	TT	TT	TT	TT	TT	TT	TC	TT	TT	TT	TT	TT	CC	TT	TT	TC	TC	TT	TT	TT	TC	TC	TT	TT	TT	TC	TC	TC	TC	CC	TT	TT	TC	TT	TT	TT	TC	CC	TC	TC	TT
3_60553298	3	60553298	G	A	GA	GG	GG	GG	GA	GG	GG	GG	GG	GA	GG	GG	GA	GG	GG	GG	GG	GG	GA	GA	GG	GG	GA	GG	GA	GG	GG	GG	GG	GG	GG	GG	GA	GA	GG	GG	GG	GG	GA	GG	GG	GG	GA	GG	GG
3_60783583	3	60783583	C	T	CC	CC	CC	TT	CC	CC	CC	CC	CC	CC	CT	CC	CC	CC	CC	CT	CC	CT	CC	CT	CC	CC	CC	CC	TT	CC	CC	CC	CC	CT	TT	CC	CC	CT	CC	CC	CC	CC	CC	CC	CT	TT	TT	TT	CC
3_61028634	3	61028634	T	C	TC	TC	TT	CC	CC	TC	TT	TC	TT	CC	TT	TT	TT	TC	CC	CC	TT	CC	TT	CC	TC	TC	TC	TC	TC	TC	CC	CC	CC	TC	TT	TC	CC	TT	TC	CC	TC	TC	CC	TT	CC	CC	TC	TT	TC
3_61429056	3	61429056	C	T	CT	CT	CT	CC	CC	CC	CC	CC	CC	CC	CC	CC	CC	CC	CC	CC	CT	CC	CC	CT	CT	CC	CT	CT	CC	CC	CC	CC	CT	CT	CC	CT	CT	CC	CT	CC	CT	CC	CC	CC	CC	CC	CC	CC	CC
3_61478306	3	61478306	A	G	AG	AG	AA	AG	AG	GG	AG	AA	AG	GG	GG	AA	AG	AA	GG	AA	AG	AG	AG	AA	AA	AG	AA	AA	GG	AG	AG	AG	GG	AG	GG	GG	AG	AG	AA	AG	AG	GG	GG	GG	AG	AA	GG	GG	AG
3_61633574	3	61633574	A	G	AA	AG	AA	AA	AG	AG	AG	AA	AA	AA	AA	AA	AA	AA	AG	AA	AA	AA	AG	AG	AA	AA	AG	AA	AA	AG	AA	AA	AA	AA	AA	AA	AG	AG	AA	AA	AA	AA	AA	AA	AG	AA	AA	AA	AA
3_61953544	3	61953544	C	T	CT	TT	CC	CT	TT	CT	CT	CT	CT	TT	CT	TT	CT	TT	CT	CT	CT	CT	CT	CT	TT	TT	TT	CT	CT	CT	CC	CT	CC	CT	CT	CC	CT	TT	CT	CC	CC	TT	TT	TT	TT	TT	CT	CT	TT
3_62153797	3	62153797	A	G	AA	AG	AA	AG	GG	GG	AG	AG	AG	AA	AG	GG	GG	GG	GG	AG	AA	AA	AG	GG	AG	AA	AG	AG	AG	GG	AG	GG	AA	AA	AG	AA	GG	AG	AG	AA	AA	AA	AG	AA	AG	GG	AG	AG	GG
3_62234152	3	62234152	A	G	AG	GG	AG	AG	AA	AA	AA	AG	AA	AG	AG	AA	AA	AA	AA	AG	GG	AG	AG	AG	AA	AG	AA	AA	AG	AA	AG	AA	GG	AG	AA	GG	AG	AA	AA	GG	GG	AG	AA	AG	AG	AA	AG	AA	AA
3_62477532	3	62477532	A	G	AA	AA	AA	AG	GG	GG	AG	AG	GG	AA	AA	GG	GG	GG	GG	AG	AG	AA	AG	GG	GG	GG	AG	AG	AA	AA	AG	GG	AA	AA	AG	AA	AG	GG	AG	AA	AA	GG	AG	AG	GG	AG	AA	AG	GG
3_62662759	3	62662759	A	T	AT	TT	AT	TT	AT	TT	AA	TT	AT	AT	AT	AT	TT	TT	TT	TT	TT	AT	TT	TT	TT	AT	AT	AA	AT	TT	TT	TT	AT	AA	TT	TT	TT	TT	AA	AT	AT	AT	AA	AT	TT	AT	AT	TT	TT
3_62979762	3	62979762	G	A	GA	GA	GG	AA	GG	GG	GA	GG	GG	GG	GG	GG	GG	GG	GG	GG	GG	GG	GA	GA	AA	GG	GA	GG	GG	GG	GG	GG	GG	GG	GA	GG	AA	GA	GA	GA	GG	GG	GA	GG	GG	GG	GG	GA	GG
3_63456195	3	63456195	C	T	CC	CC	CT	CT	CC	CT	CT	CT	CC	CC	CC	CT	CT	TT	CT	CC	CT	CC	CT	CT	CT	TT	CC	TT	CC	CC	CC	CT	CC	CC	CT	CC	TT	CC	TT	CC	CC	CT	CT	CT	CT	CT	CC	CT	CC
3_63692771	3	63692771	C	G	GG	CC	GG	GG	CG	GG	CG	GG	CC	CG	CG	GG	GG	GG	GG	GG	CG	GG	CG	GG	GG	CG	GG	GG	GG	CC	CG	GG	CC	CG	GG	CG	GG	GG	GG	CC	CG	GG	GG	GG	GG	GG	GG	GG	CG
3_64007405	3	64007405	G	A	GG	GA	GG	GA	GG	GG	GA	GG	GA	GG	GA	GA	GG	GG	GG	GA	GG	GA	GA	GG	GG	GA	GG	GG	GA	GG	GA	GA	GG	GG	GG	GA	GG	GG	GG	GG	GG	GA	GG	GA	GG	GG	GA	GG	GA
3_64336067	3	64336067	T	G	TT	TT	TG	TG	TG	GG	TG	GG	TT	TG	TT	TG	GG	TG	GG	TT	TG	TG	TT	GG	GG	GG	GG	TG	TT	TG	TG	TG	TT	TT	TT	TT	TG	TG	TG	TT	TT	TT	TT	GG	GG	TG	TT	TT	TG
3_64453575	3	64453575	C	T	TT	TT	CT	CT	CT	CT	CT	TT	TT	CT	CT	TT	TT	TT	CC	CC	CT	CT	TT	CT	CC	CC	CT	CT	TT	TT	CT	CC	TT	TT	CT	CT	TT	TT	CT	TT	TT	CT	TT	CT	CC	CT	TT	CT	CT
3_64472927	3	64472927	G	C	CC	CC	GG	GG	GC	GG	GC	CC	GC	GC	GC	GC	GC	CC	GG	GG	GC	GG	CC	GG	GG	GG	GG	GG	CC	GC	GC	GG	GC	CC	GC	CC	GG	GC	GG	CC	CC	GC	GC	GG	GG	GG	CC	GC	GG
3_64937961	3	64937961	A	G	AG	AA	AG	AG	AA	GG	AG	AG	AA	AG	AG	AA	AG	AA	AG	AG	AA	AG	AA	AA	AA	AG	AG	AG	GG	AA	AA	AA	GG	AG	AG	AA	AA	AA	AG	GG	AG	AA	AA	AA	AA	AA	GG	AG	AA
3_65338127	3	65338127	A	G	AA	AA	AG	AA	AA	AA	AG	AA	AA	AG	AG	AA	AA	AA	AA	AA	AA	AA	AG	AG	AA	AG	AA	AG	GG	AA	AG	GG	AA	AA	GG	AA	AA	AA	AG	AA	AG	AA	AG	AA	AG	AG	GG	GG	AA
3_65379117	3	65379117	A	G	AA	AA	AG	AG	AA	AA	AG	GG	AA	AG	AG	AA	AG	GG	AA	AG	AA	GG	AG	AG	AG	GG	GG	AG	GG	AG	AG	GG	AA	AA	AG	AA	AG	AG	AG	AA	AA	AG	GG	AG	AG	AG	GG	AG	AG
3_65724952	3	65724952	T	C	TC	TT	CC	TC	TC	CC	TT	TC	CC	TC	CC	TT	CC	CC	TT	TC	TC	TC	TT	CC	CC	CC	TT	CC	TC	TC	TC	TC	TC	TC	TC	TT	CC	CC	CC	TC	TT	CC	TC	CC	TC	CC	TC	TC	TC
3_65771967	3	65771967	T	C	TT	TT	TC	TT	TC	TC	TT	TT	TT	TT	TC	TC	TT	TT	CC	TT	TC	TT	TC	TT	TC	TT	TT	TC	TC	TT	TC	TC	TC	TC	TC	TC	TT	TC	TC	TC	TT	TT	TC	TT	TC	TT	TC	TC	TC
3_66126924	3	66126924	C	T	TT	TT	TT	CT	TT	CC	CT	TT	CC	TT	CC	CT	CT	TT	CT	TT	TT	CT	TT	CT	CT	TT	CT	TT	CT	TT	CT	CT	TT	TT	CT	TT	TT	TT	TT	TT	TT	CC	TT	CT	TT	CT	CT	CT	CT
3_66625843	3	66625843	C	T	CT	CT	CT	TT	CT	CT	CT	CC	CT	CT	CC	TT	CT	CC	CT	CT	CT	CT	TT	CT	CC	CC	TT	CT	CC	CC	CT	CT	CC	CT	CT	CT	CC	CC	CT	CT	CT	CC	CC	CC	CC	CT	CC	CT	CT
3_66741233	3	66741233	G	T	GG	GG	GT	GG	GG	GG	GT	TT	GG	GG	GG	GG	GT	TT	TT	GT	GG	GG	GT	GG	GT	GG	GG	TT	GG	GG	GG	GT	GT	GG	GG	GG	GT	GT	TT	GG	GG	GT	TT	GT	GT	GG	GG	GG	TT
3_66824921	3	66824921	C	T	CC	CT	TT	CC	CC	CC	TT	TT	CT	CC	CC	CC	CT	TT	CT	CT	CC	CC	CC	CT	TT	CC	CC	TT	CC	CT	CC	CT	CT	CC	CC	CC	CT	CT	TT	CC	CC	TT	TT	CT	TT	CT	CC	CC	TT
3_67101510	3	67101510	A	C	AA	AA	AC	AA	AA	AC	AA	AA	AC	AA	AA	AC	AC	AA	AA	AC	CC	AA	AC	AA	AA	AC	AC	AA	CC	AA	AA	AC	AA	CC	CC	CC	AA	AA	AA	CC	AA	AA	AA	AA	AC	AA	AA	CC	CC
3_67292981	3	67292981	C	G	CC	CC	CG	CC	CG	CG	CC	CG	CC	CC	CG	CG	CC	CC	CG	CC	CG	CC	CC	CG	CC	CC	CC	CC	CG	CC	CC	CG	CC	CC	CG	CG	CC	CC	CC	CC	GG	CG	GG	CG	CC	CC	GG	CG	CC
3_67600104	3	67600104	G	C	GC	GC	CC	GC	GC	GC	GG	GC	GC	GC	GC	GC	GC	GC	CC	GC	CC	GC	GG	CC	GC	GC	CC	GC	CC	GC	GC	GG	CC	GC	CC	CC	GC	GG	GC	CC	CC	GC	GC	GC	CC	CC	GC	CC	CC
3_68000247	3	68000247	C	T	CC	TT	CC	CC	CC	CC	CC	CC	CC	CT	CC	CC	CC	CC	CT	CC	CC	CC	CC	CC	CC	CC	CC	CC	CC	CC	CC	CT	CC	CT	CC	CT	CC	CC	CC	CC	CC	CC	CC	CC	CC	CC	CT	CC	CC
3_68283059	3	68283059	C	T	CT	CC	TT	TT	TT	TT	TT	TT	CT	CT	TT	TT	TT	TT	CT	TT	CT	TT	CT	TT	CT	TT	TT	TT	TT	CT	CT	CT	CT	CT	TT	CT	TT	TT	TT	CT	CT	CT	TT	TT	CT	TT	TT	TT	TT
3_68409087	3	68409087	T	C	TC	TT	TC	CC	TC	TC	TT	TT	TT	TT	TT	TT	TC	TT	TC	TC	TC	TC	TT	TC	TT	TT	TT	TC	TC	TT	TC	TC	TC	TT	TC	TT	TC	TT	TC	TT	TT	TC	CC	TT	TT	TC	CC	TC	TT
3_68487420	3	68487420	A	G	GG	AA	GG	AG	AA	GG	AG	AA	AG	AA	AG	AA	AG	AG	AG	AG	GG	AG	AG	AG	AA	AA	AG	AG	AG	GG	GG	AG	GG	AG	AA	GG	AA	AA	AG	AG	AG	AA	AA	AA	AA	AA	AG	AA	AA
3_68675058	3	68675058	A	G	GG	GG	GG	AG	AG	AG	AG	GG	GG	GG	GG	GG	GG	GG	GG	AG	AG	AA	AG	AG	AG	GG	AG	GG	GG	AA	GG	AG	AG	GG	AG	AG	AG	AG	GG	AG	AG	GG	AA	AG	AG	AA	GG	AG	GG
3_68764804	3	68764804	A	T	AA	AA	AT	AT	TT	AA	AT	TT	TT	AA	AT	AA	AT	TT	AT	AT	AT	AT	AA	TT	TT	AT	TT	TT	AA	AA	AA	AT	AA	AA	AT	AT	TT	AT	TT	AT	AT	TT	TT	TT	AT	TT	AA	AT	AT
3_68907312	3	68907312	G	C	GG	CC	GC	GC	CC	CC	GC	CC	GC	GC	GC	CC	CC	GC	CC	CC	GG	GC	CC	GC	CC	CC	GC	GC	GC	GC	GG	GC	GG	GG	GC	GG	CC	CC	GC	GG	GC	CC	CC	CC	CC	CC	CC	GC	CC
3_69329754	3	69329754	C	T	CT	CT	CC	CT	TT	TT	CT	TT	TT	CC	CT	CT	TT	TT	CT	TT	CC	TT	CC	TT	TT	TT	CT	CT	CC	TT	TT	TT	CC	CT	CC	CT	TT	TT	CT	CC	CT	TT	TT	TT	CT	TT	CT	CC	TT
3_69730021	3	69730021	C	T	CC	CC	TT	CT	CC	CC	CC	CT	CC	CC	CC	CC	CT	CT	CC	CT	CC	CT	CC	TT	CT	CT	CC	CT	CC	CC	CT	CT	CC	CC	CC	CC	CT	CC	CT	CT	CC	CT	CT	CC	CT	CT	CT	CC	CC
3_69989322	3	69989322	A	G	AA	AA	AA	AA	GG	AA	GG	AA	GG	AA	AA	GG	AA	GG	AA	AA	AA	AA	AA	AA	AA	GG	GG	AA	AA	GG	AG	GG	AA	AA	AA	AG	GG	GG	AA	AA	AA	AA	AA	NN	AG	AA	AA	AA	AG
3_70139174	3	70139174	G	A	GA	GG	GA	GG	GG	GA	GG	GG	GG	GG	GA	GG	GG	GG	GG	GG	GG	GA	GG	GA	GA	GG	GG	GA	GG	GG	GG	GG	GG	GG	GG	GA	GG	GA	GA	GG	GG	GG	GG	GG	GA	GA	GG	GG	GG
3_70252883	3	70252883	A	C	AA	AA	AA	AA	AA	AA	AA	AA	AA	AA	AC	AA	AA	AA	AC	AA	AA	AC	AA	AA	AA	AA	AA	AC	AA	AA	AA	AC	AA	AC	AA	AC	AA	AA	AC	AA	AA	AA	AA	AA	AA	AA	AC	AA	AA
3_70653020	3	70653020	C	G	GG	GG	GG	CG	GG	CG	GG	GG	CG	GG	GG	GG	GG	GG	CG	GG	GG	CG	GG	GG	GG	GG	CC	GG	GG	GG	GG	GG	GG	CG	GG	GG	GG	GG	GG	GG	GG	GG	CG	GG	CG	GG	GG	GG	GG
3_70753540	3	70753540	G	A	GG	GG	AA	GG	AA	GG	GG	GA	GA	GG	GG	GA	GG	GG	GG	GA	GA	GA	GG	GA	GA	GA	GG	GA	GG	GG	GG	GG	GG	GG	GG	GG	GA	GA	GA	GG	GG	AA	GG	GA	GA	AA	GA	GG	GG
3_71019340	3	71019340	A	G	AG	GG	GG	AG	GG	GG	GG	AG	AG	GG	GG	GG	GG	GG	GG	GG	GG	GG	GG	GG	GG	GG	GG	GG	GG	GG	GG	AG	GG	AG	GG	GG	GG	AG	GG	GG	GG	GG	GG	GG	GG	GG	GG	GG	GG
3_71358174	3	71358174	A	C	AC	AA	AA	AA	AA	AC	AC	AA	AC	CC	AA	AC	AC	AC	AC	AA	AA	AA	AC	AA	AA	AA	AC	AA	AC	AC	AA	AA	AC	AA	CC	AC	AA	AA	AA	AC	AA	AA	AA	AC	AA	AA	CC	CC	AA
3_71692326	3	71692326	G	A	GG	GG	GG	GG	GA	GA	GG	GG	AA	GG	GA	GG	GG	GG	AA	GA	GA	GA	GG	GA	GA	GG	GA	GA	AA	GA	GA	GA	GA	GA	GA	GG	GG	AA	GA	GA	GG	GG	GG	AA	AA	AA	AA	GA	GA
3_71896800	3	71896800	A	G	GG	AG	GG	AG	AG	GG	AG	AG	AA	GG	AG	AG	GG	AG	AG	GG	GG	AG	GG	AG	GG	GG	GG	GG	AG	AG	GG	GG	AA	AG	AG	GG	GG	GG	GG	AG	GG	AG	GG	AG	AG	GG	GG	AG	AG
3_72297347	3	72297347	A	T	AT	TT	TT	TT	TT	TT	AT	TT	AT	TT	AT	TT	TT	TT	TT	TT	TT	TT	TT	TT	TT	TT	TT	TT	TT	TT	TT	TT	AT	AT	TT	TT	TT	TT	TT	TT	AT	TT	TT	TT	TT	TT	TT	TT	TT
3_72511169	3	72511169	T	C	TT	TC	TC	CC	CC	CC	TC	TC	TT	TC	CC	CC	CC	TT	CC	CC	TT	CC	TC	CC	TC	TC	TC	TT	TT	TT	CC	CC	TT	TT	TC	TT	TC	CC	TT	TT	TT	CC	TC	TC	CC	CC	TT	TC	CC
3_72754406	3	72754406	T	G	TG	TG	TT	TT	TG	GG	GG	TG	TG	TG	TG	GG	GG	GG	TG	GG	TG	GG	TG	GG	GG	GG	GG	TT	TG	TG	TT	TT	TG	TT	TG	TG	GG	GG	TT	TG	GG	GG	TG	GG	TG	GG	GG	TG	TG
3_72987843	3	72987843	T	C	TT	TC	CC	TC	TT	TT	TT	TC	TT	TT	TC	TC	TT	TC	TT	TC	TC	TT	TT	TT	TT	TT	TT	TC	TT	TC	TC	TT	TC	TT	TT	TC	TC	TT	TC	TC	CC	TT	TT	TT	TT	TC	TT	TT	TT
3_73137497	3	73137497	C	T	CT	TT	CC	CT	TT	TT	TT	CT	TT	CT	TT	CT	CT	CT	TT	CT	TT	CT	CT	TT	TT	CT	TT	CT	CC	TT	TT	TT	CT	CC	CC	TT	TT	CT	CT	CT	TT	CC	TT	TT	TT	TT	CC	CC	TT
3_73205703	3	73205703	A	G	AG	AA	AG	AG	GG	AA	AG	AG	AA	AA	AA	AA	AA	AG	AG	AA	AA	AA	AA	AG	GG	AA	GG	AA	AA	AG	AA	AA	AA	AA	AA	AA	AG	AA	AA	AA	AA	AA	AG	AA	GG	GG	AA	AA	AG
3_73613013	3	73613013	A	G	AA	GG	AG	GG	AG	AA	AA	AA	AA	AA	AA	AG	AA	AA	AG	AA	AA	AG	AG	AG	AG	AA	AA	AG	AG	AA	AG	AG	AA	AA	AG	AA	AA	AA	AG	AA	AA	AA	AG	AG	AG	AG	AG	AG	AG
3_74006063	3	74006063	G	A	GG	AA	AA	GG	GA	GG	GG	GA	GG	GG	GA	GA	GG	GA	GG	GA	GA	GA	GA	GG	GG	GA	GG	GA	AA	AA	GA	GG	AA	GA	GG	GA	GG	GA	GA	GA	GA	GG	GA	GG	GG	GA	GA	GG	GG
3_74176410	3	74176410	T	C	TC	CC	TC	TC	CC	CC	CC	TC	CC	TC	TT	TC	TC	TC	TC	TC	TT	TC	TC	CC	CC	TC	CC	CC	TC	CC	CC	CC	TC	TT	CC	TT	TC	CC	CC	TC	CC	TC	TC	TC	TC	CC	CC	CC	CC
3_74577197	3	74577197	C	A	CA	CA	CA	CC	AA	AA	CC	CA	CC	AA	CA	AA	CA	CC	CA	CA	AA	AA	AA	CA	AA	CC	CC	CA	CA	AA	AA	AA	AA	CA	AA	CA	AA	CC	CA	AA	CA	CC	CA	CA	CA	AA	CA	AA	CA
3_74867864	3	74867864	T	C	TC	TC	TT	TC	TC	TC	TT	TC	TT	CC	TT	TC	TC	TC	TC	TC	TC	CC	CC	TC	TC	TC	TC	TC	TC	TC	TC	CC	TC	TT	TT	TC	TC	TC	TC	TT	TT	TC	TT	TC	CC	TC	CC	TT	TT
3_75227250	3	75227250	G	A	GG	GA	GG	GG	GG	GG	GG	GA	GG	GG	GG	GG	GG	GG	GA	GG	GG	GG	GG	GA	GA	GG	GG	GG	GG	GG	GG	GA	GG	GG	GG	GG	GG	GA	GG	GG	GG	GG	GG	GG	GA	GA	GG	GG	GA
3_75668315	3	75668315	G	T	GG	GG	GG	GG	GG	GG	GG	GG	GG	GG	GG	GG	GG	GG	GG	GG	GG	GG	GG	GG	GG	GG	GG	GG	GG	GG	GG	GG	GG	NN	GG	GG	GG	GG	GG	GG	GG	GG	GG	GG	GG	GG	GG	GG	NN
3_75775847	3	75775847	G	A	GA	GG	GG	GA	GG	GG	AA	GG	GA	GA	AA	GG	GG	GG	GG	GA	GA	GA	GG	GG	GG	GA	AA	GG	GG	GA	GG	GG	GA	GG	GA	GA	GG	GG	GG	GG	AA	GA	GG	GG	GG	GG	GG	GA	GA
3_76264286	3	76264286	C	T	CC	CC	CT	CT	CC	CC	CC	CT	CT	CC	CC	CC	CC	CT	CT	CT	CC	CT	CT	CC	CT	CT	CT	CT	CC	CC	CC	CC	CC	CT	CC	CC	TT	TT	CT	CC	CC	CC	CT	TT	CC	CC	CC	CC	CC
3_76664406	3	76664406	T	C	TT	TT	TT	TT	TT	TT	TT	TT	TT	TT	TT	TT	TT	TT	TT	TT	TT	TT	TT	TT	TT	TT	TT	TT	TT	TT	TT	TT	TT	TT	TT	TT	TT	TT	TT	TT	TT	TT	TT	TT	TC	TT	TT	TT	TT
3_76987187	3	76987187	A	G	AG	GG	AA	AA	AA	AA	AG	AA	AG	AG	AG	AG	AA	AG	AG	AG	AG	GG	GG	AA	AA	AA	AA	AA	AG	AG	AG	AA	AG	AA	AG	GG	AG	AA	AA	AG	GG	AA	AA	AA	AA	AA	AG	AG	AA
3_77341447	3	77341447	A	G	AA	AG	GG	AG	GG	GG	AA	GG	GG	AA	AA	AG	GG	GG	AG	AA	AA	AA	AA	AG	AG	GG	AG	AG	AA	AG	AG	AG	AA	AA	AA	AA	AG	AG	AG	AA	AG	AG	GG	GG	AA	GG	AA	AA	GG
3_77487093	3	77487093	A	G	AA	GG	AG	GG	GG	GG	AG	AG	AG	AG	AG	AA	AG	AG	GG	AG	GG	AA	AG	AG	GG	GG	GG	GG	AG	AG	GG	GG	GG	AG	AG	GG	AG	GG	GG	GG	GG	AG	GG	AG	AG	AG	AA	AG	GG
3_77613785	3	77613785	G	A	GG	GG	GG	GG	GA	GG	AA	GG	GG	GG	GG	GG	GG	GG	GG	GG	GG	GG	GG	GG	GA	GG	GG	GG	GG	GG	GG	GA	GG	GG	GG	GG	GG	GG	GG	GG	GG	GG	GA	GG	GA	GG	GG	GG	GG
3_78010838	3	78010838	T	C	TC	CC	CC	TT	TC	TT	TT	TC	TC	TT	TT	TT	TT	TC	TC	TT	TC	TT	TT	TC	TC	TC	TT	TT	TT	CC	TT	TC	TT	TT	CC	TT	TT	CC	TT	TC	CC	TC	TT	TT	TT	TT	TC	CC	TT
3_78370509	3	78370509	G	A	GG	GG	GG	GA	GA	GA	GG	GA	GG	GG	GG	GA	GA	GA	GA	GG	GG	GG	GG	GA	GA	GG	GA	GG	GG	GA	GG	GG	GG	GA	GG	GA	GA	GG	GG	GG	GG	GA	AA	GG	GA	GA	GG	GG	AA
3_78684390	3	78684390	C	T	CC	CT	CC	CT	CC	CT	CT	CC	CT	CC	CC	CC	CC	CC	CT	TT	CC	TT	CC	CC	CC	CT	CC	TT	CC	CT	CC	CC	CT	CC	CC	CC	CT	CT	TT	CC	CC	CC	CC	TT	CT	CC	CC	CC	CC
3_79084405	3	79084405	T	C	TC	TC	TC	TT	TT	TT	TT	TC	TC	TC	TC	TC	TT	TC	TT	TT	TT	TC	TC	TC	TC	TC	TT	TC	TT	TC	TC	TC	TT	TT	TC	TT	TT	TT	TC	TT	CC	TT	TT	TC	TC	TT	TT	TC	TT
3_79318844	3	79318844	C	T	TT	TT	CT	TT	TT	CT	CT	CT	TT	TT	CT	TT	CT	CT	TT	TT	TT	TT	TT	CT	TT	TT	TT	TT	CT	TT	CT	TT	CC	CC	CC	CT	TT	TT	TT	CC	TT	CC	CT	TT	CT	CC	TT	CC	CT
3_79884733	3	79884733	A	C	AA	AC	CC	AC	CC	CC	AC	CC	CC	AA	AC	CC	CC	CC	CC	CC	AA	CC	AC	CC	CC	AC	CC	CC	AC	AC	AC	CC	AA	AC	AA	CC	CC	AC	CC	AA	AA	CC	AC	AC	CC	CC	AC	AA	CC
3_80063218	3	80063218	A	G	AA	AG	GG	AG	GG	GG	AG	GG	GG	AA	AG	GG	AG	AG	AG	AG	AA	AG	AG	GG	GG	GG	GG	GG	AG	AG	AG	GG	AG	AA	AA	AG	GG	GG	GG	AA	AA	AA	AG	AG	GG	GG	AG	AA	GG
3_80242137	3	80242137	C	A	CC	CA	AA	AA	CA	AA	CA	AA	AA	CA	CC	CA	CA	CA	AA	AA	CC	AA	CA	CA	AA	CA	AA	CA	CC	CC	CA	AA	CC	CC	CC	CA	CA	CA	CA	CC	CC	CA	CA	AA	AA	AA	CC	CC	CA
3_80642246	3	80642246	T	C	TC	CC	TC	CC	CC	CC	TC	TC	CC	TC	TC	CC	TC	TC	CC	CC	TT	CC	TC	TC	CC	CC	CC	CC	TC	TC	TC	CC	TC	TT	TT	TC	TC	CC	CC	TT	TT	TC	CC	CC	CC	CC	CC	TT	TC
3_81076123	3	81076123	G	A	GA	GG	GA	GG	GA	GA	AA	GA	GA	GA	GA	GA	GA	AA	GG	GG	GA	GA	AA	GA	GA	AA	GG	GA	GA	GA	GA	GA	AA	GA	GA	GG	GA	GA	GA	AA	AA	GG	GA	GA	GG	GA	GG	GA	GA
3_81417977	3	81417977	T	C	CC	CC	TC	TC	CC	TC	TC	TC	TC	CC	TC	CC	TT	TC	CC	CC	CC	CC	CC	CC	TC	CC	TC	TC	CC	TC	TC	TT	TC	TC	CC	TT	TC	TC	TC	CC	CC	CC	CC	CC	TC	CC	TC	CC	TC
3_81818168	3	81818168	C	T	TT	TT	CT	CT	CT	TT	TT	CC	TT	CT	TT	TT	TT	CT	CT	CT	TT	CT	TT	CC	TT	CT	CT	CT	TT	TT	CT	TT	TT	TT	TT	TT	CT	CT	CT	TT	TT	CC	TT	TT	TT	CT	TT	TT	CT
3_82177185	3	82177185	T	G	TG	TG	TG	GG	GG	TG	TG	TG	GG	TT	TG	TG	TG	TG	GG	TG	TT	GG	TT	TG	GG	TT	GG	TT	TG	TG	TG	GG	TG	TG	TG	TG	TG	TT	TT	TG	TG	TG	GG	TG	TG	TT	TT	TG	GG
3_82665169	3	82665169	A	G	AG	GG	GG	AA	AG	GG	AG	GG	GG	AG	AG	AG	GG	AG	GG	AG	AG	AG	AA	GG	AG	GG	AG	GG	AG	AG	AG	GG	AA	AA	AA	AG	GG	GG	GG	AA	AG	GG	GG	GG	GG	AG	AG	AA	GG
3_82782822	3	82782822	A	G	AG	AG	AG	GG	AG	AA	AG	AG	AA	GG	AG	AG	AA	AG	AA	AG	AG	AG	GG	GG	AG	AA	AG	AA	AG	AG	AG	AA	GG	GG	GG	AG	AA	AA	AA	GG	GG	AA	AA	AA	AA	GG	AG	GG	AA
3_82939354	3	82939354	G	A	GG	GG	AA	AA	GA	GG	GA	GA	GG	GG	GA	GA	GG	GA	GG	GA	GG	GA	AA	AA	GA	GG	GA	GG	GG	GA	GA	GG	GG	GG	GA	GG	GG	GG	GG	GG	GA	GG	GG	GG	GG	AA	GA	GA	GA
3_83197759	3	83197759	G	T	GG	GT	GT	GG	GG	GG	GT	GT	GG	GT	GT	GG	GG	GT	GG	GG	GG	GG	GG	GT	GG	GG	GG	GG	GT	GT	GT	GG	GT	TT	GT	GT	GG	GG	GG	TT	GT	GG	GG	GG	GG	GT	GG	GT	GG
3_83597879	3	83597879	C	G	GG	CC	CC	GG	CC	CC	GG	CC	CC	CC	GG	CC	CC	CC	GG	GG	CC	GG	CC	CC	CG	CC	CC	CG	CG	CC	CC	CC	CC	CC	GG	GG	CC	GG	CG	CC	GG	CC	CC	CC	CC	CC	CC	GG	CC
3_84142940	3	84142940	C	T	CT	CT	CT	CC	TT	CT	TT	CT	CT	CT	TT	CT	TT	TT	TT	CC	TT	CT	TT	TT	TT	CC	CT	CC	TT	TT	TT	TT	CT	CT	TT	CC	TT	CC	CC	TT	CT	CT	CT	CT	CT	TT	TT	TT	CT
3_84678240	3	84678240	C	A	CA	CA	CA	AA	AA	AA	AA	AA	AA	CA	AA	CA	AA	AA	AA	AA	CA	AA	CA	AA	CA	AA	AA	CA	CA	CA	CA	AA	AA	AA	CA	AA	AA	AA	CA	CA	CA	AA	AA	AA	CA	AA	CC	CA	CA
3_84976261	3	84976261	T	C	TT	CC	CC	TT	TT	CC	TC	TC	TC	TT	TC	CC	TC	TC	CC	TC	TT	TT	TC	TC	TC	TC	TC	TT	TT	TT	TC	TC	TT	TT	TT	TT	TT	TC	TT	TC	TT	TC	TT	TT	TC	TC	TC	TT	CC
3_85260552	3	85260552	A	G	AG	AA	GG	GG	GG	AG	GG	GG	AG	AG	GG	AG	AA	GG	AG	AG	AG	GG	AG	AG	GG	AG	AG	AG	GG	AG	GG	AG	AG	AG	AG	AG	AA	GG	AG	AG	AG	GG	GG	AG	AG	GG	AG	AG	GG
3_85317901	3	85317901	G	A	AA	GA	AA	GA	AA	AA	AA	GA	AA	GA	AA	AA	AA	AA	AA	GA	GA	GA	AA	AA	AA	AA	AA	AA	GA	GA	GA	AA	GA	GA	GA	GA	AA	AA	AA	AA	AA	AA	AA	GA	AA	AA	AA	GA	AA
3_85596223	3	85596223	G	T	GG	NN	GG	GG	GG	GG	GG	GG	GG	GG	TT	GG	NN	GG	GG	GG	TT	GG	GG	GG	GG	GG	GG	NN	GG	NN	TT	NN	TT	NN	NN	NN	TT	GG	TT	NN	TT	GG	NN	TT	GG	GG	GG	NN	GG
3_85947872	3	85947872	C	T	TT	CC	CC	TT	CC	CT	CT	CC	TT	CT	CC	CT	CC	CC	CT	TT	CC	TT	CC	CT	TT	CT	CC	CC	CT	CT	CC	CC	CC	CC	CC	CC	CC	TT	CC	CC	CC	TT	CT	CC	CT	CC	CT	CC	CT
3_86303600	3	86303600	G	A	AA	GG	GA	GA	GA	GG	GA	AA	GA	GA	GA	GG	GA	AA	GG	AA	GG	GA	GG	GA	GA	AA	AA	GA	GA	GA	GA	AA	GG	GG	GG	GG	GG	AA	GA	GG	GG	GA	GA	AA	GA	AA	GA	GG	GG
3_86426315	3	86426315	C	T	TT	CC	CT	CT	CC	CT	TT	TT	CT	CT	TT	CT	CC	CT	CT	TT	TT	CT	CT	CT	CT	CC	TT	CC	CT	CC	CT	CT	CC	CC	CC	CC	CT	CC	CC	CC	CT	CT	CC	CT	CT	CC	CT	CC	CT
3_86619901	3	86619901	G	A	GA	GA	GA	GA	AA	GA	AA	GA	AA	GG	AA	GA	AA	GG	GA	GA	GG	GA	GA	GG	GG	AA	GA	GA	GG	GA	GG	GA	GA	GG	AA	GG	GA	AA	GA	AA	GA	GA	AA	AA	GG	GA	GA	AA	GA
3_86926203	3	86926203	T	G	TT	TT	TT	TT	TT	TT	TT	TT	TT	TT	TT	TT	TT	TT	TT	TT	TT	TT	TT	TT	TT	TT	TT	TT	TT	TT	TT	TT	TT	TT	TT	TT	TT	TT	TT	TT	TT	TT	TT	TT	TT	TT	TT	TT	TT
3_87246499	3	87246499	G	A	GG	GA	GA	GA	GG	GA	GG	GA	GA	GA	GG	GA	GA	GA	GA	GA	GG	GA	GG	GA	GA	GG	GA	GA	GA	GA	GA	GA	GG	GA	GG	AA	GA	GA	GA	GA	GA	GG	GA	GG	GA	GG	AA	GG	AA
3_87413619	3	87413619	T	C	CC	CC	TT	TC	CC	CC	TC	TT	CC	CC	TT	TC	CC	TT	CC	TC	TT	TC	TT	TT	CC	CC	CC	CC	TT	TC	TT	TC	TT	TT	TT	TT	TT	CC	CC	TT	TT	CC	CC	TC	CC	TC	TT	TT	TC
3_87670540	3	87670540	A	G	AA	AA	AA	AA	AG	AG	AG	AA	AA	AA	AA	AA	GG	AA	AA	AA	AA	AA	AA	AA	AA	AA	AG	AA	AA	AA	AA	AA	AA	AA	AG	AA	AA	AA	AA	AG	GG	AA	AG	AA	AA	GG	AA	AG	AA
3_87894269	3	87894269	G	A	GG	AA	GG	GA	GA	GA	GG	GG	GG	GA	GG	GA	GG	GA	AA	GG	GA	GA	GA	GG	GA	GA	GG	GA	GG	GG	GG	GG	GG	GA	AA	AA	GG	GA	GA	AA	GG	AA	AA	GA	GA	GA	GA	AA	GA
3_88075378	3	88075378	T	C	TC	TC	TC	CC	TC	TC	TC	TT	TC	TC	TC	CC	CC	TC	TC	TC	TT	CC	CC	TC	TT	CC	CC	TC	CC	TC	TC	CC	CC	TC	TT	TC	TT	TC	TC	TT	TT	TC	TC	CC	TC	TT	TC	TT	TT
3_88221898	3	88221898	T	C	CC	TT	TT	TC	TT	TT	TT	TT	TT	TC	TT	TT	TT	TC	TT	TC	TC	TC	TC	TT	TT	TC	TT	TT	TT	TC	TT	TC	TT	TT	TT	TT	TT	TC	TT	TT	TT	TC	TC	TT	TT	TT	TT	TT	TT
3_88416330	3	88416330	G	T	GG	TT	GG	GT	GT	GT	GG	GG	GG	GT	GG	GT	GT	GG	GT	GG	GG	GG	GG	GT	TT	GG	GG	GT	GG	GG	GT	GT	GG	GG	GG	GG	GG	GT	GT	GG	GG	TT	GT	GT	TT	GG	GG	GG	TT
3_88864944	3	88864944	C	T	CC	CC	CC	CC	CT	CC	CC	CC	TT	CC	CC	CC	CT	CC	CT	CC	CC	CT	CC	CC	CT	CT	CC	CC	CC	CC	CT	CT	CC	CC	TT	CT	CC	CC	CC	CT	CC	CC	CC	CC	CC	CC	CT	TT	CC
3_88907487	3	88907487	A	G	AG	AA	AG	AG	AG	AG	AA	AG	AA	AA	AG	AA	GG	AG	AA	GG	AA	AG	AA	AG	AA	AG	AG	GG	GG	AG	AA	AA	GG	AG	AG	AA	AG	GG	GG	AA	AA	AG	AG	AG	AA	GG	AG	AG	AA
3_89191437	3	89191437	G	A	GG	GA	GA	GA	GA	GA	GA	AA	GG	GA	AA	GA	GA	AA	GG	AA	GA	GA	GG	GA	GG	GG	GG	AA	GG	GG	GA	AA	GG	GG	GA	GG	AA	GA	AA	GG	AA	GG	GA	GG	GG	AA	GG	GA	GG
3_89461026	3	89461026	A	G	AG	AG	AA	AG	GG	AG	AG	AG	GG	AG	AG	AA	GG	AG	AA	GG	AA	GG	AA	AG	AG	AA	GG	AA	AA	AA	AG	AG	AA	AA	AA	AA	AG	AA	AA	AG	AA	AG	AG	AA	AG	AG	AG	AA	AA
3_89708973	3	89708973	A	G	AA	AG	AG	AG	AA	AA	AA	AG	AG	AG	AA	AG	AA	AG	AA	AG	AG	AG	AG	AA	AA	AA	AA	AA	AG	AA	AA	AA	AG	GG	AA	AG	AA	AA	AA	AA	AA	AA	AG	AA	AG	AA	AA	AA	AG
3_89905997	3	89905997	G	A	GA	AA	GA	GA	GG	GA	GA	GA	GA	AA	GA	GA	GG	GG	AA	GA	GA	AA	GA	GA	GA	AA	GG	GG	AA	AA	GA	GA	AA	AA	GA	AA	GA	GA	GG	GA	AA	GA	AA	GA	GA	GG	GA	GA	GA
3_90022735	3	90022735	A	G	AG	AG	AA	AA	AA	AG	AG	AA	AG	GG	AA	AA	AA	AA	AG	AA	GG	AA	AG	AA	AA	AA	AA	AA	AG	AA	AG	AA	AG	GG	AG	GG	AG	AA	AA	AG	GG	AA	AA	AA	AA	AA	AA	AG	AG
3_90422861	3	90422861	G	A	GA	GA	GG	GG	GG	GG	GG	GG	GG	GA	GA	GG	GG	GG	GG	GG	GG	GG	GG	GG	GG	GG	GG	GG	GG	GG	GG	GG	GG	GG	GG	GG	GG	GG	GG	GA	GG	GG	GG	GG	GG	GG	GA	GG	GG
3_90727783	3	90727783	T	G	TG	TG	TT	GG	TG	GG	TT	TG	TG	TG	GG	TG	GG	TG	TG	GG	TG	GG	GG	TG	TG	GG	TT	TT	TT	GG	TG	GG	TT	TT	TT	TG	GG	TG	TT	TT	TG	TT	TG	TG	TG	TG	TT	TT	TG
3_91047527	3	91047527	C	T	CT	CT	TT	TT	CT	CT	CT	CT	TT	TT	TT	CT	CT	TT	TT	CT	CT	TT	CC	CT	CT	CC	TT	TT	TT	TT	CC	CT	TT	TT	TT	TT	TT	CT	TT	TT	TT	TT	CT	TT	CT	CT	TT	TT	TT
3_91283539	3	91283539	C	T	CT	CC	CT	TT	TT	TT	CT	CC	CT	CC	CC	CC	CT	CC	CC	TT	CC	CT	CC	CT	CT	TT	TT	CC	CT	CC	CT	CT	CT	CC	CC	CT	TT	TT	CC	CC	CC	CC	TT	CT	TT	TT	CT	CC	CC
3_91335097	3	91335097	G	A	GG	GA	GG	GG	GA	GA	GG	GG	GG	GG	GG	GG	AA	GA	GG	GG	AA	GG	GG	GA	GA	GA	GG	AA	GA	GG	GG	GA	GA	AA	AA	GA	GA	GA	AA	GG	AA	GA	GG	GA	GG	GA	GG	AA	AA
3_91391811	3	91391811	G	A	GG	GG	GG	GG	GA	AA	GG	GG	GG	GG	GG	GG	GA	GG	GA	GG	GG	GG	GA	GG	GG	GA	GG	GG	GG	GG	GG	GG	GG	GG	GG	GA	GA	GG	GG	GG	GG	GG	GG	GG	GA	GG	GG	GG	GG
3_91589672	3	91589672	T	C	TC	TC	TT	CC	TT	TT	TC	TT	TT	CC	TC	TC	TC	TT	TC	TC	CC	TC	TC	TC	TC	TC	CC	TT	TC	TC	CC	TC	TC	TT	TC	TT	TC	TC	TT	TC	TC	TT	TT	TC	TT	CC	CC	TC	TT
3_91814877	3	91814877	G	C	GG	GG	GG	CC	GG	GG	GG	GG	GG	GG	GG	GG	GG	GG	GG	GG	GG	CC	GG	GG	GG	GG	GG	GG	GG	GG	GG	NN	GG	GG	GG	GG	GG	GG	GG	GG	GG	GG	GG	GG	GG	GG	GG	GG	GG
3_92087782	3	92087782	T	C	CC	TT	TC	TC	TT	CC	TT	TT	CC	TC	TC	TT	TC	TC	TC	CC	TC	CC	TT	TC	TT	TT	TT	CC	TC	CC	TC	TT	TC	TC	TT	TC	CC	TT	CC	TT	TT	CC	TT	TC	TC	TT	TT	TT	TC
3_92272592	3	92272592	C	A	CC	CC	CC	CC	CC	CC	CC	CC	CC	CC	CC	CC	CC	CC	CC	CC	CC	CC	CC	CC	CC	CC	CC	CC	CC	CC	CC	CC	CC	CC	CC	CC	CC	CC	CC	CC	CC	CC	CC	CC	CC	CC	CC	CC	CC
3_92274358	3	92274358	A	C	AA	AA	AA	AA	AA	AA	AA	AA	AA	AA	AA	AA	AA	AA	AA	AA	AA	AA	AA	AA	AA	AA	AA	AA	AA	AA	AA	AA	AA	AA	AA	AA	AA	AA	AA	AA	AA	AA	AA	AA	AA	AA	AA	AA	AA
3_92276871	3	92276871	A	T	TT	AA	AT	AT	AA	TT	AT	AA	TT	AT	TT	AA	AT	AT	AT	TT	AT	TT	AA	AT	AA	AA	AA	TT	TT	TT	AT	AA	TT	TT	AT	TT	TT	AA	TT	AT	TT	TT	AT	AT	AT	AA	AT	AT	AT
3_92293245	3	92293245	T	C	TT	TT	TT	TT	TT	TT	TT	TT	TT	TT	TT	TT	TT	TT	TT	TT	TT	TT	TT	TT	TT	TT	TT	TT	TT	TT	TT	TT	TT	TT	TT	TT	TT	TT	TT	TT	TT	TT	TT	TT	TT	TT	TT	TT	TT
3_92538013	3	92538013	G	A	GG	GG	GG	GG	GG	GG	GG	GG	GG	GG	GG	GG	GG	GG	GG	GG	GG	GG	GG	GG	GG	GG	GG	GG	GG	GG	GG	GG	GG	GG	GG	GG	GG	GG	GG	GG	GG	GG	GG	GG	GG	GG	GG	GG	GG
3_92538023	3	92538023	C	T	CC	CT	CC	CC	CC	CC	CC	CC	CC	CC	CC	CT	CC	CC	CT	CC	CC	CC	CT	CC	CC	CC	CC	CC	CC	CC	CC	CC	CC	CT	CC	CT	CC	CC	CC	CC	CC	CC	CC	CC	CC	CC	CC	CC	CC
3_92538437	3	92538437	G	T	GG	GG	GG	GT	GG	GG	GG	GG	GT	GG	GG	GG	GG	GG	GG	TT	GT	GT	GG	GG	GG	GG	GG	GG	GT	GG	GG	GG	GT	GG	GG	GT	GG	GG	GG	GT	GT	GG	GG	GG	GG	GG	GT	GG	GG
3_92538511	3	92538511	C	T	CC	CC	CC	CC	CC	CC	CC	CC	CC	CC	CC	CC	CC	CC	CC	CC	CC	CC	CC	CC	CC	CC	CC	CC	CC	CC	CC	CC	CC	CC	CC	CC	CC	CC	CC	CC	CC	CC	CC	CC	CC	CC	CC	CC	CC
3_92547736	3	92547736	C	T	CC	CC	CC	CC	CC	CC	CC	CC	CC	CC	CC	CC	CC	CC	CC	CC	CC	CC	CC	CC	CC	CC	CC	CC	CC	CC	CC	CC	CC	CC	CC	CC	CC	CC	CC	CC	CC	CC	CC	CC	CC	CC	CC	CC	CC
3_92593801	3	92593801	T	C	TT	TT	TT	TT	TT	TT	TT	TT	TT	TT	TT	TT	TT	TT	TT	TT	TT	TT	TT	TT	TT	TT	TT	TT	TT	TT	TT	TT	TT	TT	TT	TT	TT	TT	TT	TT	TT	TT	TT	TT	TT	TT	TT	TT	TT
3_92919104	3	92919104	C	T	CT	CT	CC	CT	CC	CT	CC	CT	CT	TT	CT	CT	CT	CC	CC	CC	CT	CT	CC	CC	CC	CT	CC	CT	CC	CT	CT	CC	CC	CT	CC	CT	CT	CT	CT	CC	CT	CC	CC	CT	CC	CT	CC	CC	CC
3_93230979	3	93230979	G	A	GG	GA	AA	GA	GG	GA	GA	AA	GG	GG	AA	GA	GG	AA	GG	GA	GG	GA	GG	GA	AA	AA	AA	GA	AA	GA	GA	GG	GA	GG	GG	GG	GA	AA	GA	AA	GG	GA	AA	GA	AA	AA	AA	GG	GA
3_93403345	3	93403345	C	T	CC	CC	CC	CC	CC	CC	CC	CC	CC	CC	CC	CC	CC	CC	CC	CC	CC	CC	CC	CT	CC	CC	CT	CC	CC	CC	CC	CC	CC	CC	CC	CC	CC	CC	CC	CC	CT	CC	CC	CC	CT	CT	CC	CC	CC
3_93548064	3	93548064	C	A	CC	CC	CA	AA	CA	CA	CA	CC	AA	CA	CA	AA	CA	CC	AA	AA	CC	AA	CC	CA	AA	AA	AA	CC	CC	AA	CA	CA	CA	AA	CA	AA	CA	CA	CC	CC	CA	AA	AA	CA	AA	AA	CC	CA	AA
3_93738064	3	93738064	G	C	GG	GC	GC	CC	CC	GC	GC	GC	CC	GG	GC	GC	GC	GC	GC	CC	GG	CC	GG	CC	GC	CC	GC	CC	GG	CC	CC	CC	GG	GC	GG	CC	CC	CC	CC	GG	GG	CC	CC	CC	GC	CC	GG	GG	CC
3_94088187	3	94088187	G	A	AA	GG	GG	GA	GA	AA	GA	GA	AA	GA	GA	GA	GA	GA	GG	GG	GA	GA	GG	GG	GA	AA	GA	GA	GA	GA	AA	GA	GA	GA	GA	GA	AA	GA	GA	GA	GA	GG	AA	GA	GG	AA	GA	GA	GA
3_94520401	3	94520401	G	A	GA	GG	GA	AA	AA	AA	AA	GG	AA	GG	AA	GA	GA	GA	GG	GA	GG	AA	GA	GA	AA	AA	GA	AA	GA	GA	GA	GA	GG	GG	GG	GG	AA	AA	AA	GA	GG	GA	AA	GA	GA	AA	GA	GG	GA
3_94567577	3	94567577	A	G	AA	GG	AA	AA	AA	AA	AA	AA	AA	AA	AA	AA	AA	AA	AG	AA	AA	AA	AG	AA	AA	AG	AA	GG	AA	AA	AG	AG	AA	AA	AA	AA	AG	AG	GG	AA	AA	AA	AA	AG	AA	AA	AA	AA	AA
3_94705796	3	94705796	C	G	CG	CG	CC	GG	GG	GG	GG	CC	GG	CG	CG	GG	GG	CG	CC	GG	CG	GG	CG	GG	CG	GG	CG	CC	CC	CG	CG	GG	CC	CG	CG	GG	CG	GG	CC	CC	GG	CG	GG	GG	CG	GG	CC	CG	GG
3_94996047	3	94996047	C	T	CT	CC	CT	TT	TT	TT	TT	CC	TT	CC	CC	CT	CT	CT	CC	TT	CC	TT	CC	CT	CT	CT	TT	CT	CT	CT	CT	CT	CC	CC	CC	CC	CT	CT	CT	CT	CC	CT	CT	CC	CT	CT	CT	CC	CT
3_95084257	3	95084257	A	G	AA	AA	AG	AG	GG	AG	AG	AG	AG	AA	AG	AG	AG	AG	AG	AG	AA	AG	AA	GG	GG	GG	AG	AG	AG	GG	AG	AG	AA	AA	AA	AG	AG	AG	AG	AG	AA	GG	GG	GG	GG	GG	AG	AA	GG
3_95298776	3	95298776	G	A	GA	GA	GG	GA	AA	GA	GA	GG	GG	GG	AA	GA	GA	GA	GG	AA	GG	AA	GG	AA	GA	GA	AA	GG	AA	GA	GG	GG	GA	GG	GA	GA	AA	GA	GG	GA	GG	GA	AA	GG	GA	GA	AA	GA	GA
3_95553381	3	95553381	A	C	CC	AA	CC	AC	AA	AC	AA	CC	AC	AC	AC	AA	AA	AC	CC	AC	CC	AA	AC	AA	AA	AC	AC	AC	AA	AA	CC	AC	AA	AA	AC	AA	AC	AC	AC	AC	AC	AC	AA	AC	AA	AC	AA	AC	AA
3_95953590	3	95953590	T	C	CC	TC	CC	TC	CC	TC	TC	CC	TC	TC	CC	TC	TT	CC	TC	TC	CC	TC	CC	TC	CC	TC	TC	CC	CC	TC	CC	CC	TC	TC	CC	CC	CC	TC	CC	CC	CC	TC	TC	TC	TC	TC	CC	CC	TC
3_96169274	3	96169274	C	G	CC	CG	CG	GG	GG	CG	GG	CG	GG	CC	GG	GG	CG	CG	GG	GG	CG	CG	CG	GG	GG	GG	GG	GG	GG	CG	CG	GG	GG	CG	CG	GG	GG	GG	GG	GG	CG	GG	GG	CG	CG	GG	GG	CG	GG
3_96391426	3	96391426	G	T	GT	GT	TT	GT	GT	TT	GT	TT	TT	GG	TT	TT	GT	GT	TT	GT	GT	TT	GG	GT	TT	TT	GT	TT	TT	TT	TT	TT	GT	GG	GG	GT	GT	TT	TT	GT	GG	TT	TT	GT	TT	TT	TT	GG	GT
3_96839380	3	96839380	G	A	GG	GG	GG	GG	GG	GG	GG	GG	GG	GG	GG	GG	GG	GG	GG	GG	GG	GG	GG	GG	GG	GG	GG	GG	GG	GG	GG	GG	GG	GG	GG	GG	GG	GG	GG	GG	GG	GG	GG	GG	GG	GG	GG	GG	GG
3_97004076	3	97004076	G	A	AA	GG	AA	AA	AA	GA	AA	AA	AA	AA	GA	GA	AA	AA	GA	AA	AA	AA	GG	GA	AA	GG	AA	AA	AA	AA	GA	GA	AA	GA	AA	AA	AA	AA	AA	AA	AA	GA	GA	GA	AA	GA	AA	AA	GA
3_97225140	3	97225140	C	T	CC	CC	CC	CC	CC	CT	CC	CC	CC	CC	CT	CT	CC	CT	CC	CC	CC	CC	CT	CT	CC	CC	CC	CC	CC	CC	CT	CT	CC	CT	CC	CC	CC	CT	CC	CC	CC	CC	CT	CC	CT	CC	CC	CC	CT
3_97621856	3	97621856	T	C	TC	TT	TT	TC	CC	TC	TC	TT	TC	TC	TT	TT	TT	TC	TT	TT	TC	TT	TT	TC	TT	TT	TC	TT	TT	TC	TT	TT	TT	TT	TT	TC	CC	TT	TT	TT	TC	TT	TT	TT	TT	TT	TT	TT	TC
3_97989470	3	97989470	C	T	CT	CT	CT	TT	CT	CT	TT	CC	TT	TT	TT	TT	CT	CT	CT	TT	CT	CT	CT	TT	TT	TT	TT	TT	CC	TT	TT	TT	CT	TT	CT	TT	TT	TT	TT	CC	CT	CC	TT	TT	TT	TT	CC	CT	CT
3_98431792	3	98431792	G	A	GG	GA	GG	GA	GA	GA	GG	GG	GG	GG	GA	AA	GG	GG	GG	GA	GA	GA	GG	GA	GG	GG	AA	GG	GG	GA	GA	GA	GG	GG	GA	GG	GA	GG	GG	GA	GA	GG	GA	GA	GA	GG	GG	GA	GG
3_98728045	3	98728045	A	G	AG	AA	AA	AA	AA	AA	AG	AG	AG	AG	AG	AG	AA	AA	GG	AA	AG	AA	AG	AG	AG	AA	GG	GG	AA	AG	GG	AG	AG	AG	AG	AG	GG	AG	GG	AG	AG	AG	AA	AA	AG	AA	AA	AG	AA
3_98807773	3	98807773	G	A	AA	AA	AA	GA	AA	AA	AA	AA	GA	AA	GG	GG	AA	AA	GA	AA	GG	AA	GA	AA	GG	AA	GA	GA	AA	GA	GG	GA	GA	GG	GA	GG	GG	AA	GA	GA	GA	AA	GG	GA	GA	AA	AA	GA	AA
3_98900451	3	98900451	T	C	TC	CC	TC	TT	TC	TT	TT	TT	TT	CC	TC	TC	CC	TT	TT	TT	TC	TT	CC	TT	TT	TT	TT	TT	TC	TT	TC	TT	TC	CC	CC	TC	TT	TT	TT	TC	TC	TT	TT	TT	TT	TT	TC	CC	TC
3_99020654	3	99020654	G	A	GA	GA	AA	AA	AA	GA	GA	GA	GA	GA	AA	GA	AA	AA	AA	AA	GA	AA	GA	AA	GA	AA	GA	AA	GA	GA	GG	GG	AA	GA	GG	GA	GG	GA	AA	GG	GA	AA	GA	GA	GA	AA	GA	GG	GA
3_99423372	3	99423372	A	G	AG	AG	AA	AG	AG	AG	GG	AA	GG	GG	AG	AG	AG	AA	AA	AG	AG	AG	GG	AG	GG	AA	GG	GG	GG	AA	AG	AA	GG	GG	GG	AG	AG	GG	GG	GG	AG	AA	AG	AG	AG	AG	GG	GG	AG
3_99788899	3	99788899	G	A	GG	GG	GG	GA	GA	AA	GA	GA	AA	GG	GG	GA	GG	GA	AA	AA	GA	GA	GG	GA	GA	AA	AA	GA	GG	GA	GA	AA	GA	AA	GG	AA	GA	AA	GA	GG	GA	GA	GA	GA	AA	AA	GG	GG	AA
3_100055463	3	100055463	C	G	GG	GG	GG	CG	CG	CG	CC	CG	GG	GG	GG	CC	GG	GG	CC	CG	GG	CG	CG	CG	GG	CC	CC	CG	GG	CG	CG	CG	GG	CG	GG	CG	CG	CG	CG	CG	CG	CG	GG	CG	CG	CG	GG	GG	CG
3_100567945	3	100567945	C	T	CT	CC	CT	CT	CT	CT	CC	TT	CT	CC	CT	CT	CC	TT	TT	TT	CC	TT	TT	TT	CT	CT	TT	CC	CC	CT	CT	CT	CT	TT	TT	CT	CT	CT	CC	CT	CT	CT	CT	CT	CT	TT	CC	TT	CT
3_100710624	3	100710624	C	T	CT	CT	CT	CC	CT	CC	CT	CT	CT	CT	CC	CT	CT	CT	CC	CC	CC	CT	TT	CC	CC	CC	CC	CC	CT	CC	TT	CT	CT	CT	CT	CC	CC	CC	CC	CC	CC	CC	CC	CC	CC	CC	CT	CT	CC
3_100948559	3	100948559	G	A	GA	GG	GG	GG	GG	GA	AA	GG	GG	GA	GG	GA	GG	GG	GG	GG	GA	GG	AA	GG	GG	GG	GA	GG	GA	GG	GG	GG	GA	GA	AA	GG	GG	GG	GG	GA	GA	GG	GG	GA	GA	GG	GA	AA	GG
3_101199451	3	101199451	C	T	CC	CT	CC	CT	TT	CC	CC	CC	CC	CT	CT	CT	CT	CC	CC	CC	CC	CC	CT	CC	CC	CC	CC	CC	CT	CC	CT	CC	CT	CT	CT	CC	CT	CC	CC	CC	TT	CT	CC	CC	CC	CC	CT	CT	CC
3_101469745	3	101469745	C	G	CG	CC	CC	CC	GG	CC	CG	CC	CG	CG	CC	CC	CC	CC	CC	CC	CC	CC	CC	CC	CG	GG	CC	CC	CC	CC	CC	CC	CC	CC	CC	CC	CC	CC	CC	CC	CC	CC	CG	CG	CG	GG	CC	CC	CC
3_101793084	3	101793084	A	T	AT	AT	TT	TT	TT	AT	TT	AT	TT	AT	TT	AA	TT	TT	AT	TT	TT	TT	AT	TT	TT	TT	TT	TT	AA	TT	AA	AT	AA	AA	AA	AT	AT	TT	TT	AA	AA	AT	TT	TT	AT	TT	AA	AA	TT
3_102010776	3	102010776	C	G	CC	CC	CC	CC	CC	CC	CC	CC	CC	CC	CC	CC	CC	CC	CC	CC	CC	CC	CC	CC	CC	CC	CC	CC	CC	CC	CC	CC	CC	CC	CC	CC	CC	CC	CC	CC	CC	CC	CC	CC	CC	CC	CC	CC	CC
3_102341198	3	102341198	A	G	AG	AG	GG	AA	AG	AA	AA	GG	AA	AG	AG	AG	GG	AG	AA	AA	AG	AG	AA	GG	AA	GG	GG	AA	GG	AA	AA	AA	AG	AG	AG	AA	AG	AG	AA	AG	AA	AA	AA	AG	AA	GG	GG	AG	AG
3_102888709	3	102888709	C	G	CC	CC	CC	CC	CG	CG	GG	CC	CC	CC	CC	CG	CC	CC	CC	CC	GG	CC	CG	CC	CG	CC	CC	CG	CG	CG	CG	CC	GG	CC	CG	CG	CC	CC	CG	CG	CG	CC	CG	CC	CC	CC	CG	CG	CC
3_103076031	3	103076031	A	G	GG	AG	AG	GG	AA	AG	AA	AG	AG	GG	AG	GG	AG	AG	AG	AG	AA	GG	GG	AA	GG	AG	AA	AG	AG	AA	GG	GG	AG	AG	AG	GG	AA	AG	AG	GG	AG	AA	AG	AA	AG	AG	AG	AG	AA
3_103377374	3	103377374	C	A	CA	CC	AA	CA	AA	CA	AA	AA	CA	CA	CA	AA	CA	AA	AA	AA	CA	AA	CA	AA	AA	CC	AA	CA	CA	CA	CA	CA	AA	AA	CA	CA	AA	CC	CA	CA	AA	AA	AA	CA	CC	CA	CA	CA	CA
3_103591319	3	103591319	T	G	TG	TG	TG	TG	GG	TT	TG	GG	TG	TT	TG	TG	TG	TG	TG	TG	TG	GG	TG	TG	GG	TG	TT	TG	TG	TG	TT	TG	GG	TG	GG	TG	TG	TT	TG	TT	TG	TT	GG	TT	TT	TG	TG	GG	TG
3_103703632	3	103703632	C	G	CG	CC	CC	CC	CC	CC	CC	CC	CC	GG	CC	CG	CG	CC	CC	CC	CG	CC	CG	CC	CC	CC	CC	CC	CG	CC	CG	CC	CC	CG	CC	CG	CG	CC	CC	GG	CG	CC	CC	CG	CC	CC	CG	CC	CC
3_104021277	3	104021277	G	A	GG	GG	GG	GG	GG	GG	GG	GG	GG	GG	GG	GG	GG	GG	GG	GG	GG	GG	GG	GG	GG	GG	GG	GG	GG	GG	GG	GG	GG	GG	GG	GG	GG	GG	GG	GG	GG	GG	GG	GG	GG	GG	GG	GG	GG
3_104504508	3	104504508	C	G	CG	GG	CG	CG	CC	CG	CC	CG	CG	CC	CG	CG	CC	CG	CC	CC	CC	CG	CC	CC	GG	GG	CC	GG	CC	GG	CC	CG	CC	CC	CG	CG	CG	CG	GG	CC	CC	CC	CG	CG	CG	CG	CC	CG	CG
3_104808313	3	104808313	G	C	GG	GG	GG	GC	GC	GG	GC	GC	GC	GC	GC	GC	CC	GC	CC	GC	GG	GG	GC	CC	CC	GC	GC	CC	GC	CC	GC	GG	CC	GC	GC	GC	CC	GC	CC	GC	GC	CC	CC	GG	GC	GG	GC	GC	CC
3_105208776	3	105208776	C	T	CC	CC	CC	CC	CC	CC	CC	CC	CC	CC	CC	CC	CC	CC	CC	CC	CC	CC	CC	CC	CC	CC	CC	CC	CC	CC	CC	CC	CC	CC	CC	CC	CC	CC	CC	CC	CC	CC	CC	CC	CC	CC	CC	CC	CC
3_105307477	3	105307477	T	G	TT	TT	TT	TT	TT	TT	TT	GG	TT	TT	TT	TT	TG	TG	TT	TT	TG	TG	TT	TT	TT	TG	TT	TG	TT	TG	TT	TT	TT	TT	GG	TT	TG	TG	TG	TT	TT	TT	TT	TT	TG	TG	TT	GG	TT
3_105733864	3	105733864	T	G	TG	TG	GG	TG	TG	GG	GG	TG	TG	TG	TT	GG	TG	TG	TG	GG	TG	GG	TG	TT	GG	TG	TG	TG	TT	GG	TT	GG	TG	TG	TT	TT	GG	TG	TG	TG	TG	GG	GG	GG	TT	TG	TT	TT	TG
3_105848907	3	105848907	T	C	CC	TC	CC	CC	CC	CC	TC	TC	CC	CC	CC	TC	CC	TC	CC	CC	TT	CC	TC	CC	CC	TC	CC	CC	TT	CC	TC	CC	TC	CC	TC	TC	CC	CC	CC	TC	TC	CC	CC	TC	TC	CC	TT	TC	CC
3_105890407	3	105890407	A	G	AA	AA	AA	AA	AA	AA	AA	AA	AA	AA	AA	AA	AA	AA	AA	AA	AA	AA	AA	AA	AA	AA	AA	AA	AA	AA	AA	AA	AA	AA	AA	AA	AA	AA	AA	AA	AA	AA	AA	AA	AA	AA	AA	AA	AA
3_106213379	3	106213379	C	T	CC	CT	CC	CT	TT	CT	CT	CC	CT	CC	CT	CT	CT	CC	CT	CC	CT	CC	CT	CT	TT	CT	CC	TT	CT	CC	CT	CC	CT	CC	CC	CC	CC	CT	TT	CC	CC	CC	TT	TT	CT	CT	CT	CC	CC
3_106595725	3	106595725	A	G	AG	AG	AG	AG	AG	AG	AA	GG	AA	AA	AG	AG	AG	AA	AA	GG	AG	AG	AA	AG	GG	AG	AG	GG	AG	AG	AG	AG	AG	AA	AA	AG	GG	GG	GG	AA	AA	AG	GG	AG	AG	GG	AG	AA	GG
3_106735744	3	106735744	C	T	CC	CC	CT	CC	TT	TT	CT	CC	CC	CC	CC	CT	CT	CC	CC	CC	CC	CC	CC	CT	TT	CT	CT	TT	CC	CT	CC	CT	CC	CC	CT	CT	CC	TT	TT	CC	CC	CC	CT	TT	CT	CC	CC	CT	CT
3_106762963	3	106762963	C	A	CC	CC	CC	CC	AA	AA	CA	CC	CC	CC	CC	CC	CA	CC	CC	CC	CC	CC	CC	CA	AA	CA	CA	AA	CC	CA	CC	CA	CC	CC	CA	CA	CC	AA	AA	CC	CC	CC	CA	AA	CC	CC	CC	CA	CA
3_107219055	3	107219055	C	T	CT	CC	CT	CT	TT	CT	CT	TT	TT	CC	TT	CT	CT	CT	CT	CT	CC	CC	CC	TT	CC	CT	CT	CC	CC	TT	CT	CC	CC	CC	CT	TT	TT	TT	CC	CC	CC	TT	CT	CT	TT	CT	CC	CT	CT
3_107220151	3	107220151	T	C	TC	TT	TC	TC	CC	TC	TC	CC	CC	TT	CC	TC	TC	TC	TC	TC	TT	TT	TT	CC	TT	TC	TC	TT	TT	CC	TC	TT	TT	TT	TC	CC	CC	CC	TT	TT	TT	CC	TC	TC	CC	TC	TT	TC	TC
3_107283859	3	107283859	G	T	GT	GG	GT	TT	TT	TT	TT	GT	TT	GG	TT	GT	GT	GT	GT	GT	GG	GG	GG	TT	GT	GT	TT	GT	GG	TT	GT	GT	GG	GG	GT	GT	GT	GG	GT	GG	GG	TT	TT	GT	GT	GT	GG	GT	GT
3_107580410	3	107580410	A	G	AG	AA	AG	AA	AA	AA	AA	AA	AA	AG	AG	GG	AG	GG	AA	AA	GG	AG	GG	AA	AA	AA	AA	AA	GG	AA	AG	AG	AG	AA	AG	AG	AA	AA	AA	GG	GG	AA	AA	AA	AA	AA	GG	AG	AG
3_107836580	3	107836580	T	C	TC	TC	TT	CC	CC	TC	TC	CC	TC	TC	CC	TC	TC	TC	CC	TC	TC	TC	TC	CC	TC	CC	TC	TC	TT	TT	TC	TT	TC	CC	TT	CC	TC	CC	TC	TC	TC	CC	TT	CC	CC	CC	TT	TT	CC
3_107964435	3	107964435	A	G	GG	GG	AG	AG	AG	AG	GG	AG	AG	AG	AA	GG	AG	GG	GG	GG	AG	GG	AG	AG	GG	GG	AG	AG	GG	AG	GG	GG	GG	GG	GG	GG	AG	AG	AG	GG	GG	AG	GG	AA	GG	AG	GG	GG	GG
3_108302281	3	108302281	G	T	TT	TT	GT	TT	GG	GG	TT	TT	GG	TT	GT	TT	GT	TT	TT	GT	TT	GT	TT	GG	GT	TT	GG	GG	GT	GG	GT	TT	GT	GT	GT	GT	GT	GG	GG	GT	TT	TT	GG	GG	GT	GT	GT	GT	TT
3_108712860	3	108712860	C	T	CT	TT	CT	TT	TT	CT	CT	CT	TT	CT	TT	CC	CT	CT	CT	TT	CT	CT	CT	TT	TT	TT	TT	TT	CT	TT	TT	CT	CT	CC	CT	TT	TT	TT	TT	CC	TT	TT	TT	TT	CT	TT	CT	CT	TT
3_109114054	3	109114054	A	G	AA	AA	AG	AG	AA	GG	GG	AA	AA	AG	AA	AA	GG	AG	AG	AA	GG	AA	AA	AG	AA	AA	AG	AA	AG	AA	AG	AG	AG	GG	GG	AG	AG	GG	AA	GG	GG	AG	AA	AG	AA	AA	AG	GG	AA
3_109402397	3	109402397	A	G	AG	AG	AG	AA	AG	GG	AG	AG	AA	AG	AA	AG	GG	AG	AG	AA	AA	AG	AG	AG	AA	GG	AG	GG	AG	AA	AA	AG	GG	GG	AA	AA	AA	AG	GG	AA	AG	AA	AG	AA	AG	AG	AG	AA	GG
3_109731997	3	109731997	A	G	AG	AG	AA	AG	AG	AG	AA	AG	AA	AA	AG	AA	AA	AG	AA	AG	AG	AG	AA	AA	AG	GG	GG	AA	AA	AA	AG	AA	AA	AG	AA	AA	AG	AG	AA	AA	AA	AA	AG	AA	AA	AG	AA	AA	AG
3_109911176	3	109911176	A	C	CC	AA	CC	CC	AC	AC	AA	AC	AA	AC	AA	AA	AA	AC	AC	AC	AC	CC	AA	AA	CC	AC	AA	AA	AC	AA	AC	AC	AA	AC	AC	AA	AC	CC	AA	AC	AA	CC	AC	AC	AC	AC	AC	AC	AA
3_110113306	3	110113306	T	C	TC	TT	TC	TC	TC	TT	TT	TC	TC	TC	TC	TT	TC	TT	CC	TT	TC	TT	TT	TT	CC	TC	TC	TC	TT	CC	TC	TC	TT	TT	TT	TC	TT	TC	TC	TT	TT	CC	TT	TC	TC	TC	TT	TT	CC
3_110297221	3	110297221	G	A	GG	GA	GG	GG	GA	GA	GG	GG	GG	GA	GG	GA	GG	GG	GA	GG	GA	GG	AA	GG	GG	GG	GG	GA	GA	GG	GA	GG	GA	GA	AA	GG	GA	GA	GA	GG	AA	GG	GG	GG	GG	GG	GA	AA	GG
3_110360411	3	110360411	C	A	CA	CC	CC	CA	CC	CC	CC	AA	CA	CC	CA	CA	CC	CC	CC	CC	CC	CC	CC	CA	CA	CC	CA	CA	CA	CA	CA	CC	CA	CA	AA	CA	CC	CC	CA	CA	CC	CC	AA	CC	CA	CA	CA	AA	CA
3_110612755	3	110612755	T	C	TC	TC	TC	TT	TC	TT	TC	TC	TC	TC	CC	CC	TT	TC	TC	TT	TC	TC	CC	TC	TC	TC	TC	TC	TT	TT	TC	TC	TC	TT	TC	TC	TC	TT	TC	TC	TC	TC	CC	TT	TT	TC	TC	TC	TT
3_110884629	3	110884629	T	C	CC	TC	CC	TC	TC	CC	CC	CC	CC	CC	CC	TC	CC	TC	CC	CC	CC	CC	CC	TC	TC	TC	TC	CC	CC	TT	TC	CC	TC	TT	CC	TT	TC	CC	CC	TC	CC	TC	CC	TC	TC	TC	CC	CC	TT
3_111168618	3	111168618	G	A	GA	GG	AA	GA	AA	GA	GA	GA	GA	GA	GG	GA	GG	GG	GA	GA	GG	GA	GG	GA	GA	AA	GG	GA	GG	GA	GA	GA	AA	GA	GA	GA	GA	GA	GA	GG	GG	GA	GA	GA	GG	GA	GA	GA	AA
3_111277260	3	111277260	T	G	GG	TG	TT	GG	TG	TT	TG	GG	TG	GG	TG	GG	TT	TG	TG	TG	GG	GG	GG	GG	TG	TT	TG	GG	TG	GG	TG	TG	GG	TG	TG	TG	GG	TG	GG	TT	TG	TG	TG	TG	GG	TG	TG	TG	GG
3_111487456	3	111487456	G	T	GG	TT	GG	GG	GG	GT	GG	GT	GG	GG	GG	GG	TT	TT	GG	GT	GT	GG	GG	GG	GG	GG	GG	GG	TT	GG	GG	GG	GT	TT	GG	GT	GG	GG	GG	GT	GG	GG	GG	GG	GT	GG	GT	GG	GG
3_111853969	3	111853969	C	T	CT	CC	CT	CT	TT	CT	CC	TT	CT	CC	CC	CT	CT	CT	TT	CT	CT	CT	CC	TT	TT	CC	CT	CT	CC	TT	TT	CC	CC	CT	CC	CC	TT	TT	CT	CT	CC	TT	TT	TT	CC	CC	CC	CC	TT
3_112118272	3	112118272	C	T	CC	CC	CT	CC	TT	CC	CT	CT	CT	CT	CT	CT	CC	CT	CT	TT	CT	CT	CC	CT	CT	CT	TT	CT	CC	CT	CT	CC	CC	CC	CC	CC	TT	CT	CT	CT	CC	CT	TT	CT	CT	CT	CC	CC	TT
3_112277932	3	112277932	G	A	AA	AA	GA	GA	AA	AA	AA	GA	AA	AA	AA	GA	AA	AA	AA	GA	GG	GA	AA	GA	AA	AA	AA	AA	GA	GA	AA	AA	AA	AA	GA	GA	AA	GA	AA	GA	GA	AA	GA	GA	AA	AA	AA	GA	GA
3_112672038	3	112672038	A	G	GG	GG	AG	GG	GG	GG	GG	GG	GG	GG	AG	GG	GG	GG	AA	GG	AG	GG	AG	AG	GG	GG	GG	AG	GG	GG	AA	GG	GG	GG	GG	GG	AA	GG	AG	AG	GG	AG	AG	AG	AG	GG	GG	GG	GG
3_112976988	3	112976988	G	A	GG	GG	GA	GA	GA	GG	GA	GA	GG	GG	GG	GA	GG	GG	GG	GA	GG	GG	GG	GG	GA	GG	AA	GG	GG	GG	GG	GG	GA	GA	GA	GA	GG	GA	GG	GG	GG	GG	GG	GA	GA	GA	GG	GA	AA
3_113015015	3	113015015	A	G	AG	AA	AA	AG	AG	AA	AA	AG	AG	AA	AA	AA	AA	AA	AG	AG	AG	AG	AA	AA	AA	AG	AG	AA	AA	GG	AG	AA	AG	AG	AA	AG	GG	AG	AA	AA	AA	AA	GG	AA	AA	AG	AA	AA	AA
3_113369772	3	113369772	A	G	AG	AA	AA	AG	AG	AG	AA	AA	AA	AG	AA	AA	AG	AG	AA	AA	AA	AG	AG	AA	AA	AA	AG	AA	AG	AG	AG	AG	AG	AG	AA	AA	AG	AA	AA	AG	AA	AA	AG	AA	AA	AG	GG	AA	AA
3_113588491	3	113588491	G	A	GG	GG	GA	GG	GG	GA	GA	GG	GG	GG	GG	GA	GA	GG	GG	GG	GG	GG	GG	GG	GG	GG	GG	GA	GG	GG	GG	GG	GG	GG	GG	GG	GG	GA	GA	GA	GG	GG	GA	GG	GG	GG	GG	GG	AA
3_113931052	3	113931052	G	A	GG	GA	AA	GA	AA	GA	GG	GA	GG	GG	GA	GA	GA	GA	AA	AA	GA	GA	GG	AA	GG	GA	AA	GA	GG	GG	GG	GA	GG	GG	GG	AA	AA	AA	GA	GA	GG	GA	GA	GA	GA	GG	GG	GG	AA
3_114287040	3	114287040	G	A	GA	GA	GG	GA	GG	GG	GG	GG	GG	GA	GA	GA	GG	GA	GG	GG	GA	GA	AA	GG	GA	GA	GA	AA	GA	GG	GG	GA	AA	AA	GA	GG	GG	GG	AA	AA	GA	GG	GG	GG	GG	GA	AA	GA	GA
3_114479725	3	114479725	G	A	GG	GA	AA	GG	GA	GG	GA	GG	GA	GA	GG	GG	GA	GG	GG	GA	GG	GG	GG	GA	GA	GG	GA	GG	GA	GA	GA	GG	GG	GG	GA	GG	GA	GG	GG	GG	GA	GG	GA	GA	AA	GG	GG	GA	GG
3_114611609	3	114611609	A	G	GG	GG	GG	GG	AG	GG	GG	GG	GG	AG	AG	GG	GG	GG	GG	GG	GG	GG	GG	GG	GG	GG	AG	GG	GG	GG	AG	AG	GG	GG	GG	AG	GG	AG	GG	GG	AG	GG	AG	AG	AG	GG	AG	GG	AG
3_114889855	3	114889855	A	G	GG	GG	GG	AG	GG	GG	GG	AG	AG	GG	AA	GG	GG	GG	GG	AG	GG	GG	GG	AG	AG	GG	GG	GG	AG	GG	GG	GG	AG	AG	GG	GG	GG	AG	GG	AG	GG	AG	GG	GG	AG	GG	AA	GG	GG
3_115378813	3	115378813	G	A	GG	GA	AA	GA	GG	GG	AA	GA	AA	GG	GA	GG	GG	GA	AA	AA	GA	GA	GG	GA	GA	AA	GA	GA	GA	GA	GA	GA	GG	GG	GG	GG	GG	GA	GA	GA	GG	AA	GA	GA	AA	GA	GA	GG	AA
3_115905852	3	115905852	A	G	AG	AA	AA	GG	AG	AG	AG	AG	AA	AA	AA	AG	AG	AA	AA	AG	AG	AG	AA	AG	AG	AA	GG	GG	AG	GG	AA	AG	AA	AA	AA	GG	AG	AA	GG	AG	AG	AG	AG	AG	AG	AA	AA	AA	AG
3_116278388	3	116278388	G	A	GG	GG	GG	GG	GG	GG	GG	GG	GA	GG	GG	AA	GG	GA	GG	GA	GG	GG	GA	GA	GA	GG	GA	GA	GA	GA	GA	GG	GG	GG	GA	GG	GA	GG	GA	GG	GA	GA	GG	AA	GG	GG	GA	GA	GG
3_116490327	3	116490327	C	T	TT	CT	TT	CT	CT	TT	CT	TT	TT	TT	CT	TT	TT	TT	TT	TT	TT	TT	CT	TT	TT	TT	TT	TT	CT	TT	TT	TT	CC	CC	CC	CT	CT	TT	TT	CT	CT	TT	TT	TT	TT	TT	CT	CC	TT
3_116633209	3	116633209	T	C	TC	TC	TT	TT	TT	TC	TT	TT	TT	TT	TT	TT	TC	CC	TT	CC	TC	TC	TT	TT	TC	TT	TT	TC	TT	TC	TC	TC	TT	TT	TT	TT	TT	TT	TC	TC	TT	TT	TT	TT	TT	TT	TT	TT	TT
3_116938788	3	116938788	C	T	TT	CT	TT	CT	CT	TT	CT	CT	TT	CC	CT	CT	CT	TT	CT	TT	TT	TT	CT	TT	CT	CT	TT	TT	CT	CT	CT	TT	CC	CC	CT	CT	TT	TT	TT	CC	CT	TT	TT	TT	CT	CT	CT	CT	TT
3_117115664	3	117115664	G	A	GG	AA	GA	GG	GG	GA	GA	GA	GG	AA	GA	GA	AA	GA	AA	GG	AA	GG	GA	GG	GA	AA	GA	AA	GA	GA	GG	GG	GG	GG	GG	AA	GA	GA	AA	GA	GG	GG	GG	GA	GA	GA	GG	GG	AA
3_117449961	3	117449961	A	G	AG	AA	AG	AG	AA	AG	AA	AG	AA	AG	AG	AG	AG	AG	AA	AG	AA	AG	AG	AA	AA	AA	AA	AA	AA	AA	AG	AA	AG	AG	AA	AA	AG	AA	AA	AA	AA	AG	AG	AA	AA	AA	AG	AA	AA
3_117850090	3	117850090	G	A	GA	AA	GA	GA	GA	GA	GG	GA	GA	GA	GA	AA	GG	AA	GG	GA	GA	AA	AA	GA	AA	GG	AA	GA	AA	AA	GA	GA	GG	GG	GA	GG	GG	GA	GA	GA	AA	GA	GA	GA	GA	GA	GG	GA	AA
3_118014703	3	118014703	A	G	GG	GG	AG	GG	GG	AG	AG	GG	GG	GG	AG	AA	AG	AG	GG	GG	GG	AA	AA	GG	AA	GG	GG	AG	AG	AG	AG	AG	AG	AG	GG	AG	AG	GG	AG	AA	GG	AG	GG	AA	AG	GG	AG	GG	AG
3_118172887	3	118172887	G	C	GC	GG	GG	GG	CC	GC	GG	GC	GG	GG	GG	GC	GG	GG	GG	GG	GC	GG	CC	GG	GC	GG	CC	GC	GG	GC	GC	GG	GC	GC	GG	GG	GG	GC	GC	GG	GG	GG	GC	GC	GG	GC	GC	GG	GG
3_118484682	3	118484682	C	A	AA	AA	CA	CA	AA	AA	AA	AA	AA	AA	CA	CA	CA	AA	AA	CA	CA	CA	CA	AA	CA	AA	AA	CA	CA	CA	CA	AA	AA	AA	AA	CA	CA	CA	CA	CA	CC	CC	CA	CA	CA	AA	CA	AA	CA
3_118884700	3	118884700	G	C	CC	CC	CC	CC	CC	CC	CC	CC	CC	CC	CC	CC	CC	GC	CC	CC	CC	GC	CC	CC	CC	CC	CC	CC	CC	CC	CC	GC	CC	CC	CC	CC	CC	CC	CC	CC	GC	CC	CC	CC	CC	CC	CC	CC	CC
3_119119206	3	119119206	G	T	GG	GG	GG	GT	GT	GG	GG	GT	GG	GG	GT	GG	GT	GT	GT	GT	GG	GG	GT	TT	GG	GT	GG	GT	GT	GT	GG	GT	GT	GG	GT	GT	GG	GT	GT	GT	GT	GG	GT	GG	GT	GG	GT	GT	GT
3_119207474	3	119207474	A	G	AG	AA	GG	AA	AG	AA	AG	AG	AA	AA	AA	AG	AG	GG	AG	AG	AA	AG	AG	AA	AA	GG	AA	AA	AA	AA	GG	AG	AG	AG	AA	AG	AA	AG	AA	AA	AA	GG	GG	GG	AG	GG	AG	AA	AA
3_119344847	3	119344847	G	T	TT	GT	GG	TT	GT	GT	GT	GT	GG	GT	GT	GT	GT	GT	GT	GT	GT	TT	TT	TT	TT	TT	GT	GT	TT	TT	GT	GG	TT	GT	GT	TT	GT	GT	GT	TT	TT	GT	GT	TT	GT	TT	GT	GT	GT
3_119758510	3	119758510	G	A	AA	GA	AA	AA	AA	AA	AA	AA	AA	GA	AA	GA	AA	GA	AA	AA	GA	AA	AA	GA	AA	AA	AA	AA	AA	GA	AA	AA	GA	GA	AA	AA	GA	GA	AA	GA	AA	AA	AA	GA	AA	AA	GA	AA	GA
4_290426	4	290426	G	T	GT	GT	GG	GT	GT	GT	GG	GT	GT	GT	TT	TT	TT	TT	GT	GT	GG	GG	GT	GT	GT	GT	TT	TT	TT	TT	TT	TT	GT	TT	TT	GT	TT	GT	TT	TT	GT	TT	TT	GT	GT	GT	GT	TT	TT
4_690672	4	690672	C	G	CC	CC	CC	CC	CC	CC	CC	CC	CG	CC	CG	CC	CC	CC	CC	CC	CC	CC	CC	CC	CC	CC	CC	CC	CC	CC	CC	CC	CC	CC	CC	CC	CC	CC	CC	CC	CC	CC	CC	CC	CC	CC	CC	CC	CC
4_767018	4	767018	A	G	AG	AA	GG	GG	AG	AG	AA	AG	AA	AG	AG	GG	AA	AG	AG	AG	GG	GG	GG	AG	AA	AG	GG	GG	GG	GG	GG	AG	GG	GG	GG	GG	AG	GG	GG	GG	AG	GG	GG	AG	GG	GG	GG	GG	GG
4_1023077	4	1023077	A	G	AA	AG	GG	GG	GG	GG	AA	AA	AG	AA	AG	GG	GG	AG	AA	AA	GG	GG	AG	AG	AA	AG	GG	AG	AG	GG	GG	AA	GG	AG	AA	GG	AG	AG	AG	GG	GG	AA	AA	AG	AA	AG	GG	AA	AA
4_1272376	4	1272376	C	T	CT	CC	CC	CT	CC	CC	CC	TT	CT	CC	TT	CC	CC	CT	CT	CT	CT	CC	CT	CC	CT	CC	CC	CT	CC	CT	CT	TT	CT	CC	CC	CC	CC	CT	CT	CC	CT	CT	CT	TT	CT	CT	CC	CC	TT
4_1490749	4	1490749	A	G	AG	AG	AA	AA	AA	AA	AG	AA	AA	AG	AA	AA	AA	AA	AA	AA	AG	AA	GG	AA	AA	AA	AA	AA	AA	AA	AA	AG	AA	AA	AA	AA	AA	AA	AA	AA	AG	AA	AG	AA	AG	AG	AA	AA	AA
4_1660320	4	1660320	A	G	AG	AG	AG	AA	AG	GG	AG	GG	AG	AG	GG	AG	GG	GG	AG	GG	GG	AG	AG	AG	GG	AG	AG	GG	AG	GG	GG	GG	AG	AG	GG	AA	GG	GG	GG	AG	AG	GG	AG	GG	GG	GG	AA	GG	GG
4_1860750	4	1860750	G	A	AA	AA	GA	GA	GA	AA	GA	GA	GG	GA	AA	GA	AA	GA	GA	AA	AA	AA	GA	GA	AA	GA	GA	AA	AA	AA	GA	GA	GA	AA	AA	AA	GA	AA	AA	GA	GA	AA	AA	GA	AA	AA	GA	AA	AA
4_2102251	4	2102251	C	T	CC	CC	CT	CT	CT	CT	CC	TT	CC	CT	CT	TT	CT	CT	CT	CT	CT	CT	CC	CC	CC	CC	CT	CT	CT	CT	CT	CC	CC	CT	TT	CT	CC	CT	CT	CC	TT	TT	CC	CT	CC	CC	CC	TT	CC
4_2503799	4	2503799	T	G	TT	TT	TT	TT	TT	TT	TT	TT	TT	TT	TT	TT	TT	TT	TT	TT	TT	TT	TG	TT	TT	TT	TT	TT	TT	TT	TT	TT	TT	TT	TT	TT	TT	TT	TT	TT	TT	TT	TT	TG	TT	TT	TT	TT	TT
4_2622136	4	2622136	T	C	TT	TT	TC	TC	TC	CC	TT	TC	TC	TT	TC	TT	CC	TT	TC	TT	TT	TC	TT	CC	TC	TC	TC	CC	TC	TC	TT	TT	TC	TC	TT	TC	TC	CC	CC	TC	TT	TT	TC	TC	TT	TT	TC	TT	TT
4_2953289	4	2953289	C	T	CT	CT	CC	CC	CT	CT	CT	CT	CC	CC	CC	CT	CT	TT	CC	CC	CC	CC	CC	TT	CC	TT	TT	TT	CC	CT	CT	CT	CC	CC	CC	CT	CC	TT	TT	CC	CC	CC	CC	CC	TT	CT	CC	CC	TT
4_3273740	4	3273740	G	C	GG	GC	GC	CC	CC	GG	GC	GC	GC	GC	CC	CC	GG	GG	GC	GC	CC	CC	GG	CC	GG	GC	GC	GC	GC	GC	GC	GG	CC	GC	GG	GC	GC	GC	GC	CC	GC	GG	GC	GC	GG	GG	CC	GG	GG
4_3595889	4	3595889	T	C	TT	TT	TC	TC	TC	TC	TC	TT	TC	TC	TC	TC	TC	TT	TT	CC	TT	CC	CC	TT	TT	TT	TC	TC	CC	CC	TC	CC	TC	CC	CC	TT	TC	TC	TC	TC	CC	TT	CC	TT	TC	TC	TC	CC	TT
4_3878814	4	3878814	A	C	CC	CC	CC	AC	AA	CC	CC	AC	AC	CC	CC	AC	AC	AC	CC	CC	AC	CC	CC	AC	CC	AA	CC	AC	AC	CC	CC	CC	AC	AC	CC	CC	CC	AC	AC	AC	AC	CC	CC	AC	CC	AC	AA	CC	AA
4_4018462	4	4018462	G	A	GA	AA	GG	GG	AA	GA	GA	GA	GA	AA	GG	GA	AA	GG	GA	GA	GA	GA	GA	AA	GA	GA	GA	AA	GA	GA	GA	GA	AA	GA	GG	GA	AA	GA	AA	GA	GA	GA	GG	GA	GA	GG	AA	GG	GG
4_4369972	4	4369972	G	T	GT	GG	GT	GT	GG	GT	GG	GG	GG	GT	GT	GG	GT	GG	GT	GG	GG	GT	GG	GT	GG	GG	GT	TT	GG	GT	GG	GG	GG	GG	GG	GG	TT	GT	TT	GG	GG	GT	GG	GT	GG	GG	GG	GG	GG
4_4590991	4	4590991	G	A	GA	AA	AA	GA	GA	AA	GA	GG	GG	GA	GG	GG	AA	GG	GG	GG	GG	GA	GG	AA	GG	AA	GG	GG	GG	GA	GG	GA	GG	GG	GG	GG	GA	GA	GG	GG	GG	GG	GG	GG	GG	GA	GG	GG	AA
4_4726485	4	4726485	C	T	CC	CT	CC	TT	CT	TT	TT	TT	TT	CC	CT	TT	CC	TT	CC	TT	TT	TT	TT	CC	TT	CC	CC	CT	TT	CT	CT	CT	CT	TT	TT	TT	CT	CT	CT	TT	TT	CC	CT	CT	CT	CT	TT	TT	CC
4_4976996	4	4976996	G	A	GG	GG	GG	GG	GA	GG	GG	GG	GA	GG	GG	GA	GG	GG	GG	GA	GG	GA	AA	GA	GA	GA	GG	GG	AA	GA	GG	GA	GA	AA	GA	GG	GG	GA	GG	AA	GG	GG	GA	GA	GA	GA	AA	GA	GG
4_5248467	4	5248467	A	G	AG	AG	GG	GG	GG	AG	AG	AG	GG	AG	GG	AA	GG	GG	GG	AG	GG	GG	GG	AA	AG	AG	GG	AA	AG	AG	GG	GG	AA	AG	AG	GG	GG	GG	AA	AG	AA	GG	GG	GG	GG	GG	AA	AG	GG
4_5648634	4	5648634	G	A	GG	GG	GG	GG	GG	GG	GG	GG	GG	GG	GG	GG	GG	GG	GG	GG	GA	GG	GA	GG	GG	GG	GG	GG	GA	GA	GG	GG	GG	GA	GA	GG	GG	GG	GG	GG	GG	GG	GG	GG	GG	GG	GG	GA	GG
4_5734832	4	5734832	T	C	TC	TC	TC	TC	TC	TC	TC	TT	CC	TT	TT	TC	TC	TC	TC	CC	TT	CC	TT	CC	TT	CC	CC	CC	TT	TC	TC	TC	TT	TT	TT	TT	TC	CC	CC	TT	TC	CC	CC	TC	TC	CC	TT	TT	CC
4_5903079	4	5903079	G	A	GG	GG	GG	GG	GG	GG	GG	GG	GG	GG	GG	GG	GG	GG	GG	GG	GG	GG	GG	GG	GG	GG	GG	GG	GG	GG	GG	GG	GG	GG	GG	GG	GG	GG	GG	GG	GG	GG	GG	GG	GG	GG	GG	GG	GG
4_5968395	4	5968395	C	T	TT	TT	CC	CT	CT	TT	TT	TT	CC	CT	CT	CT	CT	CT	CT	TT	CT	CT	CC	TT	CT	TT	TT	TT	CC	CT	CT	TT	CC	CC	CC	CC	CT	TT	TT	CC	CC	TT	TT	TT	CT	TT	CT	CC	TT
4_6369198	4	6369198	C	T	CC	CC	CC	CC	CT	CC	CC	CT	CC	CC	CT	CC	CT	CT	CT	CT	TT	CC	CT	CT	CC	CT	CC	CC	CT	CC	CC	CT	CT	CT	CC	CT	CT	CT	CC	CT	CT	TT	CT	CT	CC	CC	TT	CC	CT
4_6409184	4	6409184	C	A	AA	AA	CA	AA	AA	CA	AA	AA	AA	AA	CC	AA	AA	AA	CA	CA	CC	AA	CA	AA	AA	AA	AA	AA	CA	CA	AA	AA	CA	CA	AA	CA	CA	AA	AA	CA	CA	AA	AA	AA	AA	AA	CC	AA	CA
4_7485346	4	7485346	A	G	AA	NN	NN	AA	NN	NN	AA	AA	AA	GG	AA	AA	AA	AA	AA	AA	GG	AA	AA	NN	AA	AA	AA	AA	NN	AA	AA	AA	NN	AA	NN	AA	AA	AA	AA	AA	GG	NN	NN	NN	AA	NN	AA	AA	NN
4_7879752	4	7879752	C	T	CT	CT	CT	CT	CC	TT	CC	TT	CT	CT	CT	TT	CT	TT	CT	CC	CT	CT	TT	CC	CT	CT	CC	TT	CC	TT	CC	TT	CC	CC	CT	CT	TT	TT	TT	CT	CT	CT	CT	CC	CT	TT	CT	CT	TT
4_8009346	4	8009346	C	A	CC	CC	CC	CC	CC	CC	CC	CC	CC	CC	CC	CC	CC	CC	CC	CC	CC	CC	CC	CC	CC	CC	CC	CC	CC	CC	CC	CC	CC	CC	CC	CC	CC	CC	CC	CC	CC	CC	CC	CC	CC	CC	CC	CC	CC
4_8403891	4	8403891	T	C	TC	TT	TC	TT	TT	TT	TC	TT	TC	TT	TT	TT	TC	TT	TT	TC	TC	TT	TT	TT	TT	TC	TT	TT	TT	TT	TT	TT	TT	TT	TT	TT	TT	CC	TT	TT	TT	TT	TT	TT	TT	TT	TT	TT	TC
4_8826956	4	8826956	A	G	AG	AG	GG	AA	AG	AA	AA	AA	AA	GG	AA	AA	GG	AA	AG	AA	AG	AA	AG	AA	AA	AG	AA	AA	AG	AG	AA	AA	AG	AG	AA	AG	AA	GG	AA	AG	AA	AA	AG	AA	AG	AG	AG	AA	AG
4_9351074	4	9351074	C	T	CT	CT	CT	TT	CT	CT	CC	CT	CT	TT	CT	CT	CC	CT	CT	CT	TT	CT	CC	TT	CT	CT	CT	TT	CC	CT	CT	CT	CT	CC	CC	CT	CT	TT	TT	CT	CT	CT	CC	CT	CC	CT	CC	CC	CT
4_9470515	4	9470515	A	T	TT	TT	TT	AT	TT	TT	TT	TT	AT	AT	TT	TT	TT	TT	TT	TT	AT	TT	AT	TT	AT	TT	AT	TT	AT	AT	AT	AT	AA	AT	TT	AA	TT	TT	TT	AA	AT	TT	AT	TT	AT	AT	AA	TT	TT
4_9870553	4	9870553	A	T	TT	TT	TT	AT	TT	AT	TT	AA	TT	TT	AT	AA	TT	AT	TT	TT	AT	AT	AT	TT	AT	TT	TT	TT	AT	TT	AT	AT	AA	AT	TT	TT	AT	TT	TT	AA	AT	AT	AT	TT	AT	AT	AA	TT	TT
4_9923368	4	9923368	T	C	CC	TC	CC	TC	TT	TT	TT	TT	TT	TC	TT	TC	TC	TC	TT	TT	TT	TC	TC	TC	TT	TC	TT	TT	TT	TT	TT	TT	TT	TT	TT	TC	TT	TC	TT	TT	TT	TT	TC	TC	TT	TT	TC	TT	TC
4_10052614	4	10052614	C	T	CC	CC	CC	TT	CC	TT	TT	TT	CC	CC	CC	CC	CC	CC	CC	CC	CC	CC	CC	CC	TT	CC	CC	CC	CC	CC	CT	TT	TT	CC	CC	CC	CC	CC	CC	CC	CC	CC	CT	CC	CT	TT	TT	CC	CC
4_10220935	4	10220935	T	C	TT	TT	TC	TC	TT	TC	TC	TT	TC	TT	TT	TT	TT	TC	TC	TC	TT	TC	TT	TC	TC	TT	TC	TC	TT	TC	TT	TC	TT	TT	TT	TT	TC	TC	TC	TT	TT	TT	TC	TC	TC	TT	TT	TT	CC
4_10621109	4	10621109	T	C	CC	CC	CC	CC	TC	TC	TC	TC	CC	CC	TC	CC	TC	CC	TT	CC	TC	TC	TC	CC	TT	CC	TT	TT	TC	TC	TC	TC	TC	TC	TC	CC	CC	TT	TT	TC	CC	TC	CC	TC	TC	CC	TC	TC	TT
4_10682080	4	10682080	G	A	GG	GG	GG	GG	GG	GG	GG	GG	GG	GG	GG	GG	GG	GG	GG	GG	GG	GG	GG	GG	GG	GG	GG	GG	GG	GG	GG	GG	GG	GG	GG	GG	GG	GG	GG	GG	GG	GG	GG	GG	GG	GG	GG	GG	GG
4_10843346	4	10843346	G	A	GG	GG	GA	GG	GG	GA	AA	AA	AA	GG	GG	GA	GA	GA	GG	GA	GA	GG	GG	GA	GA	GG	AA	GA	AA	GG	GG	AA	GA	AA	GA	GG	GG	GA	GA	AA	GG	GG	GA	GA	AA	GA	GA	GA	GG
4_11017318	4	11017318	T	G	GG	GG	TG	TG	TG	TG	GG	TT	TG	TG	GG	GG	TT	TT	TT	TT	GG	TT	GG	TT	TT	TT	TT	TT	GG	TG	TG	TT	GG	GG	GG	GG	TT	TT	TT	TG	GG	TT	TT	TT	TT	TT	GG	GG	TT
4_11125468	4	11125468	C	T	CC	CC	CC	CC	CT	CC	CC	CT	CC	CC	CC	CC	CC	TT	CC	CC	TT	CC	CT	CC	CC	CC	CC	CC	CC	CC	CT	CT	CT	CC	CC	CC	CC	CC	CC	CT	CC	CT	CT	CC	CT	CT	CT	CC	CC
4_11241496	4	11241496	A	G	AG	AG	AA	AG	AA	AA	AA	AA	AA	AG	AG	AA	AG	AG	GG	AA	AG	GG	AA	AA	AA	AA	AA	AG	AG	AA	GG	AA	AA	AG	AG	AA	AG	GG	AG	AA	AA	AG	AA	GG	AG	AA	AA	AG	AG
4_11641522	4	11641522	T	C	TT	TT	TT	TT	TT	TT	TT	TT	TT	TT	TT	TT	TT	TT	TT	TT	TT	TT	TT	TT	TT	TT	TT	TT	TT	TT	TT	TT	TT	TT	TT	CC	TT	TT	TT	TT	TT	TT	TT	TT	TT	TT	TT	TT	TT
4_11873850	4	11873850	G	A	GG	GA	GG	AA	AA	GA	GG	GA	GG	GA	GG	GA	GA	GA	GA	GA	GA	GA	GG	AA	GA	GA	GA	GA	GA	GA	GA	GG	AA	GA	GG	GG	GA	AA	GA	AA	GG	GA	GA	GG	GA	GG	GA	GG	AA
4_12102823	4	12102823	C	T	CT	CT	CC	CT	CT	CT	CC	CC	CT	CT	CC	CC	CT	CC	CC	CC	CC	CC	CC	CT	CT	CT	CT	CC	CC	CC	CC	CT	CC	CC	CT	CT	TT	CT	CC	CC	CT	CC	CT	CT	CT	CT	CC	CT	CC
4_12309686	4	12309686	A	G	GG	AG	AA	AA	AG	AA	AG	AA	AA	AG	AA	AG	AG	AG	GG	AG	AA	AG	AA	AG	AG	AG	AG	AG	AA	AA	GG	GG	AA	AA	AA	AA	AA	GG	AG	AA	AA	GG	AA	AG	AA	AG	AA	AA	GG
4_12709845	4	12709845	A	T	AA	AT	TT	TT	AT	AT	AA	AT	TT	AA	TT	AT	AA	TT	TT	AT	AT	AT	TT	AT	AT	AA	AT	AA	AA	AA	AT	TT	AA	AA	AA	AT	AT	AT	AA	AA	AA	TT	AT	TT	TT	AT	AT	AA	AT
4_12768214	4	12768214	G	A	GA	AA	AA	AA	AA	GA	GA	AA	AA	GA	AA	AA	GG	AA	AA	GA	AA	AA	AA	GA	AA	GA	GA	GA	GA	GA	GA	AA	AA	GA	GA	AA	GA	GA	GA	AA	AA	AA	GA	AA	AA	GA	AA	GA	GA
4_13064110	4	13064110	A	G	AG	AG	GG	AA	AA	AG	AA	AA	AG	AA	AG	AA	AA	AG	AA	AG	AA	AA	AG	AG	AA	AG	GG	AG	AA	AG	AA	AG	AA	AA	AA	AA	AG	AA	AG	AG	AA	AA	AG	AG	AA	AA	AG	AA	AA
4_13323974	4	13323974	C	T	CT	CT	CT	CC	TT	CT	TT	CT	CC	CT	CC	CT	TT	CC	TT	CT	CC	CT	CC	TT	CT	TT	TT	TT	CC	CT	CT	TT	CC	CC	CC	CT	CT	TT	TT	CC	CT	CT	CT	TT	TT	TT	CC	CC	TT
4_13693469	4	13693469	T	C	NN	NN	NN	NN	NN	NN	TT	NN	NN	NN	NN	NN	NN	NN	NN	NN	NN	NN	NN	NN	NN	NN	NN	NN	NN	NN	NN	NN	NN	NN	NN	TT	TT	NN	NN	NN	NN	NN	NN	NN	NN	NN	NN	NN	NN
4_14123680	4	14123680	T	C	CC	TC	CC	CC	CC	TC	TC	CC	TC	TC	TT	TC	TC	TC	TC	CC	TC	CC	TC	CC	TC	CC	CC	TC	TC	CC	TC	CC	TC	TC	TT	CC	TC	TC	TC	TT	TC	TC	CC	TC	TC	CC	TC	TT	CC
4_14486154	4	14486154	T	C	TT	TT	CC	TC	CC	TT	TC	TT	TC	TT	TC	TC	CC	TC	CC	TC	TT	TC	TT	CC	TT	TC	TC	TT	TT	TC	TC	TC	TT	TT	TT	TT	TT	TC	TT	TT	TT	TC	TC	CC	TC	TC	TT	TT	TC
4_14650582	4	14650582	G	A	GA	GA	GA	GA	AA	GG	GG	GG	GA	GG	GA	GA	AA	GA	GA	AA	GG	GA	GG	AA	GG	GA	GA	GG	GA	GA	GA	AA	GA	GA	GG	GG	GG	AA	GG	GA	GG	AA	AA	AA	GA	AA	GG	GG	GA
4_14671592	4	14671592	C	T	CT	CT	CT	CC	TT	CC	CC	CC	CT	CC	CT	CT	CT	CT	CT	TT	CC	CT	CC	TT	CT	CC	CT	CC	CC	CC	CT	TT	CC	CC	CC	CC	CC	CT	CC	CC	CC	CT	CT	TT	CC	CC	CC	CC	CT
4_14957327	4	14957327	G	A	GA	GA	GA	GG	AA	GG	GG	AA	GA	GA	GG	GA	AA	AA	GA	GA	AA	GA	GG	GG	GG	GG	GA	GA	GA	GG	GA	AA	GA	GA	GG	GA	GA	GA	GA	AA	GA	GA	GG	AA	GG	GG	GA	GG	GA
4_15207660	4	15207660	G	A	GA	GA	GG	GG	GG	GG	GG	GG	GG	GA	GA	GG	GG	GG	GG	GG	GA	GG	GA	GG	GG	GG	GG	GG	GG	GA	GA	GG	GG	GG	GG	GG	GG	GG	GG	GA	GG	GG	GA	GG	GA	GA	GG	GG	GG
4_15502854	4	15502854	G	A	GA	GA	AA	GG	AA	GA	AA	GG	GG	GA	GG	GG	GA	GG	AA	GA	GG	AA	GG	GG	GG	AA	GA	GG	GG	GG	GA	GA	GG	GG	GG	GG	GG	AA	GG	AA	GG	AA	GG	GG	GA	GA	GA	GG	AA
4_16042681	4	16042681	T	C	TC	CC	TT	TT	TC	TT	TT	CC	TT	TC	TC	TT	TT	TC	TT	TT	CC	TT	TC	TT	TT	TT	TT	TT	TC	TT	TC	TT	TT	TT	TT	TC	TC	TT	TT	CC	TT	TT	TT	TT	TT	TC	TC	TT	TT
4_16429450	4	16429450	C	T	CT	TT	TT	TT	TT	CT	TT	TT	CT	TT	CT	TT	TT	CT	TT	CT	TT	CT	CT	TT	CT	CT	CT	CT	CT	CT	CT	CT	CT	CT	TT	TT	TT	TT	CT	CT	TT	TT	CT	TT	CC	CC	CT	TT	TT
4_16620192	4	16620192	T	C	TT	TT	TC	TC	TC	TC	TC	TC	CC	TT	CC	TC	TT	CC	TC	TC	TC	TT	CC	TT	TC	TT	TT	TC	TC	TC	TC	TT	CC	CC	CC	CC	TT	TT	TC	TC	TC	CC	TC	TC	TT	TC	CC	CC	TT
4_16991557	4	16991557	T	C	CC	CC	CC	CC	TC	TT	TC	TC	TT	CC	TC	TC	TC	TC	CC	TC	CC	CC	TC	TC	TC	CC	CC	TT	TC	CC	CC	CC	TC	TC	CC	TC	TC	CC	TT	TC	TC	CC	TC	CC	CC	CC	TC	CC	TC
4_17128385	4	17128385	T	A	TA	AA	AA	TT	TA	TA	AA	TA	TA	TA	TA	TT	TT	TT	TA	TT	TT	TA	TA	TA	AA	TT	TT	TA	TT	TT	TT	TA	TT	TT	TT	TT	TT	TA	TA	TA	TT	TT	TT	TT	TT	TT	TT	TT	TA
4_17388608	4	17388608	A	T	AT	TT	TT	AT	AA	AA	AA	AA	AA	AT	AA	AA	AT	AA	AT	TT	AA	AA	AT	TT	AT	AT	AA	AA	AT	AT	TT	AT	AT	AT	TT	AT	AA	AT	AA	AA	AT	AT	TT	AA	AT	AT	AA	TT	AA
4_17828878	4	17828878	G	A	GA	GA	GA	GG	AA	GG	GA	AA	GG	GG	GG	AA	GA	GA	GA	GA	GA	GA	GA	AA	GA	AA	AA	GA	GA	AA	AA	GA	GA	GA	GG	AA	AA	AA	GA	AA	GG	GA	AA	GA	GA	AA	AA	GG	AA
4_17978477	4	17978477	C	T	CC	CT	CT	CT	CC	CT	CT	CT	CC	CT	CT	TT	CC	CT	CT	CT	CC	CT	CT	CT	CC	CT	CC	CC	CC	CT	CT	CT	CC	CC	CC	TT	CC	CT	CC	CC	CC	CT	CC	CT	CC	TT	CT	CC	CT
4_18208723	4	18208723	C	G	CC	CC	CC	CG	CG	GG	CG	CC	CC	CC	GG	CG	CC	CC	CC	CC	CG	CC	CG	CC	CC	CG	CC	CC	CC	CC	CC	CC	CC	CC	GG	CG	CC	CC	CC	CC	CG	CC	CG	CC	CG	CC	CC	GG	CC
4_18633219	4	18633219	C	G	CC	GG	CG	CC	CC	CG	CG	CG	CC	CG	CG	GG	GG	CC	CG	CG	CC	CC	CG	GG	CG	CG	CG	CC	CG	CG	CG	CC	CG	CG	GG	CC	CC	CC	CC	CG	GG	CC	CG	CC	CC	CC	CC	GG	CC
4_18744030	4	18744030	C	A	AA	AA	CA	CC	CA	CA	CA	CA	CC	CA	CC	CA	CA	CC	CA	CA	CA	CA	CC	CA	CA	CA	CC	CA	AA	CA	AA	CC	AA	AA	AA	AA	CC	CC	CA	AA	AA	CC	AA	CC	CA	CA	CA	AA	CA
4_18885632	4	18885632	T	C	TT	CC	TT	TC	TT	TT	TT	TC	TT	CC	TT	TT	TC	TT	CC	CC	TC	TT	TT	TT	TC	TT	TT	CC	TC	TT	TT	TT	TC	TC	CC	TC	TT	TT	CC	TC	CC	TC	TC	TC	TC	TT	TC	CC	TT
4_18996738	4	18996738	T	C	TC	CC	TT	TT	TT	TC	TC	TC	CC	TC	TC	TT	CC	TC	TC	TT	TC	TC	TC	TC	TT	TT	CC	TT	TT	TC	TC	TT	TC	TC	TT	TC	TC	TT	TT	TT	TT	TC	TC	TC	TC	TT	TT	TT	TT
4_19272628	4	19272628	A	G	GG	AG	GG	GG	AG	GG	GG	GG	AA	GG	GG	AA	AG	GG	GG	GG	AA	GG	GG	GG	GG	AG	AA	AG	AG	AG	GG	AG	GG	GG	GG	AG	GG	AA	AG	AG	GG	AG	AA	GG	AG	AG	AG	GG	GG
4_19645262	4	19645262	A	C	AA	AC	AC	AA	AC	AC	AA	AC	AC	AC	AA	AC	AC	AC	CC	AA	AA	AC	AA	AA	CC	AC	AC	AC	AC	CC	AA	AA	AA	AA	AA	AA	AC	CC	AC	AC	AC	CC	CC	CC	AC	AC	AC	AA	AA
4_20000850	4	20000850	A	G	AA	AA	AG	AG	AG	GG	AG	AA	AG	AA	AG	AA	AG	AA	AA	AA	AG	AA	AG	AG	AA	AA	AA	AA	AA	AG	AA	AG	AG	AG	AA	GG	AA	AA	AA	AA	AA	AA	AA	AG	AA	AA	AA	AA	AG
4_20238556	4	20238556	C	T	TT	CC	CT	CT	CC	CT	TT	TT	CC	CC	TT	CT	CT	TT	CT	CT	CC	CT	CT	CT	CT	TT	CC	CC	CC	CC	TT	CC	CC	CC	TT	CC	TT	CC	CC	CC	CT	CT	CT	CT	TT	CT	CT	TT	CT
4_20444251	4	20444251	A	G	GG	AG	AG	GG	GG	GG	GG	GG	GG	GG	GG	AG	AG	GG	AA	AG	GG	GG	AG	GG	AG	AG	AG	GG	AG	AA	AG	AG	AG	AG	GG	AG	AA	AA	GG	AG	GG	AA	AG	AA	AG	AG	GG	GG	AG
4_20805966	4	20805966	A	G	AG	AG	GG	AG	AG	GG	AG	AG	AA	AG	GG	GG	AA	GG	GG	GG	AA	AA	AG	AG	AA	AA	AG	AA	AA	AG	AA	AG	AG	AG	GG	AA	GG	GG	AA	AA	GG	GG	AG	AG	AA	GG	AG	GG	GG
4_20905643	4	20905643	G	A	GA	GG	AA	GG	GG	GG	GG	GG	GG	GA	GG	GA	GG	GA	GA	GA	GG	GG	GG	GG	GG	GG	GG	GG	GG	GA	GG	GG	GA	GA	GG	GG	GA	GG	GG	GG	GA	GA	GG	AA	GG	AA	GG	GG	AA
4_21305909	4	21305909	A	G	GG	GG	GG	GG	AG	GG	AG	AG	AG	GG	GG	AG	AG	AG	GG	AG	GG	GG	GG	GG	GG	GG	AG	GG	GG	GG	GG	GG	GG	GG	GG	GG	GG	GG	GG	GG	GG	GG	GG	GG	GG	GG	GG	GG	GG
4_21537625	4	21537625	A	G	AG	AG	AA	AG	AA	GG	AG	GG	GG	AG	GG	AA	AA	AG	AG	AA	GG	AA	GG	AA	AG	AG	AG	GG	GG	GG	AG	AG	AG	AG	GG	AG	AA	AG	GG	GG	AG	GG	AA	AG	AA	AG	GG	GG	AA
4_21967650	4	21967650	C	T	CC	CC	TT	CT	CT	CT	CC	CC	CT	CT	CT	CT	CC	CC	TT	TT	CC	CT	CC	CC	CC	CT	CC	CC	CC	TT	CC	CT	CC	CC	CC	CC	CT	CT	CC	CC	CT	CT	CT	CT	CT	CT	CC	CC	TT
4_22397951	4	22397951	T	C	TT	TT	TT	TT	TT	TT	TT	TT	TT	TT	TT	TT	TT	TT	TT	TT	TT	TT	TT	TT	TT	TT	TT	TT	TT	TT	TT	TT	TT	TT	TT	TT	TT	TT	TT	TT	TT	TT	TT	TT	TT	TT	TT	TT	TT
4_22455196	4	22455196	C	G	CC	CC	CC	CC	CG	CG	CG	CG	CG	CC	CG	CG	GG	CG	CC	CG	CC	CG	CG	CG	CG	CC	CC	CG	CC	CG	CG	CG	CC	CC	CC	CG	CC	CG	CG	CC	CC	CG	CG	CC	CC	CC	CC	CC	CC
4_23038350	4	23038350	C	T	CT	CT	TT	CT	CT	CT	CT	CT	CT	CT	CC	CC	CC	CT	CC	CC	CC	CT	CC	CC	CT	CT	CT	CC	CC	CC	CC	CC	CC	CC	CC	CC	CC	CC	CC	CC	CC	CC	CC	CC	CT	TT	CC	CC	TT
4_23255461	4	23255461	A	C	AC	AA	AC	CC	AA	AA	AC	AC	CC	AA	AC	AC	AA	CC	AA	AA	CC	AC	CC	AA	AA	AA	AC	AA	AC	AA	AA	AA	AC	AC	AC	AC	AC	AA	AA	AC	AC	AA	AA	AC	AA	AC	CC	AC	AC
4_23467134	4	23467134	G	A	AA	AA	AA	AA	AA	AA	GG	AA	GA	AA	GG	GA	GA	AA	AA	AA	GA	AA	GG	AA	AA	AA	AA	AA	GA	AA	AA	AA	AA	AA	GA	AA	AA	GA	AA	GA	GG	AA	AA	GA	AA	GA	GA	GA	AA
4_23610279	4	23610279	A	G	AG	AG	AA	AG	AG	AA	AA	AG	AG	AG	AA	AG	AA	AA	AA	AA	AG	AG	AA	AA	AA	AG	AG	AA	AA	AG	AA	GG	AA	AA	AA	AG	AG	AA	AA	AA	AA	AA	AG	AA	AG	AG	AA	AA	AA
4_23746470	4	23746470	G	A	AA	GA	GG	GA	AA	GG	GG	GA	GA	GA	GA	GA	GA	GA	GG	GA	GA	GG	GG	GG	GG	GA	GA	GG	GG	GA	GA	AA	GG	GG	GG	AA	GA	GG	GG	GG	GG	GG	GA	GG	GA	AA	GA	GG	GG
4_23825552	4	23825552	C	G	CC	CC	CC	CC	CC	CC	NN	CC	CC	CC	CC	CC	CC	CC	CC	CC	CC	CC	CC	CC	CC	CC	CC	CC	CC	CC	CC	CC	CC	CC	CC	CC	CC	CC	CC	CC	CC	CC	CC	CC	CC	CC	CC	CC	CC
4_23977237	4	23977237	C	G	CC	CG	CC	CC	GG	CC	CC	CC	CG	GG	CC	CG	CG	CC	GG	CC	CG	CG	CC	GG	CG	CC	CG	CC	CC	CG	CC	CC	CC	CC	CG	CC	CC	GG	CC	CC	CG	CG	GG	CC	GG	CC	CC	CG	CG
4_23977249	4	23977249	A	T	AA	AT	AA	AA	TT	AA	AA	AA	AT	TT	AA	AT	AT	AA	TT	AT	AT	AT	AA	TT	AT	AA	AT	AA	AA	AT	AA	AA	AA	AA	AT	AA	AA	TT	AA	AA	AT	TT	TT	AT	TT	AA	AA	AT	AT
4_24140756	4	24140756	C	T	CC	CT	CC	CC	TT	CC	CC	CT	CT	TT	CC	CC	CT	CT	TT	CC	CC	CT	CC	TT	CT	CC	CT	CT	CC	CT	CC	CC	CC	CC	CC	CC	CT	TT	CT	CC	CC	CT	CT	CC	TT	CC	CC	CC	TT
4_24222930	4	24222930	A	G	AA	AG	AA	AA	GG	AG	AA	AA	GG	GG	AA	AA	GG	AA	GG	AA	AA	AG	AG	GG	GG	AA	AG	GG	GG	AG	AG	AG	AG	AG	AG	AA	AG	GG	GG	GG	AA	AG	AG	AG	GG	AA	AG	AG	GG
4_24415550	4	24415550	A	C	AA	AC	AA	AC	CC	AC	AA	AC	AC	CC	AA	AA	AC	AC	AC	AA	AA	CC	AA	CC	AC	CC	AC	AC	AA	AC	AC	AC	AA	AA	AA	AA	AC	CC	AC	AA	AA	AC	AC	AC	CC	AC	AA	AA	CC
4_24522947	4	24522947	A	G	AA	AA	GG	AG	GG	AA	AA	AG	AA	AG	AA	AA	AG	AG	AA	AA	AA	AG	AA	GG	AA	GG	AG	AG	AA	AG	AG	AG	AA	AA	AA	AA	AG	GG	AG	AA	AA	AG	AG	AG	AG	AG	AA	AA	GG
4_24777918	4	24777918	A	G	AG	GG	AG	AA	AG	AG	GG	AA	AA	AG	GG	AG	AG	AG	AG	AG	AG	AG	AG	GG	AA	GG	AG	AA	AA	AG	AG	AA	AG	AG	AG	AA	GG	AA	AA	AA	GG	AG	AG	GG	AG	GG	AA	AG	GG
4_25232241	4	25232241	G	A	GA	GA	GA	GG	GA	GG	GA	GG	GA	GA	GA	AA	GA	GA	GA	AA	GA	GA	GG	AA	GA	AA	AA	GA	GA	AA	GG	AA	GA	GA	GA	GA	AA	AA	GA	GA	GA	AA	AA	AA	GA	GA	GA	GA	AA
4_25595831	4	25595831	A	C	AC	AC	AC	AA	AC	AC	AA	AC	AC	AA	AC	CC	AC	AC	CC	AC	AC	CC	AC	AA	AC	AC	AC	AA	AC	AC	AC	CC	CC	CC	CC	AC	CC	AC	AA	AC	AC	AC	AA	AC	AC	AC	AC	CC	CC
4_26126083	4	26126083	A	G	AG	GG	AG	AA	AG	AG	GG	AG	GG	GG	GG	AG	AG	AA	AG	AA	AG	AG	GG	GG	AA	AG	AG	AA	AG	AG	GG	AA	GG	GG	GG	GG	AG	AG	AA	AG	AG	AA	AA	AG	AA	AA	AG	GG	AA
4_26367447	4	26367447	G	C	GG	GC	GC	GG	CC	CC	GC	GC	CC	GC	GC	GC	CC	GC	CC	GC	GG	GG	GG	GC	GC	GC	GG	GC	GC	GC	GC	GC	GG	GG	GG	GG	CC	GC	GC	GC	GC	GC	CC	GC	GC	GG	GC	GG	GC
4_26495172	4	26495172	C	T	CC	CT	CC	CC	CC	CC	CT	CC	CC	CT	CT	CC	CC	CC	CC	CT	CT	CT	CT	CC	CC	CT	CC	CC	TT	CT	CC	CC	TT	TT	TT	CC	CC	CC	CC	TT	CT	CT	CC	CT	CT	TT	TT	TT	CT
4_26576777	4	26576777	T	C	TT	TT	TT	TT	TC	TC	TT	TT	TC	TT	TC	TT	TC	TT	TC	TC	TT	TT	TT	TC	TT	TT	TT	TC	TT	TC	TT	TT	TT	TT	TT	TT	TT	TT	TC	TT	TT	TC	TT	TC	TT	TT	TC	TT	TT
4_26854796	4	26854796	C	T	CT	CT	TT	TT	TT	TT	CT	CT	CT	CT	CT	TT	TT	TT	TT	CT	TT	CC	CC	TT	TT	CT	TT	TT	CC	TT	TT	CT	CC	CC	CC	TT	CT	TT	TT	CC	CC	CT	TT	TT	CT	CC	CC	CC	CT
4_27225484	4	27225484	A	G	AA	AA	AA	AG	AG	AA	AA	AA	AA	AG	AA	AG	AG	AA	AA	AG	AG	GG	AA	AA	AG	AG	AG	AG	AG	AA	AA	AG	AG	AG	AG	AA	AA	AA	AG	AG	AA	AG	AA	AA	AA	AG	AG	AG	GG
4_27668376	4	27668376	C	A	CC	CC	CC	CC	CC	CC	CC	CC	CC	CC	CC	CC	CC	CC	CC	CC	CC	CC	CC	CC	CC	CC	CC	CC	CC	CC	CC	CC	CC	CC	CC	CC	CC	CC	CC	CC	CC	CC	CC	CC	CC	CC	CC	CC	CC
4_27668492	4	27668492	C	T	CC	CC	CC	CC	CC	CC	CC	CC	CC	CC	CC	CC	CC	CC	CC	CC	CC	CC	CC	CC	CC	CC	CC	CC	CC	CC	CC	CC	CC	CC	CC	CC	CC	CC	CC	CC	CC	CC	CC	CC	CC	CC	CC	CC	CC
4_27682748	4	27682748	C	T	CC	CC	CC	CC	CC	CC	CC	CC	CC	CC	CC	CC	CC	CC	CC	CC	CC	CC	CC	CC	CC	CC	CC	CC	CC	CC	CC	CC	CC	CC	CC	CC	CC	CC	CC	CC	CC	CC	CC	CC	CC	CC	CC	CC	CC
4_27682749	4	27682749	G	C	GG	GG	GG	GG	GG	GG	GG	GG	GG	GG	GG	GG	GG	GG	GG	GG	GG	GG	GG	GG	GG	GG	GG	GG	GG	GG	GG	GG	GG	GG	GG	GG	GG	GG	GG	GG	GG	GG	GG	GG	GG	GG	GG	GG	GG
4_27682763	4	27682763	G	C	GG	GG	GG	GG	GG	GG	GG	GG	GG	GG	GG	GG	GG	GG	GG	GG	GG	GG	GG	GG	GG	GG	GG	GG	GG	GG	GG	GG	GG	GG	GG	GG	GG	GG	GG	GG	GG	GG	GG	GG	GG	GG	GG	GG	GG
4_27683106	4	27683106	T	C	TT	TT	TT	TT	TT	TT	TT	TT	TT	TT	TT	TT	TT	TT	TT	TT	TT	TT	TT	TT	TT	TT	TT	TT	TT	TT	TT	TT	TT	TT	TT	TT	TT	TT	TT	TT	TT	TT	TT	TT	TT	TT	TT	TT	TT
4_27683137	4	27683137	A	C	AA	AA	AA	AA	AA	AA	AA	AA	AA	AA	AA	AA	AA	AA	AA	AA	AA	AA	AA	AA	AA	AA	AA	AA	AA	AA	AA	AA	AA	AA	AA	AA	AA	AA	AA	AA	AA	AA	AA	AA	AA	AA	AA	AA	AA
4_27683158	4	27683158	T	A	TT	TT	TT	TT	TT	TT	TT	TT	TT	TT	TT	TT	TT	TT	TT	TT	TT	TT	TT	TT	TT	TT	TT	TT	TT	TT	TT	TT	TT	TT	TT	TT	TT	TT	TT	TT	TT	TT	TT	TT	TT	TT	TT	TT	TT
4_27683677	4	27683677	T	C	TT	TT	TT	TT	TT	TT	TT	TT	TT	TT	TT	TT	TT	TT	TT	TT	TT	TT	TT	TT	TT	TT	TT	TT	TT	TT	TT	TT	TT	TT	TT	TT	TT	TT	TT	TT	TT	TT	TT	TT	TT	TT	TT	TT	TT
4_27683684	4	27683684	C	T	CC	CC	CC	CC	CC	CC	CC	CC	CC	CC	CC	CC	CC	CC	CC	CC	CC	CC	CC	CC	CC	CC	CC	CC	CC	CC	CC	CC	CC	CC	CC	CC	CC	CC	CC	CC	CC	CC	CC	CC	CC	CC	CC	CC	CC
4_27702786	4	27702786	C	T	CC	CT	CC	CT	CT	CT	TT	CC	CT	CT	TT	CT	CT	CT	TT	CT	CC	CC	CT	TT	CT	CT	CC	TT	CC	CT	CT	CT	CC	CC	CC	CC	CT	TT	TT	CC	CC	TT	CC	TT	CT	CC	CC	CC	TT
4_28112278	4	28112278	T	C	TC	TT	TC	TC	TT	TT	TT	TT	TT	TT	TC	CC	TT	TC	CC	TT	TC	TC	TT	TC	TC	TT	TT	CC	TC	TC	TT	TC	TT	TT	TC	TC	TT	TT	CC	TC	TC	TC	TT	TC	TC	TT	TC	TC	CC
4_28561051	4	28561051	C	A	CA	AA	CA	AA	CA	AA	CC	AA	AA	CA	CA	AA	CA	AA	CA	CC	CC	CA	CC	AA	CC	AA	CA	CC	CC	CA	CC	AA	CA	CA	CC	AA	CC	AA	CC	CC	CC	CA	CA	CC	CC	AA	CC	CC	CC
4_28961747	4	28961747	G	C	CC	CC	CC	CC	CC	CC	CC	CC	CC	CC	CC	CC	CC	CC	CC	CC	CC	CC	CC	CC	CC	CC	CC	CC	GC	CC	CC	CC	CC	CC	CC	CC	CC	GC	CC	GC	CC	CC	CC	CC	CC	CC	GC	CC	CC
4_29008240	4	29008240	C	T	CC	CC	CC	CC	CT	CC	CT	CC	CT	CC	CC	CT	CT	CT	CT	CT	CC	TT	CC	CT	CT	CC	TT	CC	CC	TT	CT	CT	CC	CC	CC	CC	CT	CC	CC	CC	CC	CC	CC	CT	TT	CC	CC	CC	TT
4_29214687	4	29214687	A	G	AA	GG	GG	AG	GG	GG	GG	AG	GG	GG	AG	AG	GG	AG	GG	GG	AA	GG	GG	GG	GG	AG	GG	GG	GG	GG	AA	AG	GG	GG	AG	AA	GG	GG	GG	GG	AA	GG	AG	GG	GG	AG	GG	AG	GG
4_29614705	4	29614705	A	G	AA	GG	AA	AA	AA	AA	AG	AA	AA	AG	AG	AA	AG	AA	GG	AA	AA	AA	AA	AA	AA	AA	AA	AA	AA	AG	AA	AA	AA	AA	AA	AA	AA	AA	AA	AA	AA	AA	GG	AA	AA	AA	AA	AA	AA
4_29787668	4	29787668	T	C	TT	TC	TT	TC	TC	TC	TC	TC	TC	TT	TT	TT	TT	TT	TC	TT	TT	TT	TT	TC	TC	TC	TT	TT	TT	TT	TT	TC	TC	TC	TT	TC	TT	TC	TT	TT	TT	TT	TC	TT	TC	CC	TT	TT	TC
4_30187689	4	30187689	G	T	GG	GG	GG	GT	GT	GG	GG	GG	GG	GG	GG	GG	GG	GG	GT	GG	GG	GT	GT	GG	GG	GG	GG	GG	GG	GG	GG	GT	GG	GG	GG	GG	GG	GG	GG	GG	GT	GG	GG	GG	GT	GG	GG	GG	GG
4_30230659	4	30230659	T	C	TT	TT	TT	TT	TC	TC	TT	TT	TC	TT	TC	TC	CC	TC	TC	TC	TT	TT	TT	CC	CC	TT	TC	TC	TC	TT	TT	TT	TC	TC	CC	TT	TT	TT	TC	TC	TC	TC	CC	CC	TC	TT	TT	CC	TC
4_30429003	4	30429003	C	T	CC	CC	CC	CC	CT	CT	CC	CC	CT	CC	CT	CT	TT	CT	CT	CC	CC	CC	CC	TT	TT	CC	CT	CT	CC	CC	CC	CC	CC	CC	CT	CC	CC	CC	CT	CC	CT	CT	CT	TT	CT	CC	CC	CT	CT
4_30891256	4	30891256	T	A	AA	TT	TT	TT	TT	TT	TT	AA	TA	TT	TT	TT	TT	TA	TT	TA	AA	TT	TA	TT	TT	TT	TT	TT	TA	TT	TT	TA	TA	TA	TT	TA	TT	TA	TT	AA	TT	TA	TT	TT	TT	TT	TT	TA	TT
4_31031116	4	31031116	T	C	TT	TT	TT	TT	TT	TT	TT	TT	TT	TT	TT	TT	TT	TT	TT	TT	TT	TT	TT	TT	TT	TT	TT	TT	TT	TT	TT	TT	TC	TC	TT	TT	TT	TT	TT	TT	TT	TT	TT	TT	TT	TT	TT	TT	TT
4_31176931	4	31176931	G	A	GA	GG	AA	GG	GA	GG	GA	GA	GG	GA	GA	GA	GG	GA	AA	GA	GA	GA	AA	GA	GA	AA	GG	GA	GA	GA	GG	AA	GA	GA	GA	GA	GG	GG	GA	GA	GG	GA	GA	GG	GG	AA	GA	GA	AA
4_31745104	4	31745104	T	C	TT	CC	CC	TC	TC	TC	TC	TT	TC	CC	TC	TC	TC	TT	CC	CC	CC	TC	TT	CC	TC	TC	TC	CC	TT	CC	TC	TC	TC	TC	TC	TT	TC	CC	CC	TT	CC	CC	TC	CC	CC	TT	TT	TC	CC
4_32292976	4	32292976	C	A	AA	CC	AA	CA	CC	CC	CA	CA	CC	CC	AA	CC	CC	CA	CC	CC	AA	CC	CC	CC	CC	CC	CC	CC	CA	CC	CA	CC	CA	CA	CA	CC	CC	CC	CC	CA	CA	CC	CC	CC	CC	CA	CA	CA	CA
4_32693089	4	32693089	T	C	TT	TT	TT	TT	TT	TT	TT	TT	TT	TT	TT	TT	TT	TC	TC	TC	TT	TT	TT	TT	TT	TT	TC	TT	TC	TT	TC	TT	TT	TT	TT	TT	TT	TT	TT	TC	TT	TC	TT	TT	TT	TT	TC	TT	TT
4_32846557	4	32846557	C	T	CC	CC	CC	CC	CC	CC	CC	CC	CC	CC	CC	CC	CC	CC	CC	CC	CC	CC	CC	CC	CC	CC	CC	CC	CC	CC	CC	CC	CC	CC	CC	CC	CC	CC	CC	CC	CC	CC	CC	CC	CC	CC	CC	CC	CC
4_32962429	4	32962429	C	T	CT	CT	CT	TT	TT	TT	CT	CC	CC	CC	CT	CT	TT	CT	TT	TT	TT	CT	TT	TT	TT	TT	TT	CT	CT	CT	CC	CT	CT	CT	TT	CC	TT	TT	CT	CT	TT	CT	TT	CT	TT	CT	CC	TT	TT
4_33362489	4	33362489	T	C	TC	TC	TC	TC	CC	TC	TT	TC	TT	TC	TC	TT	TT	TC	TC	TC	TT	TT	TC	TT	TT	TT	TC	TT	TC	TC	TC	TT	TC	TC	TC	TC	TT	TT	TT	TC	TC	TC	CC	TC	TT	TT	CC	TC	TT
4_33464450	4	33464450	C	A	CA	CA	AA	CA	CC	CC	AA	CA	CC	CC	CA	CC	CA	CA	CA	AA	CA	CA	CA	CA	CA	CA	CA	CA	CC	CA	CA	CC	CC	CC	CC	CC	CA	CA	CA	CC	CC	CC	CC	CA	AA	CA	CC	CC	CA
4_33864518	4	33864518	G	A	AA	AA	AA	AA	AA	AA	AA	AA	AA	AA	AA	AA	AA	AA	AA	AA	AA	AA	AA	AA	AA	AA	AA	AA	AA	AA	AA	AA	AA	AA	AA	AA	AA	AA	AA	AA	AA	AA	AA	AA	AA	AA	AA	AA	AA
4_34024284	4	34024284	C	T	CC	CC	CC	CC	CC	CT	CT	CT	CT	CC	CT	CC	CC	CC	CC	CC	CC	CC	CT	CC	CC	CC	CC	CC	CC	CC	CC	CC	CC	CC	CC	CC	CC	CC	CC	CC	CT	CT	CT	CT	CC	CC	CC	CC	CC
4_34054451	4	34054451	G	A	GG	GA	GA	GG	GG	GA	GA	GA	GA	GA	GA	GA	GG	GG	AA	GG	GA	GA	GA	AA	AA	AA	GG	GA	GG	GG	GG	GA	GA	GA	GA	AA	GA	AA	GA	GG	AA	AA	AA	GA	GA	AA	GA	GA	GG
4_34263958	4	34263958	T	A	AA	TA	TA	TA	TT	TA	TA	TA	TA	TA	TA	TA	AA	TA	TT	AA	TA	TA	TA	TT	TT	TT	AA	TA	TA	AA	TA	AA	TA	TA	TA	TA	TT	TT	TA	TA	TA	TT	TT	TA	TA	TT	TT	TA	AA
4_34664276	4	34664276	C	T	CC	CC	CC	CC	CC	CC	CC	CC	CC	CC	CC	CC	CC	CC	CC	CC	CC	CC	CC	CC	CC	CC	CC	CC	CC	CC	CC	CC	CC	CC	CC	CC	CC	CC	CC	CC	CC	CC	CC	CC	CC	CC	CC	CC	CC
4_34849857	4	34849857	G	A	GG	GG	GG	GG	GG	GG	GG	GG	GG	GG	GG	GG	GG	GG	GG	GG	GG	GG	GG	GG	GG	GG	GG	GG	GG	GG	GG	GG	GG	GG	GG	GG	GG	GG	GG	GG	GG	GG	GG	GG	GG	GG	GG	GG	GG
4_34901299	4	34901299	A	G	AG	GG	AA	AG	AG	GG	AG	AA	AA	AG	AA	GG	AG	AA	AG	AA	GG	AG	GG	AG	AG	AA	AG	GG	GG	AG	GG	GG	GG	GG	GG	GG	AA	AA	GG	GG	AG	AA	AG	AA	AG	AG	GG	GG	AG
4_34932795	4	34932795	C	A	CA	CA	CC	AA	CA	AA	CA	CC	CA	CC	CC	AA	CA	CC	CA	CC	CA	CC	CA	CA	AA	CC	CA	AA	CA	CA	AA	AA	CA	CA	CA	AA	CC	CC	AA	CA	CA	CC	CA	CA	CA	CC	CC	CA	AA
4_35333262	4	35333262	T	C	TT	CC	TC	TC	TC	TC	TT	TT	TT	CC	TC	TC	TC	TC	TC	TT	TT	TT	TT	TC	TT	TC	TC	TC	TT	TT	TC	CC	TT	TT	TC	TT	TT	TC	TC	TT	TC	CC	CC	TC	TT	TT	TC	TC	TT
4_35405396	4	35405396	T	C	CC	CC	TC	TT	TC	TC	TC	TC	TT	CC	CC	TC	TC	CC	TC	TT	TC	TT	TT	TC	TT	TC	TC	TC	TC	TT	TC	TC	TC	TC	CC	CC	TT	TT	TC	TC	CC	CC	TT	TC	TT	TT	TC	CC	TT
4_35687951	4	35687951	C	T	CC	CC	CC	CC	CC	TT	CC	CC	CC	CC	CC	CT	TT	CC	CT	CT	CT	CT	CC	CT	TT	CC	CC	CT	CT	CC	CC	CT	TT	TT	CT	CT	CT	CC	CT	CT	CC	CC	CC	CC	TT	CC	CC	CT	CC
4_36087993	4	36087993	T	C	CC	CC	CC	TT	CC	CC	TC	CC	CC	CC	TC	CC	TC	CC	CC	CC	CC	TC	TC	CC	TC	CC	CC	TC	TC	CC	CC	CC	TC	TC	CC	CC	CC	CC	TC	TC	CC	CC	CC	CC	CC	CC	TC	CC	CC
4_36416400	4	36416400	T	A	TT	AA	TT	TT	AA	TA	TT	TA	AA	AA	TT	TA	TT	TA	TA	TA	TA	TA	TT	TA	TA	TT	TA	TA	TT	AA	AA	TA	TT	TT	TA	AA	AA	TT	TA	TT	AA	TA	TA	TA	TA	TT	TA	TA	AA
4_36520130	4	36520130	T	G	TG	TG	GG	GG	GG	TG	TT	TT	TT	TG	TG	TT	TG	TG	TG	TT	TG	GG	TT	GG	GG	TG	TG	GG	TG	TT	GG	TG	GG	GG	TG	TG	TG	TG	GG	TG	TG	TG	GG	TG	TG	TG	TT	TG	TG
4_36750806	4	36750806	G	A	AA	AA	GA	GG	AA	GA	GA	AA	GA	GA	AA	GG	GA	AA	AA	GA	GA	GA	GA	GG	GA	GA	GG	GA	GA	GG	AA	GA	GA	GA	GA	AA	AA	GA	GA	GA	GG	GA	GG	AA	AA	GG	GG	GA	AA
4_37057396	4	37057396	C	T	CC	CT	CT	CC	CT	CT	CT	CT	CT	CT	CT	CT	CT	CT	TT	CT	CT	CC	TT	CC	CC	CT	CC	CT	CC	CT	CC	CT	CC	CC	CC	CC	CT	TT	CT	CC	CC	CT	CT	TT	TT	CT	CC	CC	CT
4_37372147	4	37372147	C	T	TT	CC	CT	CT	CT	TT	CT	CT	CT	CT	CC	CT	CT	TT	CT	CC	CT	CT	CC	CT	CC	TT	TT	CT	CC	CT	TT	TT	CC	CC	CT	CC	CT	CT	CT	CC	CT	CT	CC	TT	CT	CT	CT	CT	CC
4_37728246	4	37728246	A	G	AG	GG	AG	AA	GG	GG	AA	AG	AG	AG	AA	AA	GG	AG	AG	AG	AA	AG	AA	AG	AG	AG	AG	AG	AG	AA	AG	AA	GG	GG	AG	AA	AG	AG	AG	AG	AA	GG	AG	GG	AG	AA	AA	AG	AG
4_37991847	4	37991847	A	G	AA	AG	AG	AG	AA	GG	AA	AA	AG	AA	AA	AA	GG	AA	AG	AG	AA	AA	AA	GG	GG	AA	AG	GG	AA	AG	AA	AA	AG	AG	AA	AA	GG	GG	GG	AA	AG	AA	AG	AA	AA	AA	AA	AA	AG
4_38187378	4	38187378	A	C	CC	AC	AA	AA	AA	AA	AC	AC	AA	AC	CC	AA	AA	AC	AA	AC	AA	AC	CC	AC	AA	AC	AA	AA	AC	AA	AA	AA	AC	AC	CC	AC	AA	AA	AA	AC	AC	AA	AA	AA	AA	CC	AC	CC	AA
4_38337130	4	38337130	C	T	CT	TT	TT	CT	CT	TT	TT	CT	CT	TT	TT	CT	TT	CT	TT	TT	TT	CC	CT	CC	CT	TT	CT	CT	CT	TT	CT	TT	CT	CT	CT	TT	CT	CT	CT	CT	CT	TT	TT	TT	CT	CT	TT	CT	TT
4_38479669	4	38479669	G	A	GG	GA	GA	AA	GG	GG	GG	GG	GG	GA	GG	GG	GG	GG	GG	AA	GA	GG	GA	AA	GA	GG	GG	GA	GA	GA	GG	GG	AA	AA	GA	GG	AA	GG	GA	GA	GA	GA	GA	GG	GA	GG	GG	GA	GA
4_38629578	4	38629578	G	T	GG	TT	TT	TT	GT	TT	GT	GT	GT	GT	GG	GG	TT	GT	TT	TT	GT	GG	GT	TT	TT	GT	GT	TT	GT	GT	TT	GT	GG	GG	GG	GT	GT	GG	TT	GT	GT	TT	TT	TT	GT	GG	GT	GG	TT
4_39165420	4	39165420	G	T	GG	GT	GT	GG	TT	GT	GT	GG	GG	GG	GG	GT	GG	GT	GT	GT	GG	GT	GG	TT	GG	GT	TT	GG	GG	GT	GT	GT	GG	GG	GG	GT	GT	TT	GG	GG	GG	GT	GG	GT	GT	GT	GG	GG	TT
4_39429241	4	39429241	C	T	TT	CT	TT	TT	TT	CT	CT	TT	TT	CT	CT	TT	TT	TT	TT	TT	CC	CT	CT	TT	CT	CT	TT	TT	CT	TT	CT	TT	CC	CC	CC	TT	CT	TT	TT	CT	CC	TT	CT	TT	TT	CT	CT	CC	TT
4_39799350	4	39799350	A	G	AA	AG	AG	AA	AG	AA	AA	AA	AG	AA	AA	AG	AA	AG	AG	GG	AA	AG	AA	GG	AA	AG	GG	AA	AA	AG	AG	AG	AA	AA	AA	AG	AG	GG	AA	AA	AA	AG	AG	GG	AG	AG	AA	AA	GG
4_39979092	4	39979092	T	C	CC	TC	TC	CC	TC	CC	CC	CC	TC	CC	CC	TC	CC	CC	TC	TT	CC	TC	CC	TC	CC	TC	TT	TC	TC	TC	CC	TC	CC	CC	CC	TC	TC	TT	TC	TC	CC	TT	TC	TT	TT	TC	TC	CC	TT
4_40379349	4	40379349	A	G	AA	AA	AA	AA	AA	AA	AG	AA	AA	AA	AG	AA	AA	AA	AA	AA	AA	AA	AA	AA	AA	AA	AA	AA	AA	AA	AA	AG	AA	AA	AA	AG	AA	AA	AA	AA	AG	AA	AA	AA	AA	AA	AA	AA	AA
4_40671229	4	40671229	G	A	GG	GG	GG	GA	GA	GG	GA	GG	GG	GA	GA	GA	GA	GA	GA	GA	GG	GA	GG	AA	GA	AA	GA	AA	GG	GG	GG	GG	GG	GG	GG	GG	AA	GG	AA	GG	GG	AA	GA	AA	GG	AA	GG	GG	GG
4_40862535	4	40862535	C	T	CC	CC	CC	CC	CC	CC	CC	CC	CC	CC	CC	CC	CC	CC	CC	CC	CC	CC	CC	CC	CC	CC	CC	CC	CC	CC	CC	CC	CC	CC	CC	CC	CC	CC	CC	CC	CC	CC	CC	CC	CC	CC	CC	CC	CC
4_40863369	4	40863369	G	A	GG	GG	GG	GG	GG	GG	GG	GG	GG	GG	GG	GG	GG	GG	GG	GG	GG	GG	GG	GG	GG	GG	GG	GG	GG	GG	GG	GG	GG	GG	GG	GG	GG	GG	GG	GG	GG	GG	GG	GG	GG	GG	GG	GG	GG
4_40863375	4	40863375	C	T	CC	CC	CC	CC	CC	CC	CC	CC	CC	CC	CC	CC	CC	CC	CC	CC	CC	CC	CC	CC	CC	CC	CC	CC	CC	CC	CC	CC	CC	CC	CC	CC	CC	CC	CC	CC	CC	CC	CC	CC	CC	CC	CC	CC	CC
4_40873568	4	40873568	G	T	GG	GG	GG	GG	GG	GG	GG	GG	GG	GG	GG	GG	GG	GG	GG	GG	GG	GG	GG	GG	GG	GG	GG	GG	GG	GG	GG	GG	GG	GG	GG	GG	GG	GG	GG	GG	GG	GG	GG	GG	GG	GG	GG	GG	GG
4_41412430	4	41412430	G	A	GA	GG	GG	GG	GA	AA	GG	AA	AA	GG	GG	GA	AA	AA	GA	GG	GG	GG	GA	GA	GA	GG	GG	GA	GG	GA	AA	GA	GG	GG	GA	GG	GA	GG	GA	GG	GG	GA	GG	GG	GG	GG	GG	GA	AA
4_41552008	4	41552008	T	A	TT	TA	TA	TA	TT	TT	TA	TA	TA	TT	TA	TT	TT	TT	TT	TT	TA	TA	TT	TA	TA	TT	AA	TA	TA	TT	TT	TA	TA	TA	TT	TT	TA	TT	TA	TA	AA	TT	AA	TT	TA	TT	AA	TT	TT
4_41952101	4	41952101	A	G	GG	GG	GG	GG	GG	GG	GG	GG	GG	GG	GG	GG	GG	GG	GG	GG	GG	GG	GG	GG	GG	GG	GG	GG	GG	GG	GG	GG	GG	GG	AG	GG	GG	GG	GG	GG	GG	GG	GG	GG	GG	GG	GG	AG	GG
4_42032120	4	42032120	C	T	TT	CT	TT	CT	TT	TT	CT	TT	TT	CT	CT	CT	TT	TT	TT	TT	TT	CT	TT	TT	TT	TT	TT	TT	TT	TT	CT	TT	TT	TT	TT	CT	CT	TT	TT	TT	CT	TT	TT	TT	TT	TT	CT	TT	TT
4_42400745	4	42400745	T	C	TT	TT	TC	TC	TT	CC	CC	TT	TT	TC	TC	TT	TC	TT	TC	TT	TT	TT	TT	TT	TT	TC	CC	TT	TT	TT	TC	TT	TT	TT	TT	TC	TC	TT	TT	TT	TT	TT	TT	TT	TC	TC	TT	TT	TT
4_42537170	4	42537170	A	G	AG	AA	GG	AA	GG	AG	AG	GG	GG	AG	AG	AG	AG	GG	AG	AG	AG	AG	AA	GG	AG	GG	AG	AA	GG	GG	GG	AG	GG	GG	GG	GG	AG	GG	AA	GG	AA	AG	GG	AG	AG	GG	AG	GG	GG
4_42637950	4	42637950	T	A	TT	TT	TT	TT	AA	TA	TA	TT	TT	TT	AA	AA	TT	TT	TA	AA	TT	TA	TT	TT	TT	TT	TT	TT	TT	TA	TT	TT	TT	TT	TT	TA	TA	TA	TT	TT	TT	TA	TA	TT	TA	TA	TT	TT	TA
4_42753048	4	42753048	C	T	CC	CT	CC	TT	CC	TT	TT	CT	TT	CC	TT	CC	CC	CC	TT	CT	CC	TT	CC	CC	TT	CT	CT	TT	CC	CT	CT	CT	CC	CC	CC	CT	CT	CC	TT	CC	CC	TT	CC	TT	CT	CC	CC	CC	CC
4_42967363	4	42967363	C	T	CT	CT	CT	CC	CC	CC	CC	CC	CC	CT	CC	CT	CT	CC	CC	CT	CC	CT	CC	CT	CC	CT	CT	CC	CC	CC	CC	CC	CC	CC	CC	CC	CC	CC	CC	CC	CT	CC	CC	CC	CT	TT	CC	CC	CC
4_43296841	4	43296841	A	G	AA	GG	AG	AG	GG	AA	AG	AG	GG	GG	AG	AG	AG	AG	AG	AG	AG	GG	AA	AG	GG	GG	AA	AG	AA	GG	AA	GG	AA	AA	AG	AG	GG	AA	AG	AA	GG	GG	AG	GG	AG	AG	AG	AG	AA
4_43676896	4	43676896	A	G	AA	AA	AA	AA	AA	AA	AG	AA	AA	AA	AG	AA	AA	AA	AA	AA	AA	AG	AA	AA	AA	AA	AA	AA	AA	AA	AA	AA	AA	AA	AA	AG	AA	AA	AA	AA	AA	AA	AA	AA	AA	AA	AA	AA	AA
4_44061438	4	44061438	T	C	CC	CC	CC	CC	TC	TC	CC	CC	CC	CC	CC	CC	CC	CC	CC	CC	TT	CC	TC	CC	CC	CC	CC	CC	TT	CC	CC	CC	TC	TC	TT	CC	CC	TC	CC	TT	TC	CC	CC	CC	CC	CC	TT	TT	TC
4_44061674	4	44061674	G	A	GG	GG	GG	GG	GG	GG	GG	GG	GG	GG	GG	GG	GG	GG	GG	GG	GG	GG	GG	GG	GG	GG	GG	GG	GG	GG	GG	GG	GG	GG	GG	GG	GG	GG	GG	GG	GG	GG	GG	GG	GG	GG	GG	GG	GG
4_44061683	4	44061683	G	T	GG	GG	GG	GG	GG	GG	GG	GG	GG	GG	GG	GG	GG	GG	GG	GG	GG	GG	GG	GG	GG	GG	GG	GG	GG	GG	GG	GG	GG	GG	GG	GG	GG	GG	GG	GG	GG	GG	GG	GG	GG	GG	GG	GG	GG
4_44281689	4	44281689	G	A	AA	GG	AA	AA	AA	AA	GA	GA	GG	GA	GA	GG	GA	AA	GA	AA	GA	AA	GA	GA	GA	GG	AA	AA	AA	GG	AA	GA	AA	AA	AA	GA	GA	GA	AA	AA	GG	GA	GA	GG	AA	GG	GA	AA	AA
4_44321534	4	44321534	T	C	TT	TT	TC	TC	CC	CC	CC	TT	TC	TC	TC	TT	TC	TC	TC	CC	TC	CC	TC	CC	CC	TT	TC	CC	TC	CC	TC	TC	TC	TC	TC	CC	CC	TC	CC	TC	TT	TC	TC	TC	CC	TT	TC	TC	CC
4_44391568	4	44391568	A	C	AC	CC	CC	CC	AC	AC	CC	CC	CC	CC	CC	CC	CC	CC	AC	AC	AC	AC	CC	AC	AC	CC	CC	AC	CC	CC	CC	CC	CC	CC	CC	CC	CC	AC	AC	CC	CC	CC	CC	CC	AC	CC	CC	CC	AC
4_44646742	4	44646742	C	G	CG	CG	CC	CC	CC	CC	GG	CG	CC	GG	GG	CG	CC	CG	CC	CG	GG	CC	CG	CC	CC	CC	CC	CC	GG	CC	CG	GG	CG	CG	GG	CG	CG	CG	CC	GG	CC	CC	CG	CG	CC	CC	CG	GG	CC
4_44844834	4	44844834	T	C	TC	TC	TC	TT	CC	TC	TC	TT	TC	TT	TT	CC	TT	TT	TC	TT	TT	TC	TC	TT	TT	CC	TT	TT	TC	TT	TT	TT	CC	CC	TC	TC	TC	TC	TT	TC	TC	TC	TC	TC	TC	CC	TT	TC	TC
4_45244941	4	45244941	G	A	AA	GG	GA	GG	GA	GG	GG	GA	GG	GG	GA	GG	GG	GA	GG	AA	GA	AA	GA	GA	AA	GA	GA	AA	GA	GG	GA	GA	GA	GA	GA	GA	GG	GG	AA	GA	GG	GA	GG	GG	GA	GA	GA	GA	GG
4_45344005	4	45344005	G	A	AA	GA	AA	AA	AA	GA	GA	AA	AA	GA	GA	GG	GA	GA	AA	AA	AA	AA	GG	AA	GA	AA	GA	GA	GA	GA	AA	GA	GA	GA	AA	GA	AA	GG	GA	GA	AA	GA	GG	AA	AA	AA	GA	AA	AA
4_45509834	4	45509834	A	T	AA	AT	AT	AT	TT	AT	AA	AA	AT	AA	AA	AA	AA	AA	AT	TT	TT	AT	AA	AT	AT	AT	AA	AT	AA	AA	AA	AA	AA	AA	AA	AT	AT	AT	AT	AA	AA	AA	AA	AA	AT	AA	AA	AA	TT
4_45919468	4	45919468	T	G	TT	GG	TG	TT	GG	TG	TG	TT	TT	GG	TT	TT	GG	TT	TT	GG	TG	TG	TG	GG	GG	TG	GG	GG	TG	TG	TT	GG	TT	TT	TT	TG	TG	TG	GG	TG	TG	TG	GG	TG	GG	GG	GG	TT	GG
4_46319595	4	46319595	T	A	TT	TT	TT	AA	TT	TA	TT	TT	TT	TT	TT	TA	TT	TA	TT	TA	TA	TA	TA	TT	TA	TT	TA	TT	TA	TT	TA	TT	TA	TA	AA	TT	TA	TT	TT	TA	TT	TT	TA	TT	TA	TT	TT	AA	TT
4_46391711	4	46391711	C	T	CC	CC	CC	CC	CC	CC	CC	CC	CC	CC	CC	CC	CC	CC	CC	CC	CC	CC	CC	CC	CC	CC	CC	CC	CC	CC	CC	CC	CC	CC	CC	CC	CC	CC	CC	CC	CC	CC	CC	CC	CC	CC	CC	CC	CC
4_46509831	4	46509831	C	A	AA	CA	CA	CC	AA	CA	AA	CA	CC	CA	CA	CA	CA	AA	CA	CA	CA	AA	CC	AA	CA	CA	CA	CC	CA	CA	CA	AA	CC	CC	CC	AA	CA	CA	CC	CA	AA	CA	CC	CA	CA	AA	AA	CC	CC
4_46936313	4	46936313	G	A	GG	GG	GG	GG	GG	GG	GA	GA	AA	GG	GA	GG	GA	GG	GG	GG	GG	GG	GA	AA	GG	GG	GG	GG	GA	GA	GA	GG	AA	AA	GA	GA	GG	GG	GG	GA	AA	GG	GG	GG	GG	GG	GA	GA	GG
4_47127217	4	47127217	C	T	TT	CC	TT	CT	CT	CC	CC	TT	CT	CC	CT	CT	TT	CT	CT	CC	TT	CT	TT	CT	CT	CT	CC	CC	CT	CT	TT	CC	CC	CC	CT	CC	CC	CC	CC	CT	CT	TT	CT	TT	CT	CC	CT	CT	TT
4_47438439	4	47438439	A	G	AG	AA	AA	AA	AA	AA	AA	AG	AG	AA	AG	AA	AA	AG	AG	AG	AA	AG	AA	AG	AG	AA	AA	AA	AG	AG	AG	AA	AA	AA	AG	AG	AA	AA	AA	AG	AA	AA	AG	AA	AG	AG	GG	AG	AA
4_47790847	4	47790847	T	C	TT	TC	TT	TT	TT	TT	TC	TT	TT	TT	TC	TT	TT	TT	TT	TT	TC	TT	TC	TT	TT	TT	CC	TT	TC	TT	TC	TT	TC	TC	TC	TC	TT	TC	TT	TC	TT	TT	TC	TT	TC	TT	TC	TC	TT
4_47980748	4	47980748	T	C	CC	TC	CC	TC	TC	CC	TC	CC	CC	TC	TC	TT	CC	CC	CC	TT	CC	TC	CC	TC	CC	CC	CC	TC	TC	TC	CC	CC	TC	TC	CC	TT	TC	CC	TC	TC	CC	CC	CC	TC	CC	TC	TT	CC	TC
4_48380780	4	48380780	T	C	TC	TT	TC	TT	CC	TT	TC	TC	TT	TT	TT	CC	TT	CC	TT	TC	TT	TC	CC	CC	TC	TT	TC	TC	TT	TT	TC	TC	TC	TC	TC	TT	CC	TC	TC	TT	TC	TT	TT	TC	TT	TT	TC	TC	TC
4_48460542	4	48460542	G	A	GG	GG	GA	GG	AA	GG	GG	GA	GA	GG	GG	GA	GA	GA	GA	GA	GG	GA	GG	GA	GA	GA	AA	GG	GG	GA	GA	AA	GG	GG	GG	GG	GG	GA	GG	GG	GA	GA	GG	GG	GG	GG	GG	GG	GA
4_48612520	4	48612520	C	T	CC	CC	CC	CC	CC	CC	CC	CC	CC	CC	CC	CC	CC	CC	CC	CC	CC	CC	CC	CC	CC	CC	CC	CC	CC	CC	CC	CC	CC	CC	CC	CC	CC	CC	CC	CC	CC	CC	CC	CC	CC	CC	CC	CC	CC
4_48652594	4	48652594	C	T	CC	CC	CC	CC	CC	CC	CC	CC	CC	CC	CC	CC	CC	CC	CC	CC	CC	CC	CC	CC	CC	CC	CC	CC	CC	CC	CC	CC	CC	CC	CC	CC	CC	CC	CC	CC	CC	CC	CC	CC	CC	CC	CC	CC	CC
4_48664215	4	48664215	T	C	TT	TT	TT	TT	TT	TT	TT	TT	TT	TT	TT	TT	TT	TT	TT	TT	TT	TT	TT	TT	TT	TT	TT	TT	TT	TT	TT	TT	TT	TT	TT	TT	TT	TT	TT	TT	TT	TT	TT	TT	TT	TT	TT	TT	TT
4_48942294	4	48942294	G	A	AA	AA	AA	GA	AA	GA	AA	AA	AA	AA	GA	AA	AA	AA	GA	AA	AA	AA	AA	GA	AA	GA	AA	GA	AA	AA	AA	AA	AA	AA	AA	AA	AA	AA	GA	AA	GA	GA	AA	AA	GA	GG	AA	AA	GA
4_49406181	4	49406181	T	C	TT	TT	TT	TT	TT	TT	TT	TT	TT	TT	TT	TT	TT	TT	TT	TT	TT	TT	TT	TT	TT	TT	TT	TT	TT	TT	TT	TT	TT	TT	TT	TT	TT	TT	TT	TT	TT	TT	TT	TT	TT	TT	TT	TT	TT
4_49520329	4	49520329	G	A	AA	AA	GA	GA	GG	GA	GG	AA	GA	AA	GG	GA	GA	GA	GG	GG	GA	GA	GA	GA	GG	GA	GG	GA	GG	GA	GG	GG	GG	GG	GG	GA	GG	GG	GA	GG	GA	GG	GA	GA	GA	GA	GG	GG	GG
4_49629549	4	49629549	C	T	CC	CT	CC	CC	CC	CC	CT	CC	CT	CT	TT	CT	CC	CT	CT	TT	CT	CT	CC	CC	CC	CT	CT	CT	CT	CC	TT	CT	CC	CC	CC	CT	CT	CT	CT	CT	CT	CT	CT	CC	CC	CT	CT	CC	CC
4_49849352	4	49849352	G	A	GA	GA	GG	GA	GA	GG	GG	AA	GA	GA	GG	AA	AA	AA	AA	GA	GA	GA	GA	GG	GA	AA	GA	GA	AA	GA	GG	GA	AA	AA	GA	GG	GG	GA	GA	AA	GG	AA	GG	GA	GA	AA	GA	GA	GA
4_50062625	4	50062625	A	G	GG	GG	GG	AG	GG	GG	AA	GG	GG	GG	AG	AG	AG	AG	GG	AG	GG	AG	GG	GG	GG	GG	GG	GG	GG	GG	AG	GG	GG	GG	GG	AG	AG	AG	GG	GG	GG	GG	GG	AG	AG	GG	GG	GG	GG
4_50209397	4	50209397	C	T	CC	CT	CT	CT	CC	CC	CT	CT	CC	CT	CC	TT	CT	CC	TT	CC	CT	CC	CT	CC	CT	TT	CT	CT	CT	CT	CT	CT	TT	TT	CT	CT	TT	TT	CT	CT	CC	CT	CT	CC	TT	CT	CC	CT	CT
4_50349291	4	50349291	A	C	AA	AC	AA	AC	AA	AA	AA	AC	AA	AC	AA	AA	AC	AA	AA	AA	AA	AA	AC	AA	AC	AC	AC	AA	AA	AA	AA	AC	AA	AA	AA	AA	CC	AA	AA	AA	AA	AA	AA	AA	AA	AC	AA	AA	AA
4_50603890	4	50603890	T	C	TT	TC	TC	TT	TC	TT	TC	TT	TT	TC	TT	TT	TC	TT	TC	TT	TC	TT	TC	TT	TC	TT	TC	TC	TT	TC	TC	CC	TT	TT	TT	TT	TC	TT	TC	TT	CC	TT	TC	CC	TC	TC	TT	TT	TC
4_51004287	4	51004287	G	A	AA	AA	AA	GA	GA	GG	AA	AA	GA	AA	AA	GA	AA	AA	GG	AA	GA	AA	GA	GA	GA	GA	GA	GG	AA	GA	GA	AA	AA	AA	AA	AA	GA	AA	GG	AA	GA	GA	GA	AA	GA	GA	GA	AA	GA
4_51070770	4	51070770	C	G	GG	GG	GG	CG	GG	CG	CG	GG	CG	GG	CG	CG	GG	CG	CG	GG	CG	GG	CG	GG	CG	CG	CG	CG	GG	CG	GG	GG	GG	GG	CG	CG	GG	GG	CG	GG	CG	CG	GG	GG	GG	CG	CG	CG	CG
4_51322599	4	51322599	T	C	TC	TT	CC	CC	CC	TC	CC	TC	CC	TC	CC	CC	CC	TT	TC	CC	TT	CC	TT	CC	CC	TC	CC	TC	TT	TC	CC	TC	TT	TT	TT	TC	CC	CC	TC	TT	CC	TC	CC	TC	CC	CC	TC	TT	CC
4_51604403	4	51604403	C	A	CC	CA	CA	CA	AA	CA	AA	CC	CA	CA	AA	AA	CA	CC	AA	CA	CA	CA	CA	AA	CC	AA	AA	AA	CC	CA	CA	CA	CA	CA	CA	AA	AA	AA	AA	CC	AA	AA	AA	CA	AA	AA	CA	CA	AA
4_51646500	4	51646500	A	G	AG	GG	AA	AA	GG	AG	AG	AG	AA	AG	AA	AA	AA	AG	AG	AG	AA	AA	AA	GG	AA	AG	AA	AG	AA	AA	AG	AA	AA	AA	AA	AG	AA	AG	AG	AA	AA	GG	AA	AG	AA	AA	AA	AA	AA
4_52017226	4	52017226	C	T	CC	CC	CT	CC	CC	CC	CC	CC	CT	CT	CC	CT	CT	CT	CT	CC	CC	CC	CC	CC	CC	CC	CT	CC	CC	TT	CT	CT	CC	CC	CC	CC	CT	CT	CC	CC	CC	CC	TT	CT	CT	CC	CC	CC	TT
4_52051358	4	52051358	G	A	GG	GA	GA	GA	GG	GA	GA	GA	AA	AA	AA	GA	GA	GA	GA	GA	GG	GA	GA	GG	GG	GA	AA	AA	GG	AA	GA	GA	GA	GA	GA	GA	GA	GA	AA	GG	GG	GG	AA	GA	GA	GA	GA	GA	AA
4_52243434	4	52243434	C	T	CT	CT	CT	CT	CT	CT	CC	CT	CT	CT	CC	CC	CT	CC	TT	CT	CT	TT	CC	CT	TT	TT	CT	CT	CT	CT	CT	CC	CT	CT	CC	CT	CT	TT	CT	CT	CC	TT	TT	CC	CT	CT	CC	CC	CT
4_52265856	4	52265856	T	G	TG	TG	TG	TG	TG	TG	TT	TG	TG	TG	TT	TT	TG	TT	GG	TG	TG	GG	TT	TG	GG	GG	TG	TG	TG	TG	TG	TT	TG	TG	TT	TG	TG	GG	TG	TG	TT	GG	GG	TT	TG	TG	TT	TT	TG
4_52269687	4	52269687	G	A	GA	GA	GA	GA	GA	GA	GG	GA	GA	GA	GG	GG	GA	GG	AA	GA	GA	AA	GG	GA	AA	AA	GA	GA	GA	GA	GA	GG	GA	GA	GG	GA	GA	AA	GA	GA	GG	AA	AA	GG	GA	GA	GG	GG	GA
4_52285397	4	52285397	C	T	CC	CT	CC	CT	CT	CT	CC	CC	CT	CT	CT	CC	CT	CC	TT	CT	CT	CT	CC	CT	CT	TT	CT	CT	TT	CT	CT	CC	CT	CT	CC	CT	CT	TT	CT	TT	CC	TT	TT	CC	CT	CT	CT	CC	CT
4_52405681	4	52405681	C	T	TT	TT	TT	TT	TT	TT	CT	TT	CT	TT	CT	TT	TT	CT	TT	CT	TT	TT	CT	TT	TT	TT	TT	TT	TT	TT	CT	TT	TT	TT	CT	CT	TT	TT	TT	TT	TT	TT	TT	TT	CC	TT	TT	CT	TT
4_52510123	4	52510123	C	T	CT	CC	CT	CC	CC	CC	CC	CC	CC	CC	CT	CC	CC	CC	CT	CC	CC	CT	CT	CC	TT	CT	CC	CC	CC	CC	CC	CC	CC	CC	CC	CT	CC	CC	CC	CC	CT	CT	CT	CC	CC	CC	CC	CC	CC
4_52910343	4	52910343	A	G	AA	AA	AG	GG	AG	AG	AG	AA	AG	AG	AA	AG	AA	AG	AA	GG	AA	AG	AG	AA	AG	AG	AG	AA	AA	GG	AA	AA	AA	AA	AA	AG	AG	AA	AA	AA	AA	AA	AA	AG	GG	GG	AA	AA	AG
4_53219653	4	53219653	A	G	AA	AA	AA	AA	AA	AA	AA	AA	AA	AA	AA	AA	AA	AA	AA	AA	AA	AA	AA	AA	AA	AA	AA	AA	AA	AA	AA	AA	AA	AA	AA	AA	AA	AA	AA	AA	AA	AA	AA	AA	AA	AA	AA	AA	AA
4_53510061	4	53510061	C	T	CT	TT	CT	CC	TT	CT	CT	CC	CT	CT	CT	CT	TT	CC	CT	CC	CT	CT	CT	TT	CT	CT	CT	CT	CT	CC	CT	TT	CT	CT	CC	CC	CC	CC	CT	CT	TT	TT	CT	CC	CT	CC	CT	CC	CT
4_53917494	4	53917494	T	C	TT	CC	TC	TC	CC	TT	TT	TT	TC	TC	TT	CC	TC	TC	TC	TT	TT	TT	TT	TC	TT	CC	TC	TC	TT	CC	TT	TC	TT	TT	TT	TC	TC	TC	TC	TT	TC	TC	TC	TC	TT	CC	TT	TT	TC
4_54101185	4	54101185	A	G	AA	AG	AG	AG	AG	GG	AA	AA	AG	AG	AA	AG	GG	AA	GG	AG	AA	AG	AA	AG	AA	GG	AG	GG	AG	AG	AA	AA	AG	AG	AG	AG	AG	GG	GG	AG	AG	GG	AG	AG	GG	GG	AG	AG	GG
4_54296378	4	54296378	A	C	AA	AC	AC	AA	AA	AA	AA	AA	AA	AA	AA	AA	CC	AA	AA	AA	AC	AA	AA	AC	AA	AA	AC	AC	AC	AA	CC	AA	AA	AA	AC	AC	AA	AA	AC	AC	AA	AA	AA	AA	AA	AC	AC	AC	AC
4_54560136	4	54560136	C	A	CA	CC	CC	AA	CC	CC	CC	CA	CA	CC	CC	CC	CA	CA	CC	CA	CA	CC	AA	CC	CC	CC	CC	CC	CA	CC	CC	CA	CC	CC	CC	CC	CC	CC	CC	CA	CA	CC	CC	CA	CC	CA	CA	CC	CC
4_54854373	4	54854373	G	A	GG	GG	GG	GG	GG	GG	GG	GG	GG	GG	GG	GG	GG	GG	GG	GG	GG	GG	GG	GG	GG	GG	GG	GG	GG	GG	GG	GG	GG	GG	GG	GG	GG	GG	GG	GG	GG	GG	GG	GG	GG	GG	GG	GG	GG
4_54858316	4	54858316	C	T	CC	CC	CC	CC	CC	CC	CC	CC	CC	CC	CC	CC	CC	CC	CC	CC	CC	CC	CC	CC	CC	CC	CC	CC	CC	CC	CC	CC	CC	CC	CC	CC	CC	CC	CC	CC	CC	CC	CC	CC	CC	CC	CC	CC	CC
4_54859584	4	54859584	T	C	TT	TT	TT	TT	TT	TT	TT	TT	TT	TT	TT	TT	TT	TT	TT	TT	TT	TT	TT	TT	TT	TT	TT	TT	TT	TT	TT	TT	TT	TT	TT	TT	TT	TT	TT	TT	TT	TT	TT	TT	TT	TT	TT	TT	TT
4_54860393	4	54860393	C	G	CC	CC	CC	CC	CC	CC	CC	CC	CC	CC	CC	CC	CC	CC	CC	CC	CC	CC	CC	CC	CC	CC	CC	CC	CC	CC	CC	CC	CC	CC	CC	CC	CC	CC	CC	CC	CC	CC	CC	CC	CC	CC	CC	CC	CC
4_54862669	4	54862669	G	A	GG	GG	GG	GG	GG	GG	GG	GG	GG	GG	GG	GG	GG	GG	GG	GG	GG	GG	GG	GG	GG	GG	GG	GG	GG	GG	GG	GG	GG	GG	GG	GG	GG	GG	GG	GG	GG	GG	GG	GG	GG	GG	GG	GG	GG
4_54864380	4	54864380	G	T	GG	GG	GG	GG	GG	GG	GG	GG	GG	GG	GG	GG	GG	GG	GG	GG	GG	GG	GG	GG	GG	GG	GG	GG	GG	GG	GG	GG	GG	GG	GG	GG	GG	GG	GG	GG	GG	GG	GG	GG	GG	GG	GG	GG	GG
4_54867691	4	54867691	C	T	CC	CC	CC	CC	CC	CC	CC	CC	CC	CC	CC	CC	CC	CC	CC	CC	CC	CC	CC	CC	CC	CC	CC	CC	CC	CC	CC	CC	CC	CC	CC	CC	CC	CC	CC	CC	CC	CC	CC	CC	CC	CC	CC	CC	CC
4_55196975	4	55196975	A	G	AA	AA	AA	AA	AA	AA	AA	AA	AA	AA	AA	AA	AA	AA	AA	AA	AA	AA	AA	AA	AA	AA	AA	AA	AA	AA	AA	AA	AA	AA	AA	AA	AA	AA	AA	AA	AA	AA	AA	AA	AA	AA	AA	AA	AA
4_55488731	4	55488731	G	A	GA	GA	GA	GA	GA	GA	GG	GA	GA	GG	GG	AA	GA	AA	AA	AA	GG	GA	GA	GA	GG	GA	GG	GG	GG	GA	GG	GA	GG	GG	GG	GA	GA	GA	GG	GG	GA	GA	GG	GA	AA	GA	GG	GG	AA
4_55550665	4	55550665	C	T	CT	CT	CT	CT	TT	TT	CT	TT	CC	CT	CC	TT	CT	CT	CT	TT	CT	CT	CC	TT	CT	CT	CT	TT	TT	TT	CT	CT	CT	CT	TT	CT	TT	CT	TT	TT	CC	CT	TT	CT	TT	CT	TT	TT	TT
4_55951023	4	55951023	G	C	GC	GG	GC	GC	GG	GC	GG	GG	GC	GG	GG	GC	GG	GG	GG	GC	CC	GC	GC	GC	GC	GC	GG	GG	CC	GG	GC	GC	CC	CC	CC	GG	GC	GG	GG	CC	GC	GG	GG	GC	GG	GC	CC	CC	GG
4_56017216	4	56017216	C	A	CA	AA	CA	CA	CA	AA	CA	CA	CA	CA	CA	AA	AA	AA	CA	AA	CC	CA	CC	AA	CA	AA	CA	CA	CA	AA	CA	AA	CA	CA	CC	CC	CC	AA	CA	CA	CC	AA	CC	AA	AA	AA	CA	CC	AA
4_56379992	4	56379992	C	A	CC	CC	CC	CC	CA	AA	AA	CA	CA	CA	AA	CA	CC	CC	CA	CC	CA	CC	AA	AA	CA	CA	CA	CA	CA	CA	CA	CA	AA	AA	AA	AA	AA	AA	CA	CA	CA	CC	AA	CA	CA	CA	CA	AA	CA
4_56599506	4	56599506	T	C	TT	TT	TT	TT	TT	TT	TC	TT	TT	TT	TC	TT	TT	TT	TT	TT	TT	TT	TT	TT	TT	TT	TT	TT	TT	TT	TT	TT	TT	TT	TT	TC	TC	TT	TT	TT	TT	TT	TT	TT	TT	TT	TT	TT	TT
4_56745957	4	56745957	A	C	AC	AC	AC	CC	CC	AC	AC	AC	AC	AC	AA	CC	AC	CC	CC	CC	AA	AC	AA	CC	AC	CC	CC	CC	AA	AC	AC	AC	AA	AA	AC	AA	AC	CC	CC	AA	CC	AC	CC	AA	AC	AC	AA	AC	CC
4_57274729	4	57274729	T	G	TG	TG	GG	TG	TT	TG	TG	TT	GG	TT	TT	TG	TT	TT	TT	TT	TG	TG	TG	TG	TG	TG	TT	TT	TT	TG	TG	TG	TT	TT	TG	TG	TT	TT	TT	TT	GG	TT	TT	TT	TG	TG	TT	TG	TT
4_57334160	4	57334160	A	T	AT	AT	AA	AT	TT	AT	AA	TT	AT	AT	AA	AT	TT	AT	TT	TT	AA	AT	AA	AT	AT	AT	TT	TT	AA	AT	AT	AT	AT	AT	AT	AT	AT	TT	TT	AA	AA	TT	TT	TT	TT	AT	AA	AT	AT
4_57348422	4	57348422	G	A	GA	GA	GG	GA	AA	GA	GG	AA	GA	GA	GG	GA	AA	AA	AA	AA	GG	GA	GG	GA	GA	GA	AA	AA	GG	GA	GA	GA	GA	GA	GA	GA	GA	AA	AA	GG	GG	AA	AA	AA	AA	GA	GG	GA	AA
4_57598820	4	57598820	T	G	TT	TG	TT	TG	TG	TT	TG	TT	TG	TG	TG	GG	TT	TT	TG	TT	TG	TT	TG	TG	TT	TG	GG	TT	TT	TT	TT	TT	TT	TG	TG	GG	TG	TT	TT	TG	TG	TG	TT	TT	TT	TT	TT	TG	TT
4_57788343	4	57788343	A	C	AA	AA	AA	AA	AA	AA	AA	AA	AA	AA	AA	AA	AA	AA	AA	AA	AA	AA	AA	AA	AA	AA	AA	AA	AA	AA	AA	AA	AA	AA	AA	AA	AA	AA	AA	AA	AA	AA	AA	AA	AA	AA	AA	AA	AA
4_58118657	4	58118657	G	A	GG	GA	GG	GG	GG	GG	GG	GG	GA	GG	GG	GG	GG	GA	GG	GA	GG	GG	GA	GG	GA	GG	GG	GG	GA	GG	GG	GA	GA	GG	GG	GA	GG	GG	GG	GG	GA	GG	GA	GG	GA	GG	GA	GG	GA
4_58424948	4	58424948	C	T	CT	CC	CT	CC	CC	CC	CC	CC	CC	CC	CC	CT	CC	CC	CC	CC	TT	CT	TT	CC	CT	CC	CC	CC	TT	CC	CC	CT	TT	TT	CT	CT	CT	CC	CC	TT	CC	CC	CC	CT	CC	CC	TT	CT	CC
4_58633485	4	58633485	G	A	GA	AA	GG	GG	AA	GA	AA	AA	GA	AA	GA	GA	GA	AA	GG	AA	GG	GA	GA	GA	GA	GA	AA	GA	GA	GA	GA	GA	GA	GA	GA	GA	GG	AA	GA	GA	GA	GA	AA	GA	GA	AA	GA	GA	GA
4_59092740	4	59092740	C	T	CT	TT	CT	CT	CT	CT	CT	TT	CT	CT	CT	CC	TT	TT	TT	TT	CC	CT	CC	TT	CT	TT	CT	TT	CT	CC	CT	CT	CT	CC	CC	CC	CC	TT	TT	CC	CC	TT	TT	TT	TT	CT	CT	CC	TT
4_59093060	4	59093060	T	C	TC	CC	TC	TC	TC	TC	TC	CC	TC	TC	TC	TT	CC	CC	CC	CC	TT	TC	TT	CC	TC	CC	TC	CC	TC	TT	TC	TC	TC	TT	TT	TT	TT	CC	CC	TT	TT	CC	CC	CC	CC	TC	TC	TT	CC
4_59186251	4	59186251	C	T	CT	CT	CT	CT	CT	CT	CT	TT	CC	CT	CT	CT	TT	CT	CC	CT	CC	CC	CC	TT	CT	CT	CT	CC	CC	CT	CT	CC	CC	CC	CC	CC	CT	CC	CC	CC	CC	CC	TT	CT	CT	CT	CC	CC	TT
4_59221513	4	59221513	C	T	CT	CT	CT	CT	CT	TT	CT	TT	CC	CT	CC	CT	TT	CT	CT	CT	CC	CC	CC	CT	CT	TT	CT	CC	CC	CT	CT	CC	CC	CC	CC	CT	CT	TT	CC	CC	CC	CT	TT	CT	CT	CT	CC	CC	TT
4_59335256	4	59335256	A	G	AG	AG	AG	AG	AG	AG	AG	GG	AG	AG	AG	AG	GG	AG	AG	GG	AG	AG	AG	AG	AG	GG	AG	AA	AA	AG	AG	AG	AG	AA	AG	GG	AG	GG	AA	AA	AA	AG	GG	AA	AG	GG	AA	AG	GG
4_59472781	4	59472781	C	A	CC	CC	CC	CC	CC	CC	CC	CC	CC	CC	CC	CC	CC	CC	CC	CC	CC	CC	CC	CC	CC	CC	CC	CC	CC	CC	CC	CC	CC	CC	CC	CC	CC	CC	CC	CC	CC	CC	CC	CC	CC	CC	CC	CC	CC
4_59503908	4	59503908	G	A	GA	GA	GA	GA	GA	GA	GA	AA	GG	GA	GG	GA	AA	GA	GA	GA	GG	GG	GG	GA	GA	AA	GG	GA	GG	GA	GG	GA	GG	GG	GG	GG	GG	AA	GA	GG	GG	GA	AA	GG	AA	GA	GG	GG	AA
4_59918900	4	59918900	T	C	TT	TT	TT	TC	TC	TT	CC	TT	TC	TT	CC	TC	TC	TC	CC	TC	TT	TC	TC	TT	TC	TC	TC	TT	TC	TC	TT	TC	CC	TC	TT	TC	TT	CC	TT	TT	TT	CC	TC	CC	TC	TT	TC	TT	TT
4_60298120	4	60298120	A	G	AA	AA	AG	AA	AA	AA	AA	AA	AA	AG	AA	AA	AG	AG	AA	GG	AG	AG	AA	AG	AA	AG	AA	AG	AA	GG	AA	AG	AA	AA	AA	AA	AG	AA	AG	AA	AA	AA	GG	AG	AA	AG	AA	AA	AA
4_60678638	4	60678638	T	C	TT	TT	TC	TT	TT	TT	TT	TT	TC	TT	TT	TT	TT	TT	TT	TT	TT	TT	TC	TT	TC	TT	TC	CC	TT	TT	TC	TT	TC	TT	TT	TT	TC	TT	CC	TT	TT	TT	TT	TT	TT	TT	TT	TT	TT
4_60874855	4	60874855	C	G	CG	CG	CG	CG	GG	CG	CC	CC	GG	CC	CC	CC	GG	CC	CG	CC	CC	CG	CG	GG	CG	GG	GG	CG	CG	CG	CC	CG	CG	CG	CC	CC	CG	GG	CG	CG	CC	CG	CG	CG	GG	CG	CG	CC	CG
4_61551627	4	61551627	T	C	TC	TT	TT	TT	TT	TT	TT	TC	TC	TT	TC	TC	TT	TC	TT	TT	TC	TT	CC	TT	TT	TT	TT	TT	TC	TT	TT	TC	TT	TC	TC	TC	TC	TT	TT	CC	TT	TT	TT	TC	TT	TC	TC	TC	TC
4_61849653	4	61849653	C	T	TT	CT	CT	TT	CT	CT	CT	TT	CT	CT	TT	CT	TT	TT	CC	CT	TT	CT	CT	CT	CC	CT	CC	TT	TT	TT	TT	TT	TT	TT	CT	TT	CC	CC	TT	CT	CT	CT	TT	TT	CT	TT	TT	CT	CC
4_62249881	4	62249881	A	G	GG	AA	AG	AA	AA	GG	AG	AG	AG	AG	AG	AG	AG	GG	AA	AA	AA	AG	AG	AG	AG	AA	GG	AA	AG	AG	AA	GG	AG	AG	GG	AA	GG	GG	AA	AG	GG	AA	AA	AG	AG	AG	AG	GG	AA
4_62376136	4	62376136	G	A	GG	GA	GA	GG	GA	AA	AA	GG	AA	GG	GA	GG	GA	GA	AA	AA	GA	GA	AA	AA	GA	AA	GG	GA	GG	GA	AA	GG	GA	GG	GG	AA	GA	AA	GA	GA	GA	AA	GG	GA	AA	GA	GG	GG	GG
4_62776145	4	62776145	T	A	TA	TA	TT	TA	AA	TT	TT	AA	AA	TA	TT	TT	AA	TA	AA	AA	TT	TA	TA	TT	TT	TA	TA	AA	TT	AA	TT	TA	TT	TT	TT	TT	TT	AA	AA	TT	TT	AA	TA	TA	TA	TT	TT	TT	AA
4_62934464	4	62934464	G	T	GT	GT	GG	GT	GT	GT	GT	GT	GG	GT	GG	GG	TT	TT	TT	GT	TT	GT	GG	GT	GG	GT	GT	GT	TT	GG	GT	GT	GT	TT	GG	GT	GG	GG	GT	TT	GT	GT	GG	GG	GG	GG	TT	GG	GG
4_63144148	4	63144148	A	G	AA	AG	AA	GG	AA	AG	AG	AG	AA	AG	AG	AA	AG	AA	AG	AG	AA	AA	AA	AA	AA	AA	AG	AA	AG	AG	AG	AA	AA	AG	AA	AG	AG	GG	AA	GG	AG	AG	AG	AG	AA	AA	AG	AA	AA
4_63396415	4	63396415	T	C	TT	TT	TT	TT	TC	TT	TT	TT	TT	TT	TT	TC	TC	TT	TT	TT	TT	TT	TT	TC	TC	TT	TT	CC	TT	TC	TC	TT	TT	TT	TT	TC	TT	TT	CC	TC	TT	TT	TC	TC	TT	TT	TT	TT	CC
4_63643974	4	63643974	T	C	TC	TT	TT	TC	TT	TC	TT	TT	TC	TT	TT	TC	CC	TT	TT	TC	TT	TC	CC	TC	TC	TT	TT	TC	TT	TT	TC	TT	TT	TT	TT	TT	CC	TT	TC	TT	TT	TT	TC	CC	TT	TC	TT	TT	CC
4_64066153	4	64066153	T	C	TT	TT	TT	TT	TT	TT	TT	TT	TT	TT	TT	TT	TT	TT	TT	TT	TT	TT	TT	TT	TT	TT	TT	TT	TT	TT	TT	TT	TT	TT	TT	TT	TT	TT	TT	TT	TT	TT	TT	TT	TT	TT	TT	TT	TT
4_64166077	4	64166077	C	G	CC	CG	GG	CG	CG	CG	CC	CC	CG	CG	CC	CG	CG	CC	CC	GG	CC	CG	GG	CC	CG	CC	CG	CC	GG	CG	CC	CG	CG	GG	CC	CG	CG	CC	CC	CG	CC	CG	CG	CC	CG	CG	GG	CC	CC
4_64285187	4	64285187	C	G	CC	CC	CC	CC	CC	CC	CC	CC	CC	CC	CC	CG	CC	CC	CC	CC	CG	CC	CC	CC	CC	CC	CC	CC	GG	CC	CC	CC	CG	GG	CC	CC	CC	CC	CC	GG	CC	CC	CC	CC	CC	CC	GG	CC	CC
4_64633211	4	64633211	C	T	CC	CC	CC	CC	CC	CC	CC	CC	CC	CC	CC	CC	CC	CC	CC	CC	CC	CC	CC	CC	CC	CC	CC	CC	CC	CC	CC	CC	CC	CC	CC	CC	CC	CC	CC	CC	CC	CC	CC	CC	CC	CC	CC	CC	CC
4_64716983	4	64716983	T	G	TT	TT	TT	TT	TT	TT	TT	TT	TT	TT	TT	TT	TT	TT	TT	TT	TT	TT	TT	TT	TT	TT	TT	TT	TT	TT	TT	TT	TT	TT	TT	TT	TT	TT	TT	TT	TT	TT	TT	TT	TT	TT	TT	TT	TT
4_65092352	4	65092352	G	A	GG	GG	GG	GG	GG	GG	GG	GG	GG	GG	GG	GG	GG	GG	GG	GG	GG	GG	GG	GG	GG	GG	GG	GG	GG	GG	GG	GG	GG	GG	GG	GG	GG	GG	GG	GG	GG	GG	GG	GG	GG	GG	GG	GG	GG
4_65436123	4	65436123	C	T	TT	TT	CC	TT	TT	TT	CT	CC	CC	TT	TT	TT	TT	TT	TT	TT	CC	TT	CC	TT	CT	CC	TT	TT	TT	TT	CT	CT	TT	TT	CC	TT	TT	TT	TT	TT	CT	TT	TT	TT	CC	CC	TT	CC	CC
4_65757134	4	65757134	C	T	CC	TT	CC	CC	CC	TT	TT	CT	CC	TT	CC	CT	CC	CC	CC	CT	TT	CT	CC	CT	CT	CT	TT	TT	CT	CT	CC	CC	CT	CT	CC	CT	CT	CC	TT	CC	CT	CC	TT	TT	CT	CT	CT	CC	TT
4_66127714	4	66127714	T	C	TC	CC	TC	CC	TC	TC	TT	TT	TC	CC	TC	TC	TC	TT	TC	CC	TC	CC	TC	TT	TT	TC	TT	TC	CC	TT	TC	TC	CC	CC	TT	TC	TC	TT	TC	TC	TT	TC	TC	TT	TC	CC	CC	TT	CC
4_66509934	4	66509934	C	G	CC	CC	CG	CG	GG	CG	CC	CC	CG	CC	CC	GG	GG	CC	CG	CG	CC	CG	CC	CC	CC	CC	CC	CG	CC	CC	CC	CC	CC	CC	CC	CC	CG	GG	CG	CC	CC	CC	GG	CC	CC	CC	CC	CC	CC
4_66910400	4	66910400	C	T	CC	CC	CT	CT	CC	CC	CC	CC	CC	CC	CC	CC	CC	CC	CC	CC	CC	CC	CC	CC	CC	CC	CC	CT	CC	CC	CC	CC	CT	CC	CC	CC	CC	CC	CT	CC	CT	CT	TT	CC	CC	CC	CC	CC	CT
4_67329805	4	67329805	G	A	GG	GG	AA	GA	AA	GG	AA	GA	AA	GA	GG	AA	AA	GA	GA	GA	AA	GA	GA	GA	AA	GG	GA	GA	GA	GA	AA	AA	GG	GA	AA	GA	GA	AA	GA	GA	GA	GA	GG	AA	GA	GG	GG	AA	GG
4_67730101	4	67730101	G	T	TT	TT	TT	TT	TT	TT	TT	TT	TT	TT	GT	TT	TT	TT	TT	TT	TT	TT	TT	TT	TT	TT	TT	TT	TT	TT	TT	TT	TT	TT	TT	TT	TT	TT	TT	TT	TT	TT	TT	TT	TT	TT	TT	TT	TT
4_67874217	4	67874217	A	G	AG	AG	GG	GG	GG	GG	AA	AG	AA	AA	AA	AG	AA	GG	AG	AG	GG	AA	AG	AA	GG	AG	AG	AG	AA	AG	AA	AA	AA	AA	AA	AG	AG	GG	AG	AA	AA	AA	AG	AG	AG	AG	AG	AA	AA
4_68088473	4	68088473	A	G	AA	AG	AG	AG	AG	AG	AA	AG	AA	AG	GG	AG	AA	AG	AG	AG	AG	AG	AA	AG	AA	AA	AG	AG	AA	AA	AA	AG	AA	AA	AG	GG	AA	AA	AG	AG	AG	AA	AA	GG	AA	AA	AA	AG	AA
4_68395588	4	68395588	A	C	AA	AA	CC	AA	AA	AC	AC	AA	AA	AA	AA	AC	AA	AA	AA	AA	CC	AA	AC	AA	AC	AA	AA	AA	AA	AC	AC	CC	AC	AA	AA	AC	AA	AA	AA	AA	AA	AA	AA	AA	AC	AC	AC	AA	AA
4_68783907	4	68783907	A	G	AG	AA	AG	AG	GG	AG	AG	GG	AG	AG	AA	AG	GG	AG	AG	AG	AG	AG	GG	GG	AG	GG	GG	AG	AA	GG	AA	GG	AA	AA	GG	AG	AG	AA	AG	AA	AA	GG	GG	AG	AG	GG	AG	GG	GG
4_69139492	4	69139492	G	A	GG	GA	GA	GG	AA	GA	GA	GG	GG	GG	GG	GG	GA	GA	GG	GG	GG	GG	GG	GA	GA	GA	GG	AA	GG	AA	GA	GA	GG	GG	GA	GG	GA	AA	AA	GG	GG	GA	GA	GG	GA	GA	GG	GA	GA
4_69148277	4	69148277	A	G	AA	AG	AG	AA	GG	AG	AG	AA	AA	AA	AA	AA	AG	AG	AA	AA	AA	AA	AA	AG	AG	AG	AA	GG	AA	GG	AG	AG	AA	AA	AG	AA	AG	GG	GG	AA	AA	AG	AG	AA	AG	AG	AA	AG	AG
4_69713408	4	69713408	T	C	TC	TT	TT	TT	TT	TT	TC	TC	TT	TC	TT	TT	TT	TC	TC	TC	CC	TC	TC	TT	TT	TC	TT	TT	TT	TT	TC	TT	TT	TT	TC	TT	TT	TT	TT	TT	TC	TC	TC	TT	TT	TT	TT	TC	TT
4_69835257	4	69835257	T	C	TC	TT	TT	TC	TC	TT	TC	TC	TT	TC	TT	TT	TC	TC	TC	TC	TT	TC	TT	TT	TT	TC	TT	TC	TT	TT	TT	TT	TT	TT	TT	TT	TC	TT	TC	TT	TT	TC	CC	TT	TC	TT	TT	TT	TT
4_70224516	4	70224516	T	G	TT	TG	TG	TG	TT	TT	TG	TT	TT	TT	TT	TG	TG	TT	TT	TT	TT	TT	TG	GG	TT	TT	GG	GG	TT	TT	TT	TT	TG	TT	TT	TT	TT	TT	GG	TT	TG	TG	GG	TT	TG	TT	TT	TT	TG
4_70384693	4	70384693	T	C	TT	TT	TC	TT	TT	TT	TC	TT	TT	TT	TC	TT	TT	TT	TT	TT	CC	TT	TT	TT	TC	TT	TT	TT	TT	TT	TC	TC	TC	TT	TT	TT	TT	TT	TT	TT	TC	TT	TT	TC	TC	TT	TC	TT	TT
4_70624821	4	70624821	T	C	CC	TC	TC	TT	TT	TC	TT	TC	TC	TC	TT	TT	TC	TC	TC	TC	TC	TC	TT	TT	TC	TC	TT	TC	CC	CC	TC	CC	TT	CC	CC	TC	TC	CC	TC	CC	TT	TC	TT	TT	TC	TT	TC	CC	TC
4_70683876	4	70683876	G	A	GA	GG	GA	GG	GG	GA	GG	GA	GG	GG	GG	GG	GA	GA	GA	AA	GG	AA	GG	GG	GG	GA	GG	GA	GA	AA	GG	GA	GG	GA	GA	GA	GA	AA	GA	AA	GG	GA	GG	GG	GA	GG	GA	GA	GA
4_71021198	4	71021198	C	T	CC	CT	CT	CC	CC	CC	CC	CC	CC	CC	CC	CC	CT	CC	CC	CC	CT	CC	CT	CC	CT	CC	CC	CC	CC	CC	CC	CC	CC	CC	CC	CC	CC	CC	CC	CC	CT	CC	CT	CT	CT	CT	CC	CC	CC
4_71358359	4	71358359	A	T	AA	AA	AT	AA	AA	AA	AA	AA	AA	AA	AA	AT	AA	AA	AA	AA	TT	AA	AT	AA	AT	AA	AA	AA	AA	AA	AT	AT	AA	AA	AT	AA	AA	AA	AA	AA	AT	AA	AT	AT	AT	AT	AT	AT	AA
4_71418295	4	71418295	T	C	TT	TC	TT	TT	TC	TC	TT	TT	TC	TT	TC	TC	TT	TT	TC	TT	TT	TT	TC	TC	TT	TT	CC	TT	TT	TC	TT	TT	TC	TT	TC	TC	CC	TT	TT	TT	TC	TT	TC	TC	TC	TT	TT	TC	TT
4_71820221	4	71820221	C	T	CC	CC	CC	TT	CC	CC	CC	CC	CC	CC	CC	CT	CT	CC	CT	CC	CC	CC	CC	CC	CC	CT	CC	CC	CC	CC	CT	CC	CC	CC	CC	CC	CC	CC	CC	CC	CC	CT	CC	CC	CC	CC	CC	CC	CC
4_72075429	4	72075429	G	A	GA	GA	GG	GG	GG	GA	GG	AA	GA	GG	GA	GG	GA	AA	GG	AA	GG	AA	GG	AA	GG	GA	AA	AA	GG	GA	GG	GA	GA	GG	GG	AA	GG	AA	AA	GA	GA	GA	GA	GG	GG	GA	GG	GG	GA
4_72541220	4	72541220	T	C	TT	TC	TC	TC	TT	TT	TT	TT	TT	TT	TT	TC	CC	TC	TC	TC	TT	TC	TT	CC	TT	TC	CC	CC	TC	TC	TT	TT	TT	TC	TT	TC	CC	CC	CC	TC	TT	CC	TT	TC	TC	TT	TC	TT	TT
4_72620753	4	72620753	C	G	CC	CC	CC	CC	CC	CC	CC	CC	CC	CC	CC	CC	CC	CC	CC	CC	CC	CC	CC	CC	CC	CC	CC	CC	CC	CC	CC	CC	CC	CC	CC	CC	CC	CC	CC	CC	CC	CC	CC	CC	CC	CC	CC	CC	CC
4_72678417	4	72678417	G	C	GG	GC	GC	GC	GG	GG	GG	GG	GG	GG	GG	GC	CC	GC	GC	GC	GG	GC	GC	CC	GG	GC	CC	CC	GC	GC	GG	GG	GG	GC	GG	GC	CC	CC	CC	GC	GG	CC	GG	GC	GC	GG	GC	GG	GG
4_72849265	4	72849265	A	C	AA	AC	CC	AA	CC	AC	AC	AC	AC	AC	AC	AC	AA	AC	CC	CC	CC	CC	AA	AC	AC	AC	AC	AC	CC	AA	CC	CC	AC	AC	AA	AC	AA	AA	AC	AC	AC	CC	CC	AC	AC	AA	AC	AA	CC
4_73163301	4	73163301	C	T	CT	CC	TT	CT	TT	CT	CT	TT	CC	CT	CC	CT	TT	TT	CT	TT	CT	TT	CT	TT	TT	CT	TT	TT	CT	TT	TT	CT	CT	CT	CT	TT	TT	TT	TT	TT	CT	CT	TT	TT	TT	CT	CT	CT	TT
4_73287545	4	73287545	G	A	GG	GG	GA	GG	GG	GA	GA	GG	GG	GG	GA	GG	GG	GG	GG	GG	GA	GG	AA	GG	GA	GG	GA	GG	GG	GG	GG	GA	GG	GG	GG	GA	GA	AA	GG	GA	GG	GG	AA	GA	GA	GA	GA	GG	GG
4_73594381	4	73594381	G	A	AA	AA	GG	GG	GG	GA	GG	AA	GA	AA	GG	GA	GG	GA	GA	AA	GG	AA	GA	GG	GA	GG	GG	GA	AA	GG	GA	GG	AA	AA	GG	GA	GA	GG	GA	GA	GA	GA	GA	GA	GG	GG	GA	GG	GG
4_73916246	4	73916246	C	A	CA	CA	CC	CC	CA	CC	CA	CA	CA	CA	CC	CA	CA	CA	CC	CA	CA	CA	CC	CA	CC	CA	AA	CC	CC	CA	CC	CA	CC	CA	CC	CA	CA	AA	CC	CA	CC	CC	CC	CA	CA	CA	CC	CC	CA
4_74146517	4	74146517	T	C	TC	TC	TT	TT	TT	TC	TT	TT	TC	TC	TC	TC	TT	TT	TT	TT	CC	TT	TC	TC	TT	TT	TT	TT	CC	TT	TT	TC	TT	CC	TC	TC	TT	TT	TT	TC	TT	TT	TT	TT	TT	TC	TC	TC	TC
4_74674118	4	74674118	A	G	AG	AA	AA	AG	GG	AG	AG	AG	AA	AG	AA	AA	AG	AG	AG	AA	AA	AA	AA	AA	AG	GG	AA	AA	AA	AA	AG	AA	AA	AA	AA	AA	AG	AA	AA	AA	AA	AG	AG	AA	AA	AG	AA	AA	AA
4_75102736	4	75102736	G	C	GG	GG	GG	CC	CC	GG	GG	GG	GG	GG	GG	GG	GG	GG	CC	GG	GC	GG	CC	GG	GG	GG	GG	GC	CC	GC	GC	CC	GC	GC	CC	GC	GC	GG	GC	CC	CC	CC	GG	GG	GG	GC	CC	CC	CC
4_75202542	4	75202542	C	T	CC	CT	CC	CT	TT	CT	CC	CC	TT	CT	CT	CC	CT	CC	TT	CC	CT	CC	TT	CT	CC	CT	CC	CT	CT	CT	CT	TT	CC	CC	CT	CT	CT	CC	CT	CT	CT	TT	CC	CT	CT	CT	CC	CT	TT
4_75333448	4	75333448	C	T	TT	CT	TT	CC	CC	TT	CT	TT	CT	CT	CT	CT	CT	TT	CC	TT	TT	TT	CC	CT	TT	CT	TT	CT	TT	CT	TT	CC	TT	TT	CT	CT	CT	TT	CT	CT	TT	CC	TT	CT	CT	CT	TT	CT	CC
4_75426446	4	75426446	T	G	TT	TG	GG	GG	TG	TG	TG	TG	GG	TG	TG	TG	GG	TG	GG	TG	TG	TG	TG	TT	TG	TG	GG	GG	TG	GG	TG	GG	GG	TG	GG	TG	GG	TT	GG	GG	TG	GG	GG	GG	GG	TG	GG	GG	GG
4_75680515	4	75680515	T	C	CC	TC	TT	TC	TT	TT	TC	TC	TC	TC	TT	TC	TC	TC	TT	TC	TT	TC	TT	TC	TT	TC	TT	TC	TC	TC	TT	TT	TT	TC	TT	TT	TT	TT	TC	TT	TT	TT	TT	TT	TT	TC	TT	TT	TT
4_75989179	4	75989179	A	C	CC	CC	AC	CC	CC	AC	AC	CC	AC	CC	CC	AC	CC	CC	CC	CC	CC	CC	CC	AC	AA	CC	CC	CC	AC	CC	AC	CC	AC	CC	CC	CC	AC	CC	CC	CC	CC	CC	AA	CC	AC	CC	CC	CC	AC
4_76225626	4	76225626	A	T	AA	AA	AA	AA	AA	AA	AA	AA	AT	AA	AT	AA	AA	AA	AA	AT	AA	AT	AT	AA	AA	AA	AA	AA	AA	AA	AA	AA	AA	AA	AT	AA	AA	AA	AA	AA	AA	AA	AA	AA	AA	AA	AT	AT	AA
4_76407992	4	76407992	T	C	TT	TT	TT	TT	TT	TT	TT	TT	TC	TC	TT	TC	TT	TT	TC	TT	TC	TT	TC	TT	TT	CC	TT	TC	TC	TT	TT	TC	TC	TT	TT	TT	TC	TT	TC	TC	TC	TC	TT	TC	TT	CC	TT	TT	TC
4_76501599	4	76501599	T	G	GG	GG	TG	TG	GG	GG	GG	GG	GG	GG	GG	GG	GG	GG	GG	GG	TG	GG	TG	GG	TG	GG	GG	GG	GG	GG	GG	GG	TG	GG	GG	GG	GG	GG	GG	GG	TG	GG	TG	GG	TG	GG	TG	GG	GG
4_76693119	4	76693119	A	G	AG	AA	AG	AG	AA	AG	AA	AG	AA	AA	AG	AG	AG	GG	AA	AG	AG	AG	AA	AA	AG	AG	AA	AG	GG	AA	AA	AG	AA	AG	AA	AG	AA	AA	AG	GG	AA	AA	GG	AG	AG	AG	AG	AA	AA
4_77093177	4	77093177	T	C	TT	TT	TT	TT	TT	TT	TT	TT	TT	TT	TC	TT	TT	TT	TT	TT	TT	TT	TT	TT	TT	TT	TT	TT	TC	TT	TT	TT	TT	TT	TT	TT	TT	TT	TT	TT	TT	TT	TT	TT	TT	TT	TT	TT	TT
4_77474298	4	77474298	T	C	CC	CC	TC	CC	CC	CC	CC	CC	TC	TC	TC	CC	TC	CC	TC	CC	CC	CC	TC	TC	CC	TC	CC	CC	CC	CC	TC	TT	CC	CC	CC	TC	CC	CC	CC	CC	CC	CC	TC	TC	CC	TT	CC	CC	CC
4_77753014	4	77753014	T	C	TT	TC	TT	TT	TC	CC	CC	TT	CC	TT	TC	CC	TT	TC	TC	CC	TC	CC	TT	TC	TC	TC	CC	TC	TT	CC	TT	TT	TT	TT	TT	TT	CC	TT	TC	TC	TC	CC	TT	TT	TC	TT	TC	TT	CC
4_78137205	4	78137205	G	C	GC	CC	CC	GG	CC	CC	CC	GC	GC	CC	GC	CC	GG	GC	CC	CC	GG	CC	GC	CC	CC	CC	CC	CC	GC	CC	CC	CC	GC	GC	GG	GC	CC	CC	CC	CC	GG	CC	CC	GC	CC	CC	CC	GG	CC
4_78221242	4	78221242	C	T	TT	CT	TT	TT	CT	CT	CC	TT	CT	TT	CC	CC	TT	CT	CC	CC	TT	CC	CT	CT	CT	CT	CC	CC	CC	CC	TT	CT	CT	CT	CC	TT	CT	TT	CC	CC	TT	CC	TT	CC	CT	CT	CC	CC	CC
4_78446366	4	78446366	T	C	CC	CC	TT	TC	CC	CC	CC	CC	CC	TC	TC	CC	CC	CC	CC	CC	TC	CC	CC	TC	TC	TC	CC	CC	CC	CC	TC	TC	TC	CC	CC	TC	CC	CC	CC	CC	TT	CC	TT	CC	TC	TC	CC	CC	CC
4_78846514	4	78846514	A	G	AG	AG	AG	AA	AG	GG	GG	AA	AA	AG	AG	GG	AG	AG	AG	GG	GG	GG	GG	AG	GG	AG	GG	GG	AG	GG	GG	AG	AA	GG	AG	AG	GG	AA	GG	AG	AG	GG	GG	AA	GG	AG	GG	AG	AG
4_79057148	4	79057148	G	T	GT	TT	GT	GG	GT	TT	TT	GT	GT	GT	GT	TT	GT	GT	GT	TT	TT	TT	GT	GT	TT	GT	TT	GT	TT	TT	TT	GT	GT	TT	GT	GT	TT	GG	GT	GT	GT	TT	TT	GT	GT	GT	TT	GT	GG
4_79121378	4	79121378	G	A	GA	GA	GA	GA	GG	GA	GA	GA	GA	GG	GG	GA	AA	GA	GA	GA	GG	GA	GA	GA	AA	GA	AA	GA	GG	AA	GA	GG	GG	GG	GG	GG	AA	GG	GA	GG	GG	AA	GA	GG	GA	GA	GA	GG	GG
4_79395262	4	79395262	A	G	AA	AA	AG	AG	AG	AA	AG	AA	AA	AA	AA	AG	AA	AA	AA	AG	GG	AG	AG	AA	AG	AA	GG	AA	AG	GG	GG	AA	GG	AG	AG	AA	AG	AA	AA	AG	GG	AA	AG	AA	AG	AG	AA	AG	AA
4_79681603	4	79681603	G	A	AA	AA	GA	AA	GA	GA	GA	AA	GA	GA	AA	GA	AA	AA	AA	GG	AA	GG	AA	GG	GA	AA	GG	AA	GA	GA	GA	GA	AA	GA	AA	AA	GG	GG	AA	AA	AA	GA	GA	AA	GA	AA	GA	AA	AA
4_79988455	4	79988455	A	T	AA	AT	AA	AA	AA	AA	AA	AA	AA	AA	AT	AA	AA	AA	AA	AA	AA	AA	TT	AA	AA	AA	AA	AA	AT	AA	AT	AA	AA	AT	AA	AA	AA	AA	AA	AA	AA	AA	AA	AA	AA	AT	AA	AA	AA
4_80217541	4	80217541	A	G	AG	AG	AG	AA	AG	AA	AA	AG	AG	GG	AG	AA	AG	AA	AA	GG	AG	GG	AG	AA	AG	AG	AA	AA	AG	AG	AG	GG	GG	AA	GG	AG	AA	GG	AA	AG	GG	AA	AG	AG	AG	AG	AG	GG	AG
4_80722803	4	80722803	G	A	GA	GA	AA	GA	AA	GA	GA	GA	GA	AA	GA	GG	GA	GA	AA	GA	AA	GA	AA	AA	AA	AA	AA	GA	GA	GA	AA	AA	GA	GA	AA	AA	GA	GG	GA	AA	GA	AA	GA	AA	GA	AA	GA	AA	GA
4_81203774	4	81203774	G	A	GA	GG	GG	GA	GA	GA	GA	AA	GA	GA	GG	GA	AA	GA	GG	AA	GA	AA	GG	GG	GG	GG	GG	GG	GA	GA	GA	GA	GG	GA	GA	GA	GG	GG	GG	GG	GA	GG	GG	GG	GG	GG	GA	GA	GG
4_81645238	4	81645238	C	T	CT	CT	CC	TT	CT	TT	CT	CT	CT	CT	TT	CC	TT	TT	CT	CT	CT	CT	CC	CT	CC	CT	CT	TT	CT	CT	CT	TT	TT	CT	CT	CT	CT	TT	TT	CT	CT	CT	CC	TT	CC	CT	CT	CT	CT
4_82045728	4	82045728	T	C	TC	TC	CC	TC	TC	TC	TC	TC	TC	TC	TC	TC	CC	CC	CC	TT	TC	TT	TC	CC	CC	CC	CC	TC	TT	TC	TT	CC	TT	TT	TT	TC	TC	CC	TC	TT	TT	TC	CC	TC	CC	CC	TT	TT	TT
4_82228719	4	82228719	T	C	TC	CC	TC	TT	TT	TT	TC	TC	TT	TC	CC	TC	TT	TC	CC	TC	TC	TC	TC	TC	TT	TC	CC	TC	TC	CC	TC	TT	TC	TC	TC	TT	TC	TT	TC	CC	TT	CC	TT	CC	TC	TC	TC	TC	TC
4_82629103	4	82629103	T	C	TT	TT	TT	TT	TT	TC	TC	TT	TT	TT	TT	TC	TT	TC	TT	TT	TT	TT	TT	TT	TT	TT	TT	TC	TC	TT	TT	TT	TT	TT	TT	TT	TC	TT	TC	TT	TT	TC	TT	TT	TT	TT	TT	TT	TT
4_82965009	4	82965009	C	A	CC	CC	CC	CC	CC	CC	CC	CC	AA	CC	CC	CC	CC	AA	CC	AA	CC	AA	CC	CC	CC	CC	AA	AA	CA	AA	CC	CA	CC	CC	CC	CC	CA	AA	AA	CC	CC	CC	CA	CC	CC	CC	CC	CC	CC
4_83365063	4	83365063	T	C	TT	TT	TT	TT	TT	TT	TT	TT	TT	TT	TT	TT	TT	TT	TT	TT	TT	TT	TT	TT	TT	TT	TT	TT	TT	TT	TT	TT	TT	TT	TT	TT	TT	TT	TT	TT	TT	TT	TT	TT	TT	TT	TT	TT	TT
4_83765343	4	83765343	C	T	CT	CC	CC	CT	CC	CC	CC	CT	CC	CT	CT	CT	CT	CT	CC	CC	CC	CC	CC	CC	CC	CC	CC	CC	CT	CC	CC	CC	CT	TT	CT	CC	CC	CC	CC	CC	CT	CC	CC	CC	CC	CT	CT	CT	TT
4_84165463	4	84165463	C	T	CT	TT	CC	CC	CT	CC	CT	CC	CT	TT	CT	CT	CC	CC	CT	CC	CT	CC	CC	CT	CC	CC	CC	CC	TT	CC	CC	CC	CC	CT	CC	CC	TT	CC	CC	CC	CT	CT	CT	CT	CC	CC	CT	CC	CT
4_84374576	4	84374576	G	A	AA	GA	GG	AA	GG	AA	GA	GA	GG	GA	GG	GA	AA	GA	AA	GA	GG	GA	GA	AA	GA	AA	GA	GA	GG	GG	GA	GA	GG	GA	GA	GA	GG	GG	GA	GG	GG	AA	GG	GA	GA	GG	GG	GA	GG
4_84777422	4	84777422	T	C	CC	TC	CC	TC	CC	TC	CC	TC	TC	CC	TC	TC	CC	CC	CC	CC	CC	CC	TC	CC	TC	CC	CC	CC	TT	TC	TC	CC	TC	TT	TT	TC	TC	CC	CC	TC	TC	CC	TC	CC	TC	TC	TT	TT	TC
4_85174668	4	85174668	G	A	GG	GG	GG	GA	GG	GA	GG	GG	GA	GG	GG	GG	GG	GG	GG	GG	GA	GG	GA	GA	GG	GG	GG	GG	GA	GG	GG	GG	GG	GA	GG	GA	GG	GG	GG	GG	GG	GG	GG	GG	GG	GG	AA	GG	GG
4_85589491	4	85589491	G	T	GG	GT	GG	GG	GG	GG	GT	GG	GT	GG	GT	GG	GG	GG	GG	GG	GT	GG	GG	GG	GG	GG	GT	GG	TT	GT	GG	TT	GG	GT	GG	GT	GG	TT	GG	GG	GG	GG	GG	GG	GT	GG	GT	GG	GT
4_85979242	4	85979242	A	G	AA	AG	GG	AG	GG	GG	GG	AG	AG	AG	AG	GG	AA	AG	AA	GG	GG	GG	GG	GG	GG	AG	AG	GG	GG	GG	GG	AG	GG	GG	GG	GG	GG	GG	GG	AG	AG	AA	GG	AG	AG	AG	AG	GG	AG
4_86380099	4	86380099	A	T	AA	AA	AA	AA	AA	AA	AA	AA	AA	AA	AA	AA	AA	AA	AA	AA	AA	AA	AA	AA	AA	AA	AA	AA	AA	AA	AA	AA	AA	AA	AA	AA	AA	AA	AA	AA	AA	AA	AA	AA	AA	AA	AA	AA	AA
4_86728481	4	86728481	C	T	CT	CT	CT	CT	TT	CT	CC	CT	CT	CT	TT	CT	CT	CT	CT	CT	CT	CT	CT	CT	CC	CT	TT	CT	CC	TT	TT	TT	TT	CC	CC	CT	TT	TT	CT	CT	CT	CT	CT	CT	CT	CC	CC	CC	CC
4_86835241	4	86835241	T	C	TT	TT	CC	TT	CC	TC	TT	TC	TC	TT	TC	TC	TC	TC	TC	CC	TT	CC	TT	CC	CC	CC	CC	CC	TC	TC	TC	TC	CC	TC	TT	TC	TC	CC	CC	TC	TT	TC	TC	TC	CC	CC	TC	TT	TC
4_87060535	4	87060535	T	C	CC	TC	CC	TC	TC	TC	TC	TC	TC	TC	CC	TT	CC	CC	TT	TC	CC	TC	TT	CC	CC	TT	CC	CC	TT	CC	TC	TC	TC	TT	TT	TT	TC	TT	CC	CC	CC	TC	TC	TC	CC	TT	TC	TT	TT
4_87366508	4	87366508	A	G	AG	AG	GG	AG	GG	AG	GG	GG	AG	AG	AG	AG	GG	GG	GG	AG	AA	AG	AG	GG	GG	GG	GG	GG	GG	GG	AA	AG	AA	GG	AA	GG	GG	AA	GG	AG	AA	GG	GG	AG	GG	GG	AG	AA	GG
4_87415489	4	87415489	G	A	GA	GA	GG	GG	GG	GG	GG	GG	GG	GA	GG	GG	GG	GG	GG	GG	GA	GG	GG	GG	GG	GG	GG	GG	GG	GG	GA	GG	GA	GG	GG	GG	GG	GG	GG	GG	AA	GG	GG	GG	GG	GA	GA	GG	GA
4_87504658	4	87504658	C	G	GG	GG	GG	GG	GG	CG	GG	GG	CG	GG	CG	CC	GG	GG	CG	GG	GG	GG	CC	GG	GG	CG	CG	GG	CG	GG	CG	GG	CG	CG	CG	CG	CG	GG	GG	GG	GG	GG	GG	GG	CG	CG	CG	CG	CG
4_88305051	4	88305051	T	C	TT	TT	TT	TT	TT	TT	TT	TT	TT	TT	TT	TT	TT	TT	TT	TT	TT	TT	TC	TT	TT	TT	TT	TT	TC	TT	TT	TT	TT	TT	TT	TT	TT	TT	TT	TT	TT	TT	TT	TT	TT	TT	TT	TT	TT
4_88591660	4	88591660	C	T	CC	CC	CC	CT	CT	CC	CT	CC	TT	CC	CC	CC	CC	CT	CC	CC	CT	CC	CT	CC	CT	CC	CC	CC	CC	CC	CT	CT	CC	CC	CT	TT	CC	CC	CC	CT	CT	CC	CT	CC	CT	CC	CT	CT	CC
4_88716488	4	88716488	C	T	CC	CC	CC	CC	CT	CC	CC	CT	CC	CC	CT	CC	CC	CC	CC	CC	CT	CC	CC	CC	CC	CC	CC	CT	CT	CC	CT	CC	CT	CC	CC	CT	CC	TT	CT	CC	CT	CC	CC	CC	CC	CT	CC	CC	CT
4_89125199	4	89125199	G	A	GG	GG	GG	GG	GG	GG	GG	GG	GG	GG	GG	GG	GG	GG	GG	GG	GG	GG	GG	GG	GG	GG	GG	GG	GG	GG	GG	GG	GG	GG	GG	GG	GG	GG	GG	GG	GG	GG	GG	GG	GG	GG	GG	GG	GG
4_89126616	4	89126616	G	A	GG	GG	GG	GG	GG	GG	GG	GG	GG	GG	GG	GG	GG	GG	GG	GG	GG	GG	GG	GG	GG	GG	GG	GG	GG	GG	GG	GG	GG	GG	GG	GG	GG	GG	GG	GG	GG	GG	GG	GG	GG	GG	GG	GG	GG
4_89128802	4	89128802	A	G	AA	AA	AA	AA	AA	AA	AA	AA	AA	AA	AA	AA	AA	AA	AA	AA	AA	AA	AA	AA	AA	AA	AA	AA	AA	AA	AA	AA	AA	AA	AA	AA	AA	AA	AA	AA	AA	AA	AA	AA	AA	AA	AA	AA	AA
4_89146340	4	89146340	A	G	AA	AA	AA	AA	AA	AA	AA	AA	AA	AA	AA	AG	AA	AA	AA	AA	AA	AA	AA	AA	AA	AA	AA	AA	AG	AA	AA	AA	AA	AA	AA	AA	GG	GG	AA	AA	AA	AA	NN	AA	AA	AA	AA	AG	AA
4_89546415	4	89546415	T	C	TT	TT	TT	TT	TT	TC	TC	TT	TT	TT	TT	TC	TT	TT	TT	TT	TT	TT	TC	TT	TT	TT	TT	TC	TT	TT	TT	TT	TT	TT	TT	TT	TT	TT	TC	TC	TT	TT	TT	TT	TT	TT	TT	TT	TT
[truncated: 8,678 more rows]
[truncated: 63 more columns]
