# Supplementary material for: Development and verification of a 10K liquid chip for Hainan black goat based on genotyping by pinpoint sequencing of liquid captured targets
Source: BMC Genom Data. 2024 May 7;25:44. doi: 10.1186/s12863-024-01228-8 (PMC11075337; doi:10.1186/s12863-024-01228-8)
Supplement: Supplementary file 13 — Additional file 13: Table S13. Information table of SNP sites of the 108 samples detected by the chip. [file 12863_2024_1228_MOESM13_ESM.xlsx]

## Sheet: Sheet1
POS	CHROM	N_ALLELES	N_CHR	Allele(ref)	Allele frequency	Allele(alt)	Allele frequency	MAF	Missing_rate	Heter_rate	PIC	Ave_depth	MEAN_FST
5672	1	2	216	C	0.296296	T	0.703704	0.2963	0	0.3889	0.3301	158.62	-0.0066417
316747	1	2	216	T	0.296296	C	0.703704	0.2963	0	0.3333	0.3301	277.796	0.028932
473378	1	2	216	G	0.189815	T	0.810185	0.1898	0	0.25	0.2603	200.537	0.0531225
889380	1	2	216	G	0.324074	A	0.675926	0.3241	0	0.4444	0.3421	314.333	0.0440171
1157611	1	2	216	T	0.800926	G	0.199074	0.1991	0	0.3426	0.2681	357.287	0.226763
1565868	1	2	216	C	0.611111	T	0.388889	0.3889	0	0.2222	0.3624	400.241	0.461319
1736624	1	2	216	G	0.662037	T	0.337963	0.338	0	0.4167	0.3474	201.602	-0.00738077
1992333	1	2	216	T	0.208333	A	0.791667	0.2083	0	0.3056	0.2754	268.593	0.00346907
2159744	1	2	216	G	0.638889	A	0.361111	0.3611	0	0.2593	0.355	345.028	0.460092
2358605	1	2	216	T	0.162037	A	0.837963	0.162	0	0.25	0.2347	173.713	0.000480466
2743510	1	2	216	A	0.814815	G	0.185185	0.1852	0	0.2037	0.2563	275.231	0.225088
2756879	1	2	216	C	0.648148	T	0.351852	0.3519	0	0.463	0.3521	75.8704	0.0136709
2855396	1	2	216	A	0.791667	G	0.208333	0.2083	0	0.287	0.2754	193.306	-0.00806426
3053813	1	2	216	A	0.564815	G	0.435185	0.4352	0	0.4815	0.3708	120.5	0.0992225
3260917	1	2	216	C	0.231481	T	0.768519	0.2315	0	0.2222	0.2925	144.806	0.106882
3449343	1	2	216	T	0.236111	C	0.763889	0.2361	0	0.3426	0.2957	121.509	0.0488708
3711871	1	2	216	C	0.518519	G	0.481481	0.4815	0	0.5	0.3747	274.954	-0.00850819
4111989	1	2	216	G	0.689815	T	0.310185	0.3102	0	0.3056	0.3364	70.5278	0.150089
4164597	1	2	216	C	0.523148	T	0.476852	0.4769	0	0.3981	0.3745	138.259	0.0748499
4564619	1	1	216	A	1			0	0	0	0	319.454	0
4964661	1	2	216	G	0.263889	A	0.736111	0.2639	0	0.3796	0.313	220.222	0.00575193
5144410	1	2	216	C	0.597222	T	0.402778	0.4028	0	0.3981	0.3654	241.435	-0.0109931
5535819	1	1	202	T	1			0	0	0	0	205.554	0
5536897	1	1	216	G	1			0	0	0	0	163.13	0
5798852	1	2	216	G	0.518519	A	0.481481	0.4815	0	0.463	0.3747	158.232	-0.00921378
6038438	1	2	216	G	0.662037	A	0.337963	0.338	0	0.4352	0.3474	235.843	0.176702
6438853	1	2	216	C	0.953704	T	0.0462963	0.0463	0	0.0741	0.0844	301.75	-0.0101909
6474697	1	2	216	G	0.875	A	0.125	0.125	0	0.1759	0.1948	152.972	0.000792377
6691485	1	2	216	T	0.407407	C	0.592593	0.4074	0	0.4259	0.3663	205.917	0.0479834
6974528	1	2	216	T	0.625	C	0.375	0.375	0	0.4352	0.3589	153.417	-0.00450262
7290223	1	2	216	A	0.685185	G	0.314815	0.3148	0	0.3519	0.3383	283.685	0.080983
7637919	1	2	216	T	0.671296	C	0.328704	0.3287	0	0.3426	0.3439	170.12	0.018872
7979477	1	2	216	C	0.87963	T	0.12037	0.1204	0	0.0741	0.1894	195.259	0.0676916
7979798	1	2	216	A	0.731481	G	0.268519	0.2685	0	0.2778	0.3157	201.685	-0.0122144
8015419	1	2	216	T	0.787037	C	0.212963	0.213	0	0.2037	0.2791	409.843	0.361704
8363744	1	2	216	G	0.833333	A	0.166667	0.1667	0	0.2963	0.2392	261.102	0.0573521
8596408	1	2	216	C	0.837963	T	0.162037	0.162	0	0.213	0.2347	199.907	0.271173
8626651	1	2	216	G	0.837963	C	0.162037	0.162	0	0.213	0.2347	367.398	0.271173
8841560	1	2	216	A	0.513889	G	0.486111	0.4861	0	0.4167	0.3748	242.88	0.0916874
9053129	1	2	216	C	0.425926	G	0.574074	0.4259	0	0.4074	0.3694	364.306	-0.0110561
9287832	1	2	216	A	0.625	T	0.375	0.375	0	0.4537	0.3589	129.824	0.224683
9452243	1	2	216	T	0.37037	C	0.62963	0.3704	0	0.3889	0.3576	132.861	0.0878078
9727896	1	2	216	A	0.666667	G	0.333333	0.3333	0	0.4074	0.3457	112.731	-0.0102209
9964904	1	2	216	C	0.490741	A	0.509259	0.4907	0	0.3519	0.3749	213.407	0.421033
10295607	1	2	216	A	0.689815	G	0.310185	0.3102	0	0.287	0.3364	296.574	0.331806
10764972	1	2	216	T	0.708333	C	0.291667	0.2917	0	0.2685	0.3278	198.991	0.217614
10989164	1	2	216	G	0.486111	A	0.513889	0.4861	0	0.287	0.3748	269.75	0.22744
11845866	1	2	216	G	0.916667	T	0.0833333	0.08333	0	0.1667	0.1597	135.102	0.0757011
12078441	1	2	216	A	0.796296	G	0.203704	0.2037	0	0.2778	0.2718	186.5	0.317574
12599265	1	2	216	T	0.564815	C	0.435185	0.4352	0	0.3148	0.3708	293.361	0.419859
12902281	1	2	216	G	0.888889	T	0.111111	0.1111	0	0.1111	0.178	57.2963	0.0731918
13302375	1	2	216	C	0.726852	T	0.273148	0.2731	0	0.3241	0.3182	178.704	0.311741
13719414	1	2	216	T	0.675926	C	0.324074	0.3241	0	0.3889	0.3421	341.509	0.0204071
14122278	1	2	216	A	0.685185	G	0.314815	0.3148	0	0.4074	0.3383	403.287	0.0392993
14356153	1	2	216	T	0.712963	C	0.287037	0.287	0	0.3704	0.3255	364.389	-0.00331958
14716946	1	2	216	T	0.263889	A	0.736111	0.2639	0	0.3241	0.313	186.157	0.109475
14971357	1	2	214	A	0.663551	G	0.336449	0.3364	0	0.3889	0.3468	83.6075	0
15371434	1	2	216	G	0.833333	T	0.166667	0.1667	0	0.2778	0.2392	380.213	0.00454022
15717700	1	2	198	C	0.838384	T	0.161616	0.1616	0	0.2222	0.2343	281.727	0
15855178	1	2	216	G	0.62963	A	0.37037	0.3704	0	0.3148	0.3576	133.991	0.439674
16255181	1	2	216	C	0.638889	T	0.361111	0.3611	0	0.3333	0.355	55.6296	0.0289148
16655252	1	2	216	T	0.625	G	0.375	0.375	0	0.3981	0.3589	215.065	0.0803317
16772443	1	2	216	C	0.972222	T	0.0277778	0.02778	0.1111	0.0185	0.0586	184.646	0.0435948
17132555	1	2	216	G	0.384259	A	0.615741	0.3843	0	0.4722	0.3613	386.093	-0.008189
17532569	1	2	216	G	0.486111	A	0.513889	0.4861	0	0.3981	0.3748	190.361	0.251162
17566981	1	2	216	T	0.5	C	0.5	0.5	0	0.5185	0.375	109.259	-0.00845644
17877365	1	2	216	C	0.712963	T	0.287037	0.287	0	0.2778	0.3255	264.565	0.121332
18130793	1	2	216	A	0.717593	C	0.282407	0.2824	0	0.4167	0.3232	151.685	0.00965878
18485377	1	2	216	T	0.189815	C	0.810185	0.1898	0	0.213	0.2603	70.6759	0.0336472
18857009	1	2	216	G	0.513889	A	0.486111	0.4861	0	0.4722	0.3748	351.222	-0.00511632
19147507	1	2	216	A	0.490741	G	0.509259	0.4907	0	0.2963	0.3749	184.287	0.376196
19325440	1	2	216	G	0.537037	A	0.462963	0.463	0	0.463	0.3736	218.028	0.0101521
19813061	1	2	216	A	0.462963	G	0.537037	0.463	0	0.3333	0.3736	90.4815	0.343323
20025471	1	2	216	G	0.574074	A	0.425926	0.4259	0	0.3889	0.3694	168.574	0.125776
20354107	1	2	216	C	0.662037	G	0.337963	0.338	0	0.287	0.3474	240.861	0.258032
20739228	1	2	216	T	0.930556	G	0.0694444	0.06944	0.1111	0.0093	0.1336	396.427	0.133036
20751920	1	2	216	C	0.981481	A	0.0185185	0.01852	0.1111	0	0.0399	319.521	0.0195828
21148240	1	2	216	A	0.583333	C	0.416667	0.4167	0	0.3889	0.368	266.685	0.261907
21552645	1	2	216	T	0.87963	A	0.12037	0.1204	0.1111	0.0556	0.2067	58.6042	0.0418223
21771055	1	1	216	A	1			0	0	0	0	188.333	0
21908156	1	2	216	A	0.74537	G	0.25463	0.2546	0	0.3611	0.3075	314.917	0.0977141
22172719	1	2	216	A	0.694444	G	0.305556	0.3056	0	0.3148	0.3344	221.593	0.0851523
22438346	1	2	216	A	0.75	C	0.25	0.25	0	0.4259	0.3047	319.454	-0.00798815
22830839	1	2	216	G	0.481481	A	0.518519	0.4815	0	0.4815	0.3747	207.315	0.172405
23172779	1	2	216	A	0.643519	G	0.356481	0.3565	0	0.3796	0.3536	89.0093	0.255049
23400804	1	2	216	A	0.611111	G	0.388889	0.3889	0	0.4815	0.3624	228.25	0.0505667
23762753	1	2	216	G	0.555556	A	0.444444	0.4444	0	0.5556	0.3719	149.139	0.0305957
24173932	1	2	216	C	0.731481	T	0.268519	0.2685	0.1111	0.3333	0.3328	206.542	-0.00474302
24496923	1	2	216	G	0.671296	A	0.328704	0.3287	0	0.3981	0.3439	225.602	0.0787654
24909280	1	2	216	A	0.763889	G	0.236111	0.2361	0	0.3056	0.2957	92.3889	0.085131
25202857	1	2	216	T	0.74537	G	0.25463	0.2546	0	0.3241	0.3075	133.435	-0.00228753
25427960	1	2	216	T	0.986111	C	0.0138889	0.01389	0.1111	0.0093	0.0302	265.083	0.0129091
25610466	1	2	198	T	0.737374	A	0.262626	0.2626	0	0.3333	0.3123	96.4949	0
25957336	1	2	216	C	0.666667	T	0.333333	0.3333	0	0.463	0.3457	158.75	0.23464
25958720	1	2	216	A	0.560185	C	0.439815	0.4398	0	0.4352	0.3713	275.324	0.0742038
26006146	1	2	216	G	0.611111	A	0.388889	0.3889	0	0.4074	0.3624	318.954	0.0594371
26382181	1	2	216	C	0.643519	T	0.356481	0.3565	0	0.4352	0.3536	204.62	0.111298
26772941	1	2	216	G	0.407407	A	0.592593	0.4074	0	0.4815	0.3663	136.463	0.0091511
27083428	1	2	216	T	0.111111	C	0.888889	0.1111	0	0.1852	0.178	265.417	0.151093
27483493	1	2	216	C	0.722222	T	0.277778	0.2778	0	0.3889	0.3208	258.213	-0.000691806
27888876	1	2	216	A	0.712963	C	0.287037	0.287	0	0.3889	0.3255	179.25	0.263463
28430961	1	2	216	T	0.523148	G	0.476852	0.4769	0	0.4537	0.3745	277.87	0.0758635
28831191	1	2	216	C	0.842593	T	0.157407	0.1574	0	0.1481	0.2301	66.3333	0.0601658
29070824	1	2	216	C	0.722222	T	0.277778	0.2778	0	0.3704	0.3208	191.509	-0.00893123
29359317	1	2	216	C	0.638889	T	0.361111	0.3611	0	0.4444	0.355	243.176	-0.00109519
29759724	1	2	216	T	0.861111	C	0.138889	0.1389	0	0.1111	0.2106	115.611	0.189949
30118798	1	2	216	C	0.717593	A	0.282407	0.2824	0	0.4352	0.3232	165.222	0.0369396
30518965	1	2	216	A	0.319444	G	0.680556	0.3194	0	0.4722	0.3403	155.056	0.0383427
30898851	1	2	216	C	0.560185	T	0.439815	0.4398	0	0.3611	0.3713	328.713	0.259621
31407402	1	2	216	C	0.972222	T	0.0277778	0.02778	0.1111	0.037	0.0586	198.167	0.0471468
31823740	1	2	216	G	0.523148	C	0.476852	0.4769	0	0.4537	0.3745	190.87	0.0984207
32022427	1	2	216	A	0.37037	T	0.62963	0.3704	0	0.3519	0.3576	230.87	0.222912
32326346	1	2	216	T	0.847222	C	0.152778	0.1528	0	0.2315	0.2254	215.065	0.14168
32757678	1	2	216	G	0.99537	A	0.00462963	0.00463	0.1111	0.0093	0.0104	300.177	-0.000429971
33006462	1	2	216	G	0.782407	C	0.217593	0.2176	0	0.3796	0.2825	151.648	0.0140357
33267044	1	2	216	C	0.777778	G	0.222222	0.2222	0	0.3148	0.2859	360.231	0.0232527
33600243	1	2	216	G	0.185185	T	0.814815	0.1852	0	0.3333	0.2563	135.954	0.0663942
33774850	1	2	216	T	0.87963	C	0.12037	0.1204	0	0.2407	0.2263	218.398	-0.00283969
33972507	1	2	216	A	0.550926	G	0.449074	0.4491	0	0.4722	0.3724	122.87	-0.00995077
34235967	1	2	216	T	0.953704	C	0.0462963	0.0463	0	0.0926	0.0905	207.491	0.000366789
34236021	1	2	216	A	0.976852	G	0.0231481	0.02315	0.1111	0.0278	0.0494	379.396	0.00338451
34236169	1	1	216	A	1			0	0	0	0	322.167	0
34236170	1	2	216	A	0.592593	G	0.407407	0.4074	0	0.4815	0.3663	319.796	0.0743014
34236275	1	1	216	G	1			0	0	0	0	522.046	0
34236284	1	2	216	A	0.810185	C	0.189815	0.1898	0	0.3056	0.2603	513.87	0.209076
34236294	1	1	216	T	1			0	0	0	0	499.972	0
34236295	1	1	216	T	1			0	0	0	0	500.074	0
34237374	1	1	216	C	1			0	0	0	0	352.972	0
34237409	1	1	216	C	1			0	0	0	0	400.176	0
34237462	1	1	216	A	1			0	0	0	0	368.611	0
34237621	1	2	216	G	0.916667	T	0.0833333	0.08333	0.1111	0	0.1556	237.5	0.163162
34237789	1	1	216	C	1			0	0	0	0	144.426	0
34238580	1	1	216	C	1			0	0	0	0	239.287	0
34238746	1	1	216	T	1			0	0	0	0	59.9444	0
34240601	1	1	216	T	1			0	0	0	0	230.259	0
34240769	1	1	216	G	1			0	0	0	0	323.556	0
34240888	1	1	216	C	1			0	0	0	0	261.343	0
34240889	1	1	216	C	1			0	0	0	0	262.407	0
34251709	1	1	216	C	1			0	0	0	0	210.62	0
34640978	1	2	216	C	0.648148	T	0.351852	0.3519	0	0.3333	0.3521	142.704	0.317407
34836481	1	2	216	C	0.851852	A	0.148148	0.1481	0	0.1667	0.2205	242.62	0.245343
35141915	1	2	216	A	0.717593	T	0.282407	0.2824	0	0.2685	0.3232	198.574	0.0331166
35441641	1	2	216	C	0.194444	A	0.805556	0.1944	0	0.1852	0.2642	135.472	0.384943
35946532	1	2	216	G	0.689815	A	0.310185	0.3102	0	0.3056	0.3364	209.065	0.150089
36358301	1	2	216	A	0.939815	G	0.0601852	0.06019	0.1111	0.0278	0.1183	281.521	0.11425
36374448	1	2	216	G	0.944444	A	0.0555556	0.05556	0.1111	0.037	0.1103	195.125	0.105082
36774747	1	1	216	T	1			0	0	0	0	414.065	0
36869136	1	2	216	T	0.847222	C	0.152778	0.1528	0	0.25	0.2254	66.6944	-0.00839931
37208352	1	2	216	T	0.773148	C	0.226852	0.2269	0	0.3796	0.2893	335.519	0.00174231
37495474	1	2	216	C	0.587963	T	0.412037	0.412	0	0.5093	0.3671	165.806	0.0969758
37782300	1	2	210	A	0.757143	T	0.242857	0.2429	0	0.2685	0.3002	26.4286	0
38130686	1	2	216	T	0.763889	C	0.236111	0.2361	0	0.3796	0.2957	226.046	-0.00562608
38569160	1	2	216	G	0.74537	T	0.25463	0.2546	0	0.3426	0.3075	219.991	-0.0104419
38965338	1	2	216	C	0.967593	T	0.0324074	0.03241	0.1111	0.0278	0.0679	232.917	0.054847
39312698	1	2	216	A	0.328704	C	0.671296	0.3287	0	0.3981	0.3439	197.574	0.171427
39661053	1	2	216	C	0.314815	A	0.685185	0.3148	0	0.3704	0.3383	103.528	-0.00276033
40032970	1	2	216	A	0.773148	T	0.226852	0.2269	0	0.3611	0.2893	169.648	0.0421655
40376654	1	2	216	G	0.967593	A	0.0324074	0.03241	0.1111	0.0278	0.0679	218.406	0.054847
40800324	1	2	216	A	0.310185	T	0.689815	0.3102	0	0.2685	0.3364	263.787	0.435651
41295531	1	2	216	C	0.791667	G	0.208333	0.2083	0	0.3241	0.2754	211.602	0.0811594
41458338	1	2	216	G	0.731481	A	0.268519	0.2685	0	0.3333	0.3157	485.574	0.180382
41648000	1	2	216	A	0.796296	G	0.203704	0.2037	0	0.2778	0.2718	97.8241	0.0560305
41938987	1	2	216	A	0.361111	G	0.638889	0.3611	0	0.2593	0.355	184.12	0.485641
42200907	1	2	216	A	0.476852	G	0.523148	0.4769	0	0.4352	0.3745	58.6944	0.00877696
42527524	1	2	216	T	0.212963	C	0.787037	0.213	0	0.4074	0.2791	231.102	-0.00744917
42704726	1	2	216	G	0.680556	A	0.319444	0.3194	0	0.3796	0.3403	272.593	0.0948125
43117343	1	2	216	C	0.935185	T	0.0648148	0.06481	0	0.1296	0.1254	195.306	0.00715598
43650402	1	2	216	C	0.722222	T	0.277778	0.2778	0	0.2963	0.3208	105.972	0.32012
43906339	1	2	216	G	0.574074	A	0.425926	0.4259	0	0.3148	0.3694	310.602	0.0245821
44307169	1	2	216	A	0.365741	C	0.634259	0.3657	0	0.3981	0.3563	318.991	0.0386754
44607418	1	2	214	A	0.630841	G	0.369159	0.3692	0	0.4167	0.3573	244.869	0
44816753	1	2	216	A	0.393519	G	0.606481	0.3935	0	0.3796	0.3634	260.398	0.0525026
45045598	1	2	216	C	0.625	T	0.375	0.375	0	0.3426	0.3589	281.5	0.130551
45173415	1	2	214	T	0.962617	C	0.0373832	0.03738	0.1111	0.037	0.0774	243.779	0
45295643	1	2	216	C	0.342593	A	0.657407	0.3426	0	0.4444	0.349	186.074	0.00563069
45696423	1	2	216	C	0.166667	G	0.833333	0.1667	0	0.1296	0.2392	143.565	0.145456
45871072	1	2	216	A	0.481481	T	0.518519	0.4815	0	0.463	0.3747	160.435	-0.00973858
46074119	1	2	216	C	0.726852	T	0.273148	0.2731	0	0.3241	0.3182	118.852	0.00132294
46445465	1	2	216	C	0.75	G	0.25	0.25	0	0.3889	0.3047	258	0.0897431
46828219	1	2	216	T	0.824074	C	0.175926	0.1759	0	0.2222	0.2479	222.361	0.0212695
47393757	1	2	216	G	0.509259	A	0.490741	0.4907	0	0.4444	0.3749	188.778	0.0703195
47801029	1	2	216	A	0.518519	G	0.481481	0.4815	0	0.3704	0.3747	236.556	0.177842
47925453	1	2	216	C	0.365741	T	0.634259	0.3657	0	0.3241	0.3563	260.278	0.189895
48394887	1	2	216	C	0.722222	T	0.277778	0.2778	0	0.3889	0.3208	149.593	-0.00927566
48701519	1	2	216	G	0.740741	A	0.259259	0.2593	0	0.3704	0.3104	70.5185	0.000786509
48816339	1	2	216	A	0.425926	C	0.574074	0.4259	0	0.3333	0.3694	219.759	0.46179
49216426	1	2	216	G	0.74537	A	0.25463	0.2546	0	0.25	0.3075	168.824	0.3011
49676338	1	2	216	G	0.935185	A	0.0648148	0.06481	0.1111	0.037	0.126	293.698	0.125103
49786616	1	2	216	C	0.657407	T	0.342593	0.3426	0	0.3519	0.349	250.732	-0.00965272
50102302	1	2	216	C	0.856481	T	0.143519	0.1435	0	0.2315	0.2156	108.926	-0.00844097
50312881	1	2	216	G	0.476852	A	0.523148	0.4769	0	0.4352	0.3745	241.787	0.201186
50702519	1	2	216	T	0.310185	C	0.689815	0.3102	0	0.213	0.3364	272.593	0.236811
50887901	1	2	216	C	0.819444	T	0.180556	0.1806	0	0.213	0.2522	265.241	0.245099
51180176	1	1	130	C	1			0	0	0	0	21.6923	0
51354583	1	2	216	T	0.412037	C	0.587963	0.412	0	0.4167	0.3671	253.417	0.0991935
51754592	1	2	216	A	0.458333	G	0.541667	0.4583	0	0.4907	0.3733	103.37	0.0718729
51809917	1	2	216	A	0.74537	G	0.25463	0.2546	0	0.3981	0.3075	179.306	-0.000951929
51952316	1	2	216	A	0.601852	G	0.398148	0.3981	0	0.3889	0.3644	298.574	0.246045
52352571	1	2	216	G	0.958333	C	0.0416667	0.04167	0.1111	0.0833	0.0916	222.312	0.018074
52677257	1	2	216	G	0.685185	A	0.314815	0.3148	0	0.3704	0.3383	239.306	0.0555656
53127010	1	2	216	C	0.328704	T	0.671296	0.3287	0	0.3426	0.3439	371.62	0.213876
53725084	1	2	216	C	0.537037	G	0.462963	0.463	0	0.4074	0.3736	358.981	0.00227766
53992683	1	2	216	T	0.277778	C	0.722222	0.2778	0	0.2407	0.3208	60.0093	0.067762
54227361	1	2	216	C	0.777778	G	0.222222	0.2222	0	0.3704	0.2859	157.204	0.0844638
54633389	1	2	216	T	0.462963	G	0.537037	0.463	0	0.5	0.3736	249.472	0.0311266
54974680	1	2	216	G	0.712963	A	0.287037	0.287	0	0.2963	0.3255	268.074	0.31214
55286763	1	2	216	T	0.592593	C	0.407407	0.4074	0	0.3889	0.3663	230.509	0.00627605
55686764	1	2	216	A	0.583333	G	0.416667	0.4167	0	0.3889	0.368	287.972	-0.0055869
55751852	1	2	216	G	0.981481	A	0.0185185	0.01852	0.1111	0.0185	0.0399	239.167	0.0249087
55837036	1	2	216	A	0.796296	T	0.203704	0.2037	0	0.3148	0.2718	249.537	0.01672
55969321	1	2	216	C	0.384259	T	0.615741	0.3843	0	0.3611	0.3613	328.463	0.0698202
56313161	1	2	216	T	0.800926	C	0.199074	0.1991	0	0.3426	0.2681	295.63	-0.00634652
56756227	1	2	216	T	0.106481	C	0.893519	0.1065	0	0.213	0.2017	205.018	0.0893723
57062399	1	2	216	G	0.310185	A	0.689815	0.3102	0	0.3796	0.3364	314.241	0.0914518
57373961	1	2	216	A	0.842593	G	0.157407	0.1574	0	0.2963	0.2301	357.565	0.151795
57587564	1	2	216	T	0.592593	C	0.407407	0.4074	0	0.4259	0.3663	279.222	0.0160582
57971459	1	2	216	T	0.453704	C	0.546296	0.4537	0	0.463	0.3728	44.9907	-0.00555908
58007082	1	2	216	T	0.282407	C	0.717593	0.2824	0	0.4352	0.3232	195.046	0.0413291
58225360	1	2	216	A	0.689815	G	0.310185	0.3102	0	0.2685	0.3364	57.7222	0.331465
58342034	1	2	216	A	0.796296	G	0.203704	0.2037	0	0.3148	0.2718	385.37	0.0417411
58742955	1	2	216	T	0.111111	C	0.888889	0.1111	0	0.0556	0.178	136.861	0.152092
58981038	1	2	216	T	0.587963	C	0.412037	0.412	0	0.3796	0.3671	137.194	0.321869
59314627	1	2	216	C	0.458333	A	0.541667	0.4583	0	0.3241	0.3733	225.194	0.284026
59569793	1	2	216	C	0.768519	T	0.231481	0.2315	0	0.2407	0.2925	203.204	0.00578338
59998783	1	2	216	T	0.564815	C	0.435185	0.4352	0	0.5	0.3708	185.732	-0.0053801
60187787	1	2	216	A	0.791667	G	0.208333	0.2083	0	0.3426	0.2754	255.704	0.0218374
60414334	1	2	216	T	0.638889	C	0.361111	0.3611	0	0.4259	0.355	318.657	0.0692848
60620881	1	2	216	C	0.773148	T	0.226852	0.2269	0	0.3611	0.2893	495.898	0.00866464
61021024	1	2	216	A	0.5	G	0.5	0.5	0	0.4815	0.375	256.435	0.0871515
61085607	1	2	216	A	0.657407	G	0.342593	0.3426	0	0.3333	0.349	178.833	0.0109046
61485664	1	2	216	A	0.921296	G	0.0787037	0.0787	0	0.1389	0.1345	351.907	-0.00588366
61618937	1	2	216	G	0.625	T	0.375	0.375	0	0.5093	0.3589	362.083	-0.00488072
62019053	1	2	216	T	0.828704	C	0.171296	0.1713	0	0.287	0.2436	44	0.0534099
62168939	1	2	216	G	0.189815	A	0.810185	0.1898	0	0.3056	0.2603	208.315	0.0258919
62423109	1	2	216	A	0.412037	G	0.587963	0.412	0	0.3981	0.3671	241.13	-0.00929547
63010352	1	2	216	G	0.509259	A	0.490741	0.4907	0	0.463	0.3749	171.759	0.000537635
63494333	1	2	216	T	0.467593	A	0.532407	0.4676	0	0.3241	0.3739	185.167	0.323733
63563545	1	2	216	T	0.611111	C	0.388889	0.3889	0	0.2963	0.3624	300.954	0.343715
63584748	1	2	216	C	0.601852	T	0.398148	0.3981	0	0.3333	0.3644	278.037	0.0340364
63647203	1	2	216	C	0.648148	T	0.351852	0.3519	0	0.2407	0.3521	386.565	0.177191
63725298	1	2	216	G	0.694444	A	0.305556	0.3056	0	0.3148	0.3344	300.481	0.248855
63735227	1	2	216	G	0.731481	A	0.268519	0.2685	0	0.2593	0.3157	289.861	0.409008
63754611	1	2	216	G	0.375	A	0.625	0.375	0	0.25	0.3589	384.889	0.178101
63771441	1	2	216	A	0.310185	G	0.689815	0.3102	0	0.2685	0.3364	164.315	0.3831
63856673	1	2	216	G	0.759259	A	0.240741	0.2407	0	0.2037	0.2987	217.482	0.412128
63856730	1	2	216	T	0.759259	C	0.240741	0.2407	0	0.2037	0.2987	268.194	0.412128
63883893	1	2	216	G	0.722222	A	0.277778	0.2778	0	0.2593	0.3208	78.7222	0.345734
64010457	1	2	216	A	0.333333	G	0.666667	0.3333	0	0.4074	0.3457	215.176	-0.00598189
64410748	1	2	198	C	0.893939	T	0.106061	0.1061	0.1111	0.1204	0.1897	173.471	0
64811032	1	2	198	C	0.949495	T	0.0505051	0.05051	0.1111	0.0926	0.1117	185.839	0
64850012	1	2	216	C	0.990741	T	0.00925926	0.009259	0.1111	0.0185	0.0207	473.458	0.00978728
64850037	1	2	216	G	0.981481	T	0.0185185	0.01852	0.1111	0.0185	0.0399	452.083	0.0249087
64853397	1	2	216	C	0.925926	T	0.0740741	0.07407	0.1111	0.0185	0.1411	159.51	0.143934
64853791	1	2	216	G	0.925926	A	0.0740741	0.07407	0.1111	0.0185	0.1411	150.667	0.143934
65117465	1	2	216	T	0.583333	C	0.416667	0.4167	0	0.4444	0.368	260.491	0.0263912
65447056	1	2	216	A	0.606481	G	0.393519	0.3935	0	0.3426	0.3634	248.176	0.214821
65649311	1	2	216	G	0.824074	A	0.175926	0.1759	0	0.2778	0.2479	158.583	0.0365305
65906143	1	2	216	A	0.425926	C	0.574074	0.4259	0	0.463	0.3694	147.898	-0.00887638
66252232	1	2	216	C	0.731481	T	0.268519	0.2685	0	0.4259	0.3157	202.722	0.0307401
66638642	1	2	216	C	0.555556	T	0.444444	0.4444	0	0.4444	0.3719	135.991	0.321674
66927939	1	2	216	A	0.712963	C	0.287037	0.287	0	0.3148	0.3255	196.917	0.147437
67079133	1	2	216	G	0.324074	A	0.675926	0.3241	0	0.3704	0.3421	311.787	0.0862204
67202170	1	2	216	T	0.555556	C	0.444444	0.4444	0	0.4074	0.3719	226.824	0.0399826
67512486	1	2	216	G	0.712963	A	0.287037	0.287	0	0.2222	0.3255	98.9444	0.310699
67565552	1	2	216	G	0.578704	A	0.421296	0.4213	0	0.287	0.3687	176.102	0.225058
67573929	1	2	216	T	0.953704	C	0.0462963	0.0463	0.1111	0.0556	0.0939	239.688	0.0874128
67634607	1	2	216	G	0.638889	C	0.361111	0.3611	0	0.2222	0.355	233.426	0.586969
67637790	1	2	216	C	0.662037	T	0.337963	0.338	0	0.1944	0.3474	232.509	0.592798
67670088	1	2	216	G	0.578704	C	0.421296	0.4213	0	0.1944	0.3687	93.8333	0.634417
67670089	1	2	216	G	0.615741	A	0.384259	0.3843	0	0.213	0.3613	93.9444	0.557831
67866477	1	2	216	C	0.819444	T	0.180556	0.1806	0	0.3426	0.2522	259.796	0.00816443
68240085	1	2	216	C	0.402778	T	0.597222	0.4028	0	0.3241	0.3654	256.324	0.0282788
68423714	1	2	216	G	0.708333	A	0.291667	0.2917	0	0.3241	0.3278	276.481	0.0132755
68573027	1	2	204	C	0.745098	T	0.254902	0.2549	0	0.3889	0.3077	431.539	0
68881361	1	2	216	C	0.467593	T	0.532407	0.4676	0	0.4352	0.3739	209.778	0.159622
68999449	1	2	216	C	0.532407	T	0.467593	0.4676	0	0.4722	0.3739	326.463	0.213871
69361730	1	2	216	C	0.75463	T	0.24537	0.2454	0	0.2685	0.3018	116.593	0.365678
69366288	1	2	216	T	0.75	C	0.25	0.25	0	0.2593	0.3047	297.898	0.430159
69404385	1	2	216	A	0.62963	C	0.37037	0.3704	0	0.3704	0.3576	57.5648	0.114405
69685828	1	2	216	C	0.541667	T	0.458333	0.4583	0	0.4352	0.3733	428.463	0.155091
69878751	1	2	216	G	0.800926	C	0.199074	0.1991	0	0.25	0.2681	127.185	0.0341666
70198124	1	2	216	G	0.527778	C	0.472222	0.4722	0	0.4259	0.3742	270.852	0.346255
70765233	1	2	216	A	0.513889	C	0.486111	0.4861	0	0.4352	0.3748	82.3148	0.168043
71158181	1	2	216	A	0.75	T	0.25	0.25	0	0.3333	0.3047	161.268	-0.00468977
71429144	1	2	216	T	0.902778	C	0.0972222	0.09722	0	0.1574	0.1601	214.982	-0.00993774
71757729	1	2	216	G	0.787037	A	0.212963	0.213	0	0.1852	0.2791	121.917	0.0892318
72157855	1	2	216	C	0.662037	T	0.337963	0.338	0	0.4167	0.3474	285.574	0.117375
72253623	1	2	216	T	0.37963	C	0.62037	0.3796	0	0.3704	0.3601	135.667	0.0378247
72325333	1	2	216	C	0.712963	T	0.287037	0.287	0	0.3333	0.3255	287.093	0.312861
72327470	1	2	216	C	0.712963	T	0.287037	0.287	0	0.3333	0.3255	318.37	0.312861
72334549	1	2	216	C	0.717593	A	0.282407	0.2824	0	0.3241	0.3232	483.815	0.35595
72701260	1	2	216	G	0.75	C	0.25	0.25	0	0.4259	0.3047	234.018	-0.00234686
72814522	1	2	216	T	0.486111	A	0.513889	0.4861	0	0.4167	0.3748	180.148	0.29028
73227405	1	2	216	T	0.731481	C	0.268519	0.2685	0	0.3148	0.3157	31.4259	-0.0109832
73719737	1	2	216	A	0.578704	G	0.421296	0.4213	0	0.3241	0.3687	218.398	0.0758294
73922056	1	2	216	A	0.546296	G	0.453704	0.4537	0	0.3704	0.3728	319.157	0.205424
74251950	1	2	216	A	0.527778	G	0.472222	0.4722	0	0.3889	0.3742	236.296	0.382961
74652025	1	2	170	A	0.252941	G	0.747059	0.2529	0	0.1574	0.3065	9.1882	0
74686435	1	2	216	G	0.199074	A	0.800926	0.1991	0	0.3056	0.2681	245.639	0.00366282
75194973	1	2	216	G	0.810185	C	0.189815	0.1898	0	0.25	0.2603	142.518	0.234758
75460142	1	2	216	C	0.842593	T	0.157407	0.1574	0	0.2407	0.2301	209.518	0.149963
75656763	1	2	216	G	0.291667	T	0.708333	0.2917	0	0.3611	0.3278	265.602	-0.00572335
75849744	1	2	216	G	0.851852	T	0.148148	0.1481	0	0.2593	0.2205	160.491	0.00794928
75920677	1	2	216	A	0.398148	G	0.601852	0.3981	0	0.3148	0.3644	205.944	0.200986
76116756	1	2	88	T	1	C	0	0	0	0	0	2.1136	0
76516815	1	2	216	C	0.62963	T	0.37037	0.3704	0	0.3519	0.3576	310.426	0.0655843
76998121	1	2	216	A	0.597222	G	0.402778	0.4028	0	0.3796	0.3654	294.593	0.19184
77290761	1	2	216	T	0.574074	C	0.425926	0.4259	0	0.3519	0.3694	222.806	0.0989492
77538925	1	2	216	T	0.282407	C	0.717593	0.2824	0	0.4167	0.3232	399.907	0.0494751
77914329	1	2	216	A	0.75463	G	0.24537	0.2454	0	0.3981	0.3018	331.111	0.0375343
78100775	1	2	216	C	0.796296	T	0.203704	0.2037	0	0.2778	0.2718	207.213	0.317574
78258916	1	2	216	T	0.509259	C	0.490741	0.4907	0	0.4074	0.3749	251.398	0.0434213
78505323	1	2	216	G	0.273148	T	0.726852	0.2731	0	0.3796	0.3182	328.074	0.00264604
78856675	1	2	216	T	0.319444	C	0.680556	0.3194	0	0.2685	0.3403	232.954	0.401524
78890790	1	2	216	C	0.615741	G	0.384259	0.3843	0	0.3796	0.3613	295.426	-0.00306941
79308490	1	2	216	C	0.689815	T	0.310185	0.3102	0	0.2685	0.3364	492.63	0.357136
79390478	1	2	216	T	0.824074	C	0.175926	0.1759	0	0.1852	0.2479	262.806	-0.0110748
79615274	1	2	216	A	0.800926	G	0.199074	0.1991	0	0.3241	0.2681	338.111	0.00421171
79953284	1	2	216	G	0.856481	A	0.143519	0.1435	0	0.2315	0.2156	195.917	0.0415312
80214609	1	2	216	G	0.791667	A	0.208333	0.2083	0	0.287	0.2754	298.407	0.120072
80245187	1	2	216	A	0.490741	G	0.509259	0.4907	0	0.463	0.3749	173.954	-0.00346703
80351129	1	2	216	C	0.865741	G	0.134259	0.1343	0	0.1759	0.2055	366.417	0.221443
80743112	1	2	216	C	0.736111	T	0.263889	0.2639	0	0.4352	0.313	301.454	0.0463536
81143130	1	2	216	C	0.935185	G	0.0648148	0.06481	0.1111	0.1111	0.126	401.698	-0.0113764
81340569	1	2	216	T	0.555556	C	0.444444	0.4444	0	0.3704	0.3719	311.519	0.271591
81607489	1	2	216	C	0.365741	T	0.634259	0.3657	0	0.3981	0.3563	144.315	-0.0108472
81722502	1	2	216	T	0.689815	C	0.310185	0.3102	0	0.3611	0.3364	211.676	0.062509
81788715	1	2	216	G	0.476852	A	0.523148	0.4769	0	0.4722	0.3745	220.454	-0.000195293
81936028	1	2	216	T	0.481481	C	0.518519	0.4815	0	0.3333	0.3747	89.1389	0.476899
82132963	1	2	216	A	0.861111	C	0.138889	0.1389	0	0.2407	0.2106	338.435	-0.00890257
82542857	1	2	216	C	0.680556	T	0.319444	0.3194	0	0.3426	0.3403	328.602	-0.0091981
82846134	1	2	216	A	0.453704	G	0.546296	0.4537	0	0.3519	0.3728	252.009	0.0267661
83246812	1	2	216	G	0.925926	A	0.0740741	0.07407	0	0.1481	0.1427	337.889	-0.00097086
83646830	1	2	216	T	0.962963	C	0.037037	0.03704	0.1111	0.0741	0.0817	234.427	0.00991595
83725357	1	2	216	G	0.333333	A	0.666667	0.3333	0	0.4259	0.3457	282.13	0.00493149
84004385	1	2	216	C	0.814815	G	0.185185	0.1852	0	0.2963	0.2563	406.944	0.0485
84121073	1	2	216	G	0.458333	A	0.541667	0.4583	0	0.4537	0.3733	314.324	-0.00358127
84521136	1	2	216	C	0.532407	G	0.467593	0.4676	0	0.4537	0.3739	231.898	-0.00987834
84688142	1	2	216	A	0.421296	G	0.578704	0.4213	0	0.4537	0.3687	168.796	0.10069
84820911	1	2	216	T	0.611111	C	0.388889	0.3889	0	0.2778	0.3624	125.917	0.0569337
85154139	1	2	216	A	0.87963	G	0.12037	0.1204	0	0.2037	0.1894	213.75	0.00310668
85570463	1	2	216	C	0.550926	A	0.449074	0.4491	0	0.4352	0.3724	286.648	0.0585635
85838963	1	2	216	A	0.712963	C	0.287037	0.287	0	0.3889	0.3255	219.296	0.192372
86226991	1	2	216	C	0.314815	T	0.685185	0.3148	0	0.3148	0.3383	268.546	0.115013
86627011	1	2	216	G	0.675926	A	0.324074	0.3241	0	0.3519	0.3421	130.167	0.192682
86767797	1	2	216	A	0.449074	G	0.550926	0.4491	0	0.3611	0.3724	196.232	0.19577
86965325	1	2	216	G	0.800926	A	0.199074	0.1991	0	0.2685	0.2681	188.852	0.224815
87366623	1	2	216	A	0.851852	C	0.148148	0.1481	0	0.2407	0.2205	218.37	-0.00672737
87759942	1	2	216	A	0.324074	G	0.675926	0.3241	0	0.3519	0.3421	358.713	0.0301262
88168978	1	2	216	G	0.675926	A	0.324074	0.3241	0	0.463	0.3421	326.963	0.0384955
88411234	1	2	216	C	0.935185	T	0.0648148	0.06481	0.1111	0.037	0.126	273.385	0.125103
88604738	1	2	216	G	0.50463	C	0.49537	0.4954	0	0.4537	0.375	290.954	0.31811
88839047	1	2	216	T	0.925926	C	0.0740741	0.07407	0.1111	0.0185	0.1411	359.792	0.143934
89071245	1	2	216	A	0.791667	G	0.208333	0.2083	0	0.287	0.2754	186.306	0.355319
89471467	1	2	216	C	0.75	T	0.25	0.25	0	0.1852	0.3047	170.935	0.238972
89737070	1	2	216	C	0.694444	T	0.305556	0.3056	0	0.4074	0.3344	150.343	0.10443
89933537	1	2	216	C	0.731481	T	0.268519	0.2685	0	0.2778	0.3157	239.444	-0.00582019
90830892	1	2	216	G	0.555556	T	0.444444	0.4444	0	0.3333	0.3719	364.75	0.0643071
90951615	1	2	216	A	0.462963	G	0.537037	0.463	0	0.4259	0.3736	363.611	0.0497652
90998032	1	2	216	T	0.199074	C	0.800926	0.1991	0	0.287	0.2681	268.852	0.225302
91451683	1	2	216	G	0.689815	T	0.310185	0.3102	0	0.3056	0.3364	306.056	0.306846
91682953	1	2	216	T	0.578704	C	0.421296	0.4213	0	0.3796	0.3687	193.991	0.00438544
91918306	1	2	216	C	0.287037	A	0.712963	0.287	0	0.2778	0.3255	164.704	0.390672
92318337	1	1	212	T	1			0	0	0	0	113.019	0
92718523	1	2	216	T	0.902778	C	0.0972222	0.09722	0	0.1759	0.1601	325.213	0.0728894
92752424	1	2	216	G	0.685185	A	0.314815	0.3148	0	0.3704	0.3383	40.3981	0.26783
93064128	1	2	216	T	0.763889	C	0.236111	0.2361	0	0.2315	0.2957	267.759	0.265689
93427199	1	2	216	G	0.513889	C	0.486111	0.4861	0	0.4167	0.3748	299.278	0.187676
93827676	1	2	216	G	0.037037	T	0.962963	0.03704	0	0.0556	0.0687	308.509	0.022146
93899916	1	2	216	A	0.99537	G	0.00462963	0.00463	0.1111	0.0093	0.0104	222.479	-0.000429971
93900088	1	2	216	G	0.99537	A	0.00462963	0.00463	0.1111	0.0093	0.0104	156.51	-0.000429971
94052083	1	1	216	C	1			0	0	0	0	187.093	0
94221012	1	2	216	C	0.597222	G	0.402778	0.4028	0	0.4167	0.3654	150.139	0.0984581
94750996	1	2	216	T	0.75463	C	0.24537	0.2454	0	0.3056	0.3018	340.176	0.208232
95064734	1	2	216	A	0.398148	G	0.601852	0.3981	0	0.3333	0.3644	108.454	-0.00569865
95657386	1	2	216	G	0.865741	A	0.134259	0.1343	0	0.2315	0.2055	297.574	0.00550618
95956413	1	2	216	A	0.782407	G	0.217593	0.2176	0	0.3981	0.2825	151.046	0.00350484
96315323	1	2	216	T	0.768519	G	0.231481	0.2315	0	0.2778	0.2925	188.889	0.0273336
96512078	1	2	216	G	0.759259	C	0.240741	0.2407	0	0.3148	0.2987	144.028	0.030401
96968234	1	2	216	T	0.333333	C	0.666667	0.3333	0	0.3704	0.3457	378.685	0.0308586
97079704	1	2	216	T	0.652778	C	0.347222	0.3472	0	0.3981	0.3506	170.306	0.0271787
97292522	1	2	216	A	0.689815	G	0.310185	0.3102	0	0.4167	0.3364	275.593	0.00610508
97811845	1	2	216	A	0.486111	G	0.513889	0.4861	0	0.3426	0.3748	171.343	0.00767718
98045165	1	2	216	A	0.99537	G	0.00462963	0.00463	0.1111	0.0093	0.0104	355.708	-0.000429971
98633872	1	2	216	C	0.75463	T	0.24537	0.2454	0	0.1944	0.3018	324.815	0.420402
98857335	1	2	216	A	0.796296	G	0.203704	0.2037	0	0.3704	0.2718	242.241	0.0183279
99257339	1	2	216	T	0.564815	C	0.435185	0.4352	0	0.4074	0.3708	170.574	0.0301324
99330029	1	2	216	T	0.759259	C	0.240741	0.2407	0	0.2407	0.2987	90.9444	-0.00716216
99521347	1	2	216	A	0.694444	G	0.305556	0.3056	0	0.4074	0.3344	130.361	0.120775
99757767	1	2	216	A	0.435185	C	0.564815	0.4352	0	0.4444	0.3708	173.268	0.0277587
100368311	1	2	216	C	0.62963	T	0.37037	0.3704	0	0.3519	0.3576	130.824	0.192359
100723789	1	2	216	A	0.787037	G	0.212963	0.213	0	0.3148	0.2791	208.102	-0.00929598
101228184	1	2	216	T	0.662037	G	0.337963	0.338	0	0.3981	0.3474	250.991	-0.0105542
101332590	1	2	202	G	0.252475	C	0.747525	0.2525	0	0.3056	0.3062	144	0
101420618	1	2	216	C	0.699074	T	0.300926	0.3009	0	0.4352	0.3322	173.611	0.0496635
101659225	1	2	216	G	0.986111	A	0.0138889	0.01389	0.1111	0.0278	0.031	119.427	0.0200088
101753469	1	2	216	T	0.962963	C	0.037037	0.03704	0.1111	0.037	0.0767	265.167	0.06585
102616211	1	2	210	A	0.728571	G	0.271429	0.2714	0	0.3426	0.3173	309.01	0
102837060	1	2	216	A	0.189815	G	0.810185	0.1898	0	0.3056	0.2603	276.324	0.0052388
103041883	1	2	216	A	0.462963	G	0.537037	0.463	0	0.3333	0.3736	229.926	0.207673
103677454	1	2	198	G	0.878788	C	0.121212	0.1212	0	0.2037	0.1903	170.828	0
103763585	1	2	216	G	0.537037	C	0.462963	0.463	0	0.5	0.3736	59.1296	-0.00757563
104163598	1	2	216	C	0.351852	G	0.648148	0.3519	0	0.3519	0.3521	99.9444	-0.00677688
104563762	1	2	216	G	0.87963	A	0.12037	0.1204	0	0.1481	0.1894	244.667	0.136369
104598913	1	2	216	G	0.430556	A	0.569444	0.4306	0	0.4352	0.3701	182.518	0.00595125
104856226	1	2	216	G	0.740741	A	0.259259	0.2593	0	0.3148	0.3104	245.639	0.311275
105256350	1	2	216	G	0.763889	A	0.236111	0.2361	0.1111	0.3241	0.314	375.031	0.00632928
105648394	1	2	198	T	0.818182	A	0.181818	0.1818	0	0.1111	0.2532	73.6667	0
105897999	1	2	216	T	0.578704	A	0.421296	0.4213	0	0.3796	0.3687	192.278	0.0420602
106366025	1	2	216	T	0.939815	C	0.0601852	0.06019	0.1111	0.0278	0.1183	302.562	0.11425
106902125	1	2	216	C	0.722222	T	0.277778	0.2778	0	0.4074	0.3208	318.296	-0.00025458
107427166	1	2	216	T	0.652778	C	0.347222	0.3472	0	0.4167	0.3506	98.1944	-0.00946118
107764388	1	2	216	C	0.972222	T	0.0277778	0.02778	0.1111	0.0185	0.0586	95.3542	0.0435948
108164390	1	2	216	G	0.486111	A	0.513889	0.4861	0	0.4352	0.3748	147.732	0.313689
108286465	1	2	216	T	0.328704	G	0.671296	0.3287	0	0.3241	0.3439	203.843	0.00618811
108687274	1	2	216	C	0.652778	T	0.347222	0.3472	0	0.3611	0.3506	268.083	0.130353
108862805	1	2	216	G	0.62963	C	0.37037	0.3704	0	0.4259	0.3576	128.861	0.202412
108969265	1	2	216	C	0.62963	T	0.37037	0.3704	0	0.4259	0.3576	322.611	0.202412
109312120	1	2	216	A	0.199074	G	0.800926	0.1991	0	0.3056	0.2681	111.185	0.0856861
109589994	1	2	216	C	0.856481	T	0.143519	0.1435	0	0.25	0.2156	237.37	-0.0093493
109634301	1	2	216	A	0.652778	C	0.347222	0.3472	0	0.3796	0.3506	230.426	0.113339
109725254	1	2	216	G	0.680556	C	0.319444	0.3194	0	0.4537	0.3403	388.269	-0.00321207
110069818	1	2	216	T	0.768519	C	0.231481	0.2315	0	0.3519	0.2925	296.148	-0.00915493
110167589	1	2	216	T	0.796296	G	0.203704	0.2037	0	0.3148	0.2718	300.213	-0.00862539
110548711	1	2	216	T	0.606481	G	0.393519	0.3935	0	0.4167	0.3634	80.5833	-0.0104891
110948799	1	2	216	A	0.768519	C	0.231481	0.2315	0	0.4074	0.2925	213.935	-0.00282396
110996052	1	2	216	C	0.972222	A	0.0277778	0.02778	0.1111	0.037	0.0586	419.198	0.0471468
111391166	1	2	216	A	0.875	G	0.125	0.125	0	0.213	0.1948	399.287	0.0946385
111662813	1	2	216	T	0.759259	G	0.240741	0.2407	0	0.3519	0.2987	167.806	-0.00971274
112027880	1	2	216	G	0.226852	A	0.773148	0.2269	0	0.3426	0.2893	181.676	0.0416761
112427946	1	2	216	G	0.962963	A	0.037037	0.03704	0.1111	0.0741	0.0817	175.354	0.0711802
112780014	1	2	216	C	0.662037	T	0.337963	0.338	0	0.4352	0.3474	233.463	0.0507099
112834349	1	2	216	A	0.699074	G	0.300926	0.3009	0	0.2685	0.3322	256.574	0.0462555
113216649	1	2	216	G	0.916667	T	0.0833333	0.08333	0	0.1481	0.1411	264.407	0.0745967
113607852	1	2	216	C	0.671296	T	0.328704	0.3287	0	0.3611	0.3439	202.528	0.000199093
114004454	1	2	216	T	0.37037	C	0.62963	0.3704	0	0.4259	0.3576	89.2407	0.0193074
114440364	1	2	216	A	0.638889	G	0.361111	0.3611	0	0.3704	0.355	140.648	0.0714841
115047082	1	2	216	T	0.587963	A	0.412037	0.412	0	0.3796	0.3671	134.491	0.129043
115102578	1	2	216	G	0.763889	C	0.236111	0.2361	0	0.3426	0.2957	157.232	0.0129291
115345400	1	2	216	T	0.75	C	0.25	0.25	0	0.2963	0.3047	290.537	-0.00939054
115604753	1	2	216	T	0.819444	C	0.180556	0.1806	0	0.3056	0.2522	333	0.0168044
116087376	1	2	216	A	0.273148	G	0.726852	0.2731	0	0.3796	0.3182	250.852	-0.00715029
116487575	1	2	216	A	0.944444	T	0.0555556	0.05556	0	0.1111	0.1081	107.315	0.0302619
116887990	1	2	216	C	0.722222	T	0.277778	0.2778	0	0.3704	0.3208	250.852	0.153677
117289208	1	2	216	T	0.328704	C	0.671296	0.3287	0	0.4352	0.3439	101.824	0.00856224
117455411	1	2	216	T	0.259259	C	0.740741	0.2593	0	0.2037	0.3104	171.667	0.0126587
117855466	1	2	216	G	0.953704	A	0.0462963	0.0463	0	0.0926	0.0905	181.732	0.0164076
118100277	1	2	216	G	0.361111	A	0.638889	0.3611	0	0.3704	0.355	170.324	-0.0112782
118348399	1	2	216	G	0.208333	C	0.791667	0.2083	0	0.3056	0.2754	25.3519	0.0471337
118943828	1	2	216	T	0.518519	C	0.481481	0.4815	0	0.4444	0.3747	189.435	0.278427
119075389	1	2	216	T	0.648148	C	0.351852	0.3519	0	0.4074	0.3521	153.389	-0.00883009
119214705	1	2	216	A	0.643519	G	0.356481	0.3565	0	0.4352	0.3536	237.296	0.0179768
119481917	1	2	216	C	0.819444	T	0.180556	0.1806	0	0.2315	0.2522	424.917	0.0503406
119607135	1	2	216	C	0.74537	T	0.25463	0.2546	0	0.3426	0.3075	94.7593	0.0220838
119913469	1	2	216	A	0.430556	T	0.569444	0.4306	0	0.3426	0.3701	74.6759	-0.00503595
120326672	1	2	216	T	0.49537	C	0.50463	0.4954	0	0.3426	0.375	261.944	0.0763827
120586460	1	2	216	A	0.574074	C	0.425926	0.4259	0	0.3519	0.3694	184.861	0.152659
121107041	1	2	216	T	0.819444	G	0.180556	0.1806	0	0.3241	0.2522	153.768	-0.00518428
121432426	1	2	216	G	0.87963	A	0.12037	0.1204	0	0.2222	0.1894	312.056	0.00393348
121726860	1	2	216	C	0.583333	G	0.416667	0.4167	0	0.4259	0.368	184.056	0.0762133
122126884	1	2	200	C	0.505	A	0.495	0.495	0	0.4352	0.375	197.55	0
122700599	1	2	216	C	0.851852	T	0.148148	0.1481	0	0.1852	0.2205	98.6481	-0.00344301
123220336	1	2	216	T	0.444444	G	0.555556	0.4444	0	0.3704	0.3719	195.75	-0.00722073
123524986	1	2	216	G	0.50463	A	0.49537	0.4954	0	0.4722	0.375	79.9537	0.129385
123844471	1	2	216	C	0.175926	T	0.824074	0.1759	0	0.2037	0.2479	275.833	-0.011643
124250964	1	2	216	G	0.393519	A	0.606481	0.3935	0	0.4352	0.3634	423.722	0.0113186
124567202	1	2	216	G	0.49537	A	0.50463	0.4954	0	0.3796	0.375	269.222	0.316934
124860808	1	2	216	T	0.731481	C	0.268519	0.2685	0	0.3333	0.3157	388.667	0.0805956
125147379	1	2	216	G	0.310185	C	0.689815	0.3102	0	0.3796	0.3364	72.537	0.189744
125286672	1	2	216	G	0.717593	A	0.282407	0.2824	0	0.287	0.3232	322.389	-0.0122017
125765196	1	2	216	A	0.810185	G	0.189815	0.1898	0	0.287	0.2603	316.796	0.0906444
125964435	1	2	216	C	0.819444	A	0.180556	0.1806	0	0.2685	0.2522	298.204	0.0580291
126364808	1	2	216	A	0.986111	G	0.0138889	0.01389	0.1111	0.0278	0.031	258.729	0.0200088
126624028	1	2	216	A	0.50463	G	0.49537	0.4954	0	0.3611	0.375	156.574	0.0504254
126719679	1	2	216	C	0.699074	T	0.300926	0.3009	0	0.3241	0.3322	293.315	0.365811
126728173	1	2	216	G	0.689815	C	0.310185	0.3102	0	0.3241	0.3364	113.648	0.384089
127175561	1	2	216	T	0.768519	C	0.231481	0.2315	0	0.3333	0.2925	264.157	0.0790727
127575582	1	2	216	C	0.217593	T	0.782407	0.2176	0	0.3241	0.2825	136.611	0.00397463
128018720	1	2	216	T	0.717593	C	0.282407	0.2824	0	0.3056	0.3232	149.407	0.0830768
128399770	1	2	216	C	0.523148	T	0.476852	0.4769	0	0.4167	0.3745	288.13	-0.00994388
128591927	1	2	216	C	0.638889	A	0.361111	0.3611	0	0.3704	0.355	86.2315	0.121442
128908188	1	2	216	C	0.731481	T	0.268519	0.2685	0	0.2778	0.3157	273.102	0.226133
129029718	1	2	216	A	0.546296	G	0.453704	0.4537	0	0.4444	0.3728	179.111	0.0657946
129180429	1	2	216	T	0.240741	C	0.759259	0.2407	0	0.3519	0.2987	273.185	0.0087602
129390077	1	2	216	C	0.675926	T	0.324074	0.3241	0	0.3519	0.3421	263.972	-0.00293401
129487490	1	2	216	C	0.537037	T	0.462963	0.463	0	0.4074	0.3736	206.176	-0.00724177
129555634	1	2	216	A	0.486111	G	0.513889	0.4861	0	0.5833	0.3748	308.167	0.00140658
130034289	1	2	216	C	0.319444	T	0.680556	0.3194	0	0.4352	0.3403	208.361	-0.00717375
130243817	1	2	216	C	0.685185	T	0.314815	0.3148	0	0.4074	0.3383	171.278	-0.00339464
130624695	1	2	216	C	0.763889	A	0.236111	0.2361	0	0.287	0.2957	415.944	-0.00806481
131007094	1	2	216	T	0.861111	C	0.138889	0.1389	0	0.2407	0.2106	365.75	0.144379
131201562	1	2	216	A	0.546296	C	0.453704	0.4537	0	0.4444	0.3728	236.639	0.0195652
131616971	1	2	216	C	0.439815	A	0.560185	0.4398	0	0.3241	0.3713	354.731	0.135165
131783732	1	2	216	G	0.240741	T	0.759259	0.2407	0	0.3148	0.2987	261.472	0.000346746
132185721	1	2	216	G	0.944444	A	0.0555556	0.05556	0.1111	0.1111	0.1211	165.083	0.0207152
132500097	1	2	216	C	0.810185	T	0.189815	0.1898	0	0.1574	0.2603	157.982	-0.011911
132760808	1	2	216	T	0.638889	C	0.361111	0.3611	0	0.4259	0.355	252.102	0.104795
132952495	1	2	216	G	0.291667	A	0.708333	0.2917	0	0.4537	0.3278	377.667	-0.00686668
133307680	1	2	216	C	0.699074	T	0.300926	0.3009	0	0.4352	0.3322	477.333	0.0256267
133427820	1	2	216	T	0.634259	C	0.365741	0.3657	0	0.3426	0.3563	310.713	0.112062
133723165	1	2	216	A	0.680556	G	0.319444	0.3194	0	0.3796	0.3403	239.287	0.131233
133806752	1	2	216	G	0.703704	A	0.296296	0.2963	0	0.4074	0.3301	279.093	-0.00647045
133974367	1	2	216	G	0.643519	A	0.356481	0.3565	0	0.4167	0.3536	138.935	0.0938373
134265731	1	2	216	C	0.611111	A	0.388889	0.3889	0	0.4259	0.3624	223.194	0.109884
134665765	1	1	216	A	1			0	0	0	0	248.352	0
134771996	1	2	216	T	0.365741	C	0.634259	0.3657	0	0.4537	0.3563	142.241	0.0253678
134880129	1	2	216	T	0.337963	G	0.662037	0.338	0	0.4537	0.3474	269.926	0.00395222
135089430	1	2	216	T	0.449074	C	0.550926	0.4491	0	0.3981	0.3724	241.713	0.0333189
135213860	1	2	216	T	0.689815	C	0.310185	0.3102	0	0.3056	0.3364	194.472	-0.0106207
135520312	1	2	216	T	0.939815	C	0.0601852	0.06019	0.1111	0.0463	0.1183	223.323	0.115892
135920368	1	2	216	A	0.638889	G	0.361111	0.3611	0	0.5	0.355	179.991	0.0322811
136016677	1	2	202	G	0.70297	T	0.29703	0.297	0	0.3519	0.3304	200.376	0
136210183	1	2	216	T	0.828704	C	0.171296	0.1713	0	0.287	0.2436	309.056	-0.00863965
136689474	1	2	216	T	0.50463	C	0.49537	0.4954	0	0.4352	0.375	55.4444	0.0183244
137010398	1	2	216	T	0.62037	C	0.37963	0.3796	0	0.537	0.3601	227.176	0.0411082
137045600	1	2	216	C	0.398148	T	0.601852	0.3981	0	0.2407	0.3644	262.454	0.243484
137149272	1	2	216	G	0.657407	T	0.342593	0.3426	0	0.3889	0.349	305.741	0.0587528
137338219	1	2	216	C	0.699074	T	0.300926	0.3009	0	0.3426	0.3322	238.204	0.151218
137784792	1	2	216	C	0.449074	G	0.550926	0.4491	0	0.5278	0.3724	247.139	0.0164537
138166898	1	2	216	T	0.638889	C	0.361111	0.3611	0	0.4259	0.355	339.593	-0.00147545
138249027	1	2	216	C	0.37963	T	0.62037	0.3796	0	0.463	0.3601	244.602	0.0520162
138566631	1	2	216	G	0.675926	A	0.324074	0.3241	0	0.3519	0.3421	81.6296	-0.010924
138832200	1	2	216	T	0.393519	C	0.606481	0.3935	0	0.3611	0.3634	266.537	-0.00244478
139075294	1	2	216	G	0.740741	A	0.259259	0.2593	0	0.2963	0.3104	278.926	0.120948
139451865	1	2	216	G	0.384259	A	0.615741	0.3843	0	0.3981	0.3613	236.435	-0.0109381
139651472	1	2	216	C	0.555556	A	0.444444	0.4444	0	0.3889	0.3719	314.028	0.0188248
139970870	1	2	216	A	0.703704	G	0.296296	0.2963	0	0.3889	0.3301	430.398	-0.0066417
140333851	1	2	216	C	0.657407	G	0.342593	0.3426	0	0.5185	0.349	241.343	-0.0061348
140734127	1	2	216	G	0.652778	A	0.347222	0.3472	0	0.3981	0.3506	95.6389	0.00887904
140967326	1	2	216	C	0.412037	G	0.587963	0.412	0	0.4537	0.3671	184.13	0.0690416
141420827	1	2	216	G	0.407407	T	0.592593	0.4074	0	0.4259	0.3663	292.787	0.00146021
141784836	1	2	216	G	0.805556	A	0.194444	0.1944	0	0.2963	0.2642	295.722	0.141794
142189377	1	2	216	G	0.62963	A	0.37037	0.3704	0	0.3519	0.3576	157.639	0.114051
142589508	1	2	216	G	0.847222	C	0.152778	0.1528	0	0.25	0.2254	239.241	-0.00855102
142692251	1	2	216	A	0.958333	G	0.0416667	0.04167	0.1111	0.0278	0.0854	189.073	0.0743189
142791285	1	2	216	T	0.703704	C	0.296296	0.2963	0	0.3333	0.3301	57.1944	0.0545766
143200199	1	2	216	T	0.37963	C	0.62037	0.3796	0	0.5556	0.3601	143.185	0.00536983
143382133	1	2	216	A	0.722222	G	0.277778	0.2778	0	0.2963	0.3208	229.833	0.142747
143608522	1	2	216	C	0.708333	T	0.291667	0.2917	0	0.3241	0.3278	268.852	-0.00586362
143758215	1	2	216	T	0.648148	C	0.351852	0.3519	0	0.2963	0.3521	165.259	0.179016
143820959	1	2	216	A	0.388889	G	0.611111	0.3889	0	0.537	0.3624	398.37	-0.00496962
143903190	1	2	216	G	0.833333	C	0.166667	0.1667	0.1111	0.2593	0.2583	121.99	-0.00836229
144332686	1	2	202	C	0.272277	T	0.727723	0.2723	0	0.3241	0.3178	259.861	0
144370089	1	2	216	C	0.731481	T	0.268519	0.2685	0	0.3704	0.3157	178.268	0.0252422
144462202	1	2	216	C	0.736111	T	0.263889	0.2639	0	0.3611	0.313	199.861	0.150867
144862381	1	2	216	A	0.583333	G	0.416667	0.4167	0	0.463	0.368	110.713	0.12627
145227366	1	2	216	A	0.828704	G	0.171296	0.1713	0	0.25	0.2436	227.148	0.201429
145314165	1	2	216	C	0.833333	T	0.166667	0.1667	0	0.2037	0.2392	152.315	0.279053
145318133	1	2	216	C	0.814815	T	0.185185	0.1852	0	0.2407	0.2563	137.056	0.283198
145598682	1	2	216	C	0.314815	T	0.685185	0.3148	0	0.3148	0.3383	294.324	0.0850661
145839036	1	2	216	G	0.717593	A	0.282407	0.2824	0	0.3241	0.3232	201.954	0.0776098
146096275	1	2	216	A	0.49537	C	0.50463	0.4954	0	0.4537	0.375	201.657	0.164637
146469362	1	2	216	C	0.736111	T	0.263889	0.2639	0	0.3241	0.313	413.778	0.109475
146732965	1	2	216	C	0.847222	T	0.152778	0.1528	0	0.2685	0.2254	250.056	0.226403
146941008	1	2	216	C	0.601852	T	0.398148	0.3981	0	0.4259	0.3644	124.231	-0.0076787
147341021	1	2	216	T	0.388889	G	0.611111	0.3889	0	0.4444	0.3624	399.722	0.0777939
147461238	1	2	216	G	0.361111	T	0.638889	0.3611	0	0.3889	0.355	204.611	0.180606
147742119	1	2	216	C	0.675926	T	0.324074	0.3241	0	0.4444	0.3421	391.398	-0.00533116
148039229	1	2	216	T	0.486111	C	0.513889	0.4861	0	0.4537	0.3748	109.417	0.182697
148202324	1	2	216	G	0.351852	A	0.648148	0.3519	0	0.5185	0.3521	304.028	0.0148166
148449817	1	2	216	G	0.703704	A	0.296296	0.2963	0	0.4259	0.3301	328.037	-0.00604851
148783764	1	2	216	A	0.680556	C	0.319444	0.3194	0	0.4167	0.3403	213.833	-0.00852661
148926179	1	2	216	A	0.62963	C	0.37037	0.3704	0	0.3148	0.3576	338.481	0.0863717
148971512	1	2	216	G	0.569444	C	0.430556	0.4306	0	0.4907	0.3701	229.491	0.049705
149077991	1	2	216	C	0.430556	T	0.569444	0.4306	0	0.4167	0.3701	174.241	-0.00527785
149173238	1	2	216	T	0.703704	C	0.296296	0.2963	0	0.3704	0.3301	294.056	0.0306053
149578177	1	2	216	A	0.75463	G	0.24537	0.2454	0	0.25	0.3018	355.028	0.393287
149632960	1	2	216	G	0.611111	C	0.388889	0.3889	0	0.4259	0.3624	309.463	0.00714307
149970283	1	2	216	G	0.726852	A	0.273148	0.2731	0	0.287	0.3182	68.4167	0.0944609
150247555	1	2	216	C	0.722222	T	0.277778	0.2778	0	0.3889	0.3208	104.259	0.105538
150465449	1	2	216	A	0.212963	G	0.787037	0.213	0	0.3148	0.2791	200.852	0.000194516
150886069	1	2	216	G	0.972222	A	0.0277778	0.02778	0	0.0556	0.0548	256.12	-0.00583313
150927480	1	2	216	C	0.62037	T	0.37963	0.3796	0	0.4074	0.3601	336.231	0.189553
151206321	1	2	216	G	0.574074	A	0.425926	0.4259	0	0.3519	0.3694	186.667	0.125105
151606585	1	2	216	G	0.421296	T	0.578704	0.4213	0	0.5093	0.3687	241.38	0.0947908
151775421	1	2	216	G	0.37037	A	0.62963	0.3704	0	0.4444	0.3576	241.296	0.0235739
152283481	1	2	216	C	0.541667	T	0.458333	0.4583	0	0.4352	0.3733	213.241	-0.0076016
152698566	1	2	216	A	0.263889	G	0.736111	0.2639	0	0.3611	0.313	277.417	0.110327
152954205	1	2	216	G	0.703704	C	0.296296	0.2963	0	0.2963	0.3301	151.574	0.0281039
153116037	1	2	216	C	0.625	T	0.375	0.375	0	0.3981	0.3589	136.268	-0.00300126
153225204	1	2	216	T	0.342593	C	0.657407	0.3426	0	0.3333	0.349	246.268	0.159271
153337565	1	2	216	T	0.462963	C	0.537037	0.463	0	0.4074	0.3736	343.361	0.203497
153579065	1	2	216	A	0.541667	G	0.458333	0.4583	0	0.4167	0.3733	39.6852	0.219014
154117880	1	2	216	G	0.638889	C	0.361111	0.3611	0	0.3889	0.355	103.398	0.0128664
154319334	1	2	216	T	0.75463	G	0.24537	0.2454	0	0.3241	0.3018	168.982	0.0995741
154717738	1	2	216	A	0.74537	G	0.25463	0.2546	0	0.3056	0.3075	74.5185	0.113685
155117831	1	2	216	C	0.694444	T	0.305556	0.3056	0	0.4259	0.3344	256.63	-0.00633389
155251027	1	2	216	G	0.773148	C	0.226852	0.2269	0	0.3981	0.2893	83.963	-0.00670336
155482468	1	2	216	C	0.569444	G	0.430556	0.4306	0	0.3981	0.3701	88.0185	-0.0112786
155882796	1	2	216	A	0.990741	T	0.00925926	0.009259	0.1111	0.0185	0.0207	242.177	0.00978728
156087056	1	2	216	A	0.787037	C	0.212963	0.213	0	0.2222	0.2791	240.685	0.0717151
156487550	1	2	216	T	0.935185	A	0.0648148	0.06481	0	0.1111	0.1139	246.444	0.100995
156590448	1	2	216	C	0.550926	G	0.449074	0.4491	0	0.3796	0.3724	287.056	0.137601
156669673	1	2	216	G	0.740741	A	0.259259	0.2593	0	0.3148	0.3104	197.546	0.392639
157218346	1	2	216	G	0.962963	A	0.037037	0.03704	0.1111	0.0556	0.0767	235.74	0.0685151
174627	2	2	216	A	0.601852	G	0.398148	0.3981	0	0.3704	0.3644	307.083	0.181841
574882	2	2	216	C	0.75463	T	0.24537	0.2454	0.1111	0.287	0.3198	366.094	0.091113
763996	2	2	216	G	0.569444	A	0.430556	0.4306	0	0.3241	0.3701	178.389	-0.00926863
1086299	2	2	216	T	0.268519	C	0.731481	0.2685	0	0.2593	0.3157	182.63	0.259674
1333770	2	2	216	G	0.962963	A	0.037037	0.03704	0.1111	0.0185	0.0767	236.094	0.0631849
1423355	2	2	216	C	0.347222	T	0.652778	0.3472	0	0.3426	0.3506	422.194	0.190653
1823440	2	2	216	G	0.574074	A	0.425926	0.4259	0	0.3889	0.3694	172.63	0.0549953
1873156	2	2	214	A	0.752336	T	0.247664	0.2477	0	0.3426	0.3032	209.729	0
2273170	2	2	216	A	0.597222	C	0.402778	0.4028	0	0.287	0.3654	31.2963	0.038193
2316905	2	2	216	A	0.259259	G	0.740741	0.2593	0	0.2778	0.3104	164.435	0.104644
2509907	2	2	216	C	0.587963	G	0.412037	0.412	0	0.3796	0.3671	129.518	0.0642276
2827954	2	2	216	A	0.523148	G	0.476852	0.4769	0	0.25	0.3745	207.518	0.428964
3016740	2	2	202	G	0.524752	A	0.475248	0.4752	0	0.3889	0.3744	249.545	0
3198042	2	2	216	T	0.37037	C	0.62963	0.3704	0	0.3704	0.3576	227.454	-0.00111064
3373847	2	2	216	G	0.393519	A	0.606481	0.3935	0	0.3426	0.3634	231.185	-0.0103865
3578196	2	2	216	C	0.527778	A	0.472222	0.4722	0	0.3519	0.3742	291.231	0.25279
3708525	2	2	216	T	0.337963	C	0.662037	0.338	0	0.3241	0.3474	230.556	0.337628
3759834	2	2	216	A	0.712963	G	0.287037	0.287	0	0.3148	0.3255	32.2037	0.103286
3841250	2	2	216	T	0.328704	C	0.671296	0.3287	0	0.3241	0.3439	141.574	0.0242736
3903461	2	2	216	C	0.587963	G	0.412037	0.412	0	0.3981	0.3671	261.769	0.0116165
4303499	2	2	216	T	0.657407	G	0.342593	0.3426	0	0.4815	0.349	330.935	0.0472642
4677825	2	2	216	T	0.310185	C	0.689815	0.3102	0	0.3611	0.3364	248.38	0.151224
4849412	2	2	216	G	0.615741	A	0.384259	0.3843	0	0.3981	0.3613	158.463	0.0659687
5249633	2	2	216	G	0.671296	A	0.328704	0.3287	0	0.4352	0.3439	118.176	0.0561911
5370158	2	2	216	G	0.875	A	0.125	0.125	0	0.1944	0.1948	158.768	0.0507277
5642826	2	2	216	A	0.449074	G	0.550926	0.4491	0	0.4352	0.3724	244.982	0.177057
5712486	2	2	216	C	0.777778	T	0.222222	0.2222	0	0.2222	0.2859	444.824	0.350038
6135528	2	2	216	T	0.944444	C	0.0555556	0.05556	0.1111	0.1111	0.1211	61.4792	-0.0070551
6294741	2	2	216	A	0.611111	T	0.388889	0.3889	0	0.4074	0.3624	364.574	-0.0102874
6516186	2	2	216	A	0.208333	G	0.791667	0.2083	0	0.25	0.2754	338.852	0.193332
6679204	2	2	216	A	0.222222	C	0.777778	0.2222	0	0.4074	0.2859	203.907	0.0257585
6884426	2	2	216	C	0.523148	T	0.476852	0.4769	0	0.4167	0.3745	254.361	0.169775
7218681	2	2	216	C	0.324074	T	0.675926	0.3241	0	0.4259	0.3421	189.694	0.182894
7239828	2	2	168	G	0.410714	A	0.589286	0.4107	0	0.1389	0.3669	2.9167	0
7247788	2	2	216	G	0.435185	A	0.564815	0.4352	0	0.4074	0.3708	284.213	0.294191
7465535	2	2	216	C	0.828704	G	0.171296	0.1713	0	0.2685	0.2436	265.602	-0.00997565
7699780	2	2	216	C	0.611111	T	0.388889	0.3889	0	0.3333	0.3624	173.537	0.205725
7809197	2	2	216	C	0.486111	A	0.513889	0.4861	0	0.4722	0.3748	213.843	0.0537021
8125394	2	2	216	C	0.777778	T	0.222222	0.2222	0	0.3148	0.2859	301.5	-0.00883727
8445861	2	2	216	C	0.958333	T	0.0416667	0.04167	0.1111	0.0278	0.0854	281.948	0.0743189
8703327	2	2	216	G	0.791667	A	0.208333	0.2083	0	0.287	0.2754	425.63	0.0993569
8947651	2	2	198	A	0.611111	G	0.388889	0.3889	0	0.4537	0.3624	315.919	0
9067176	2	2	216	T	0.532407	A	0.467593	0.4676	0	0.3981	0.3739	352.509	0.140095
9297221	2	2	216	A	0.490741	T	0.509259	0.4907	0	0.4444	0.3749	248.518	0.173413
9697471	2	2	216	A	0.824074	G	0.175926	0.1759	0.1111	0.1296	0.2671	213.104	0.104552
9734354	2	2	216	G	0.5	T	0.5	0.5	0	0.3333	0.375	398.194	0.350486
9898155	2	2	216	C	0.37037	A	0.62963	0.3704	0	0.4259	0.3576	485.769	-0.00480836
10053480	2	2	216	T	0.439815	C	0.560185	0.4398	0	0.4352	0.3713	323.194	0.119215
10275626	2	2	216	G	0.972222	A	0.0277778	0.02778	0.1111	0.0556	0.0614	241.771	0.0506989
10568022	2	2	216	T	0.777778	G	0.222222	0.2222	0	0.2593	0.2859	157.741	0.120906
10888045	2	2	216	G	0.726852	C	0.273148	0.2731	0	0.25	0.3182	158.204	-0.0116884
11290430	2	2	216	A	0.62963	G	0.37037	0.3704	0	0.4259	0.3576	211.87	0.00631367
11680481	2	2	216	T	0.986111	C	0.0138889	0.01389	0.1111	0.0278	0.031	472	0.0200088
11918449	2	2	216	C	0.703704	T	0.296296	0.2963	0	0.3519	0.3301	370.472	0.143489
12465235	2	2	216	G	0.583333	T	0.416667	0.4167	0	0.3704	0.368	300.667	-0.00450022
12720687	2	2	216	C	0.583333	G	0.416667	0.4167	0	0.4815	0.368	183.537	0.0148648
13081256	2	2	216	A	0.717593	G	0.282407	0.2824	0	0.3056	0.3232	343.833	-0.000115409
13277273	2	2	216	C	0.314815	T	0.685185	0.3148	0	0.3519	0.3383	188.843	0.00275755
13414762	2	2	216	T	0.708333	C	0.291667	0.2917	0	0.3611	0.3278	288.574	0.0980532
13666494	2	2	216	C	0.99537	T	0.00462963	0.00463	0.1111	0.0093	0.0104	446.344	-0.000429971
13666555	2	2	216	A	0.986111	G	0.0138889	0.01389	0.1111	0.0093	0.0302	609.406	0.0129091
13666585	2	1	216	A	1			0	0	0	0	645.333	0
13666627	2	1	216	T	1			0	0	0	0	579.778	0
13666633	2	2	216	G	0.99537	A	0.00462963	0.00463	0.1111	0.0093	0.0104	590.479	-0.000429971
13668488	2	2	216	G	0.990741	A	0.00925926	0.009259	0.1111	0	0.0204	412.927	-0.000860125
13668493	2	2	216	G	0.930556	T	0.0694444	0.06944	0.1111	0.0093	0.1336	418.156	0.133036
13668526	2	2	216	C	0.930556	T	0.0694444	0.06944	0.1111	0.0093	0.1336	547.469	0.133036
13668567	2	2	216	C	0.962963	G	0.037037	0.03704	0.1111	0.0556	0.0767	562.583	-0.0129182
13871257	2	2	216	G	0.638889	C	0.361111	0.3611	0	0.4074	0.355	69.0741	-0.0105143
14090230	2	2	216	T	0.953704	C	0.0462963	0.0463	0.1111	0.0185	0.0939	216.604	0.0831469
14131188	2	2	216	C	0.439815	T	0.560185	0.4398	0	0.4907	0.3713	116.944	-0.00897605
14531447	2	2	216	G	0.87037	C	0.12963	0.1296	0	0.0741	0.2002	314.167	0.044593
14735136	2	2	216	G	0.574074	A	0.425926	0.4259	0	0.3333	0.3694	259.259	0.143164
14984424	2	2	216	T	0.472222	C	0.527778	0.4722	0	0.4074	0.3742	269.074	0.150296
15384644	2	2	216	G	0.25463	A	0.74537	0.2546	0	0.3981	0.3075	298.694	-0.00803109
15501485	2	2	216	T	0.675926	C	0.324074	0.3241	0	0.3148	0.3421	285.454	0.0937701
15808636	2	2	216	C	0.796296	A	0.203704	0.2037	0	0.3148	0.2718	205.982	0.234444
15902301	2	2	216	A	0.518519	G	0.481481	0.4815	0	0.3704	0.3747	350.528	0.0824377
16323382	2	2	216	T	0.574074	C	0.425926	0.4259	0	0.3889	0.3694	375.435	-0.00379964
16709778	2	2	216	C	0.611111	T	0.388889	0.3889	0	0.3519	0.3624	218.528	0.104676
17002760	2	2	216	C	0.523148	A	0.476852	0.4769	0	0.4352	0.3745	310.444	0.0260779
17135783	2	2	216	T	0.37037	C	0.62963	0.3704	0	0.3704	0.3576	467.907	0.17186
17541937	2	2	216	G	0.814815	A	0.185185	0.1852	0	0.2963	0.2563	297.62	0.104244
18021720	2	2	216	C	0.694444	T	0.305556	0.3056	0	0.3333	0.3344	249.528	0.119224
18425270	2	2	216	C	0.680556	A	0.319444	0.3194	0	0.3981	0.3403	204.982	0.0123432
18663313	2	2	216	G	0.421296	A	0.578704	0.4213	0	0.4722	0.3687	243.426	-0.00944778
19063432	2	2	216	C	0.648148	A	0.351852	0.3519	0	0.4259	0.3521	229.083	0.103911
19264476	2	2	216	C	0.712963	T	0.287037	0.287	0	0.2963	0.3255	293.694	0.0309238
19452670	2	2	208	A	0.822115	C	0.177885	0.1779	0	0.2315	0.2497	78.0096	0
19753124	2	2	216	T	0.226852	C	0.773148	0.2269	0	0.287	0.2893	284.333	0.276409
19987650	2	2	216	C	0.708333	T	0.291667	0.2917	0	0.3796	0.3278	423.593	-0.00857134
20212872	2	2	216	C	0.384259	A	0.615741	0.3843	0	0.4167	0.3613	133.676	0.00544783
20468306	2	2	216	T	0.884259	A	0.115741	0.1157	0	0.213	0.1837	326.093	0.079933
20633547	2	2	212	C	0.745283	T	0.254717	0.2547	0	0.3704	0.3076	326.151	0
20929179	2	2	216	C	0.699074	T	0.300926	0.3009	0	0.4167	0.3322	192.778	0.0154349
21329628	2	2	216	C	0.953704	T	0.0462963	0.0463	0.1111	0.0926	0.1015	174.323	0.026734
21675221	2	2	216	A	0.717593	G	0.282407	0.2824	0	0.3981	0.3232	262.741	0.0092281
21953627	2	2	216	T	0.606481	C	0.393519	0.3935	0	0.5093	0.3634	184.454	0.0127793
22377684	2	2	216	C	0.75	T	0.25	0.25	0	0.3889	0.3047	241.417	0.00232835
22586119	2	2	216	T	0.805556	C	0.194444	0.1944	0	0.2963	0.2642	261.407	0.165734
23178118	2	2	216	T	0.560185	G	0.439815	0.4398	0	0.3796	0.3713	139.574	0.0590881
23325979	2	2	216	G	0.981481	A	0.0185185	0.01852	0.1111	0.037	0.0412	439.75	0.0302345
23785413	2	2	216	T	0.384259	C	0.615741	0.3843	0	0.4167	0.3613	180.259	0.0190048
23980515	2	2	216	A	0.759259	G	0.240741	0.2407	0	0.3333	0.2987	75.0278	0.0586938
24541383	2	2	216	T	0.717593	G	0.282407	0.2824	0	0.3056	0.3232	270.046	0.0126191
24941695	2	2	216	C	0.513889	T	0.486111	0.4861	0	0.3981	0.3748	253.583	0.181742
25215561	2	2	216	T	0.314815	C	0.685185	0.3148	0	0.3148	0.3383	333.324	-0.00830546
25615678	2	2	216	G	0.398148	A	0.601852	0.3981	0	0.3519	0.3644	173.565	0.245404
25745907	2	2	216	G	0.574074	A	0.425926	0.4259	0	0.4074	0.3694	295.5	0.15365
25807281	2	2	216	A	0.671296	G	0.328704	0.3287	0	0.3981	0.3439	265.296	0.112701
26207521	2	2	216	C	0.921296	T	0.0787037	0.0787	0.1111	0.1389	0.1483	420.552	0.0187724
26386441	2	2	216	A	0.921296	G	0.0787037	0.0787	0	0.1019	0.1345	126.537	0.0920667
26590708	2	2	216	C	0.634259	G	0.365741	0.3657	0	0.3241	0.3563	224.296	-0.0118435
26660586	2	2	216	A	0.884259	G	0.115741	0.1157	0	0.1759	0.1837	247.676	-0.00611242
27060881	2	2	216	C	0.972222	T	0.0277778	0.02778	0.1111	0.0556	0.0614	178.385	0.0166952
27263619	2	2	216	C	0.648148	G	0.351852	0.3519	0	0.3519	0.3521	335.602	0.0116886
27664335	2	2	216	A	0.587963	C	0.412037	0.412	0	0.3611	0.3671	342.176	0.0196086
28064780	2	2	216	C	0.833333	T	0.166667	0.1667	0	0.2407	0.2392	115.12	0.124508
28314840	2	1	216	C	1			0	0	0	0	160.694	0
28314990	2	2	216	T	0.773148	G	0.226852	0.2269	0	0.1759	0.2893	99.1296	0.209301
28315036	2	2	216	C	0.99537	T	0.00462963	0.00463	0.1111	0.0093	0.0104	109.354	-0.000429971
28315358	2	2	216	C	0.949074	T	0.0509259	0.05093	0.1111	0.0463	0.1022	121.344	0.0297421
28315549	2	2	216	T	0.921296	A	0.0787037	0.0787	0.1111	0.0093	0.1483	229.74	0.153506
28316523	2	2	216	C	0.356481	T	0.643519	0.3565	0	0.3241	0.3536	257.713	0.0145355
28317142	2	2	216	A	0.893519	G	0.106481	0.1065	0	0.1389	0.1722	186.176	-0.0117344
28317593	2	2	216	A	0.981481	T	0.0185185	0.01852	0.1111	0.037	0.0412	302.583	0.0302345
28317632	2	2	216	C	0.949074	T	0.0509259	0.05093	0.1111	0.0463	0.1022	327.521	0.0297421
28318304	2	2	180	T	0.994444	C	0.00555556	0.005556	0	0.0093	0.0112	27.8889	0
28318350	2	1	216	G	1			0	0	0	0	55.8148	0
28384566	2	2	216	T	0.583333	C	0.416667	0.4167	0	0.4074	0.368	296.398	0.119329
28460965	2	2	216	G	0.981481	A	0.0185185	0.01852	0.1111	0.037	0.0412	72.9375	0.00125252
28528981	2	2	216	T	0.62963	C	0.37037	0.3704	0	0.4074	0.3576	227.361	0.152513
28929786	2	2	216	A	0.24537	G	0.75463	0.2454	0	0.3056	0.3018	129.037	0.0120181
29003718	2	1	216	A	1			0	0	0	0	57.9259	0
29004120	2	1	216	C	1			0	0	0	0	286.898	0
29004123	2	2	216	T	0.921296	C	0.0787037	0.0787	0.1111	0.0093	0.1483	270.562	0.153506
29004297	2	1	216	G	1			0	0	0	0	144.167	0
29006201	2	2	216	C	0.976852	T	0.0231481	0.02315	0.1111	0.0278	0.0494	384.5	0.036203
29008040	2	2	216	G	0.986111	A	0.0138889	0.01389	0.1111	0.0278	0.031	165.885	0.0200088
29008220	2	2	216	C	0.986111	T	0.0138889	0.01389	0.1111	0.0278	0.031	285.24	0.0200088
29008225	2	2	216	C	0.986111	T	0.0138889	0.01389	0.1111	0.0278	0.031	281.719	0.0200088
29095269	2	2	216	C	0.921296	T	0.0787037	0.0787	0.1111	0.0093	0.1483	376.5	0.153506
29406683	2	2	216	G	0.99537	T	0.00462963	0.00463	0.1111	0.0093	0.0104	174.583	0.000448073
29408820	2	2	216	G	0.99537	A	0.00462963	0.00463	0.1111	0.0093	0.0104	242.917	-0.000429971
29412601	2	2	216	A	0.37963	G	0.62037	0.3796	0	0.2778	0.3601	339.278	0.10274
29870527	2	2	216	A	0.467593	G	0.532407	0.4676	0	0.3426	0.3739	325.009	0.308848
30072572	2	2	216	C	0.583333	A	0.416667	0.4167	0	0.3148	0.368	396.028	0.453128
30432952	2	2	216	A	0.50463	G	0.49537	0.4954	0	0.3796	0.375	134.657	0.127747
30707623	2	2	216	G	0.444444	A	0.555556	0.4444	0	0.4444	0.3719	102.176	0.0393908
31107824	2	2	216	A	0.0787037	G	0.921296	0.0787	0	0.1574	0.1512	147.972	0.0243715
31141511	2	2	216	C	0.787037	G	0.212963	0.213	0	0.3333	0.2791	436.444	-0.000909252
31541996	2	2	216	C	0.680556	T	0.319444	0.3194	0	0.3796	0.3403	194.176	0.105477
31614523	2	2	216	C	0.611111	G	0.388889	0.3889	0	0.4074	0.3624	353.278	0.109536
31628928	2	2	216	T	0.62037	G	0.37963	0.3796	0	0.3333	0.3601	462.694	0.231563
31786209	2	2	216	T	0.162037	C	0.837963	0.162	0	0.2685	0.2347	191.056	-0.0096041
32164357	2	2	216	C	0.402778	T	0.597222	0.4028	0	0.3981	0.3654	263.065	0.0106495
32564374	2	2	216	G	0.564815	A	0.435185	0.4352	0	0.4444	0.3708	190.648	-0.00911388
32870510	2	2	216	G	0.435185	A	0.564815	0.4352	0	0.3889	0.3708	232.796	0.293888
33155071	2	2	216	A	0.824074	T	0.175926	0.1759	0	0.3148	0.2479	82.5833	0.000545499
33652399	2	2	216	A	0.222222	T	0.777778	0.2222	0	0.2593	0.2859	149.343	-0.00684672
34060540	2	2	216	G	0.634259	A	0.365741	0.3657	0	0.4167	0.3563	267.648	0.0963206
34603659	2	2	200	T	0.845	C	0.155	0.155	0	0.1759	0.2276	223.35	0
34991328	2	2	216	G	0.333333	A	0.666667	0.3333	0	0.3333	0.3457	201.454	0.247665
35114315	2	2	200	T	0.81	C	0.19	0.19	0	0.2963	0.2604	111.27	0
35577370	2	2	216	G	0.569444	A	0.430556	0.4306	0	0.3426	0.3701	309.889	0.0835468
35977543	2	2	216	A	0.148148	G	0.851852	0.1481	0	0.1296	0.2205	163.37	0.104742
36097438	2	2	216	G	0.62963	A	0.37037	0.3704	0	0.3704	0.3576	135.787	-0.00747873
36497688	2	2	216	C	0.162037	T	0.837963	0.162	0	0.1574	0.2347	92.6296	0.239312
36540038	2	2	216	A	0.541667	G	0.458333	0.4583	0	0.4352	0.3733	241.056	0.000188622
36800472	2	2	216	C	0.537037	G	0.462963	0.463	0	0.4074	0.3736	181.944	0.00227766
36854779	2	2	216	G	0.398148	A	0.601852	0.3981	0	0.3704	0.3644	69.5	0.291678
37379362	2	2	216	G	0.75463	A	0.24537	0.2454	0	0.3426	0.3018	64.5	0.0650731
37639861	2	2	216	G	0.828704	A	0.171296	0.1713	0	0.287	0.2436	272.481	0.063431
38168954	2	2	216	G	0.689815	A	0.310185	0.3102	0	0.3056	0.3364	471.704	0.005147
38279741	2	2	216	C	0.759259	T	0.240741	0.2407	0	0.3333	0.2987	150.667	-0.00386703
38699693	2	2	216	C	0.523148	A	0.476852	0.4769	0	0.4352	0.3745	82.7685	0.114745
39265115	2	2	216	C	0.944444	T	0.0555556	0.05556	0.1111	0.037	0.1103	314.521	0.105082
39516158	2	2	216	T	0.509259	C	0.490741	0.4907	0	0.3889	0.3749	375.139	-0.00905336
39752254	2	2	216	C	0.62963	T	0.37037	0.3704	0	0.5185	0.3576	78.3796	0.0550166
39935652	2	2	216	C	0.976852	T	0.0231481	0.02315	0.1111	0.0463	0.0513	120.094	0.0404646
39996745	2	2	216	C	0.953704	A	0.0462963	0.0463	0.1111	0	0.0939	238.146	0.0810139
40050380	2	2	216	G	0.953704	C	0.0462963	0.0463	0.1111	0.037	0.0939	153.406	0.0852798
40236642	2	1	198	A	1			0	0	0	0	72.3636	0
40273131	2	2	216	G	0.976852	A	0.0231481	0.02315	0.1111	0.0093	0.0494	90.8438	0.0319414
40501456	2	2	216	C	0.861111	T	0.138889	0.1389	0	0.2037	0.2106	475.028	0.19987
40787843	2	1	216	C	1			0	0	0	0	255.009	0
41028437	2	2	216	C	0.953704	T	0.0462963	0.0463	0.1111	0.0556	0.0939	183.771	0.0874128
41062421	2	2	216	T	0.949074	C	0.0509259	0.05093	0.1111	0.0463	0.1022	183.906	0.096116
41215059	2	2	216	C	0.976852	T	0.0231481	0.02315	0.1111	0.0093	0.0494	279.094	0.0319414
41488470	2	2	216	A	0.99537	C	0.00462963	0.00463	0.1111	0.0093	0.0104	315.76	-0.000429971
41825707	2	2	216	G	0.986111	A	0.0138889	0.01389	0.1111	0.0278	0.031	434.354	0.0200088
42144369	2	2	216	G	0.555556	A	0.444444	0.4444	0	0.4259	0.3719	230.88	0.0390429
42593170	2	2	216	G	0.99537	A	0.00462963	0.00463	0.1111	0.0093	0.0104	190.427	-0.000429971
42720055	2	2	216	T	0.652778	C	0.347222	0.3472	0	0.3796	0.3506	312.556	0.192544
43028812	2	2	216	C	0.62037	T	0.37963	0.3796	0	0.4074	0.3601	233.732	-0.00837876
43193623	2	2	216	T	0.717593	C	0.282407	0.2824	0	0.3796	0.3232	189.852	0.121065
43422379	2	2	216	G	0.944444	A	0.0555556	0.05556	0.1111	0.037	0.1103	291.208	0.105082
43782534	2	2	216	C	0.847222	T	0.152778	0.1528	0	0.2315	0.2254	266.231	0.0728039
43934542	2	2	216	A	0.972222	G	0.0277778	0.02778	0.1111	0.037	0.0586	143.302	0.0471468
44048574	2	2	216	G	0.972222	A	0.0277778	0.02778	0.1111	0.0185	0.0586	353.094	0.0435948
44437544	2	2	216	G	0.597222	T	0.402778	0.4028	0	0.3796	0.3654	231.732	0.0193714
44570889	2	2	216	G	0.87963	A	0.12037	0.1204	0	0.2222	0.1894	412.565	-0.000965168
44700855	2	2	216	T	0.300926	C	0.699074	0.3009	0	0.4167	0.3322	438.796	0.00735074
44908075	2	2	216	C	0.518519	T	0.481481	0.4815	0	0.5185	0.3747	108.88	0.117565
45314947	2	2	216	C	0.699074	T	0.300926	0.3009	0	0.3611	0.3322	255.759	0.00610483
45526250	2	2	216	A	0.356481	G	0.643519	0.3565	0	0.3426	0.3536	244.491	0.11179
45783990	2	2	216	A	0.152778	G	0.847222	0.1528	0	0.1759	0.2254	66.787	0.114966
46005821	2	2	216	C	0.949074	T	0.0509259	0.05093	0.1111	0.0463	0.1022	212.573	0.096116
46293328	2	2	216	T	0.847222	C	0.152778	0.1528	0	0.25	0.2254	127.602	0.142308
46693417	2	2	216	G	0.930556	A	0.0694444	0.06944	0	0.1389	0.134	365.704	0.038223
46780934	2	2	216	C	0.939815	T	0.0601852	0.06019	0.1111	0.0463	0.1183	178.385	0.115892
46799339	2	2	216	A	0.689815	G	0.310185	0.3102	0	0.4167	0.3364	221.667	0.0469203
46950540	2	2	216	G	0.689815	A	0.310185	0.3102	0	0.3426	0.3364	322.593	0.0328931
47259489	2	2	216	C	0.5	T	0.5	0.5	0	0.4444	0.375	273.722	-0.00774515
47371394	2	2	216	A	0.763889	G	0.236111	0.2361	0	0.3611	0.2957	195.778	0.0236396
47668005	2	2	216	G	0.37963	A	0.62037	0.3796	0	0.3889	0.3601	277.454	-0.00753078
47788017	2	2	216	A	0.578704	G	0.421296	0.4213	0	0.4167	0.3687	261.648	0.205816
48161148	2	2	216	C	0.569444	A	0.430556	0.4306	0	0.3796	0.3701	199.056	0.0156804
48238485	2	2	216	C	0.476852	T	0.523148	0.4769	0	0.2685	0.3745	215.333	0.309253
48297454	2	2	216	A	0.875	G	0.125	0.125	0	0.213	0.1948	304.796	-0.00724318
48880461	2	2	216	C	0.726852	G	0.273148	0.2731	0.1111	0.3241	0.3351	270.208	0.169934
49135974	2	2	216	G	0.712963	A	0.287037	0.287	0	0.4074	0.3255	99.1852	-0.00890538
49527083	2	2	216	A	0.736111	G	0.263889	0.2639	0	0.4352	0.313	333.759	-0.00421657
49670226	2	2	216	T	0.75463	C	0.24537	0.2454	0	0.3241	0.3018	155.787	0.208655
49674400	2	2	216	A	0.356481	G	0.643519	0.3565	0	0.5093	0.3536	250.12	0.0292851
50093588	2	2	216	T	0.416667	C	0.583333	0.4167	0	0.4444	0.368	247.065	0.0490584
50263881	2	2	216	C	0.805556	G	0.194444	0.1944	0	0.2778	0.2642	160.065	-0.00933607
50565991	2	2	216	C	0.699074	A	0.300926	0.3009	0	0.287	0.3322	197.796	0.263597
50886244	2	2	216	G	0.666667	A	0.333333	0.3333	0	0.463	0.3457	151.852	0.00571863
51169430	2	2	202	T	0.594059	G	0.405941	0.4059	0	0.4444	0.366	256.356	0
51569478	2	2	216	C	0.768519	T	0.231481	0.2315	0	0.3148	0.2925	329.083	-0.0105139
51731295	2	2	216	T	0.62963	C	0.37037	0.3704	0	0.463	0.3576	318.38	0.00706308
52066319	2	2	216	A	0.703704	G	0.296296	0.2963	0	0.2407	0.3301	239.87	-0.00572637
52210104	2	2	216	T	0.300926	C	0.699074	0.3009	0	0.3241	0.3322	280.074	0.0346847
52611016	2	2	216	C	0.861111	A	0.138889	0.1389	0	0.2222	0.2106	219.778	0.200528
53078299	2	2	216	C	0.0972222	T	0.902778	0.09722	0	0.1574	0.1601	123.917	0.0719272
53200969	2	2	216	A	0.708333	G	0.291667	0.2917	0	0.3241	0.3278	250.861	0.195702
53601017	2	2	216	C	0.0185185	T	0.981481	0.01852	0	0.0185	0.0357	86.7407	0.0313577
53735313	2	2	216	T	0.476852	C	0.523148	0.4769	0	0.3611	0.3745	391.713	0.00737788
54135438	2	2	216	A	0.902778	G	0.0972222	0.09722	0	0.1759	0.1601	100.602	0.0310012
54535988	2	2	216	G	0.782407	T	0.217593	0.2176	0	0.3056	0.2825	166.435	0.0945545
55000545	2	2	216	C	0.680556	T	0.319444	0.3194	0	0.3426	0.3403	229.426	-0.00563691
55247061	2	2	216	T	0.782407	C	0.217593	0.2176	0	0.3056	0.2825	334.889	0.259682
55320043	2	2	216	C	0.675926	T	0.324074	0.3241	0	0.3519	0.3421	272.25	-0.00293401
55413033	2	2	216	T	0.462963	C	0.537037	0.463	0	0.4815	0.3736	135.852	0.00368572
55813040	2	2	216	A	0.976852	G	0.0231481	0.02315	0	0.0463	0.0457	243.796	0.0301835
56196827	2	2	216	C	0.861111	T	0.138889	0.1389	0	0.2222	0.2106	209.639	0.0524783
56463726	2	2	216	C	0.726852	T	0.273148	0.2731	0	0.3241	0.3182	362.074	0.0411649
56900345	2	2	216	T	0.810185	C	0.189815	0.1898	0	0.2685	0.2603	216.389	-0.00847665
57107826	2	2	216	G	0.800926	A	0.199074	0.1991	0	0.3241	0.2681	251.843	-0.00907377
57235243	2	2	216	G	0.634259	A	0.365741	0.3657	0	0.3426	0.3563	110.852	0.112062
57341875	2	2	216	T	0.430556	C	0.569444	0.4306	0	0.4907	0.3701	342.944	-0.00715884
57741967	2	2	216	T	0.657407	C	0.342593	0.3426	0	0.463	0.349	130.704	0.00601893
57839484	2	2	216	C	0.282407	T	0.717593	0.2824	0	0.3981	0.3232	355.694	-0.00497898
58239487	2	2	212	G	0.976415	A	0.0235849	0.02358	0.1111	0.0463	0.0525	57.9681	0
58902543	2	2	212	G	0.721698	A	0.278302	0.2783	0	0.3056	0.321	96.7264	0
59009067	2	2	216	G	0.662037	A	0.337963	0.338	0	0.4167	0.3474	150.259	0.117375
59444294	2	2	216	T	0.555556	C	0.444444	0.4444	0	0.4815	0.3719	182.518	0.0413733
59725997	2	2	216	G	0.425926	T	0.574074	0.4259	0	0.3519	0.3694	404.667	0.269501
60034396	2	2	216	T	0.643519	C	0.356481	0.3565	0	0.4352	0.3536	229.111	0.00861086
60433221	2	2	214	A	0.504673	G	0.495327	0.4953	0	0.3704	0.375	292.374	0
60484091	2	2	216	A	0.231481	T	0.768519	0.2315	0	0.2593	0.2925	145.574	-0.0103784
60648200	2	2	214	C	0.785047	A	0.214953	0.215	0	0.2037	0.2806	141.598	0
60745801	2	2	216	A	0.319444	G	0.680556	0.3194	0	0.2685	0.3403	360.917	-0.00725353
61277524	2	2	216	C	0.791667	A	0.208333	0.2083	0	0.3241	0.2754	376.435	-0.00343656
61677524	2	2	216	T	0.601852	C	0.398148	0.3981	0	0.4074	0.3644	240.667	-0.00804592
61950342	2	2	216	C	0.902778	T	0.0972222	0.09722	0	0.1759	0.1601	134.13	-0.00893401
62037465	2	2	216	G	0.138889	A	0.861111	0.1389	0	0.2407	0.2106	70.7963	0.00965371
62221926	2	2	216	A	0.217593	G	0.782407	0.2176	0	0.3426	0.2825	161.907	0.00448859
62695824	2	2	216	C	0.37037	T	0.62963	0.3704	0	0.4444	0.3576	287.907	0.0409507
63071490	2	2	216	G	0.546296	A	0.453704	0.4537	0	0.4444	0.3728	85.3796	0.0188976
63278050	2	2	216	T	0.476852	C	0.523148	0.4769	0	0.5463	0.3745	226.407	0.0144101
63400643	2	2	216	G	0.611111	A	0.388889	0.3889	0	0.3889	0.3624	186.398	-0.0106581
63800693	2	2	216	G	0.800926	C	0.199074	0.1991	0	0.3611	0.2681	218.065	-0.00798912
63899262	2	2	216	A	0.472222	G	0.527778	0.4722	0	0.4259	0.3742	304.815	-0.0108464
64227192	2	2	216	G	0.101852	C	0.898148	0.1019	0	0.1481	0.1663	238.898	-0.00932059
64629584	2	2	216	C	0.398148	G	0.601852	0.3981	0	0.3704	0.3644	165.62	0.18108
64939668	2	2	216	G	0.703704	C	0.296296	0.2963	0	0.2963	0.3301	318.778	0.0289499
65345752	2	2	216	A	0.851852	G	0.148148	0.1481	0	0.2778	0.2205	273.148	0.00864146
65746149	2	2	204	C	0.215686	A	0.784314	0.2157	0	0.2037	0.2811	12.6667	0
66146801	2	2	216	A	0.208333	G	0.791667	0.2083	0	0.287	0.2754	303.954	0.0993569
66352292	2	2	216	G	0.708333	A	0.291667	0.2917	0	0.3981	0.3278	239.444	0.0988594
66595596	2	2	216	C	0.361111	T	0.638889	0.3611	0	0.3333	0.355	266.528	-0.00693583
66888615	2	2	216	G	0.847222	C	0.152778	0.1528	0	0.2685	0.2254	396.972	0.0240707
67288825	2	2	216	A	0.828704	C	0.171296	0.1713	0	0.3056	0.2436	298.12	0.0193631
67322133	2	2	216	A	0.898148	G	0.101852	0.1019	0	0.2037	0.1934	117.093	-0.000875297
67599370	2	2	216	C	0.75	T	0.25	0.25	0	0.3148	0.3047	323.213	0.000459342
67846102	2	2	214	G	0.317757	A	0.682243	0.3178	0	0.3889	0.3396	348.57	0
68381304	2	2	216	T	0.907407	C	0.0925926	0.09259	0	0.1852	0.1766	341.037	-0.00611978
68520327	2	2	216	T	0.800926	C	0.199074	0.1991	0	0.213	0.2681	251.38	0.223354
68920611	2	2	216	G	0.393519	C	0.606481	0.3935	0	0.3796	0.3634	279.046	0.0811158
68984004	2	2	216	T	0.893519	G	0.106481	0.1065	0	0.1574	0.1722	179.694	0.0630758
69165707	2	2	204	A	0.622549	G	0.377451	0.3775	0	0.2685	0.3595	51.3235	0
69721001	2	2	216	A	0.175926	G	0.824074	0.1759	0	0.2593	0.2479	230.268	0.209978
69994744	2	2	216	G	0.550926	C	0.449074	0.4491	0	0.4352	0.3724	50.0833	0.0237114
70294738	2	2	216	C	0.523148	T	0.476852	0.4769	0	0.5278	0.3745	250.75	0.0695092
70413251	2	2	216	G	0.509259	T	0.490741	0.4907	0	0.463	0.3749	140.759	-0.00346703
70613586	2	2	216	C	0.550926	A	0.449074	0.4491	0	0.3981	0.3724	103.824	-0.00491376
71052663	2	2	216	T	0.824074	C	0.175926	0.1759	0	0.2407	0.2479	317.102	0.109304
71174074	2	2	214	C	0.616822	T	0.383178	0.3832	0	0.4444	0.361	14.5047	0
71575958	2	2	216	C	0.481481	T	0.518519	0.4815	0	0.4259	0.3747	227.741	0.122348
72044375	2	2	216	C	0.689815	G	0.310185	0.3102	0	0.3796	0.3364	184.444	0.308228
72331167	2	2	216	A	0.615741	G	0.384259	0.3843	0	0.4352	0.3613	343.38	0.0666847
72669190	2	2	216	A	0.75	T	0.25	0.25	0	0.3148	0.3047	184	0.216947
73005506	2	2	216	T	0.560185	G	0.439815	0.4398	0	0.3981	0.3713	176.833	-0.0107639
73296538	2	2	216	C	0.75	T	0.25	0.25	0	0.3519	0.3047	321.713	0.00883184
73454837	2	2	216	A	0.62963	G	0.37037	0.3704	0	0.3889	0.3576	286.315	-0.00288042
73601783	2	2	216	G	0.407407	A	0.592593	0.4074	0	0.3519	0.3663	229.491	0.123477
73705884	2	2	216	C	0.796296	G	0.203704	0.2037	0	0.2593	0.2718	225.917	0.00557562
74105961	2	2	216	A	0.962963	G	0.037037	0.03704	0.1111	0.0556	0.0767	278.677	0.0107763
74218677	2	2	216	C	0.856481	T	0.143519	0.1435	0	0.2685	0.2156	283.176	-0.00326445
74508707	2	2	216	A	0.476852	G	0.523148	0.4769	0	0.3796	0.3745	190.278	0.053283
74977249	2	2	216	T	0.99537	C	0.00462963	0.00463	0.1111	0.0093	0.0104	282.385	0.000448073
74978053	2	2	216	T	0.972222	C	0.0277778	0.02778	0.1111	0.037	0.0586	267.833	0.0471468
74978248	2	2	216	G	0.986111	A	0.0138889	0.01389	0.1111	0.0278	0.031	220.24	0.0200088
75378284	2	2	216	A	0.916667	C	0.0833333	0.08333	0	0.1481	0.1411	166.176	0.102537
75494977	2	2	216	C	0.37037	T	0.62963	0.3704	0	0.4074	0.3576	243.787	0.022831
75863008	2	2	216	A	0.444444	C	0.555556	0.4444	0	0.3519	0.3719	206.315	0.392169
76057220	2	2	216	C	0.967593	T	0.0324074	0.03241	0.1111	0.0278	0.0679	179.427	0.0198954
76457284	2	2	216	C	0.574074	G	0.425926	0.4259	0	0.5	0.3694	373.611	0.155302
76525617	2	2	216	T	0.435185	A	0.564815	0.4352	0	0.4074	0.3708	313.769	0.301076
76934000	2	2	216	C	0.675926	T	0.324074	0.3241	0	0.3148	0.3421	340.565	0.0188231
77588423	2	2	216	T	0.87963	G	0.12037	0.1204	0	0.1481	0.1894	67.213	0.196366
77705216	2	2	216	A	0.810185	G	0.189815	0.1898	0	0.25	0.2603	278.528	0.0242037
78213277	2	2	216	T	0.643519	C	0.356481	0.3565	0	0.3611	0.3536	252.398	0.0787471
78613499	2	2	208	T	0.706731	A	0.293269	0.2933	0	0.3796	0.3286	296.865	0
78707010	2	2	210	G	0.280952	T	0.719048	0.281	0	0.3056	0.3224	340.19	0
79049255	2	2	208	C	0.798077	A	0.201923	0.2019	0	0.2593	0.2703	170.019	0
79101086	2	2	216	T	0.625	C	0.375	0.375	0	0.4167	0.3589	187.454	0.0185061
79771929	2	2	216	G	0.171296	T	0.828704	0.1713	0	0.25	0.2436	196.87	-0.00456365
80153134	2	2	216	T	0.625	C	0.375	0.375	0	0.3981	0.3589	353.389	0.141008
80346862	2	2	216	C	0.796296	T	0.203704	0.2037	0	0.2963	0.2718	129.982	0.0736667
80748813	2	2	216	A	0.671296	G	0.328704	0.3287	0	0.4537	0.3439	371.954	-0.00669192
81114195	2	2	216	C	0.425926	T	0.574074	0.4259	0	0.4444	0.3694	305.361	0.226528
81448397	2	2	216	C	0.851852	T	0.148148	0.1481	0	0.1481	0.2205	438.315	0.244736
81848466	2	2	202	C	0.965347	T	0.0346535	0.03465	0.1111	0.0278	0.0727	122.865	0
81929594	2	2	216	C	0.694444	T	0.305556	0.3056	0	0.3148	0.3344	300.481	0.348807
82329671	2	2	216	T	0.25	A	0.75	0.25	0	0.2407	0.3047	111.333	0.0388832
82588731	2	2	216	T	0.759259	C	0.240741	0.2407	0	0.3519	0.2987	315.343	0.112337
82902286	2	2	216	A	0.643519	C	0.356481	0.3565	0	0.3611	0.3536	199.139	0.00708876
83350738	2	2	216	G	0.569444	A	0.430556	0.4306	0	0.3426	0.3701	340.204	0.153312
83703075	2	2	216	T	0.884259	C	0.115741	0.1157	0.1111	0.2315	0.2434	325.875	0.115046
83831747	2	2	216	A	0.611111	G	0.388889	0.3889	0	0.3704	0.3624	342.509	0.201631
84093014	2	2	216	G	0.703704	A	0.296296	0.2963	0	0.3704	0.3301	169.518	0.254516
84146457	2	2	216	A	0.62037	G	0.37963	0.3796	0	0.3889	0.3601	397.519	0.232547
84528551	2	2	216	C	0.717593	T	0.282407	0.2824	0	0.3056	0.3232	267.037	0.0469435
84760895	2	2	216	G	0.763889	A	0.236111	0.2361	0	0.2685	0.2957	232.167	-0.00746544
85155691	2	2	216	T	0.398148	C	0.601852	0.3981	0	0.2778	0.3644	290.009	0.362149
85336046	2	2	216	C	0.773148	T	0.226852	0.2269	0	0.3241	0.2893	204.722	0.0488759
85460496	2	2	216	A	0.212963	C	0.787037	0.213	0	0.3148	0.2791	198.898	0.0385442
85718937	2	2	210	A	0.347619	T	0.652381	0.3476	0	0.2685	0.3507	206.905	0
86119031	2	2	216	G	0.967593	A	0.0324074	0.03241	0.1111	0.0463	0.0679	108.885	0.063853
86411857	2	2	216	C	0.791667	G	0.208333	0.2083	0	0.3056	0.2754	212.139	0.0330208
86811964	2	2	216	T	0.875	G	0.125	0.125	0	0.213	0.1948	24.2315	0.0423402
86899400	2	2	216	C	0.402778	T	0.597222	0.4028	0	0.3241	0.3654	458.241	0.0177735
87154869	2	2	216	A	0.851852	C	0.148148	0.1481	0	0.2222	0.2205	137.111	-0.0102771
87555344	2	2	206	G	0.631068	A	0.368932	0.3689	0	0.3704	0.3572	80.4272	0
87694558	2	2	216	G	0.486111	C	0.513889	0.4861	0	0.4722	0.3748	181.991	0.22457
87734593	2	2	216	G	0.578704	A	0.421296	0.4213	0	0.4167	0.3687	271.556	0.249346
87898899	2	2	216	C	0.787037	T	0.212963	0.213	0	0.2407	0.2791	145.787	0.362557
88002609	2	1	216	T	1			0	0	0	0	246.407	0
88540439	2	2	216	C	0.712963	T	0.287037	0.287	0	0.463	0.3255	215.454	-0.00716636
88928407	2	2	216	T	0.810185	C	0.189815	0.1898	0	0.2685	0.2603	254.935	0.067325
89213062	2	2	216	C	0.662037	A	0.337963	0.338	0	0.3796	0.3474	175.954	0.0669594
89366021	2	2	216	T	0.560185	C	0.439815	0.4398	0	0.2685	0.3713	59.1759	0.176752
89503370	2	2	216	C	0.611111	T	0.388889	0.3889	0	0.5185	0.3624	291.296	-0.00147358
89574792	2	2	216	A	0.453704	G	0.546296	0.4537	0	0.3148	0.3728	372.093	0.110057
89858111	2	2	216	A	0.657407	G	0.342593	0.3426	0	0.4259	0.349	175.982	0.00524245
90078814	2	2	216	G	0.365741	T	0.634259	0.3657	0	0.287	0.3563	153.833	0.0728568
90303797	2	2	216	T	0.287037	C	0.712963	0.287	0	0.3889	0.3255	297.87	0.0219866
90793439	2	2	216	G	0.856481	A	0.143519	0.1435	0	0.2685	0.2156	255.87	0.0276059
91084978	2	2	216	C	0.731481	G	0.268519	0.2685	0	0.3889	0.3157	123.426	-0.009189
91201854	2	2	216	C	0.634259	T	0.365741	0.3657	0	0.3611	0.3563	186.009	-0.00404222
91419011	2	2	216	G	0.837963	C	0.162037	0.162	0	0.25	0.2347	348.454	0.0675391
91590146	2	2	216	C	0.856481	A	0.143519	0.1435	0	0.2315	0.2156	357.481	0.101672
92014451	2	2	216	T	0.273148	C	0.726852	0.2731	0	0.3611	0.3182	184.037	0.16695
92360516	2	2	216	A	0.847222	G	0.152778	0.1528	0	0.25	0.2254	110.796	0.00261404
92577077	2	2	216	C	0.537037	T	0.462963	0.463	0	0.4074	0.3736	185.268	0.0293908
92608585	2	2	216	C	0.634259	T	0.365741	0.3657	0	0.4537	0.3563	253.028	0.126545
93047095	2	2	216	C	0.5	T	0.5	0.5	0	0.3704	0.375	165.648	0.194118
93281294	2	2	216	G	0.888889	A	0.111111	0.1111	0	0.2037	0.178	194.287	0.00562024
93628832	2	2	216	G	0.541667	A	0.458333	0.4583	0	0.3056	0.3733	174.528	0.257282
94037460	2	2	216	T	0.731481	A	0.268519	0.2685	0	0.3704	0.3157	177.241	-0.00524361
94417766	2	2	216	T	0.680556	G	0.319444	0.3194	0	0.3241	0.3403	210.065	-0.0105519
94811998	2	2	216	G	0.62963	C	0.37037	0.3704	0	0.4259	0.3576	165.917	0.00357247
95122870	2	2	216	G	0.587963	A	0.412037	0.412	0	0.3981	0.3671	212.685	0.0949103
95523018	2	2	216	C	0.384259	A	0.615741	0.3843	0	0.3241	0.3613	291	0.233477
95754292	2	2	216	C	0.509259	T	0.490741	0.4907	0	0.3148	0.3749	209.352	0.352509
96226003	2	2	216	G	0.805556	C	0.194444	0.1944	0	0.3148	0.2642	187.778	0.000276648
96626095	2	2	216	T	0.402778	C	0.597222	0.4028	0	0.4722	0.3654	520.176	0.0052773
96949746	2	2	214	C	0.635514	T	0.364486	0.3645	0	0.3889	0.356	534.149	0
97349940	2	1	216	C	1			0	0	0	0	166.898	0
97604318	2	2	216	A	0.560185	C	0.439815	0.4398	0	0.4167	0.3713	89.5648	0.0597779
97871114	2	2	216	G	0.703704	A	0.296296	0.2963	0	0.3519	0.3301	99.1574	0.00224663
97957793	2	2	216	C	0.606481	T	0.393519	0.3935	0	0.4537	0.3634	122.333	0.00534754
98357908	2	2	216	A	0.861111	G	0.138889	0.1389	0	0.2407	0.2106	64.75	0.118509
98758694	2	2	216	A	0.740741	C	0.259259	0.2593	0	0.3889	0.3104	239.278	0.00242389
98829746	2	2	216	T	0.157407	C	0.842593	0.1574	0	0.3148	0.29	226.593	7.5403e-05
99006097	2	2	216	A	0.731481	G	0.268519	0.2685	0	0.3519	0.3157	309.991	0.041352
99357401	2	2	216	C	0.810185	T	0.189815	0.1898	0	0.1944	0.2603	271.75	0.0200199
99757456	2	2	216	C	0.842593	T	0.157407	0.1574	0.1111	0.2407	0.249	115.479	-0.00303488
99865660	2	2	216	C	0.444444	T	0.555556	0.4444	0	0.4815	0.3719	238.704	0.0400866
99979551	2	2	216	T	0.837963	G	0.162037	0.162	0	0.213	0.2347	281.306	0.0483341
100201139	2	2	216	T	0.578704	C	0.421296	0.4213	0	0.4167	0.3687	277.454	0.193786
100601521	2	2	216	C	0.412037	T	0.587963	0.412	0	0.4722	0.3671	432.574	0.1172
100906324	2	2	216	G	0.722222	C	0.277778	0.2778	0	0.3148	0.3208	34.1111	0.269167
100906342	2	2	216	T	0.722222	C	0.277778	0.2778	0	0.3333	0.3208	31.5556	0.269544
101306356	2	2	216	G	0.902778	A	0.0972222	0.09722	0	0.1574	0.1601	186.324	-0.00580253
101450500	2	2	216	A	0.699074	G	0.300926	0.3009	0	0.4722	0.3322	120.148	0.0266451
101963274	2	2	216	A	0.976852	G	0.0231481	0.02315	0.1111	0.0463	0.0513	222.125	0.0404646
102073513	2	2	216	A	0.939815	C	0.0601852	0.06019	0.1111	0.0093	0.1183	127.542	0.112608
102073785	2	2	216	T	0.99537	A	0.00462963	0.00463	0.1111	0.0093	0.0104	168.719	-0.000429971
102506557	2	2	216	A	0.810185	C	0.189815	0.1898	0	0.2315	0.2603	305.731	0.0371151
102651172	2	2	216	C	0.365741	T	0.634259	0.3657	0	0.4537	0.3563	218.185	-0.00713981
103317139	2	2	216	G	0.421296	T	0.578704	0.4213	0	0.4537	0.3687	414.093	0.249974
103819558	2	2	216	T	0.486111	C	0.513889	0.4861	0	0.4537	0.3748	327.676	0.10863
104047140	2	2	216	C	0.444444	T	0.555556	0.4444	0	0.4815	0.3719	277.278	-0.00508439
104436210	2	2	216	A	0.685185	C	0.314815	0.3148	0	0.3704	0.3383	290.407	0.0813725
104612974	2	2	216	C	0.680556	T	0.319444	0.3194	0	0.3796	0.3403	239.796	0.0153425
105004541	2	2	216	G	0.37963	T	0.62037	0.3796	0	0.463	0.3601	323.222	0.00109163
105334912	2	2	216	T	0.74537	C	0.25463	0.2546	0	0.4167	0.3075	128.472	0.0249121
105855552	2	2	216	G	0.273148	A	0.726852	0.2731	0	0.3611	0.3182	155.732	-0.00902706
106255901	2	2	216	C	0.842593	T	0.157407	0.1574	0	0.2407	0.2301	133.611	-0.00995629
106333605	2	2	216	T	0.513889	C	0.486111	0.4861	0	0.4352	0.3748	219.565	-0.00884173
106527492	2	2	216	C	0.671296	T	0.328704	0.3287	0	0.3056	0.3439	384.546	-0.0112632
107169473	2	2	216	A	0.407407	C	0.592593	0.4074	0	0.4815	0.3663	289.704	0.0472021
107539401	2	2	216	T	0.24537	G	0.75463	0.2454	0	0.3611	0.3018	147.722	0.050276
107806726	2	2	216	G	0.601852	A	0.398148	0.3981	0	0.3889	0.3644	176.176	0.0068641
107963138	2	2	216	T	0.439815	G	0.560185	0.4398	0	0.3981	0.3713	29.7593	-0.00445094
108081855	2	2	216	C	0.759259	T	0.240741	0.2407	0	0.3333	0.2987	329.472	0.0558465
108286520	2	2	216	A	0.625	C	0.375	0.375	0	0.4352	0.3589	326.306	0.161183
108556040	2	2	216	G	0.462963	T	0.537037	0.463	0	0.3704	0.3736	215.398	0.107856
108725242	2	2	216	C	0.638889	T	0.361111	0.3611	0	0.4074	0.355	306.519	-0.00541199
108965276	2	2	216	T	0.671296	C	0.328704	0.3287	0	0.3796	0.3439	274.037	0.224233
109222919	2	2	216	A	0.791667	C	0.208333	0.2083	0	0.3611	0.2754	250.333	-0.00237135
109427066	2	2	216	G	0.513889	A	0.486111	0.4861	0	0.3426	0.3748	168.546	0.0947753
109841220	2	2	216	G	0.425926	A	0.574074	0.4259	0	0.3889	0.3694	245.87	0.108307
109955744	2	2	216	C	0.666667	T	0.333333	0.3333	0	0.2778	0.3457	437.676	0.270316
110197107	2	2	216	G	0.310185	T	0.689815	0.3102	0	0.3426	0.3364	191.518	0.00596348
110396239	2	2	216	C	0.541667	G	0.458333	0.4583	0	0.3426	0.3733	144.954	0.0553629
110597551	2	2	216	T	0.337963	G	0.662037	0.338	0	0.2685	0.3474	118.574	0.0472735
111050734	2	2	216	A	0.768519	C	0.231481	0.2315	0	0.3333	0.2925	274.306	0.313416
111326941	2	2	216	T	0.680556	C	0.319444	0.3194	0	0.3241	0.3403	110.065	0.214505
111514170	2	2	216	C	0.666667	T	0.333333	0.3333	0	0.463	0.3457	435.796	0.0936952
111804394	2	1	216	G	1			0	0	0	0	278.472	0
111958250	2	2	216	G	0.717593	A	0.282407	0.2824	0	0.3426	0.3232	177.13	0.161114
112430103	2	2	214	C	0.462617	G	0.537383	0.4626	0	0.3426	0.3736	198.944	0
112788432	2	2	200	T	0.725	G	0.275	0.275	0	0.3981	0.3192	118	0
113089428	2	2	216	C	0.810185	A	0.189815	0.1898	0	0.1944	0.2603	348.019	0.319908
113291789	2	2	216	A	0.472222	G	0.527778	0.4722	0	0.3889	0.3742	467.222	0.200775
113562471	2	2	216	G	0.458333	C	0.541667	0.4583	0	0.5463	0.3733	160.815	-0.00772669
114003622	2	2	216	G	0.449074	A	0.550926	0.4491	0	0.4722	0.3724	424.713	0.262955
114177481	2	2	216	G	0.328704	C	0.671296	0.3287	0	0.3611	0.3439	112.75	0.150171
114471492	2	2	216	G	0.268519	T	0.731481	0.2685	0	0.3889	0.3157	354.972	-0.009189
114871919	2	2	216	A	0.921296	G	0.0787037	0.0787	0.1111	0.1574	0.1692	206.26	-0.00483729
114915889	2	2	216	G	0.486111	A	0.513889	0.4861	0	0.4907	0.3748	218.917	-0.00476444
115115313	2	2	216	A	0.671296	G	0.328704	0.3287	0	0.3981	0.3439	224.963	0.150905
115344098	2	2	216	A	0.310185	G	0.689815	0.3102	0	0.3241	0.3364	298.185	0.234174
115628737	2	2	200	T	0.56	C	0.44	0.44	0	0.4259	0.3714	169.76	0
116029296	2	2	216	C	0.356481	T	0.643519	0.3565	0	0.3426	0.3536	79.2593	-0.0112518
116454331	2	2	216	A	0.731481	C	0.268519	0.2685	0	0.2778	0.3157	164.732	-0.00974514
116618445	2	2	216	A	0.444444	G	0.555556	0.4444	0	0.4074	0.3719	261.481	0.0098559
116686464	2	2	216	C	0.175926	T	0.824074	0.1759	0	0.2778	0.2479	327.704	-0.00380525
116944208	2	1	212	C	1			0	0	0	0	127.877	0
117057945	2	2	208	T	0.788462	C	0.211538	0.2115	0	0.2778	0.2779	134.135	0
117246522	2	2	216	A	0.615741	C	0.384259	0.3843	0	0.4167	0.3613	204.88	-0.0065555
117479003	2	2	216	C	0.99537	T	0.00462963	0.00463	0.1111	0.0093	0.0104	277.198	-0.000429971
117898130	2	1	216	A	1			0	0	0	0	321.056	0
118178941	2	2	216	G	0.773148	A	0.226852	0.2269	0	0.3056	0.2893	141.722	0.12974
118371343	2	2	216	T	0.662037	C	0.337963	0.338	0	0.3796	0.3474	150.861	0.0258128
118771530	2	2	216	C	0.986111	T	0.0138889	0.01389	0.1111	0.0278	0.031	272.052	0.0200088
118859313	2	2	216	A	0.296296	G	0.703704	0.2963	0	0.4074	0.3301	156.898	-0.00193752
119187463	2	2	216	C	0.583333	T	0.416667	0.4167	0	0.4074	0.368	159.176	0.0758667
119587584	2	2	216	G	0.796296	C	0.203704	0.2037	0	0.2037	0.2718	216.667	0.091328
119686709	2	2	214	A	0.406542	G	0.593458	0.4065	0	0.5093	0.3661	82.1589	0
119870980	2	2	214	G	0.67757	A	0.32243	0.3224	0	0.1389	0.3415	93.4019	0
120101539	2	2	194	C	0.56701	T	0.43299	0.433	0	0.2593	0.3705	106.732	0
120323326	2	2	216	C	0.398148	T	0.601852	0.3981	0	0.4444	0.3644	187.676	0.0756456
120723424	2	2	216	G	0.736111	A	0.263889	0.2639	0	0.3426	0.313	161.528	-0.00748903
121035656	2	2	216	C	0.74537	T	0.25463	0.2546	0	0.3241	0.3075	260.704	0.0332147
121476685	2	2	216	G	0.712963	A	0.287037	0.287	0	0.3148	0.3255	96.287	0.261978
121533937	2	2	216	C	0.449074	T	0.550926	0.4491	0	0.4537	0.3724	306.065	-0.00960496
121934088	2	2	216	C	0.490741	A	0.509259	0.4907	0	0.4815	0.3749	169.602	0.23641
122074872	2	2	216	G	0.708333	A	0.291667	0.2917	0	0.3426	0.3278	68.0185	0.348006
122426532	2	2	216	G	0.657407	A	0.342593	0.3426	0	0.3704	0.349	226.482	0.398399
122826771	2	2	216	T	0.148148	C	0.851852	0.1481	0	0.1852	0.2205	489.472	0.0635766
122861310	2	2	216	A	0.555556	G	0.444444	0.4444	0	0.3519	0.3719	200.389	0.273812
123177649	2	2	216	G	0.972222	A	0.0277778	0.02778	0.1111	0.037	0.0586	327.188	0.0471468
123450697	2	2	216	C	0.953704	A	0.0462963	0.0463	0.1111	0.0185	0.0939	212.792	0.0831469
123458590	2	2	216	G	0.699074	A	0.300926	0.3009	0	0.3796	0.3322	215.315	0.340881
123479314	2	2	216	A	0.962963	G	0.037037	0.03704	0.1111	0.037	0.0767	346.198	0.06585
123584998	2	2	216	A	0.513889	G	0.486111	0.4861	0	0.3981	0.3748	275.565	0.202208
123698759	2	2	216	T	0.412037	C	0.587963	0.412	0	0.4537	0.3671	163.268	0.0213983
124242875	2	2	216	G	0.87037	A	0.12963	0.1296	0	0.1852	0.2002	133.639	-0.0104461
124325238	2	2	216	A	0.476852	G	0.523148	0.4769	0	0.4722	0.3745	193.611	0.00281857
124737620	2	2	216	T	0.865741	C	0.134259	0.1343	0	0.1944	0.2055	57.3333	0.00116262
125125388	2	2	198	T	0.722222	C	0.277778	0.2778	0	0.3426	0.3208	137.374	0
125525642	2	2	216	T	0.138889	G	0.861111	0.1389	0	0.1852	0.2106	116.972	0.169993
126046910	2	2	216	A	0.273148	G	0.726852	0.2731	0	0.2315	0.3182	323.963	0.11181
126604365	2	2	216	C	0.717593	A	0.282407	0.2824	0	0.3241	0.3232	158.972	0.0617943
126885793	2	2	216	G	0.412037	A	0.587963	0.412	0	0.4352	0.3671	356.037	0.346725
127081481	2	2	216	T	0.527778	C	0.472222	0.4722	0	0.3519	0.3742	174.63	0.168631
127399910	2	2	216	G	0.384259	A	0.615741	0.3843	0	0.2685	0.3613	206.787	0.135456
127436395	2	2	192	T	0.833333	G	0.166667	0.1667	0	0.1111	0.2392	53	0
127837041	2	2	216	A	0.74537	G	0.25463	0.2546	0	0.4167	0.3075	76.1111	-0.00858465
127912678	2	2	216	T	0.717593	C	0.282407	0.2824	0	0.2315	0.3232	237.815	-0.0120653
128153996	2	2	216	G	0.523148	A	0.476852	0.4769	0	0.4907	0.3745	146.444	0.00316952
128299831	2	2	216	C	0.75463	A	0.24537	0.2454	0	0.3796	0.3018	345.685	-0.00528426
128777635	2	2	216	T	0.726852	C	0.273148	0.2731	0	0.3241	0.3182	271.185	0.133657
128932783	2	2	216	G	0.768519	A	0.231481	0.2315	0	0.2778	0.2925	177.861	0.39683
129332881	2	2	216	T	0.481481	C	0.518519	0.4815	0	0.3889	0.3747	197.176	0.0420383
129733044	2	2	216	T	0.907407	C	0.0925926	0.09259	0.1111	0.1852	0.1975	303.719	-0.00184722
129805410	2	2	216	A	0.439815	T	0.560185	0.4398	0	0.3981	0.3713	27.2037	0.155302
130044859	2	2	216	C	0.555556	T	0.444444	0.4444	0	0.3333	0.3719	258.926	-0.00357647
130228237	2	2	216	T	0.287037	C	0.712963	0.287	0	0.3519	0.3255	255.546	0.018529
130228290	2	2	216	C	0.287037	T	0.712963	0.287	0	0.3519	0.3255	343.38	0.018529
130228690	2	2	216	G	0.958333	A	0.0416667	0.04167	0.1111	0.0833	0.0916	274.312	0.0225655
130229128	2	2	216	T	0.638889	C	0.361111	0.3611	0	0.3519	0.355	79.2593	0.159435
130229247	2	2	216	A	0.712963	G	0.287037	0.287	0	0.3519	0.3255	55.4444	0.018529
130229304	2	2	216	T	0.486111	G	0.513889	0.4861	0	0.4907	0.3748	87.6944	0.149825
130229326	2	2	216	A	0.712963	T	0.287037	0.287	0	0.3519	0.3255	110.185	0.018529
130229413	2	2	216	A	0.37037	G	0.62963	0.3704	0	0.3519	0.3576	150.454	0.159538
130229669	2	2	216	A	0.37037	C	0.62963	0.3704	0	0.3519	0.3576	95.3426	0.159538
130230037	2	2	216	A	0.37037	G	0.62963	0.3704	0	0.3519	0.3576	304.667	0.159538
130230146	2	2	216	A	0.287037	G	0.712963	0.287	0	0.3519	0.3255	195.907	0.018529
130231103	2	2	216	T	0.444444	C	0.555556	0.4444	0	0.4074	0.3719	68.463	0.272202
130231123	2	2	216	A	0.388889	G	0.611111	0.3889	0	0.3889	0.3624	64.2685	0.0733935
130232268	2	2	216	C	0.287037	T	0.712963	0.287	0	0.3148	0.3255	369.639	0.0856237
130233426	2	2	212	G	0.915094	A	0.0849057	0.08491	0.1111	0.1296	0.1581	33.4149	0
130378942	2	2	208	C	0.442308	T	0.557692	0.4423	0	0.2593	0.3716	150	0
130673434	2	2	216	A	0.537037	G	0.462963	0.463	0	0.3704	0.3736	402.935	0.391978
131091140	2	2	216	C	0.574074	T	0.425926	0.4259	0	0.4259	0.3694	317.796	0.281758
131522871	2	2	216	C	0.819444	G	0.180556	0.1806	0	0.25	0.2522	330.62	0.246135
131733599	2	2	216	C	0.648148	T	0.351852	0.3519	0	0.3519	0.3521	127.972	0.222723
131914947	2	2	216	T	0.768519	C	0.231481	0.2315	0	0.2037	0.2925	288.426	0.273159
132050112	2	2	216	T	0.324074	C	0.675926	0.3241	0	0.3519	0.3421	300.148	0.121035
132344222	2	2	216	G	0.513889	A	0.486111	0.4861	0	0.3611	0.3748	317.991	0.111669
132744385	2	2	122	T	1	C	0	0	0	0	0	6.3607	0
132873448	2	2	216	G	0.648148	C	0.351852	0.3519	0	0.4444	0.3521	126.472	0.247983
133108326	2	2	216	T	0.708333	A	0.291667	0.2917	0	0.3981	0.3278	191.796	0.178659
133204260	2	2	208	T	0.475962	C	0.524038	0.476	0	0.3426	0.3744	211.462	0
133466223	2	2	216	C	0.685185	G	0.314815	0.3148	0	0.3889	0.3383	158.102	0.00356882
133590573	2	2	210	C	0.533333	T	0.466667	0.4667	0	0.4444	0.3739	175.419	0
134173413	2	2	216	C	0.615741	T	0.384259	0.3843	0	0.4907	0.3613	167.324	0.0875587
134580723	2	2	216	A	0.675926	G	0.324074	0.3241	0	0.3333	0.3421	144.824	0.360339
134834930	2	2	216	A	0.523148	G	0.476852	0.4769	0	0.3981	0.3745	235.296	0.011617
135125536	2	2	216	G	0.537037	A	0.462963	0.463	0	0.463	0.3736	358.278	0.12683
135239824	2	2	216	A	0.287037	G	0.712963	0.287	0	0.4259	0.3255	141.88	-0.00847492
135407165	2	2	216	C	0.532407	A	0.467593	0.4676	0	0.4722	0.3739	161.046	0.193054
135610830	2	2	216	T	0.75463	G	0.24537	0.2454	0	0.3056	0.3018	412.778	-0.00234448
808902	3	2	216	T	0.662037	C	0.337963	0.338	0	0.4907	0.3474	166.407	-0.007985
1177907	3	2	216	C	0.777778	T	0.222222	0.2222	0	0.2222	0.2859	250.972	0.29365
1587898	3	2	216	C	0.425926	T	0.574074	0.4259	0	0.5185	0.3694	271.667	0.0284715
1991555	3	2	202	T	0.910891	C	0.0891089	0.08911	0	0.1481	0.1491	66.9505	0
2091879	3	2	216	G	0.782407	A	0.217593	0.2176	0	0.3611	0.2825	246.574	0.0103016
2511470	3	2	216	G	0.412037	A	0.587963	0.412	0	0.3426	0.3671	53.9074	-0.0103857
2797051	3	2	216	A	0.351852	G	0.648148	0.3519	0	0.4259	0.3521	257.713	0.00532182
3077766	3	2	212	C	0.575472	T	0.424528	0.4245	0	0.4815	0.3692	181.972	0
3168468	3	2	216	C	0.958333	T	0.0416667	0.04167	0.1111	0.0278	0.0854	136.885	0.0743189
3427617	3	2	216	T	0.787037	C	0.212963	0.213	0.1111	0.2407	0.298	271.573	0.0529907
3695029	3	2	216	G	0.787037	A	0.212963	0.213	0	0.3333	0.2791	175.75	0.000717536
3881942	3	2	216	C	0.907407	T	0.0925926	0.09259	0	0.1852	0.1766	214.602	0.0442266
4134967	3	2	216	T	0.291667	C	0.708333	0.2917	0	0.3981	0.3278	62.0926	8.74549e-05
4536263	3	2	216	T	0.828704	C	0.171296	0.1713	0	0.213	0.2436	87.1481	0.147745
4645129	3	2	216	G	0.486111	A	0.513889	0.4861	0	0.4352	0.3748	105.148	0.00439365
4950943	3	2	216	G	0.328704	A	0.671296	0.3287	0	0.3056	0.3439	75.6481	-0.00851891
5037142	3	2	216	C	0.638889	T	0.361111	0.3611	0	0.463	0.355	124.343	0.0213405
5445560	3	2	216	T	0.796296	C	0.203704	0.2037	0	0.3148	0.2718	237.528	-0.00979651
5846406	3	2	216	A	0.74537	G	0.25463	0.2546	0	0.3611	0.3075	407.769	0.0126462
6061974	3	2	216	G	0.847222	A	0.152778	0.1528	0	0.25	0.2254	79.7778	0.225803
6388513	3	2	216	C	0.796296	T	0.203704	0.2037	0	0.3333	0.2718	192.352	-0.00925325
6654542	3	2	216	T	0.189815	C	0.810185	0.1898	0	0.1759	0.2603	243.12	0.0325278
6950075	3	2	216	G	0.458333	A	0.541667	0.4583	0	0.5093	0.3733	275.25	0.0344206
7174305	3	2	216	G	0.361111	C	0.638889	0.3611	0	0.4259	0.355	442.417	0.176679
7190954	3	2	216	A	0.648148	G	0.351852	0.3519	0	0.4444	0.3521	125.389	0.160482
7229497	3	2	216	T	0.384259	C	0.615741	0.3843	0	0.3796	0.3613	233.148	0.0393859
7601095	3	2	216	A	0.287037	G	0.712963	0.287	0	0.2778	0.3255	376.269	0.162289
7796648	3	2	216	G	0.453704	A	0.546296	0.4537	0	0.4444	0.3728	254.065	0.0195652
8235437	3	2	216	G	0.296296	A	0.703704	0.2963	0	0.4259	0.3301	384.509	-0.00852628
8547869	3	2	216	T	0.925926	G	0.0740741	0.07407	0.1111	0.0185	0.1411	319.198	0.143934
8946661	3	2	216	C	0.800926	A	0.199074	0.1991	0	0.3241	0.2681	166.75	0.00421171
9180868	3	2	216	G	0.490741	A	0.509259	0.4907	0	0.3889	0.3749	446.843	-0.00487268
9500007	3	2	216	G	0.606481	A	0.393519	0.3935	0	0.3611	0.3634	132.815	-0.00744132
9919709	3	2	216	A	0.564815	T	0.435185	0.4352	0	0.3519	0.3708	163.463	0.108577
10121706	3	2	216	C	0.615741	T	0.384259	0.3843	0	0.3611	0.3613	339.306	0.0652528
10284529	3	2	216	T	0.62037	G	0.37963	0.3796	0	0.4074	0.3601	245.537	-0.00311483
10714383	3	2	216	A	0.99537	G	0.00462963	0.00463	0.1111	0.0093	0.0104	445.375	-0.000429971
10804489	3	2	216	T	0.680556	C	0.319444	0.3194	0	0.287	0.3403	286.065	0.0191499
11156601	3	2	216	G	0.944444	A	0.0555556	0.05556	0.1111	0.037	0.1103	311.323	0.105082
11170346	3	2	216	T	0.805556	A	0.194444	0.1944	0	0.1852	0.2642	450.806	0.327956
11170355	3	2	216	G	0.805556	A	0.194444	0.1944	0	0.1852	0.2642	444.296	0.327956
11605871	3	2	216	C	0.824074	T	0.175926	0.1759	0	0.1852	0.2479	299.685	0.294917
11868526	3	2	216	G	0.768519	A	0.231481	0.2315	0	0.2963	0.2925	249.843	-0.00828495
12082015	3	2	216	G	0.615741	A	0.384259	0.3843	0	0.4537	0.3613	289.065	0.0330148
12482429	3	1	216	G	1			0	0	0	0	81.9815	0
12649735	3	2	216	C	0.712963	G	0.287037	0.287	0	0.2778	0.3255	188	0.190053
12974958	3	2	216	C	0.425926	T	0.574074	0.4259	0	0.3519	0.3694	375.472	0.0202099
13346042	3	2	216	G	0.740741	C	0.259259	0.2593	0	0.3333	0.3104	353.241	0.102449
13586000	3	2	216	G	0.662037	C	0.337963	0.338	0	0.3241	0.3474	337.25	0.195975
13926925	3	2	216	G	0.935185	A	0.0648148	0.06481	0.1111	0.037	0.126	327.844	0.125103
14380505	3	2	216	A	0.574074	C	0.425926	0.4259	0	0.3889	0.3694	243.741	-0.00927257
14792698	3	2	216	A	0.513889	G	0.486111	0.4861	0	0.4537	0.3748	132.907	0.0533607
15220594	3	2	216	C	0.935185	T	0.0648148	0.06481	0.1111	0.037	0.126	205.052	0.125103
15257724	3	2	216	T	0.976852	C	0.0231481	0.02315	0.1111	0.0463	0.0513	279.625	0.0404646
15418136	3	2	216	C	0.416667	A	0.583333	0.4167	0	0.4444	0.368	343.102	0.0169873
15687357	3	2	216	G	0.981481	A	0.0185185	0.01852	0.1111	0.037	0.0412	102.844	0.0302345
16087358	3	2	216	C	0.962963	T	0.037037	0.03704	0.1111	0.0741	0.0817	216.75	0.041022
16273383	3	2	216	T	0.287037	C	0.712963	0.287	0	0.2963	0.3255	397.417	0.121734
16514056	3	2	216	G	0.976852	A	0.0231481	0.02315	0.1111	0.0093	0.0494	270.26	0.0319414
16768240	3	2	216	T	0.717593	C	0.282407	0.2824	0	0.3426	0.3232	268.019	0.278609
16985380	3	2	216	G	0.611111	A	0.388889	0.3889	0	0.4815	0.3624	219.593	0.147357
17218203	3	2	216	G	0.430556	T	0.569444	0.4306	0	0.4167	0.3701	155.222	0.245981
17523321	3	2	216	C	0.782407	T	0.217593	0.2176	0	0.3611	0.2825	161.259	-0.00883088
17785557	3	2	216	G	0.467593	T	0.532407	0.4676	0	0.5278	0.3739	27.037	0.02699
17907595	3	2	216	C	0.763889	T	0.236111	0.2361	0	0.3426	0.2957	169.111	-0.00997579
18125836	3	2	216	T	0.25	G	0.75	0.25	0	0.3704	0.3047	97.4352	-0.00375259
18300231	3	2	216	C	0.842593	T	0.157407	0.1574	0	0.2407	0.2301	399.935	0.101589
18475228	3	2	216	T	0.347222	G	0.652778	0.3472	0	0.3426	0.3506	276.741	-0.00496002
18714210	3	2	216	A	0.453704	G	0.546296	0.4537	0	0.463	0.3728	285.926	0.251824
19142702	3	2	216	A	0.365741	G	0.634259	0.3657	0	0.3796	0.3563	278.481	0.170101
19378481	3	2	216	A	0.638889	G	0.361111	0.3611	0	0.4074	0.355	338.917	0.0548152
19500037	3	2	216	G	0.777778	T	0.222222	0.2222	0	0.3889	0.2859	216.713	0.0252574
19588558	3	2	216	G	0.791667	A	0.208333	0.2083	0	0.3241	0.2754	233.565	0.0476526
19738183	3	2	216	T	0.634259	C	0.365741	0.3657	0	0.3981	0.3563	344.917	0.00224073
19951416	3	2	216	C	0.472222	G	0.527778	0.4722	0	0.3704	0.3742	375.435	0.0295535
20026326	3	2	216	C	0.703704	T	0.296296	0.2963	0	0.3889	0.3301	135.12	0.0310191
20400112	3	2	216	A	0.712963	G	0.287037	0.287	0	0.3519	0.3255	182.12	0.0447506
20727527	3	2	216	G	0.925926	T	0.0740741	0.07407	0.1111	0	0.1411	195.438	0.142599
21038089	3	2	198	G	0.80303	A	0.19697	0.197	0	0.2685	0.2663	186.667	0
21205578	3	2	216	A	0.513889	G	0.486111	0.4861	0	0.4167	0.3748	152.306	0.00404358
21255247	3	2	216	G	0.0833333	A	0.916667	0.08333	0	0.1667	0.1597	242.417	0.00215963
21655317	3	2	216	G	0.986111	A	0.0138889	0.01389	0.1111	0.0278	0.031	411.531	0.0200088
21955442	3	2	216	A	0.856481	T	0.143519	0.1435	0	0.213	0.2156	303.972	0.00265045
22355516	3	3	216	T	0.0324074	A/C	0.884259/0.0833333	0.0833	0	0.0278	0.0679	208.833	0.18538
22441265	3	2	216	A	0.666667	G	0.333333	0.3333	0	0.3889	0.3457	385.463	0.233249
22798665	3	2	216	T	0.648148	G	0.351852	0.3519	0	0.4074	0.3521	143.898	0.121313
22911430	3	2	216	A	0.453704	T	0.546296	0.4537	0	0.4815	0.3728	301.722	0.0299684
23151610	3	2	216	A	0.523148	G	0.476852	0.4769	0	0.3611	0.3745	33.5185	0.230984
23152201	3	2	216	A	0.541667	G	0.458333	0.4583	0	0.4537	0.3733	97.9352	0.155416
23552267	3	2	216	T	0.722222	C	0.277778	0.2778	0	0.3333	0.3208	172.167	0.164792
23641124	3	2	216	A	0.712963	G	0.287037	0.287	0	0.2407	0.3255	423.343	0.120529
24000304	3	2	216	A	0.388889	G	0.611111	0.3889	0	0.4259	0.3624	309.944	-0.0104959
24349129	3	2	216	T	0.361111	C	0.638889	0.3611	0	0.3889	0.355	199.167	0.264391
24712166	3	2	216	G	0.861111	A	0.138889	0.1389	0	0.2222	0.2106	302.917	-0.00015172
25199453	3	2	216	T	0.680556	C	0.319444	0.3194	0	0.3611	0.3403	192.676	0.0247259
25412830	3	2	216	T	0.680556	C	0.319444	0.3194	0	0.3611	0.3403	155.722	0.0247259
25847230	3	2	216	A	0.574074	C	0.425926	0.4259	0	0.3889	0.3694	289.167	0.15332
26050045	3	2	216	G	0.773148	C	0.226852	0.2269	0	0.1944	0.2893	447.407	0.386643
26165454	3	2	216	C	0.75463	T	0.24537	0.2454	0	0.25	0.3018	313.361	0.421518
26271521	3	2	216	A	0.740741	G	0.259259	0.2593	0	0.2778	0.3104	282.157	0.364441
26490407	3	2	216	C	0.805556	G	0.194444	0.1944	0	0.2037	0.2642	258.324	0.328422
26800647	3	2	216	T	0.824074	C	0.175926	0.1759	0	0.2037	0.2479	344.981	0.295431
26940095	3	2	216	G	0.449074	A	0.550926	0.4491	0	0.3426	0.3724	104.509	0.40197
27064271	3	2	216	C	0.842593	A	0.157407	0.1574	0	0.2037	0.2301	121.241	0.232503
27139649	3	2	216	G	0.481481	A	0.518519	0.4815	0	0.3889	0.3747	246.111	0.15853
27147015	3	2	216	T	0.481481	G	0.518519	0.4815	0	0.3889	0.3747	442.074	0.15853
27351243	3	2	202	T	0.420792	C	0.579208	0.4208	0	0.3241	0.3686	294.426	0
27598285	3	2	216	G	0.685185	A	0.314815	0.3148	0	0.2963	0.3383	315.667	0.315833
27676980	3	2	216	C	0.574074	G	0.425926	0.4259	0	0.3333	0.3694	329.407	0.192354
28074824	3	2	216	T	0.986111	C	0.0138889	0.01389	0.1111	0.0278	0.031	270.188	0.0200088
28155432	3	1	216	G	1			0	0	0	0	80.5741	0
28555507	3	2	216	A	0.25463	T	0.74537	0.2546	0	0.287	0.3075	127.37	0.304342
28596763	3	2	216	C	0.62963	T	0.37037	0.3704	0	0.4444	0.3576	90.2407	0.283946
29077015	3	2	216	A	0.689815	C	0.310185	0.3102	0	0.4352	0.3364	207.713	0.00131534
29456425	3	2	216	T	0.606481	C	0.393519	0.3935	0	0.3796	0.3634	132.768	0.151068
29856511	3	2	216	G	0.333333	A	0.666667	0.3333	0	0.3889	0.3457	151.722	0.0921915
29946299	3	2	216	T	0.759259	C	0.240741	0.2407	0	0.2407	0.2987	319.056	0.0390682
30156943	3	2	216	G	0.759259	A	0.240741	0.2407	0	0.3704	0.2987	224.37	0.0596244
30337471	3	2	216	A	0.689815	G	0.310185	0.3102	0	0.287	0.3364	284.815	0.23825
30793064	3	2	216	T	0.481481	G	0.518519	0.4815	0	0.463	0.3747	424	-0.00787678
30929990	3	2	216	A	0.847222	C	0.152778	0.1528	0	0.287	0.2254	248.472	0.0390983
31330253	3	2	216	C	0.824074	G	0.175926	0.1759	0	0.2963	0.2479	270.333	0.100572
31557150	3	2	216	A	0.342593	C	0.657407	0.3426	0	0.4074	0.349	180.009	-0.00523118
31706398	3	2	216	C	0.814815	A	0.185185	0.1852	0	0.2778	0.2563	205.296	0.0479331
31857774	3	2	216	C	0.458333	T	0.541667	0.4583	0	0.4167	0.3733	112.667	-0.000164384
32072070	3	2	216	T	0.763889	C	0.236111	0.2361	0	0.3796	0.2957	302.435	0.0696908
32545835	3	2	216	G	0.509259	A	0.490741	0.4907	0	0.4074	0.3749	239.787	0.0456543
32942587	3	2	216	C	0.638889	T	0.361111	0.3611	0	0.2778	0.355	319.648	0.460383
32958299	3	2	216	A	0.638889	G	0.361111	0.3611	0	0.2778	0.355	173.093	0.460383
33231089	3	2	216	C	0.523148	T	0.476852	0.4769	0	0.3426	0.3745	178.148	0.149188
33621759	3	2	216	A	0.685185	G	0.314815	0.3148	0	0.2778	0.3383	96.3426	0.444905
33630698	3	2	216	T	0.685185	C	0.314815	0.3148	0	0.2778	0.3383	98.6111	0.444905
33630699	3	2	216	C	0.685185	T	0.314815	0.3148	0	0.2778	0.3383	100.407	0.444905
33842407	3	2	216	G	0.634259	A	0.365741	0.3657	0	0.4167	0.3563	185.537	0.00725228
34150959	3	2	216	T	0.509259	C	0.490741	0.4907	0	0.4444	0.3749	245.13	0.117708
34446017	3	2	216	C	0.777778	T	0.222222	0.2222	0	0.3704	0.2859	285.593	-0.00821763
34717288	3	2	216	C	0.462963	A	0.537037	0.463	0	0.4444	0.3736	289.583	0.0534024
34961813	3	2	216	T	0.976852	C	0.0231481	0.02315	0.1111	0.0278	0.0494	259.948	0.036203
35387666	3	2	216	A	0.217593	G	0.782407	0.2176	0	0.3241	0.2825	285.148	-0.00986605
35775950	3	2	216	C	0.555556	A	0.444444	0.4444	0	0.3148	0.3719	142.185	0.248186
35963636	3	2	216	T	0.412037	C	0.587963	0.412	0	0.4352	0.3671	103.704	0.172965
36087650	3	2	216	A	0.435185	G	0.564815	0.4352	0	0.4259	0.3708	193.417	0.0934207
36146932	3	2	216	G	0.75	A	0.25	0.25	0	0.3148	0.3047	160.759	0.0879571
36570136	3	2	216	T	0.231481	C	0.768519	0.2315	0	0.2037	0.2925	366.602	-0.0107583
36694042	3	2	216	G	0.472222	A	0.527778	0.4722	0	0.463	0.3742	182.574	0.0127952
36957035	3	2	216	A	0.680556	G	0.319444	0.3194	0	0.3426	0.3403	129.593	0.184035
37331261	3	2	216	A	0.694444	G	0.305556	0.3056	0	0.3333	0.3344	294.157	0.0279085
37604480	3	2	216	T	0.259259	C	0.740741	0.2593	0	0.3519	0.3104	229.12	0.0680796
37747319	3	2	216	G	0.449074	T	0.550926	0.4491	0	0.3981	0.3724	305.75	0.0139923
38229834	3	2	216	G	0.962963	A	0.037037	0.03704	0.1111	0.037	0.0767	218.938	0.06585
38630385	3	2	216	T	0.472222	G	0.527778	0.4722	0	0.4259	0.3742	270.593	0.142303
38864064	3	2	216	C	0.986111	T	0.0138889	0.01389	0.1111	0.0278	0.031	405.281	0.0200088
39016615	3	2	216	T	0.541667	C	0.458333	0.4583	0	0.3611	0.3733	120.704	0.258202
39340060	3	2	216	C	0.435185	T	0.564815	0.4352	0	0.3333	0.3708	300.731	0.204114
39728863	3	2	216	G	0.768519	A	0.231481	0.2315	0	0.2778	0.2925	202.315	-0.0111359
40016495	3	2	216	T	0.175926	G	0.824074	0.1759	0	0.3148	0.2479	249.343	0.024258
40265544	3	2	216	T	0.837963	C	0.162037	0.162	0.1111	0.25	0.2537	235.198	0.0763959
40640735	3	2	216	C	0.240741	T	0.759259	0.2407	0	0.2963	0.2987	358.037	0.0918254
41041035	3	2	216	A	0.930556	G	0.0694444	0.06944	0.1111	0.1204	0.1336	138.5	-0.00576117
41102358	3	1	216	A	1			0	0	0	0	222.194	0
41102663	3	2	216	A	0.949074	T	0.0509259	0.05093	0.1111	0.0463	0.1022	310.625	0.096116
41103341	3	2	216	A	0.962963	G	0.037037	0.03704	0.1111	0.037	0.0767	403.521	0.06585
41103366	3	1	216	G	1			0	0	0	0	361.009	0
41103660	3	2	216	A	0.949074	G	0.0509259	0.05093	0.1111	0.0278	0.1022	207.688	0.0941766
41103661	3	2	216	T	0.967593	G	0.0324074	0.03241	0.1111	0.0278	0.0679	208.833	0.054847
41103668	3	2	216	C	0.967593	T	0.0324074	0.03241	0.1111	0.0278	0.0679	225.062	0.054847
41103673	3	2	216	A	0.949074	T	0.0509259	0.05093	0.1111	0.0278	0.1022	229.625	0.0941766
41108491	3	1	216	C	1			0	0	0	0	479.167	0
41108547	3	2	216	C	0.972222	T	0.0277778	0.02778	0.1111	0.037	0.0586	509.969	0.0471468
41108586	3	2	216	T	0.944444	C	0.0555556	0.05556	0.1111	0.037	0.1103	431.792	0.105082
41151034	3	2	216	G	0.949074	A	0.0509259	0.05093	0.1111	0.0463	0.1022	247.156	0.096116
41155691	3	2	216	G	0.935185	A	0.0648148	0.06481	0.1111	0.037	0.126	306.646	0.125103
41163010	3	2	216	T	0.990741	C	0.00925926	0.009259	0.1111	0.0185	0.0207	433.5	0.00978728
41163079	3	2	216	C	0.930556	T	0.0694444	0.06944	0.1111	0.0278	0.1336	228.583	0.134459
41180152	3	2	216	T	0.962963	C	0.037037	0.03704	0.1111	0.037	0.0767	442.75	0.06585
41180195	3	2	216	G	0.953704	A	0.0462963	0.0463	0.1111	0.037	0.0939	519.448	0.0852798
41180197	3	2	216	C	0.87037	T	0.12963	0.1296	0.1111	0.1111	0.2181	522.135	0.0843897
41180248	3	2	216	T	0.962963	C	0.037037	0.03704	0.1111	0.037	0.0767	488.479	0.06585
41180483	3	2	216	T	0.962963	C	0.037037	0.03704	0.1111	0.037	0.0767	330.844	0.06585
41180633	3	2	216	G	0.962963	A	0.037037	0.03704	0.1111	0.037	0.0767	513.469	0.06585
41180659	3	2	216	C	0.953704	T	0.0462963	0.0463	0.1111	0.037	0.0939	508.302	0.0852798
41180833	3	2	216	G	0.953704	A	0.0462963	0.0463	0.1111	0.037	0.0939	405.896	0.0852798
41482801	3	2	216	T	0.652778	A	0.347222	0.3472	0	0.3611	0.3506	253.824	0.0165453
41576288	3	2	216	G	0.458333	A	0.541667	0.4583	0	0.287	0.3733	213.232	0.238493
41911798	3	2	216	G	0.199074	C	0.800926	0.1991	0	0.25	0.2681	130.768	0.0841081
42311990	3	2	216	T	0.0740741	C	0.925926	0.07407	0	0.1296	0.1278	263.731	-0.00862483
42461106	3	2	216	C	0.726852	T	0.273148	0.2731	0	0.3056	0.3182	107.213	-0.0111831
42861182	3	2	216	C	0.398148	A	0.601852	0.3981	0	0.3889	0.3644	131.241	0.202298
42906674	3	1	216	A	1			0	0	0	0	341.028	0
43121162	3	2	216	G	0.851852	C	0.148148	0.1481	0	0.1852	0.2205	222.324	-0.0117254
43284804	3	2	216	C	0.851852	T	0.148148	0.1481	0	0.2407	0.2205	321.287	0.0869083
43444997	3	2	216	A	0.509259	G	0.490741	0.4907	0	0.3519	0.3749	411.583	-0.0117503
43602117	3	2	204	T	0.808824	C	0.191176	0.1912	0	0.1574	0.2615	210.039	0
43754679	3	2	216	C	0.384259	T	0.615741	0.3843	0	0.4167	0.3613	412.407	0.0526057
44154722	3	2	216	C	0.532407	T	0.467593	0.4676	0	0.4907	0.3739	328.852	-0.00400011
44508169	3	2	216	A	0.365741	C	0.634259	0.3657	0	0.3056	0.3563	229.991	0.00735364
44732032	3	2	216	G	0.50463	A	0.49537	0.4954	0	0.4537	0.375	264.796	0.147335
45137694	3	2	216	C	0.416667	T	0.583333	0.4167	0	0.2778	0.368	325.231	0.245011
45537759	3	2	216	G	0.962963	A	0.037037	0.03704	0.1111	0.0556	0.0767	233.812	0.00716701
45663866	3	2	216	G	0.722222	A	0.277778	0.2778	0	0.2407	0.3208	392.852	0.141532
45960313	3	2	216	C	0.143519	T	0.856481	0.1435	0	0.1944	0.2156	124	-0.00612426
46426237	3	2	216	G	0.62963	C	0.37037	0.3704	0	0.3889	0.3576	249.806	0.0722987
46826310	3	2	216	T	0.652778	C	0.347222	0.3472	0	0.287	0.3506	248.833	0.111518
47177656	3	2	216	C	0.583333	A	0.416667	0.4167	0	0.4259	0.368	311.407	0.0367422
47323010	3	2	216	A	0.611111	G	0.388889	0.3889	0	0.3333	0.3624	179.926	-0.0114391
47740913	3	2	216	A	0.361111	G	0.638889	0.3611	0	0.2407	0.355	64.6296	0.314816
48008080	3	2	216	A	0.569444	C	0.430556	0.4306	0	0.4167	0.3701	218.435	0.194632
48278506	3	2	216	T	0.800926	C	0.199074	0.1991	0	0.3056	0.2681	131.194	0.253061
48466790	3	2	216	G	0.337963	A	0.662037	0.338	0	0.3426	0.3474	280.676	0.363103
48656401	3	2	216	A	0.953704	G	0.0462963	0.0463	0.1111	0.0556	0.0939	123.583	0.0874128
48694695	3	2	216	C	0.962963	A	0.037037	0.03704	0.1111	0.037	0.0767	233.646	0.06585
49096641	3	2	216	C	0.0138889	T	0.986111	0.01389	0	0.0278	0.0276	148.241	0.0142693
49504355	3	2	216	A	0.810185	C	0.189815	0.1898	0	0.287	0.2603	164.694	0.0906444
49743335	3	2	216	G	0.555556	T	0.444444	0.4444	0	0.3519	0.3719	193.185	0.367926
50119653	3	2	216	T	0.787037	G	0.212963	0.213	0	0.3519	0.2791	195.046	0.0542734
50251267	3	2	216	G	0.541667	A	0.458333	0.4583	0	0.3611	0.3733	207.12	0.0557057
50654615	3	2	216	G	0.453704	T	0.546296	0.4537	0	0.5	0.3728	110.065	0.0668201
51190527	3	2	216	C	0.356481	T	0.643519	0.3565	0	0.3611	0.3536	349.278	0.0927455
51410575	3	2	216	C	0.722222	T	0.277778	0.2778	0	0.2963	0.3208	128.398	0.346454
51662752	3	2	216	G	0.800926	C	0.199074	0.1991	0	0.2685	0.2681	274.287	0.0349619
51937039	3	2	216	G	0.527778	A	0.472222	0.4722	0	0.5	0.3742	313.898	-0.00188804
52462405	3	2	216	T	0.800926	C	0.199074	0.1991	0	0.3056	0.2681	264.019	0.0507874
52918403	3	2	216	C	0.787037	G	0.212963	0.213	0	0.3519	0.2791	283.148	-0.000385805
53224633	3	2	216	G	0.722222	A	0.277778	0.2778	0	0.3333	0.3208	166.694	0.0408916
53289363	3	2	216	T	0.439815	C	0.560185	0.4398	0	0.3611	0.3713	335.509	0.100863
53482463	3	2	216	A	0.351852	T	0.648148	0.3519	0	0.4074	0.3521	137.38	0.103546
53741839	3	2	216	C	0.597222	A	0.402778	0.4028	0	0.3426	0.3654	230.917	0.17068
54083984	3	2	216	A	0.393519	G	0.606481	0.3935	0	0.4352	0.3634	133	-0.00596763
54485059	3	2	216	T	0.143519	C	0.856481	0.1435	0	0.25	0.2156	170.88	0.0401015
54766632	3	2	216	G	0.726852	T	0.273148	0.2731	0	0.4167	0.3182	178.204	-0.00769642
54905662	3	2	216	C	0.416667	T	0.583333	0.4167	0	0.3889	0.368	217.611	-0.0109139
55364333	3	2	216	C	0.791667	T	0.208333	0.2083	0	0.1944	0.2754	376.287	0.0627773
55694770	3	2	216	C	0.509259	T	0.490741	0.4907	0	0.3704	0.3749	292.074	0.329675
55756973	3	2	216	G	0.185185	A	0.814815	0.1852	0	0.2963	0.2563	153.518	0.0652704
55987239	3	2	216	C	0.708333	T	0.291667	0.2917	0	0.3981	0.3278	221.435	0.0265902
56211068	3	2	216	C	0.143519	T	0.856481	0.1435	0	0.2315	0.2156	250.111	0.00336249
56511652	3	2	216	A	0.74537	T	0.25463	0.2546	0	0.3241	0.3075	187.944	0.096836
56911673	3	2	216	T	0.587963	C	0.412037	0.412	0	0.4167	0.3671	243.38	0.039195
57571450	3	2	216	G	0.824074	A	0.175926	0.1759	0	0.2407	0.2479	105.333	0.0685365
57628749	3	2	216	T	0.763889	C	0.236111	0.2361	0	0.287	0.2957	237.176	0.190968
58109387	3	2	216	G	0.847222	A	0.152778	0.1528	0	0.2685	0.2254	152.454	0.0384338
58294523	3	2	216	G	0.712963	A	0.287037	0.287	0	0.3333	0.3255	256.407	0.0860331
58695407	3	2	216	C	0.666667	T	0.333333	0.3333	0	0.4444	0.3457	371.407	0.128963
59095631	3	2	216	G	0.240741	A	0.759259	0.2407	0	0.3148	0.2987	263.556	0.0170938
59169462	3	2	216	C	0.657407	T	0.342593	0.3426	0	0.3704	0.349	174.407	-0.00601167
59498129	3	2	216	G	0.791667	A	0.208333	0.2083	0	0.3056	0.2754	302.815	-0.0100313
59933145	3	2	216	C	0.62037	G	0.37963	0.3796	0	0.4444	0.3601	109.056	-0.00419409
60082311	3	2	216	C	0.875	G	0.125	0.125	0	0.1944	0.1948	231.222	0.0938753
60153208	3	2	216	T	0.777778	C	0.222222	0.2222	0	0.3519	0.2859	122.731	-0.00147869
60553298	3	2	216	G	0.865741	A	0.134259	0.1343	0	0.2685	0.2506	200.417	-0.00288906
60783583	3	2	216	C	0.703704	T	0.296296	0.2963	0	0.2963	0.3301	121.426	0.0849344
61028634	3	2	216	T	0.50463	C	0.49537	0.4954	0	0.3796	0.375	67.2222	0.0386553
61429056	3	2	216	C	0.75463	T	0.24537	0.2454	0	0.2685	0.3018	204.685	0.0964829
61478306	3	2	216	A	0.476852	G	0.523148	0.4769	0	0.4537	0.3745	201.38	0.151135
61633574	3	2	200	A	0.86	G	0.14	0.14	0	0.2222	0.2118	227.86	0
61953544	3	2	216	C	0.574074	T	0.425926	0.4259	0	0.4259	0.3694	167.722	0.173597
62153797	3	2	216	A	0.606481	G	0.393519	0.3935	0	0.4167	0.3634	292.741	0.216129
62234152	3	2	216	A	0.689815	G	0.310185	0.3102	0	0.3796	0.3364	400.537	-0.00500507
62477532	3	2	216	A	0.527778	G	0.472222	0.4722	0	0.3333	0.3742	249.407	0.199828
62662759	3	2	216	A	0.476852	T	0.523148	0.4769	0	0.3611	0.3745	186.482	0.264922
62979762	3	2	212	G	0.773585	A	0.226415	0.2264	0	0.3519	0.2889	26.2642	0
63456195	3	2	216	C	0.773148	T	0.226852	0.2269	0	0.3241	0.2893	332.481	0.130207
63692771	3	2	216	C	0.356481	G	0.643519	0.3565	0	0.287	0.3536	194.676	0.11071
64007405	3	2	214	G	0.761682	A	0.238318	0.2383	0	0.3981	0.2971	284.673	0
64336067	3	2	216	T	0.736111	G	0.263889	0.2639	0	0.2315	0.313	278.88	0.427345
64453575	3	2	216	C	0.347222	T	0.652778	0.3472	0	0.4722	0.3506	220.806	0.115161
64472927	3	2	216	G	0.439815	C	0.560185	0.4398	0	0.3241	0.3713	245.056	0.381415
64937961	3	2	216	A	0.712963	G	0.287037	0.287	0	0.3519	0.3255	342.278	-0.00782978
65338127	3	2	216	A	0.717593	G	0.282407	0.2824	0	0.3241	0.3232	236.389	-0.00989273
65379117	3	2	216	A	0.62037	G	0.37963	0.3796	0	0.3519	0.3601	263.593	0.209884
65724952	3	2	216	T	0.462963	C	0.537037	0.463	0	0.4815	0.3736	410.361	0.00532299
65771967	3	2	216	T	0.657407	C	0.342593	0.3426	0	0.463	0.349	248.926	0.141931
66126924	3	2	216	C	0.333333	T	0.666667	0.3333	0	0.3704	0.3457	161.343	0.0203617
66625843	3	2	216	C	0.675926	T	0.324074	0.3241	0	0.5	0.3421	232.926	0.00317172
66741233	3	2	216	G	0.833333	T	0.166667	0.1667	0	0.1667	0.2392	169.852	0.247876
66824921	3	2	216	C	0.592593	T	0.407407	0.4074	0	0.3333	0.3663	279.176	0.0129864
67101510	3	2	200	A	0.66	C	0.34	0.34	0	0.3704	0.3481	109.85	0
67292981	3	2	216	C	0.657407	G	0.342593	0.3426	0	0.3519	0.349	310.546	0.180362
67600104	3	2	216	G	0.486111	C	0.513889	0.4861	0	0.4352	0.3748	215.5	0.0175324
68000247	3	2	216	C	0.87037	T	0.12963	0.1296	0	0.2037	0.2002	171.741	0.0498939
68283059	3	2	216	C	0.319444	T	0.680556	0.3194	0	0.3241	0.3403	101.157	0.0618402
68409087	3	2	216	T	0.680556	C	0.319444	0.3194	0	0.3426	0.3403	389.13	0.0482258
68487420	3	2	198	A	0.570707	G	0.429293	0.4293	0	0.3611	0.37	51.5657	0
68675058	3	2	216	A	0.208333	G	0.791667	0.2083	0	0.287	0.2754	250.648	0.142176
68764804	3	2	216	A	0.587963	T	0.412037	0.412	0	0.3611	0.3671	168.824	0.147346
68907312	3	2	216	G	0.458333	C	0.541667	0.4583	0	0.3611	0.3733	259.139	0.218073
69329754	3	2	216	C	0.430556	T	0.569444	0.4306	0	0.3981	0.3701	282.111	0.173929
69730021	3	2	216	C	0.75	T	0.25	0.25	0	0.3889	0.3047	399.056	0.0299253
69989322	3	2	210	A	0.528571	G	0.471429	0.4714	0	0.3241	0.3742	55.781	0
70139174	3	2	216	G	0.810185	A	0.189815	0.1898	0	0.3056	0.2603	234.787	-0.00663056
70252883	3	2	216	A	0.833333	C	0.166667	0.1667	0	0.2778	0.2392	216.407	0.0178508
70653020	3	2	216	C	0.087963	G	0.912037	0.08796	0	0.1389	0.1476	185.056	0.0177221
70753540	3	2	216	G	0.763889	A	0.236111	0.2361	0	0.3611	0.2957	311.602	0.105269
71019340	3	2	216	A	0.111111	G	0.888889	0.1111	0	0.2037	0.178	265.824	-0.0091968
71358174	3	2	216	A	0.726852	C	0.273148	0.2731	0	0.3241	0.3182	270.769	0.0128545
71692326	3	2	216	G	0.555556	A	0.444444	0.4444	0	0.4259	0.3719	176.796	0.0944192
71896800	3	2	216	A	0.259259	G	0.740741	0.2593	0	0.4074	0.3104	197.537	0.00288001
72297347	3	2	216	A	0.194444	T	0.805556	0.1944	0	0.2407	0.2642	175.426	0.212697
72511169	3	2	216	T	0.569444	C	0.430556	0.4306	0	0.3611	0.3701	278.213	0.267509
72754406	3	2	216	T	0.513889	G	0.486111	0.4861	0	0.4167	0.3748	231.241	0.130154
72987843	3	2	216	T	0.847222	C	0.152778	0.1528	0	0.25	0.2254	347.593	0.0234013
73137497	3	2	216	C	0.513889	T	0.486111	0.4861	0	0.3426	0.3748	316.546	0.342279
73205703	3	2	216	A	0.787037	G	0.212963	0.213	0	0.2222	0.2791	202.435	0.0852794
73613013	3	2	216	A	0.736111	G	0.263889	0.2639	0	0.3981	0.313	142.204	0.0042071
74006063	3	2	216	G	0.62037	A	0.37963	0.3796	0	0.3889	0.3601	308.963	0.0882885
74176410	3	2	216	T	0.407407	C	0.592593	0.4074	0	0.4444	0.3663	277.639	0.107702
74577197	3	2	200	C	0.485	A	0.515	0.485	0	0.4907	0.3748	155.59	0
74867864	3	2	216	T	0.453704	C	0.546296	0.4537	0	0.4815	0.3728	97.6481	0.0798474
75227250	3	2	216	G	0.925926	A	0.0740741	0.07407	0	0.1481	0.1427	389.565	0.118536
75668315	3	1	200	G	1			0	0	0	0	15.73	0
75775847	3	2	216	G	0.611111	A	0.388889	0.3889	0	0.3333	0.3624	365.102	0.0723287
76264286	3	2	216	C	0.731481	T	0.268519	0.2685	0	0.2778	0.3157	268.991	-0.00974514
76664406	3	2	216	T	0.893519	C	0.106481	0.1065	0	0.0463	0.1722	142.732	0.140721
76987187	3	2	216	A	0.560185	G	0.439815	0.4398	0	0.4352	0.3713	190.954	0.0573937
77341447	3	2	216	A	0.652778	G	0.347222	0.3472	0	0.287	0.3506	299.676	0.306305
77487093	3	2	216	A	0.425926	G	0.574074	0.4259	0	0.5	0.3694	322.185	0.146153
77613785	3	2	216	G	0.907407	A	0.0925926	0.09259	0	0.1481	0.1539	278.944	0.0421849
78010838	3	2	216	T	0.657407	C	0.342593	0.3426	0	0.2963	0.349	335.056	0.119743
78370509	3	2	214	G	0.733645	A	0.266355	0.2664	0	0.3611	0.3145	258.271	0
78684390	3	2	216	C	0.759259	T	0.240741	0.2407	0	0.2778	0.2987	80.5648	0.00843413
79084405	3	2	216	T	0.671296	C	0.328704	0.3287	0	0.4907	0.3439	234.444	0.00567473
79318844	3	2	216	C	0.291667	T	0.708333	0.2917	0	0.3611	0.3278	136.889	0.0482151
79884733	3	2	216	A	0.37037	C	0.62963	0.3704	0	0.3333	0.3576	209.426	0.103352
80063218	3	2	216	A	0.509259	G	0.490741	0.4907	0	0.463	0.3749	128.509	0.28478
80242137	3	2	216	C	0.583333	A	0.416667	0.4167	0	0.3333	0.368	59.287	0.453405
80642246	3	2	216	T	0.277778	C	0.722222	0.2778	0	0.4074	0.3208	275.315	0.0426025
81076123	3	2	216	G	0.518519	A	0.481481	0.4815	0	0.5556	0.3747	253.426	0.0711258
81417977	3	2	216	T	0.259259	C	0.740741	0.2593	0	0.3519	0.3104	199.306	-0.00849095
81818168	3	2	216	C	0.282407	T	0.717593	0.2824	0	0.4167	0.3232	272.157	0.0543841
82177185	3	2	216	T	0.62037	G	0.37963	0.3796	0	0.5	0.3601	268.861	0.114006
82665169	3	2	216	A	0.393519	G	0.606481	0.3935	0	0.4352	0.3634	142.296	0.0981513
82782822	3	2	216	A	0.402778	G	0.597222	0.4028	0	0.3796	0.3654	220.574	0.350211
82939354	3	2	216	G	0.731481	A	0.268519	0.2685	0	0.3889	0.3157	322.5	-0.009189
83197759	3	2	216	G	0.662037	T	0.337963	0.338	0	0.3796	0.3474	301.028	0.236449
83597879	3	2	216	C	0.666667	G	0.333333	0.3333	0	0.3519	0.3457	157.25	0.0233125
84142940	3	2	216	C	0.435185	T	0.564815	0.4352	0	0.3889	0.3708	257.843	-0.0114155
84678240	3	2	216	C	0.259259	A	0.740741	0.2593	0	0.4259	0.3104	101.75	0.0307628
84976261	3	2	216	T	0.611111	C	0.388889	0.3889	0	0.3333	0.3624	266.12	-0.00904159
85260552	3	2	216	A	0.509259	G	0.490741	0.4907	0	0.463	0.3749	213.093	0.139137
85317901	3	2	216	G	0.324074	A	0.675926	0.3241	0	0.3889	0.3421	152.102	0.226623
85596223	3	2	182	G	0.730769	T	0.269231	0.2692	0	0.0093	0.3161	97.5714	0
85947872	3	2	216	C	0.75	T	0.25	0.25	0	0.2778	0.3047	354.065	0.168835
86303600	3	2	216	G	0.583333	A	0.416667	0.4167	0	0.4259	0.368	214.185	-0.00486391
86426315	3	2	216	C	0.648148	T	0.351852	0.3519	0	0.3704	0.3521	242.713	-0.0110965
86619901	3	2	216	G	0.523148	A	0.476852	0.4769	0	0.4352	0.3745	265.852	-0.000898275
86926203	3	2	216	T	0.99537	G	0.00462963	0.00463	0.1111	0.0093	0.0104	210.312	-0.000429971
87246499	3	2	216	G	0.648148	A	0.351852	0.3519	0	0.5185	0.3521	282.509	-0.00651364
87413619	3	2	216	T	0.550926	C	0.449074	0.4491	0	0.2315	0.3724	75.25	0.21501
87670540	3	2	216	A	0.824074	G	0.175926	0.1759	0	0.2037	0.2479	371.269	-0.00857155
87894269	3	2	216	G	0.666667	A	0.333333	0.3333	0	0.3704	0.3457	301.731	0.0237021
88075378	3	2	216	T	0.407407	C	0.592593	0.4074	0	0.5	0.3663	374.056	-0.00646399
88221898	3	2	216	T	0.847222	C	0.152778	0.1528	0	0.25	0.2254	171.232	0.0377694
88416330	3	2	216	G	0.777778	T	0.222222	0.2222	0	0.2407	0.2859	137.417	0.294081
88864944	3	2	216	C	0.689815	T	0.310185	0.3102	0	0.213	0.3364	89.2778	0.190919
88907487	3	2	216	A	0.638889	G	0.361111	0.3611	0	0.463	0.355	209.389	-0.00800614
89191437	3	2	216	G	0.634259	A	0.365741	0.3657	0	0.3796	0.3563	174.074	0.0600919
89461026	3	2	216	A	0.546296	G	0.453704	0.4537	0	0.4074	0.3728	154.898	0.00291994
89708973	3	2	216	A	0.648148	G	0.351852	0.3519	0	0.4074	0.3521	152.926	0.087447
89905997	3	2	216	G	0.361111	A	0.638889	0.3611	0	0.5	0.355	280.833	0.086031
90022735	3	2	216	A	0.75463	G	0.24537	0.2454	0	0.3796	0.3018	319.407	0.0138994
90422861	3	2	216	G	0.921296	A	0.0787037	0.0787	0	0.1574	0.1512	439.213	0.0173111
90727783	3	2	216	T	0.532407	G	0.467593	0.4676	0	0.3611	0.3739	174.444	0.191148
91047527	3	2	216	C	0.231481	T	0.768519	0.2315	0	0.2963	0.2925	350.222	0.0460159
91283539	3	2	216	C	0.671296	T	0.328704	0.3287	0	0.3796	0.3439	228.62	0.139167
91335097	3	2	216	G	0.685185	A	0.314815	0.3148	0	0.3704	0.3383	143.028	-0.0108449
91391811	3	2	216	G	0.888889	A	0.111111	0.1111	0	0.1852	0.178	163.556	0.0955599
91589672	3	2	216	T	0.625	C	0.375	0.375	0	0.5093	0.3589	403.787	-0.00638541
91814877	3	2	202	G	0.950495	C	0.049505	0.0495	0.1111	0	0.1005	77.1348	0
92087782	3	2	216	T	0.685185	C	0.314815	0.3148	0	0.3889	0.3383	51.537	0.066167
92272592	3	1	216	C	1			0	0	0	0	266.056	0
92274358	3	1	216	A	1			0	0	0	0	127.907	0
92276871	3	2	216	A	0.541667	T	0.458333	0.4583	0	0.4167	0.3733	260.148	-0.00428876
92293245	3	1	216	T	1			0	0	0	0	161.324	0
92538013	3	1	216	G	1			0	0	0	0	184.157	0
92538023	3	2	216	C	0.902778	T	0.0972222	0.09722	0	0.1759	0.1601	196.796	-0.00513539
92538437	3	2	216	G	0.884259	T	0.115741	0.1157	0	0.213	0.1837	224.657	-0.00439449
92538511	3	1	216	C	1			0	0	0	0	216.611	0
92547736	3	2	216	C	0.972222	T	0.0277778	0.02778	0.1111	0.0556	0.0614	174.802	0.0506989
92593801	3	1	216	T	1			0	0	0	0	136.426	0
92919104	3	2	216	C	0.712963	T	0.287037	0.287	0	0.4074	0.3255	438.435	0.00507806
93230979	3	2	216	G	0.615741	A	0.384259	0.3843	0	0.3611	0.3613	281.157	0.101433
93403345	3	2	216	C	0.930556	T	0.0694444	0.06944	0	0.1389	0.134	342.907	-0.00870261
93548064	3	2	216	C	0.49537	A	0.50463	0.4954	0	0.3981	0.375	235.611	0.144633
93738064	3	2	216	G	0.611111	C	0.388889	0.3889	0	0.2778	0.3624	358.333	0.492933
94088187	3	2	216	G	0.62963	A	0.37037	0.3704	0	0.4444	0.3576	141.37	0.0111019
94520401	3	2	216	G	0.62963	A	0.37037	0.3704	0	0.3704	0.3576	238.074	0.380018
94567577	3	2	216	A	0.875	G	0.125	0.125	0	0.1574	0.1948	180.824	0.117495
94705796	3	2	214	C	0.457944	G	0.542056	0.4579	0	0.3889	0.3732	242.897	0
94996047	3	2	216	C	0.699074	T	0.300926	0.3009	0	0.4167	0.3322	335.676	0.195775
95084257	3	2	216	A	0.648148	G	0.351852	0.3519	0	0.4074	0.3521	334.907	0.269748
95298776	3	2	216	G	0.638889	A	0.361111	0.3611	0	0.3889	0.355	377.12	0.0415898
95553381	3	2	216	A	0.736111	C	0.263889	0.2639	0	0.3796	0.313	282.583	0.13045
95953590	3	2	216	T	0.351852	C	0.648148	0.3519	0	0.463	0.3521	191.778	0.00634321
96169274	3	2	216	C	0.421296	G	0.578704	0.4213	0	0.3981	0.3687	238.324	0.116652
96391426	3	2	216	G	0.486111	T	0.513889	0.4861	0	0.3611	0.3748	381.796	0.335991
96839380	3	2	216	G	0.990741	A	0.00925926	0.009259	0.1111	0.0185	0.0207	213.958	0.00978728
97004076	3	2	216	G	0.185185	A	0.814815	0.1852	0	0.2222	0.2563	184.213	0.0816644
97225140	3	2	216	C	0.814815	T	0.185185	0.1852	0	0.2963	0.2563	301.787	0.0209196
97621856	3	2	216	T	0.861111	C	0.138889	0.1389	0	0.2037	0.2106	253.194	0.0713313
97989470	3	2	216	C	0.268519	T	0.731481	0.2685	0	0.2963	0.3157	300.963	0.0539554
98431792	3	2	216	G	0.768519	A	0.231481	0.2315	0	0.3519	0.2925	308.87	0.0474591
98728045	3	2	216	A	0.643519	G	0.356481	0.3565	0	0.4722	0.3536	492.824	0.00263428
98807773	3	2	216	G	0.425926	A	0.574074	0.4259	0	0.3889	0.3694	405.62	0.0259965
98900451	3	2	216	T	0.606481	C	0.393519	0.3935	0	0.3981	0.3634	275.5	0.0814677
99020654	3	2	216	G	0.449074	A	0.550926	0.4491	0	0.4907	0.3724	153.528	0.139236
99423372	3	2	216	A	0.287037	G	0.712963	0.287	0	0.3519	0.3255	227.287	0.365458
99788899	3	2	216	G	0.625	A	0.375	0.375	0	0.3426	0.3589	126.028	0.268108
100055463	3	2	216	C	0.347222	G	0.652778	0.3472	0	0.4167	0.3506	395.667	0.0966864
100567945	3	2	216	C	0.574074	T	0.425926	0.4259	0	0.4259	0.3694	202.204	0.00539911
100710624	3	2	216	C	0.662037	T	0.337963	0.338	0	0.4167	0.3474	259.194	0.0377752
100948559	3	2	216	G	0.768519	A	0.231481	0.2315	0	0.3148	0.2925	174.213	0.0283049
101199451	3	2	216	C	0.703704	T	0.296296	0.2963	0	0.3519	0.3301	398.528	0.00224663
101469745	3	2	216	C	0.87037	G	0.12963	0.1296	0	0.1667	0.2002	481.083	0.0770639
101793084	3	2	216	A	0.513889	T	0.486111	0.4861	0	0.3241	0.3748	219.5	0.463135
102010776	3	2	216	C	0.939815	G	0.0601852	0.06019	0.1111	0.0278	0.1183	266.594	0.11425
102341198	3	2	216	A	0.662037	G	0.337963	0.338	0	0.4352	0.3474	134.083	-0.00916618
102888709	3	2	216	C	0.722222	G	0.277778	0.2778	0	0.3519	0.3208	159.389	0.029053
103076031	3	2	216	A	0.356481	G	0.643519	0.3565	0	0.3981	0.3536	195.528	0.128714
103377374	3	2	216	C	0.425926	A	0.574074	0.4259	0	0.3889	0.3694	170.889	-0.00777456
103591319	3	2	216	T	0.638889	G	0.361111	0.3611	0	0.4815	0.355	228.102	-0.000334661
103703632	3	2	216	C	0.634259	G	0.365741	0.3657	0	0.3611	0.3563	270.148	0.212138
104021277	3	2	216	G	0.962963	A	0.037037	0.03704	0.1111	0.037	0.0767	274.354	0.06585
104504508	3	2	216	C	0.75463	G	0.24537	0.2454	0	0.3241	0.3018	454.148	0.208655
104808313	3	2	216	G	0.458333	C	0.541667	0.4583	0	0.4352	0.3733	131.694	-0.00393502
105208776	3	2	216	C	0.916667	T	0.0833333	0.08333	0.1111	0	0.1556	76.0104	0.163162
105307477	3	2	216	T	0.824074	G	0.175926	0.1759	0	0.2222	0.2479	181.093	-0.00986021
105733864	3	2	216	T	0.615741	G	0.384259	0.3843	0	0.4537	0.3613	419.694	0.158144
105848907	3	2	216	T	0.444444	C	0.555556	0.4444	0	0.3889	0.3719	240.926	0.271897
105890407	3	2	216	A	0.930556	G	0.0694444	0.06944	0.1111	0.0278	0.1336	130.729	0.134459
106213379	3	2	216	C	0.722222	T	0.277778	0.2778	0	0.3704	0.3208	219.018	0.0779084
106595725	3	2	216	A	0.703704	G	0.296296	0.2963	0	0.3333	0.3301	217.037	0.305342
106735744	3	2	216	C	0.763889	T	0.236111	0.2361	0	0.287	0.2957	112.472	0.190968
106762963	3	2	216	C	0.74537	A	0.25463	0.2546	0	0.3241	0.3075	202.62	0.13434
107219055	3	2	216	C	0.490741	T	0.509259	0.4907	0	0.4074	0.3749	209.426	0.0219765
107220151	3	2	216	T	0.574074	C	0.425926	0.4259	0	0.4074	0.3694	212.139	0.17327
107283859	3	2	216	G	0.606481	T	0.393519	0.3935	0	0.4352	0.3634	338.815	0.307611
107580410	3	2	216	A	0.486111	G	0.513889	0.4861	0	0.3611	0.3748	222.167	0.22868
107836580	3	2	216	T	0.37037	C	0.62963	0.3704	0	0.4259	0.3576	271.861	-0.00906731
107964435	3	2	216	A	0.263889	G	0.736111	0.2639	0	0.3056	0.313	307.806	0.0575893
108302281	3	2	216	G	0.347222	T	0.652778	0.3472	0	0.4352	0.3506	170.852	0.00964893
108712860	3	2	216	C	0.416667	T	0.583333	0.4167	0	0.3704	0.368	111.185	0.292253
109114054	3	2	216	A	0.50463	G	0.49537	0.4954	0	0.3611	0.375	86.9815	0.314477
109402397	3	2	216	A	0.578704	G	0.421296	0.4213	0	0.4722	0.3687	316.62	0.0135983
109731997	3	2	216	A	0.759259	G	0.240741	0.2407	0	0.2407	0.2987	292.204	-0.000328614
109911176	3	2	216	A	0.578704	C	0.421296	0.4213	0	0.3981	0.3687	82.2685	0.0310424
110113306	3	2	216	T	0.777778	C	0.222222	0.2222	0	0.3333	0.2859	141.185	0.324148
110297221	3	2	216	G	0.652778	A	0.347222	0.3472	0	0.4167	0.3506	270.935	0.131435
110360411	3	2	216	C	0.75	A	0.25	0.25	0	0.3704	0.3047	192.917	-0.0093979
110612755	3	2	216	T	0.634259	C	0.365741	0.3657	0	0.5278	0.3563	220.204	-0.00562232
110884629	3	2	216	T	0.305556	C	0.694444	0.3056	0	0.4074	0.3344	246.546	0.0202292
111168618	3	2	216	G	0.694444	A	0.305556	0.3056	0	0.4259	0.3344	160.602	0.0195588
111277260	3	2	216	T	0.518519	G	0.481481	0.4815	0	0.4444	0.3747	273.213	0.220473
111487456	3	2	216	G	0.74537	T	0.25463	0.2546	0	0.3611	0.3075	21.6389	0.0799302
111853969	3	2	216	C	0.62963	T	0.37037	0.3704	0	0.3704	0.3576	192.815	0.192698
112118272	3	2	216	C	0.717593	T	0.282407	0.2824	0	0.3611	0.3232	233.065	0.356659
112277932	3	2	216	G	0.25	A	0.75	0.25	0	0.3148	0.3047	291.296	-0.00515836
112672038	3	2	216	A	0.268519	G	0.731481	0.2685	0	0.2593	0.3157	205.963	-0.0101932
112976988	3	2	216	G	0.763889	A	0.236111	0.2361	0	0.3611	0.2957	267.944	-0.00150735
113015015	3	2	216	A	0.708333	G	0.291667	0.2917	0	0.287	0.3278	261.37	0.0124331
113369772	3	2	216	A	0.731481	G	0.268519	0.2685	0	0.3704	0.3157	359.546	0.0556903
113588491	3	2	216	G	0.722222	A	0.277778	0.2778	0	0.2778	0.3208	268.13	0.103056
113931052	3	2	216	G	0.648148	A	0.351852	0.3519	0	0.3704	0.3521	295.602	0.245785
114287040	3	2	216	G	0.444444	A	0.555556	0.4444	0	0.3889	0.3719	189.944	0.274423
114479725	3	2	216	G	0.824074	A	0.175926	0.1759	0	0.2222	0.2479	258.259	0.156079
114611609	3	2	216	A	0.268519	G	0.731481	0.2685	0	0.3519	0.3157	391.694	0.0706269
114889855	3	2	216	A	0.180556	G	0.819444	0.1806	0	0.25	0.2522	242.213	0.00199994
115378813	3	2	216	G	0.62963	A	0.37037	0.3704	0	0.3519	0.3576	253.296	0.258986
115905852	3	2	216	A	0.694444	G	0.305556	0.3056	0	0.4444	0.3344	164.176	0.0860691
116278388	3	2	216	G	0.777778	A	0.222222	0.2222	0	0.3333	0.2859	247.093	0.0132485
116490327	3	2	216	C	0.314815	T	0.685185	0.3148	0	0.3148	0.3383	291.88	0.273971
116633209	3	2	216	T	0.768519	C	0.231481	0.2315	0	0.3704	0.2925	316.574	-0.0086597
116938788	3	2	216	C	0.49537	T	0.50463	0.4954	0	0.4537	0.375	294.222	0.184436
117115664	3	2	216	G	0.513889	A	0.486111	0.4861	0	0.3981	0.3748	344.676	0.0523365
117449961	3	2	216	A	0.759259	G	0.240741	0.2407	0	0.4074	0.2987	211.148	-0.00808743
117850090	3	2	216	G	0.439815	A	0.560185	0.4398	0	0.5648	0.3713	267.806	-0.00495905
118014703	3	2	216	A	0.361111	G	0.638889	0.3611	0	0.4259	0.355	238.676	-0.00996192
118172887	3	2	216	G	0.722222	C	0.277778	0.2778	0	0.3333	0.3208	106.398	0.0224776
118484682	3	2	216	C	0.305556	A	0.694444	0.3056	0	0.4259	0.3344	285.185	0.0206382
118884700	3	2	216	G	0.148148	C	0.851852	0.1481	0	0.1111	0.2205	228.574	0.242372
119119206	3	2	216	G	0.773148	T	0.226852	0.2269	0	0.3426	0.2893	482.87	0.0416761
119207474	3	2	216	A	0.712963	G	0.287037	0.287	0	0.2963	0.3255	451.778	0.0729393
119344847	3	2	216	G	0.314815	T	0.685185	0.3148	0	0.463	0.3383	191.63	0.137097
119758510	3	2	216	G	0.328704	A	0.671296	0.3287	0	0.3426	0.3439	234.796	0.26021
290426	4	2	216	G	0.287037	T	0.712963	0.287	0	0.4444	0.3255	147.046	-0.00759672
690672	4	2	216	C	0.949074	G	0.0509259	0.05093	0	0.1019	0.0992	213.241	0.0236006
767018	4	2	216	A	0.333333	G	0.666667	0.3333	0	0.3333	0.3457	149.167	-0.00756464
1023077	4	2	216	A	0.37963	G	0.62037	0.3796	0	0.3704	0.3601	108.824	0.0502037
1272376	4	2	216	C	0.680556	T	0.319444	0.3194	0	0.3611	0.3403	99.7963	-0.0110532
1490749	4	2	216	A	0.699074	G	0.300926	0.3009	0	0.287	0.3322	111.806	0.150447
1660320	4	2	216	A	0.509259	G	0.490741	0.4907	0	0.3148	0.3749	131.389	0.37648
1860750	4	2	216	G	0.337963	A	0.662037	0.338	0	0.4352	0.3474	137.63	0.0796779
2102251	4	2	216	C	0.689815	T	0.310185	0.3102	0	0.4167	0.3364	76.1574	-0.000261797
2503799	4	2	216	T	0.981481	G	0.0185185	0.01852	0.1111	0.037	0.0412	101.948	-0.0103977
2622136	4	2	216	T	0.615741	C	0.384259	0.3843	0	0.4167	0.3613	430.12	0.0104805
2953289	4	2	216	C	0.763889	T	0.236111	0.2361	0	0.2685	0.2957	28.0833	0.348411
3273740	4	2	216	G	0.550926	C	0.449074	0.4491	0	0.5093	0.3724	104.704	-0.00635569
3595889	4	2	216	T	0.546296	C	0.453704	0.4537	0	0.4074	0.3728	291.972	0.0188649
3878814	4	2	216	A	0.449074	C	0.550926	0.4491	0	0.3981	0.3724	299.833	0.307135
4018462	4	2	216	G	0.527778	A	0.472222	0.4722	0	0.463	0.3742	258.324	-0.00982363
4369972	4	2	216	G	0.810185	T	0.189815	0.1898	0	0.287	0.2603	219.287	0.111398
4590991	4	2	198	G	0.772727	A	0.227273	0.2273	0	0.1759	0.2896	246.404	0
4726485	4	2	216	C	0.324074	T	0.675926	0.3241	0	0.2407	0.3421	330.241	0.0464499
4976996	4	2	216	G	0.634259	A	0.365741	0.3657	0	0.4167	0.3563	330.574	0.131665
5248467	4	2	216	A	0.467593	G	0.532407	0.4676	0	0.3611	0.3739	162.5	0.241138
5648634	4	2	216	G	0.898148	A	0.101852	0.1019	0	0.1667	0.1663	139.268	0.10681
5734832	4	2	216	T	0.592593	C	0.407407	0.4074	0	0.3519	0.3663	159.926	0.103477
5903079	4	2	216	G	0.949074	A	0.0509259	0.05093	0.1111	0.0648	0.1022	358.604	0.0980555
5968395	4	2	216	C	0.550926	T	0.449074	0.4491	0	0.4167	0.3724	208.222	0.355184
6369198	4	2	216	C	0.75	T	0.25	0.25	0	0.4074	0.3047	132.75	-0.00657366
6409184	4	2	216	C	0.356481	A	0.643519	0.3565	0	0.3796	0.3536	321.907	0.258058
7485346	4	2	146	A	0.821918	G	0.178082	0.1781	0	0.0741	0.2499	5.7671	0
7879752	4	2	216	C	0.532407	T	0.467593	0.4676	0	0.4537	0.3739	199.463	0.116929
8009346	4	1	216	C	1			0	0	0	0	157.407	0
8403891	4	2	216	T	0.87963	C	0.12037	0.1204	0	0.2222	0.1894	252.389	0.139449
8826956	4	2	216	A	0.726852	G	0.273148	0.2731	0	0.4537	0.3182	244.333	-0.00811138
9351074	4	2	216	C	0.537037	T	0.462963	0.463	0	0.463	0.3736	151.982	-0.00211812
9470515	4	2	216	A	0.337963	T	0.662037	0.338	0	0.3426	0.3474	270.37	0.213085
9870553	4	2	216	A	0.273148	T	0.726852	0.2731	0	0.3426	0.3182	340.926	-0.00639115
9923368	4	2	216	T	0.703704	C	0.296296	0.2963	0	0.2963	0.3301	49.0648	-0.00900213
10052614	4	2	216	C	0.726852	T	0.273148	0.2731	0	0.1574	0.3182	229.518	-0.0124693
10220935	4	2	216	T	0.75	C	0.25	0.25	0	0.2778	0.3047	125.093	0.00696987
10621109	4	2	216	T	0.296296	C	0.703704	0.2963	0	0.4074	0.3301	156.759	0.031433
10682080	4	2	216	G	0.972222	A	0.0277778	0.02778	0.1111	0.037	0.0586	389.229	0.0471468
10843346	4	2	216	G	0.643519	A	0.356481	0.3565	0	0.3241	0.3536	158.861	-0.000420405
11017318	4	2	216	T	0.425926	G	0.574074	0.4259	0	0.2778	0.3694	187.065	0.472912
11125468	4	2	216	C	0.768519	T	0.231481	0.2315	0	0.2407	0.2925	285.852	0.0151578
11241496	4	2	216	A	0.810185	G	0.189815	0.1898	0	0.25	0.2603	251.333	0.0895567
11641522	4	2	198	T	0.883838	C	0.116162	0.1162	0	0.0278	0.1843	128.202	0
11873850	4	2	216	G	0.5	A	0.5	0.5	0	0.5185	0.375	258.028	0.0465668
12102823	4	2	216	C	0.726852	T	0.273148	0.2731	0	0.3426	0.3182	155.028	-0.00639115
12309686	4	2	216	A	0.773148	G	0.226852	0.2269	0	0.2685	0.2893	246.315	0.249262
12709845	4	2	212	A	0.537736	T	0.462264	0.4623	0	0.3519	0.3736	246.651	0
12768214	4	2	216	G	0.162037	A	0.837963	0.162	0	0.2685	0.2347	201.426	0.0681625
13064110	4	2	216	A	0.814815	G	0.185185	0.1852	0	0.2963	0.2563	208.926	0.126213
13323974	4	2	216	C	0.5	T	0.5	0.5	0	0.3148	0.375	203.074	0.172951
13693469	4	1	18	T	1			0	0	0	0	75.1111	0
14123680	4	2	216	T	0.532407	C	0.467593	0.4676	0	0.4907	0.3739	390.648	0.257618
14486154	4	2	216	T	0.722222	C	0.277778	0.2778	0	0.3148	0.3208	227.352	0.294578
14650582	4	2	216	G	0.648148	A	0.351852	0.3519	0	0.3704	0.3521	438.167	0.317146
14671592	4	2	216	C	0.74537	T	0.25463	0.2546	0	0.287	0.3075	206.75	0.328663
14957327	4	2	216	G	0.62037	A	0.37963	0.3796	0	0.5	0.3601	185.676	-0.00889965
15207660	4	2	216	G	0.847222	A	0.152778	0.1528	0	0.287	0.2254	75.8611	-0.00847988
15502854	4	2	198	G	0.520202	A	0.479798	0.4798	0	0.4537	0.3746	223.677	0
16042681	4	2	216	T	0.708333	C	0.291667	0.2917	0	0.2685	0.3278	212.768	0.0604567
16429450	4	2	216	C	0.37037	T	0.62963	0.3704	0	0.4259	0.3576	335.25	0.0140534
16620192	4	2	216	T	0.527778	C	0.472222	0.4722	0	0.3704	0.3742	242.898	0.0665732
16991557	4	2	216	T	0.402778	C	0.597222	0.4028	0	0.3981	0.3654	147.093	0.098112
17128385	4	2	216	T	0.606481	A	0.393519	0.3935	0	0.287	0.3634	250.259	-0.0117816
17388608	4	2	216	A	0.592593	T	0.407407	0.4074	0	0.4074	0.3663	254.185	0.0250433
17828878	4	2	216	G	0.523148	A	0.476852	0.4769	0	0.4167	0.3745	186.991	0.150486
17978477	4	2	216	C	0.731481	T	0.268519	0.2685	0	0.3889	0.3157	375.944	0.050802
18208723	4	2	216	C	0.712963	G	0.287037	0.287	0	0.3519	0.3255	170.435	-0.00374865
18633219	4	2	216	C	0.606481	G	0.393519	0.3935	0	0.4352	0.3634	310.037	-0.010216
18744030	4	2	216	C	0.467593	A	0.532407	0.4676	0	0.4352	0.3739	150.25	0.0131226
18885632	4	2	216	T	0.638889	C	0.361111	0.3611	0	0.4444	0.355	166.732	0.0231108
18996738	4	2	216	T	0.625	C	0.375	0.375	0	0.4352	0.3589	302.111	-0.00788759
19272628	4	2	216	A	0.277778	G	0.722222	0.2778	0	0.3889	0.3208	325.528	0.0783281
19645262	4	2	216	A	0.550926	C	0.449074	0.4491	0	0.4167	0.3724	188.139	-0.0102906
20000850	4	2	216	A	0.768519	G	0.231481	0.2315	0	0.3704	0.2925	196.806	-0.00902791
20238556	4	2	216	C	0.546296	T	0.453704	0.4537	0	0.3704	0.3728	338.907	-0.0103942
20444251	4	2	216	A	0.296296	G	0.703704	0.2963	0	0.4074	0.3301	113.296	0.07228
20805966	4	2	216	A	0.430556	G	0.569444	0.4306	0	0.3981	0.3701	201.972	0.00132286
20905643	4	2	216	G	0.837963	A	0.162037	0.162	0	0.25	0.2347	284.306	0.00916042
21305909	4	2	216	A	0.180556	G	0.819444	0.1806	0	0.1944	0.2522	412.722	0.0203846
21537625	4	2	216	A	0.518519	G	0.481481	0.4815	0	0.3704	0.3747	189.648	0.00434349
21967650	4	2	216	C	0.736111	T	0.263889	0.2639	0	0.3426	0.313	253.556	0.109901
22397951	4	2	216	T	0.99537	C	0.00462963	0.00463	0.1111	0.0093	0.0104	278.375	-0.000429971
22455196	4	2	216	C	0.805556	G	0.194444	0.1944	0	0.3519	0.2642	104.046	0.12078
23038350	4	2	216	C	0.787037	T	0.212963	0.213	0	0.3704	0.2791	268.944	0.0712115
23255461	4	2	216	A	0.643519	C	0.356481	0.3565	0	0.3426	0.3536	462.63	0.000752563
23467134	4	2	216	G	0.402778	A	0.597222	0.4028	0	0.3056	0.3654	434.537	0.27901
23610279	4	2	216	A	0.851852	G	0.148148	0.1481	0	0.2407	0.2205	436.306	0.18817
23746470	4	2	216	G	0.736111	A	0.263889	0.2639	0	0.3611	0.313	254.157	0.172754
23825552	4	1	212	C	1			0	0	0	0	84.7358	0
23977237	4	2	216	C	0.759259	G	0.240741	0.2407	0	0.2407	0.2987	309.009	0.198279
23977249	4	2	216	A	0.74537	T	0.25463	0.2546	0	0.25	0.3075	314.444	0.224081
24140756	4	2	216	C	0.699074	T	0.300926	0.3009	0	0.2315	0.3322	335.093	0.0451927
24222930	4	2	216	A	0.638889	G	0.361111	0.3611	0	0.3704	0.355	250.574	0.0681849
24415550	4	2	216	A	0.731481	C	0.268519	0.2685	0	0.2963	0.3157	302.083	0.355345
24522947	4	2	216	A	0.777778	G	0.222222	0.2222	0	0.3148	0.2859	171.861	0.268463
24777918	4	2	216	A	0.449074	G	0.550926	0.4491	0	0.4722	0.3724	216.768	-0.00349366
25232241	4	2	216	G	0.416667	A	0.583333	0.4167	0	0.5185	0.368	197.074	0.0103594
25595831	4	2	216	A	0.467593	C	0.532407	0.4676	0	0.4907	0.3739	305.565	-0.00629334
26126083	4	2	216	A	0.490741	G	0.509259	0.4907	0	0.3333	0.3749	289.194	0.101954
26367447	4	2	216	G	0.652778	C	0.347222	0.3472	0	0.3611	0.3506	267.713	0.283446
26495172	4	2	216	C	0.601852	T	0.398148	0.3981	0	0.3148	0.3644	509.602	0.267511
26576777	4	2	216	T	0.884259	C	0.115741	0.1157	0	0.2315	0.218	143.065	0.105193
26854796	4	2	216	C	0.509259	T	0.490741	0.4907	0	0.3333	0.3749	219.954	0.449723
27225484	4	2	216	A	0.763889	G	0.236111	0.2361	0	0.3981	0.2957	96.0926	-0.00780216
27668376	4	1	216	C	1			0	0	0	0	243.435	0
27668492	4	1	216	C	1			0	0	0	0	281.917	0
27682748	4	2	216	C	0.925926	T	0.0740741	0.07407	0.1111	0.0185	0.1411	278.604	0.143934
27682749	4	2	216	G	0.990741	C	0.00925926	0.009259	0.1111	0.0185	0.0207	280.167	0.00978728
27682763	4	2	216	G	0.990741	C	0.00925926	0.009259	0.1111	0.0185	0.0207	277.385	0.00978728
27683106	4	2	216	T	0.990741	C	0.00925926	0.009259	0.1111	0.0185	0.0207	511.917	0.00978728
27683137	4	2	216	A	0.925926	C	0.0740741	0.07407	0.1111	0.0185	0.1411	578.542	0.143934
27683158	4	2	216	T	0.990741	A	0.00925926	0.009259	0.1111	0.0185	0.0207	594.042	0.00978728
27683677	4	2	216	T	0.990741	C	0.00925926	0.009259	0.1111	0.0185	0.0207	253.771	0.00978728
27683684	4	2	216	C	0.990741	T	0.00925926	0.009259	0.1111	0.0185	0.0207	289.458	0.00978728
27702786	4	2	216	C	0.625	T	0.375	0.375	0	0.3981	0.3589	111.241	0.180818
28112278	4	2	216	T	0.634259	C	0.365741	0.3657	0	0.3796	0.3563	298.361	-0.0102238
28561051	4	2	216	C	0.62963	A	0.37037	0.3704	0	0.3333	0.3576	393.25	0.0513591
28961747	4	2	216	G	0.0509259	C	0.949074	0.05093	0	0.1019	0.0992	143.75	0.0788219
29008240	4	2	216	C	0.759259	T	0.240741	0.2407	0	0.3148	0.2987	287.537	0.111433
29214687	4	2	216	A	0.291667	G	0.708333	0.2917	0	0.3056	0.3278	320.185	0.0612782
29614705	4	2	206	A	0.786408	G	0.213592	0.2136	0	0.2222	0.2795	92.2427	0
29787668	4	2	216	T	0.787037	C	0.212963	0.213	0	0.3704	0.2791	194.982	0.0162026
30187689	4	2	216	G	0.833333	T	0.166667	0.1667	0	0.1667	0.2392	288.12	0.0590098
30230659	4	2	216	T	0.657407	C	0.342593	0.3426	0	0.3333	0.349	228.232	0.0722808
30429003	4	2	216	C	0.722222	T	0.277778	0.2778	0	0.2778	0.3208	172.713	0.173348
30891256	4	2	200	T	0.79	A	0.21	0.21	0	0.2778	0.2768	68.13	0
31031116	4	2	216	T	0.925926	C	0.0740741	0.07407	0	0.1481	0.1427	399.907	0.134737
31176931	4	2	216	G	0.49537	A	0.50463	0.4954	0	0.4537	0.375	131.324	0.0194993
31745104	4	2	216	T	0.462963	C	0.537037	0.463	0	0.3889	0.3736	337.481	0.0658107
32292976	4	2	216	C	0.643519	A	0.356481	0.3565	0	0.3056	0.3536	152.815	0.233748
32693089	4	2	216	T	0.810185	C	0.189815	0.1898	0.1111	0.1944	0.2794	200.74	0.135184
32846557	4	2	216	C	0.949074	T	0.0509259	0.05093	0.1111	0.0278	0.1022	205.562	0.0941766
32962429	4	2	204	C	0.421569	T	0.578431	0.4216	0	0.4259	0.3688	135.99	0
33362489	4	2	216	T	0.666667	C	0.333333	0.3333	0	0.5185	0.3457	218.787	-0.00651674
33464450	4	2	216	C	0.763889	A	0.236111	0.2361	0	0.3611	0.2957	211.278	0.192723
33864518	4	2	216	G	0.037037	A	0.962963	0.03704	0	0.0556	0.0687	259.259	0.0432574
34024284	4	2	216	C	0.888889	T	0.111111	0.1111	0	0.1852	0.178	303.028	0.0166312
34054451	4	2	216	G	0.444444	A	0.555556	0.4444	0	0.4259	0.3719	156.787	-0.00180009
34263958	4	2	216	T	0.694444	A	0.305556	0.3056	0	0.463	0.3344	269.889	0.103625
34664276	4	2	216	C	0.972222	T	0.0277778	0.02778	0	0.0556	0.0548	237.602	0.00139503
34849857	4	1	216	G	1			0	0	0	0	230.787	0
34901299	4	2	216	A	0.356481	G	0.643519	0.3565	0	0.3796	0.3536	310.389	0.128357
34932795	4	2	216	C	0.49537	A	0.50463	0.4954	0	0.4352	0.375	211.139	0.0100986
35333262	4	2	216	T	0.722222	C	0.277778	0.2778	0	0.4259	0.3208	116.167	0.0791675
35405396	4	2	216	T	0.578704	C	0.421296	0.4213	0	0.5093	0.3687	213.694	-0.0037674
35687951	4	2	216	C	0.689815	T	0.310185	0.3102	0	0.3056	0.3364	64.8981	-0.00748692
36087993	4	2	216	T	0.300926	C	0.699074	0.3009	0	0.3796	0.3322	400.759	0.265853
36416400	4	2	216	T	0.615741	A	0.384259	0.3843	0	0.4537	0.3613	207.287	0.158144
36520130	4	2	216	T	0.509259	G	0.490741	0.4907	0	0.4259	0.3749	328.556	0.0876109
36750806	4	2	216	G	0.50463	A	0.49537	0.4954	0	0.4907	0.375	308.713	0.0528151
37057396	4	2	216	C	0.680556	T	0.319444	0.3194	0	0.3796	0.3403	129.139	0.206808
37372147	4	2	216	C	0.648148	T	0.351852	0.3519	0	0.463	0.3521	470.509	0.0879505
37728246	4	2	216	A	0.592593	G	0.407407	0.4074	0	0.4259	0.3663	301.157	0.000601138
37991847	4	2	216	A	0.583333	G	0.416667	0.4167	0	0.3889	0.368	237.028	-0.0104284
38187378	4	2	216	A	0.569444	C	0.430556	0.4306	0	0.3426	0.3701	239.972	0.304382
38337130	4	2	216	C	0.328704	T	0.671296	0.3287	0	0.4352	0.3439	228.833	0.0504218
38479669	4	2	216	G	0.560185	A	0.439815	0.4398	0	0.3611	0.3713	325.315	0.215709
38629578	4	2	216	G	0.486111	T	0.513889	0.4861	0	0.3796	0.3748	335.611	0.124547
39165420	4	2	216	G	0.768519	T	0.231481	0.2315	0	0.2407	0.2925	280.731	0.396043
39429241	4	2	198	C	0.454545	T	0.545455	0.4545	0	0.3704	0.3729	287.909	0
39799350	4	2	216	A	0.777778	G	0.222222	0.2222	0	0.2778	0.2859	278.583	0.351288
39979092	4	2	216	T	0.24537	C	0.75463	0.2454	0	0.3056	0.3018	232.176	0.23301
40379349	4	2	216	A	0.898148	G	0.101852	0.1019	0.1111	0.1481	0.1823	277.688	0.03583
40671229	4	2	216	G	0.763889	A	0.236111	0.2361	0	0.2685	0.2957	281.259	0.215047
40862535	4	2	216	C	0.953704	T	0.0462963	0.0463	0.1111	0.037	0.0939	135.646	0.0852798
40863369	4	2	216	G	0.976852	A	0.0231481	0.02315	0.1111	0.0278	0.0494	186.823	0.036203
40863375	4	1	216	C	1			0	0	0	0	188.204	0
40873568	4	2	216	G	0.976852	T	0.0231481	0.02315	0.1111	0.0278	0.0494	114.5	0.036203
41412430	4	2	216	G	0.819444	A	0.180556	0.1806	0	0.2315	0.2522	315.574	0.139823
41552008	4	2	216	T	0.703704	A	0.296296	0.2963	0	0.4074	0.3301	245.611	-0.00647045
41952101	4	2	216	A	0.0185185	G	0.981481	0.01852	0	0.037	0.0367	429.833	-0.00900298
42032120	4	2	216	C	0.310185	T	0.689815	0.3102	0	0.287	0.3364	269.407	0.23825
42400745	4	2	216	T	0.814815	C	0.185185	0.1852	0	0.3148	0.2563	403.87	0.0490668
42537170	4	2	216	A	0.319444	G	0.680556	0.3194	0	0.3981	0.3403	233.944	0.0322194
42637950	4	2	216	T	0.782407	A	0.217593	0.2176	0	0.3241	0.2825	502.657	0.0307597
42753048	4	2	216	C	0.625	T	0.375	0.375	0	0.3241	0.3589	60.3426	0.121019
42967363	4	2	216	C	0.851852	T	0.148148	0.1481	0	0.2407	0.2205	302.491	0.0869083
43296841	4	2	216	A	0.407407	G	0.592593	0.4074	0	0.3519	0.3663	88.4259	-0.000850621
43676896	4	2	216	A	0.828704	G	0.171296	0.1713	0	0.1759	0.2436	148.778	0.13252
44061438	4	2	216	T	0.328704	C	0.671296	0.3287	0	0.25	0.3439	191.398	0.357327
44061674	4	1	216	G	1			0	0	0	0	304.083	0
44061683	4	1	216	G	1			0	0	0	0	292.306	0
44281689	4	2	216	G	0.560185	A	0.439815	0.4398	0	0.287	0.3713	145.889	0.0221632
44321534	4	2	216	T	0.476852	C	0.523148	0.4769	0	0.4722	0.3745	104.833	0.0174716
44391568	4	2	216	A	0.138889	C	0.861111	0.1389	0	0.2222	0.2106	136.991	0.200528
44646742	4	2	216	C	0.675926	G	0.324074	0.3241	0	0.3704	0.3421	269.093	0.00344584
44844834	4	2	216	T	0.634259	C	0.365741	0.3657	0	0.3981	0.3563	95.6019	-0.00471731
45244941	4	2	216	G	0.662037	A	0.337963	0.338	0	0.4352	0.3474	196.732	0.0295383
45344005	4	2	216	G	0.393519	A	0.606481	0.3935	0	0.4167	0.3634	182.907	0.0818197
45509834	4	2	216	A	0.648148	T	0.351852	0.3519	0	0.3704	0.3521	261.046	-0.00951612
45919468	4	2	216	T	0.587963	G	0.412037	0.412	0	0.3241	0.3671	153.87	0.344936
46319595	4	2	216	T	0.800926	A	0.199074	0.1991	0	0.3426	0.2681	183.852	-0.00634652
46391711	4	1	216	C	1			0	0	0	0	247.268	0
46509831	4	2	216	C	0.476852	A	0.523148	0.4769	0	0.5093	0.3745	191.12	0.000507681
46936313	4	2	216	G	0.657407	A	0.342593	0.3426	0	0.3889	0.349	183.296	0.295198
47127217	4	2	216	C	0.606481	T	0.393519	0.3935	0	0.4722	0.3634	110.657	-0.000239853
47438439	4	2	216	A	0.796296	G	0.203704	0.2037	0	0.3704	0.2718	161.232	-0.00816675
47790847	4	2	216	T	0.648148	C	0.351852	0.3519	0	0.3519	0.3521	302.306	0.293457
47980748	4	2	216	T	0.467593	C	0.532407	0.4676	0	0.4352	0.3739	240.639	0.140749
48380780	4	2	216	T	0.615741	C	0.384259	0.3843	0	0.3796	0.3613	206.593	0.0026197
48460542	4	2	216	G	0.768519	A	0.231481	0.2315	0	0.3333	0.2925	352.472	0.160421
48612520	4	2	216	C	0.99537	T	0.00462963	0.00463	0.1111	0.0093	0.0104	242.833	-0.000429971
48652594	4	2	216	C	0.925926	T	0.0740741	0.07407	0.1111	0.0185	0.1411	259.198	0.143934
48664215	4	2	216	T	0.925926	C	0.0740741	0.07407	0.1111	0.0185	0.1411	275.875	0.143934
48942294	4	2	216	G	0.171296	A	0.828704	0.1713	0	0.3056	0.2436	322.694	-0.00695906
49406181	4	2	216	T	0.949074	C	0.0509259	0.05093	0.1111	0.0278	0.1022	278.104	0.0941766
49520329	4	2	216	G	0.74537	A	0.25463	0.2546	0	0.3241	0.3075	246.944	0.250717
49629549	4	2	216	C	0.694444	T	0.305556	0.3056	0	0.4259	0.3344	406.731	0.0106998
49849352	4	2	216	G	0.569444	A	0.430556	0.4306	0	0.3981	0.3701	467.556	0.0360576
50062625	4	2	216	A	0.236111	G	0.763889	0.2361	0	0.287	0.2957	262.852	0.0337295
50209397	4	2	216	C	0.490741	T	0.509259	0.4907	0	0.5	0.3749	280.722	-0.00641746
50349291	4	2	216	A	0.722222	C	0.277778	0.2778	0	0.2778	0.3208	202.25	0.0273312
50603890	4	2	216	T	0.685185	C	0.314815	0.3148	0	0.3519	0.3383	188.482	-0.0106759
51004287	4	2	216	G	0.402778	A	0.597222	0.4028	0	0.4537	0.3654	310.537	0.00491374
51070770	4	2	216	C	0.462963	G	0.537037	0.463	0	0.463	0.3736	202.37	0.131467
51322599	4	2	216	T	0.453704	C	0.546296	0.4537	0	0.3333	0.3728	171.102	0.249664
51604403	4	2	216	C	0.384259	A	0.615741	0.3843	0	0.3796	0.3613	365.009	0.0393859
51646500	4	2	216	A	0.842593	G	0.157407	0.1574	0	0.2407	0.2301	203.917	0.204493
52017226	4	2	216	C	0.837963	T	0.162037	0.162	0	0.1944	0.2347	287.315	0.270617
52051358	4	2	216	G	0.518519	A	0.481481	0.4815	0	0.4815	0.3747	163.509	0.0365404
52243434	4	2	216	C	0.699074	T	0.300926	0.3009	0	0.3611	0.3322	192.611	0.340537
52265856	4	2	216	T	0.699074	G	0.300926	0.3009	0	0.3611	0.3322	189.926	0.340537
52269687	4	2	216	G	0.615741	A	0.384259	0.3843	0	0.3611	0.3613	229.204	0.101433
52285397	4	2	216	C	0.625	T	0.375	0.375	0	0.3611	0.3589	168.111	0.0052076
52405681	4	2	208	C	0.1875	T	0.8125	0.1875	0	0.2685	0.2583	319.673	0
52510123	4	2	216	C	0.888889	T	0.111111	0.1111	0	0.1852	0.178	355.889	0.0714859
52910343	4	2	216	A	0.643519	G	0.356481	0.3565	0	0.3611	0.3536	333.306	0.00034328
53219653	4	2	216	A	0.986111	G	0.0138889	0.01389	0.1111	0.0278	0.031	209.229	0.0200088
53510061	4	2	216	C	0.574074	T	0.425926	0.4259	0	0.4074	0.3694	456.269	-0.00567918
53917494	4	2	216	T	0.722222	C	0.277778	0.2778	0	0.3333	0.3208	398.926	0.294949
54101185	4	2	216	A	0.638889	G	0.361111	0.3611	0	0.3889	0.355	275.019	0.197072
54296378	4	2	216	A	0.833333	C	0.166667	0.1667	0	0.2593	0.2392	292.352	-0.00323623
54560136	4	2	216	C	0.75463	A	0.24537	0.2454	0	0.3611	0.3018	163.963	0.0235627
54854373	4	2	216	G	0.990741	A	0.00925926	0.009259	0.1111	0.0185	0.0207	320.042	0.00978728
54858316	4	1	216	C	1			0	0	0	0	151.037	0
54859584	4	1	216	T	1			0	0	0	0	181.898	0
54860393	4	1	216	C	1			0	0	0	0	306.222	0
54862669	4	1	216	G	1			0	0	0	0	225.722	0
54864380	4	2	216	G	0.925926	T	0.0740741	0.07407	0.1111	0.0185	0.1411	148.385	0.143934
54867691	4	2	216	C	0.925926	T	0.0740741	0.07407	0.1111	0.0185	0.1411	264.646	0.143934
55196975	4	2	216	A	0.986111	G	0.0138889	0.01389	0.1111	0.0278	0.031	258.958	0.0200088
55488731	4	2	216	G	0.722222	A	0.277778	0.2778	0	0.3519	0.3208	319.787	0.321218
55550665	4	2	216	C	0.416667	T	0.583333	0.4167	0	0.4444	0.368	116.028	-0.00305529
55951023	4	2	216	G	0.569444	C	0.430556	0.4306	0	0.3611	0.3701	195.306	0.236447
56017216	4	2	216	C	0.574074	A	0.425926	0.4259	0	0.3704	0.3694	164.648	0.351592
56379992	4	2	216	C	0.328704	A	0.671296	0.3287	0	0.3611	0.3439	274.722	0.201424
56599506	4	2	216	T	0.888889	C	0.111111	0.1111	0	0.1296	0.178	239.491	0.0170917
56745957	4	2	216	A	0.625	C	0.375	0.375	0	0.3241	0.3589	132.139	0.388949
57274729	4	2	216	T	0.712963	G	0.287037	0.287	0	0.3889	0.3255	293.333	-0.00289052
57334160	4	2	216	A	0.597222	T	0.402778	0.4028	0	0.3611	0.3654	399.194	0.423685
57348422	4	2	216	G	0.587963	A	0.412037	0.412	0	0.3426	0.3671	159.806	0.44345
57598820	4	2	216	T	0.49537	G	0.50463	0.4954	0	0.3796	0.375	272.5	0.0938859
57788343	4	2	216	A	0.972222	C	0.0277778	0.02778	0.1111	0.0556	0.0614	297.865	0.0506989
58118657	4	2	216	G	0.75	A	0.25	0.25	0	0.4259	0.3047	324.204	0.00326283
58424948	4	2	216	C	0.652778	T	0.347222	0.3472	0	0.2685	0.3506	109.056	0.168168
58633485	4	2	216	G	0.476852	A	0.523148	0.4769	0	0.5278	0.3745	254.62	-0.00891489
59092740	4	2	216	C	0.555556	T	0.444444	0.4444	0	0.3704	0.3719	346.167	0.344208
59093060	4	2	214	T	0.481308	C	0.518692	0.4813	0	0.3796	0.3747	122.178	0
59186251	4	2	216	C	0.74537	T	0.25463	0.2546	0	0.3241	0.3075	166.685	0.329432
59221513	4	2	216	C	0.726852	T	0.273148	0.2731	0	0.2685	0.3182	217.222	0.445345
59335256	4	2	216	A	0.546296	G	0.453704	0.4537	0	0.4815	0.3728	257.213	0.186676
59472781	4	2	216	C	0.990741	A	0.00925926	0.009259	0.1111	0.0185	0.0207	306.396	0.00978728
59503908	4	2	216	G	0.740741	A	0.259259	0.2593	0	0.2593	0.3104	273.815	0.447119
59918900	4	2	216	T	0.657407	C	0.342593	0.3426	0	0.4259	0.349	292.333	-0.00977543
60298120	4	2	216	A	0.824074	G	0.175926	0.1759	0	0.1852	0.2479	353.204	0.235945
60678638	4	2	216	T	0.787037	C	0.212963	0.213	0	0.2778	0.2791	149.611	0.00671135
60874855	4	2	216	C	0.574074	G	0.425926	0.4259	0	0.537	0.3694	376.287	0.0149763
61551627	4	2	216	T	0.712963	C	0.287037	0.287	0	0.3889	0.3255	244.185	0.0300192
61849653	4	2	216	C	0.356481	T	0.643519	0.3565	0	0.4167	0.3536	129.778	-0.00951585
62249881	4	2	216	A	0.467593	G	0.532407	0.4676	0	0.4352	0.3739	337.991	0.172279
62376136	4	2	216	G	0.425926	A	0.574074	0.4259	0	0.4074	0.3694	270.935	-0.0110561
62776145	4	2	216	T	0.712963	A	0.287037	0.287	0	0.3333	0.3255	186.232	0.26235
62934464	4	2	216	G	0.532407	T	0.467593	0.4676	0	0.4167	0.3739	186.537	0.159298
63144148	4	2	216	A	0.685185	G	0.314815	0.3148	0	0.4259	0.3383	201.065	-0.00585895
63396415	4	2	216	T	0.865741	C	0.134259	0.1343	0	0.1944	0.2055	134.38	0.162251
63643974	4	2	216	T	0.782407	C	0.217593	0.2176	0	0.287	0.2825	277.537	0.0940643
64066153	4	2	216	T	0.958333	C	0.0416667	0.04167	0.1111	0.0648	0.0854	142.042	0.0790579
64166077	4	2	216	C	0.699074	G	0.300926	0.3009	0	0.3981	0.3322	266.926	-0.00982473
64285187	4	2	216	C	0.666667	G	0.333333	0.3333	0	0.2407	0.3457	131.148	0.446207
64633211	4	2	216	C	0.99537	T	0.00462963	0.00463	0.1111	0.0093	0.0104	357.365	-0.000429971
64716983	4	2	216	T	0.990741	G	0.00925926	0.009259	0.1111	0.0185	0.0207	249.219	0.00978728
65092352	4	2	216	G	0.949074	A	0.0509259	0.05093	0.1111	0.0278	0.1022	144.677	0.0941766
65436123	4	2	216	C	0.268519	T	0.731481	0.2685	0	0.2778	0.3157	110.778	0.0272225
65757134	4	2	216	C	0.606481	T	0.393519	0.3935	0	0.3981	0.3634	161.667	0.0304891
66127714	4	2	216	T	0.490741	C	0.509259	0.4907	0	0.3889	0.3749	418.12	-0.00487268
66509934	4	2	216	C	0.787037	G	0.212963	0.213	0	0.2407	0.2791	343.056	0.0512199
66910400	4	2	216	C	0.884259	T	0.115741	0.1157	0	0.1944	0.1837	116.657	-0.00688032
67329805	4	2	216	G	0.569444	A	0.430556	0.4306	0	0.4537	0.3701	349.176	0.091691
67730101	4	2	216	G	0.0555556	T	0.944444	0.05556	0	0.1111	0.1081	280.519	-0.00791648
67874217	4	2	216	A	0.50463	G	0.49537	0.4954	0	0.4167	0.375	196.722	0.0647212
68088473	4	2	216	A	0.662037	G	0.337963	0.338	0	0.3796	0.3474	274.009	-0.00740767
68395588	4	2	216	A	0.712963	C	0.287037	0.287	0	0.3148	0.3255	266.361	-0.00868969
68783907	4	2	216	A	0.527778	G	0.472222	0.4722	0	0.4074	0.3742	243.454	0.180646
69139492	4	2	216	G	0.717593	A	0.282407	0.2824	0	0.3796	0.3232	397.287	0.161908
69148277	4	2	216	A	0.62963	G	0.37037	0.3704	0	0.3704	0.3576	283.444	0.00960643
69713408	4	2	216	T	0.777778	C	0.222222	0.2222	0	0.2593	0.2859	301.083	-0.00130955
69835257	4	2	216	T	0.777778	C	0.222222	0.2222	0	0.3704	0.2859	285.417	0.067039
70224516	4	2	216	T	0.75	G	0.25	0.25	0	0.3148	0.3047	307.509	0.00790086
70384693	4	2	216	T	0.865741	C	0.134259	0.1343	0	0.2315	0.2055	455.019	0.00550618
70624821	4	2	216	T	0.648148	C	0.351852	0.3519	0	0.4259	0.3521	209.907	-0.00993737
70683876	4	2	216	G	0.652778	A	0.347222	0.3472	0	0.4167	0.3506	279.019	0.0506772
71021198	4	2	216	C	0.902778	T	0.0972222	0.09722	0	0.1759	0.1601	224.037	0.0728894
71358359	4	2	216	A	0.837963	T	0.162037	0.162	0	0.287	0.2347	284.435	-0.00895511
71418295	4	2	216	T	0.740741	C	0.259259	0.2593	0	0.3148	0.3104	357.426	0.0519055
71820221	4	2	216	C	0.898148	T	0.101852	0.1019	0.1111	0.1667	0.1823	264.719	-0.00816894
72075429	4	2	216	G	0.694444	A	0.305556	0.3056	0	0.3148	0.3344	160.037	0.225204
72541220	4	2	216	T	0.722222	C	0.277778	0.2778	0	0.3519	0.3208	205.278	0.113039
72620753	4	1	216	C	1			0	0	0	0	292.167	0
72678417	4	2	216	G	0.662037	C	0.337963	0.338	0	0.4352	0.3474	278.259	0.083495
72849265	4	2	216	A	0.481481	C	0.518519	0.4815	0	0.5185	0.3747	177.593	0.0332139
73163301	4	2	216	C	0.435185	T	0.564815	0.4352	0	0.463	0.3708	346.843	0.227714
73287545	4	2	216	G	0.796296	A	0.203704	0.2037	0	0.3148	0.2718	389.685	0.00719142
73594381	4	2	216	G	0.550926	A	0.449074	0.4491	0	0.3981	0.3724	185.935	0.0715363
73916246	4	2	216	C	0.699074	A	0.300926	0.3009	0	0.4537	0.3322	276	0.0964348
74146517	4	2	216	T	0.564815	C	0.435185	0.4352	0	0.3704	0.3708	187.806	0.364713
74674118	4	2	216	A	0.814815	G	0.185185	0.1852	0	0.2963	0.2563	228.944	0.149669
75102736	4	2	214	G	0.462617	C	0.537383	0.4626	0	0.3796	0.3736	247.112	0
75202542	4	2	216	C	0.527778	T	0.472222	0.4722	0	0.463	0.3742	338.176	0.0312844
75333448	4	2	216	C	0.305556	T	0.694444	0.3056	0	0.4074	0.3344	217.204	0.0693344
75426446	4	2	216	T	0.37963	G	0.62037	0.3796	0	0.4444	0.3601	277.907	0.000719499
75680515	4	2	216	T	0.75463	C	0.24537	0.2454	0	0.4352	0.3018	371.241	0.000446077
75989179	4	2	216	A	0.310185	C	0.689815	0.3102	0	0.3241	0.3364	162.102	0.0476241
76225626	4	2	216	A	0.856481	T	0.143519	0.1435	0	0.1944	0.2156	380.37	0.000831988
76407992	4	2	216	T	0.726852	C	0.273148	0.2731	0	0.3611	0.3182	330	-0.00985187
76501599	4	2	216	T	0.222222	G	0.777778	0.2222	0	0.2407	0.2859	311.352	0.0711718
76693119	4	2	214	A	0.691589	G	0.308411	0.3084	0	0.4815	0.3356	125.075	0
77093177	4	2	216	T	0.921296	C	0.0787037	0.0787	0	0.1574	0.1512	231.676	0.0833006
77474298	4	2	216	T	0.259259	C	0.740741	0.2593	0	0.2593	0.3104	157.954	0.0158456
77753014	4	2	216	T	0.685185	C	0.314815	0.3148	0	0.2963	0.3383	231.574	0.242501
78137205	4	2	216	G	0.393519	C	0.606481	0.3935	0	0.3611	0.3634	121.185	0.234267
78221242	4	2	216	C	0.634259	T	0.365741	0.3657	0	0.3981	0.3563	242.287	0.0242484
78446366	4	2	216	T	0.199074	C	0.800926	0.1991	0	0.3241	0.2681	136.639	0.0237642
78846514	4	2	216	A	0.435185	G	0.564815	0.4352	0	0.4444	0.3708	194.509	0.146101
79057148	4	2	216	G	0.407407	T	0.592593	0.4074	0	0.4259	0.3663	247.435	-0.0037323
79121378	4	2	216	G	0.712963	A	0.287037	0.287	0	0.3333	0.3255	255.315	0.338805
79395262	4	2	216	A	0.675926	G	0.324074	0.3241	0	0.4259	0.3421	337.5	-0.00853787
79681603	4	2	216	G	0.384259	A	0.615741	0.3843	0	0.3981	0.3613	351.13	-0.00269852
79988455	4	2	216	A	0.847222	T	0.152778	0.1528	0	0.2315	0.2254	301.361	0.0114232
80217541	4	2	216	A	0.490741	G	0.509259	0.4907	0	0.5	0.3749	270.435	0.0022762
80722803	4	2	216	G	0.277778	A	0.722222	0.2778	0	0.4259	0.3208	213.528	0.000182642
81203774	4	2	216	G	0.625	A	0.375	0.375	0	0.3981	0.3589	227.685	0.0391906
81645238	4	2	216	C	0.416667	T	0.583333	0.4167	0	0.537	0.368	181.889	0.0733957
82045728	4	2	216	T	0.550926	C	0.449074	0.4491	0	0.3611	0.3724	48.1296	0.402703
82228719	4	2	216	T	0.615741	C	0.384259	0.3843	0	0.5278	0.3613	206.139	0.00766429
82629103	4	2	216	T	0.925926	C	0.0740741	0.07407	0	0.1481	0.1427	84.0648	0.0369645
82965009	4	2	216	C	0.699074	A	0.300926	0.3009	0	0.2685	0.3322	77.6111	0.033234
83365063	4	2	216	T	0.958333	C	0.0416667	0.04167	0.1111	0.0833	0.0916	73.4167	0.018074
83765343	4	2	216	C	0.726852	T	0.273148	0.2731	0	0.3426	0.3182	373.611	0.134068
84165463	4	2	216	C	0.740741	T	0.259259	0.2593	0	0.3148	0.3104	386.824	0.00803134
84374576	4	2	216	G	0.587963	A	0.412037	0.412	0	0.3796	0.3671	80.3519	0.0384858
84777422	4	2	216	T	0.597222	C	0.402778	0.4028	0	0.3056	0.3654	337.537	0.572599
85174668	4	2	216	G	0.851852	A	0.148148	0.1481	0	0.2222	0.2205	258.241	0.030633
85589491	4	2	216	G	0.680556	T	0.319444	0.3194	0	0.3426	0.3403	173.972	0.11172
85979242	4	2	216	A	0.180556	G	0.819444	0.1806	0	0.25	0.2522	489.065	0.117171
86380099	4	1	216	A	1			0	0	0	0	146.417	0
86728481	4	2	216	C	0.574074	T	0.425926	0.4259	0	0.463	0.3694	179.278	0.0701529
86835241	4	2	216	T	0.50463	C	0.49537	0.4954	0	0.3981	0.375	309.981	0.227155
87060535	4	2	216	T	0.550926	C	0.449074	0.4491	0	0.3611	0.3724	138.852	0.137272
87366508	4	2	216	A	0.444444	G	0.555556	0.4444	0	0.3704	0.3719	192.991	0.249116
87415489	4	2	216	G	0.884259	A	0.115741	0.1157	0	0.213	0.1837	88.6019	-0.00439449
87504658	4	2	216	C	0.439815	G	0.560185	0.4398	0	0.4167	0.3713	316.815	0.306417
88305051	4	2	216	T	0.962963	C	0.037037	0.03704	0.1111	0.0741	0.0817	259.594	-0.0055482
88591660	4	2	216	C	0.703704	T	0.296296	0.2963	0	0.4074	0.3301	139.88	-0.00231189
88716488	4	2	216	C	0.782407	T	0.217593	0.2176	0	0.25	0.2825	239.528	0.0332905
89125199	4	1	216	G	1			0	0	0	0	377.111	0
89126616	4	1	216	G	1			0	0	0	0	212.435	0
89128802	4	1	216	A	1			0	0	0	0	149.037	0
89146340	4	2	212	A	0.792453	G	0.207547	0.2075	0	0.1667	0.2748	44.3585	0
89546415	4	2	216	T	0.777778	C	0.222222	0.2222	0	0.2222	0.2859	112.333	0.0888308
[truncated: 8,678 more rows]
