# Supplementary material for: Development and verification of a 10K liquid chip for Hainan black goat based on genotyping by pinpoint sequencing of liquid captured targets
Source: BMC Genom Data. 2024 May 7;25:44. doi: 10.1186/s12863-024-01228-8 (PMC11075337; doi:10.1186/s12863-024-01228-8)
Supplement: Supplementary file 14 — Additional file 14: Table S14. Information table of 104 goat samples for chip verification. [file 12863_2024_1228_MOESM14_ESM.xlsx]

## Sheet: Sheet1
Sample ID	Breed	Place
sheet-15	Hainan Black Goat	Wanning, Hainan, China
sheet-19	Hainan Black Goat	Wanning, Hainan, China
sheet-21	Hainan Black Goat	Wanning, Hainan, China
sheet-24	Hainan Black Goat	Wanning, Hainan, China
sheet-3	Hainan Black Goat	Wanning, Hainan, China
sheet-34	Hainan Black Goat	Wanning, Hainan, China
sheet-38	Hainan Black Goat	Wanning, Hainan, China
sheet-9	Hainan Black Goat	Wanning, Hainan, China
sheet-40	Hainan Black Goat	Wanning, Hainan, China
sheet-23	Hainan Black Goat	Wanning, Hainan, China
sheet-02	Hainan Black Goat	Wanning, Hainan, China
sheet-39	Hainan Black Goat	Wanning, Hainan, China
sheet-32	Hainan Black Goat	Wanning, Hainan, China
sheet-30	Hainan Black Goat	Wanning, Hainan, China
sheet-31	Hainan Black Goat	Wanning, Hainan, China
sheet-9014	Hainan Black Goat	Chengmai,Hainan,China
sheet-9050	Hainan Black Goat	Chengmai,Hainan,China
sheet-9099	Hainan Black Goat	Chengmai,Hainan,China
sheet-9100	Hainan Black Goat	Chengmai,Hainan,China
sheet-9182	Hainan Black Goat	Chengmai,Hainan,China
sheet-9452	Hainan Black Goat	Chengmai,Hainan,China
sheet-9464	Hainan Black Goat	Chengmai,Hainan,China
sheet-9755	Hainan Black Goat	Chengmai,Hainan,China
sheet9791	Hainan Black Goat	Chengmai,Hainan,China
sheet9480	Hainan Black Goat	Chengmai,Hainan,China
sheet9008	Hainan Black Goat	Chengmai,Hainan,China
sheet9163	Hainan Black Goat	Chengmai,Hainan,China
sheet9015	Hainan Black Goat	Chengmai,Hainan,China
sheet9128	Hainan Black Goat	Chengmai,Hainan,China
sheet9444	Hainan Black Goat	Chengmai,Hainan,China
DZ-1	Hainan Black Goat	Danzhou,Hainan,China
DZ-2	Hainan Black Goat	Danzhou,Hainan,China
DZ-3	Hainan Black Goat	Danzhou,Hainan,China
DZ-4	Hainan Black Goat	Danzhou,Hainan,China
DZ-5	Hainan Black Goat	Danzhou,Hainan,China
DZ-6	Hainan Black Goat	Danzhou,Hainan,China
DZ-7	Hainan Black Goat	Danzhou,Hainan,China
DZ-8	Hainan Black Goat	Danzhou,Hainan,China
DZ-9	Hainan Black Goat	Danzhou,Hainan,China
DZ-10	Hainan Black Goat	Danzhou,Hainan,China
DZ-11	Hainan Black Goat	Danzhou,Hainan,China
DA-1	Hainan Black Goat	Dingan,Hainan,China
DA-2	Hainan Black Goat	Dingan,Hainan,China
DA-3	Hainan Black Goat	Dingan,Hainan,China
DA-4	Hainan Black Goat	Dingan,Hainan,China
DA-5	Hainan Black Goat	Dingan,Hainan,China
DA-6	Hainan Black Goat	Dingan,Hainan,China
DA-7	Hainan Black Goat	Dingan,Hainan,China
DA-8	Hainan Black Goat	Dingan,Hainan,China
DA-9	Hainan Black Goat	Dingan,Hainan,China
DA-10	Hainan Black Goat	Dingan,Hainan,China
DA-11	Hainan Black Goat	Dingan,Hainan,China
DA-12	Hainan Black Goat	Dingan,Hainan,China
DA-13	Hainan Black Goat	Dingan,Hainan,China
DA-14	Hainan Black Goat	Dingan,Hainan,China
DA-15	Hainan Black Goat	Dingan,Hainan,China
YS-1	Yunshang Black Goat	Yunnan,China
YS-2	Yunshang Black Goat	Yunnan,China
YS-3	Yunshang Black Goat	Yunnan,China
YS-4	Yunshang Black Goat	Yunnan,China
YS-5	Yunshang Black Goat	Yunnan,China
YS-6	Yunshang Black Goat	Yunnan,China
YS-7	Yunshang Black Goat	Yunnan,China
YS-8	Yunshang Black Goat	Yunnan,China
YS-9	Yunshang Black Goat	Yunnan,China
YS-10	Yunshang Black Goat	Yunnan,China
YS-11	Yunshang Black Goat	Yunnan,China
YS-12	Yunshang Black Goat	Yunnan,China
YS-13	Yunshang Black Goat	Yunnan,China
YS-14	Yunshang Black Goat	Yunnan,China
YS-15	Yunshang Black Goat	Yunnan,China
YS-16	Yunshang Black Goat	Yunnan,China
YS-17	Yunshang Black Goat	Yunnan,China
YS-18	Yunshang Black Goat	Yunnan,China
YS-19	Yunshang Black Goat	Yunnan,China
YS-20	Yunshang Black Goat	Yunnan,China
YS-21	Yunshang Black Goat	Yunnan,China
YS-22	Yunshang Black Goat	Yunnan,China
XWHMY-1	Small-tail Han Sheep	Shaanxi,China
XWHMY-2	Small-tail Han Sheep	Shaanxi,China
XWHMY-3	Small-tail Han Sheep	Shaanxi,China
XWHMY-4	Small-tail Han Sheep	Shaanxi,China
XWHMY-5	Small-tail Han Sheep	Shaanxi,China
XWHMY-6	Small-tail Han Sheep	Shaanxi,China
XWHMY-7	Small-tail Han Sheep	Shaanxi,China
XWHMY-8	Small-tail Han Sheep	Shaanxi,China
XWHMY-9	Small-tail Han Sheep	Shaanxi,China
GZHSY-1	Guizhou Black Goat	Guizhou,China
GZHSY-2	Guizhou Black Goat	Guizhou,China
GZHSY-3	Guizhou Black Goat	Guizhou,China
GZHSY-4	Guizhou Black Goat	Guizhou,China
GZHSY-5	Guizhou Black Goat	Guizhou,China
GZHSY-6	Guizhou Black Goat	Guizhou,China
GZHSY-7	Guizhou Black Goat	Guizhou,China
GZHSY-8	Guizhou Black Goat	Guizhou,China
GZHSY-9	Guizhou Black Goat	Guizhou,China
GZHSY-10	Guizhou Black Goat	Guizhou,China
GZHSY-11	Guizhou Black Goat	Guizhou,China
GZHSY-12	Guizhou Black Goat	Guizhou,China
GZHSY-13	Guizhou Black Goat	Guizhou,China
GZHSY-14	Guizhou Black Goat	Guizhou,China
GZHSY-15	Guizhou Black Goat	Guizhou,China
GZHSY-16	Guizhou Black Goat	Guizhou,China
GZHSY-17	Guizhou Black Goat	Guizhou,China
