# Supplementary material for: Development and verification of a 10K liquid chip for Hainan black goat based on genotyping by pinpoint sequencing of liquid captured targets
Source: BMC Genom Data. 2024 May 7;25:44. doi: 10.1186/s12863-024-01228-8 (PMC11075337; doi:10.1186/s12863-024-01228-8)
Supplement: Supplementary file 15 — Additional file 15. 108 goat chips test results. [file 12863_2024_1228_MOESM15_ESM.vcf]

##fileformat=VCFv4.1
##FILTER=<ID=PASS,Description="All filters passed">
##fileDate=20211220
##source=freeBayes v0.9.21
##reference=/dellfcsan/data/public/genome/goat/Capra_hircus.ARS1/Capra_hircus.ARS1.dna.toplevel.fa
##phasing=none
##commandline="/opt/share/speedseq/stable/bin/freebayes --no-indels --no-complex --no-mnps --report-monomorphic -n 2 -m 0 -q 20 -R 0 -S 0 -f /dellfcsan/data/public/genome/goat/Capra_hircus.ARS1/Capra_hircus.ARS1.dna.toplevel.fa -L /localdata2/projects/gps/data/output/goat_ars1/goat_ars1_10k/24samples_goatars1_10k_yudi_20211220_freebayes/snpcalling/SNPvcf/24samples_goatars1_10k_yudi_20211220_freebayes_sample.list --variant-input /fcsan/projects/GPS_script/GPS_panel/ARS1_10677SNP.vcf.gz -t /fcsan/projects/GPS_script/GPS_panel/ARS1_10677SNP.bed --ploidy 2"
##INFO=<ID=NS,Number=1,Type=Integer,Description="Number of samples with data">
##INFO=<ID=DP,Number=1,Type=Integer,Description="Total read depth at the locus">
##INFO=<ID=DPB,Number=1,Type=Float,Description="Total read depth per bp at the locus; bases in reads overlapping / bases in haplotype">
##INFO=<ID=AC,Number=A,Type=Integer,Description="Total number of alternate alleles in called genotypes">
##INFO=<ID=AN,Number=1,Type=Integer,Description="Total number of alleles in called genotypes">
##INFO=<ID=AF,Number=A,Type=Float,Description="Estimated allele frequency in the range (0,1]">
##INFO=<ID=RO,Number=1,Type=Integer,Description="Reference allele observation count, with partial observations recorded fractionally">
##INFO=<ID=AO,Number=A,Type=Integer,Description="Alternate allele observations, with partial observations recorded fractionally">
##INFO=<ID=PRO,Number=1,Type=Float,Description="Reference allele observation count, with partial observations recorded fractionally">
##INFO=<ID=PAO,Number=A,Type=Float,Description="Alternate allele observations, with partial observations recorded fractionally">
##INFO=<ID=QR,Number=1,Type=Integer,Description="Reference allele quality sum in phred">
##INFO=<ID=QA,Number=A,Type=Integer,Description="Alternate allele quality sum in phred">
##INFO=<ID=PQR,Number=1,Type=Float,Description="Reference allele quality sum in phred for partial observations">
##INFO=<ID=PQA,Number=A,Type=Float,Description="Alternate allele quality sum in phred for partial observations">
##INFO=<ID=SRF,Number=1,Type=Integer,Description="Number of reference observations on the forward strand">
##INFO=<ID=SRR,Number=1,Type=Integer,Description="Number of reference observations on the reverse strand">
##INFO=<ID=SAF,Number=A,Type=Integer,Description="Number of alternate observations on the forward strand">
##INFO=<ID=SAR,Number=A,Type=Integer,Description="Number of alternate observations on the reverse strand">
##INFO=<ID=SRP,Number=1,Type=Float,Description="Strand balance probability for the reference allele: Phred-scaled upper-bounds estimate of the probability of observing the deviation between SRF and SRR given E(SRF/SRR) ~ 0.5, derived using Hoeffding's inequality">
##INFO=<ID=SAP,Number=A,Type=Float,Description="Strand balance probability for the alternate allele: Phred-scaled upper-bounds estimate of the probability of observing the deviation between SAF and SAR given E(SAF/SAR) ~ 0.5, derived using Hoeffding's inequality">
##INFO=<ID=AB,Number=A,Type=Float,Description="Allele balance at heterozygous sites: a number between 0 and 1 representing the ratio of reads showing the reference allele to all reads, considering only reads from individuals called as heterozygous">
##INFO=<ID=ABP,Number=A,Type=Float,Description="Allele balance probability at heterozygous sites: Phred-scaled upper-bounds estimate of the probability of observing the deviation between ABR and ABA given E(ABR/ABA) ~ 0.5, derived using Hoeffding's inequality">
##INFO=<ID=RUN,Number=A,Type=Integer,Description="Run length: the number of consecutive repeats of the alternate allele in the reference genome">
##INFO=<ID=RPP,Number=A,Type=Float,Description="Read Placement Probability: Phred-scaled upper-bounds estimate of the probability of observing the deviation between RPL and RPR given E(RPL/RPR) ~ 0.5, derived using Hoeffding's inequality">
##INFO=<ID=RPPR,Number=1,Type=Float,Description="Read Placement Probability for reference observations: Phred-scaled upper-bounds estimate of the probability of observing the deviation between RPL and RPR given E(RPL/RPR) ~ 0.5, derived using Hoeffding's inequality">
##INFO=<ID=RPL,Number=A,Type=Float,Description="Reads Placed Left: number of reads supporting the alternate balanced to the left (5') of the alternate allele">
##INFO=<ID=RPR,Number=A,Type=Float,Description="Reads Placed Right: number of reads supporting the alternate balanced to the right (3') of the alternate allele">
##INFO=<ID=EPP,Number=A,Type=Float,Description="End Placement Probability: Phred-scaled upper-bounds estimate of the probability of observing the deviation between EL and ER given E(EL/ER) ~ 0.5, derived using Hoeffding's inequality">
##INFO=<ID=EPPR,Number=1,Type=Float,Description="End Placement Probability for reference observations: Phred-scaled upper-bounds estimate of the probability of observing the deviation between EL and ER given E(EL/ER) ~ 0.5, derived using Hoeffding's inequality">
##INFO=<ID=DPRA,Number=A,Type=Float,Description="Alternate allele depth ratio.  Ratio between depth in samples with each called alternate allele and those without.">
##INFO=<ID=ODDS,Number=1,Type=Float,Description="The log odds ratio of the best genotype combination to the second-best.">
##INFO=<ID=GTI,Number=1,Type=Integer,Description="Number of genotyping iterations required to reach convergence or bailout.">
##INFO=<ID=TYPE,Number=A,Type=String,Description="The type of allele, either snp, mnp, ins, del, or complex.">
##INFO=<ID=CIGAR,Number=A,Type=String,Description="The extended CIGAR representation of each alternate allele, with the exception that '=' is replaced by 'M' to ease VCF parsing.  Note that INDEL alleles do not have the first matched base (which is provided by default, per the spec) referred to by the CIGAR.">
##INFO=<ID=NUMALT,Number=1,Type=Integer,Description="Number of unique non-reference alleles in called genotypes at this position.">
##INFO=<ID=MEANALT,Number=A,Type=Float,Description="Mean number of unique non-reference allele observations per sample with the corresponding alternate alleles.">
##INFO=<ID=LEN,Number=A,Type=Integer,Description="allele length">
##INFO=<ID=MQM,Number=A,Type=Float,Description="Mean mapping quality of observed alternate alleles">
##INFO=<ID=MQMR,Number=1,Type=Float,Description="Mean mapping quality of observed reference alleles">
##INFO=<ID=PAIRED,Number=A,Type=Float,Description="Proportion of observed alternate alleles which are supported by properly paired read fragments">
##INFO=<ID=PAIREDR,Number=1,Type=Float,Description="Proportion of observed reference alleles which are supported by properly paired read fragments">
##INFO=<ID=technology.illumina,Number=A,Type=Float,Description="Fraction of observations supporting the alternate observed in reads from illumina">
##FORMAT=<ID=GT,Number=1,Type=String,Description="Genotype">
##FORMAT=<ID=GQ,Number=1,Type=Float,Description="Genotype Quality, the Phred-scaled marginal (or unconditional) probability of the called genotype">
##FORMAT=<ID=GL,Number=G,Type=Float,Description="Genotype Likelihood, log10-scaled likelihoods of the data given the called genotype for each possible genotype generated from the reference and alternate alleles given the sample ploidy">
##FORMAT=<ID=DP,Number=1,Type=Integer,Description="Read Depth">
##FORMAT=<ID=RO,Number=1,Type=Integer,Description="Reference allele observation count">
##FORMAT=<ID=QR,Number=1,Type=Integer,Description="Sum of quality of the reference observations">
##FORMAT=<ID=AO,Number=A,Type=Integer,Description="Alternate allele observation count">
##FORMAT=<ID=QA,Number=A,Type=Integer,Description="Sum of quality of the alternate observations">
##contig=<ID=1>
##contig=<ID=2>
##contig=<ID=3>
##contig=<ID=4>
##contig=<ID=5>
##contig=<ID=6>
##contig=<ID=7>
##contig=<ID=8>
##contig=<ID=9>
##contig=<ID=10>
##contig=<ID=11>
##contig=<ID=12>
##contig=<ID=13>
##contig=<ID=14>
##contig=<ID=15>
##contig=<ID=16>
##contig=<ID=17>
##contig=<ID=18>
##contig=<ID=19>
##contig=<ID=20>
##contig=<ID=21>
##contig=<ID=22>
##contig=<ID=23>
##contig=<ID=24>
##contig=<ID=25>
##contig=<ID=26>
##contig=<ID=27>
##contig=<ID=28>
##contig=<ID=29>
##contig=<ID=LWLT01000021.1>
##contig=<ID=LWLT01000027.1>
##contig=<ID=LWLT01000035.1>
##contig=<ID=LWLT01000043.1>
##contig=<ID=LWLT01000171.1>
##contig=<ID=LWLT01000221.1>
##contig=<ID=LWLT01001543.1>
##bcftools_mergeVersion=1.10.2+htslib-1.10.2-3
##bcftools_mergeCommand=merge 1.vcf.gz 2.vcf.gz; Date=Wed Apr 20 10:32:25 2022
#CHROM	POS	ID	REF	ALT	QUAL	FILTER	INFO	FORMAT	R21139436-SY-sheet9128_combined	R21139436-SY-sheet9444_combined	R21139436-SY-sheet31_combined	R21139436-SY-sheet40_combined	R21139436-SY-sheet23_combined	R21139436-SY-sheet9791_combined	R21139436-SY-sheet9163_combined	R21139436-SY-sheet23-re_combined	R21139436-SY-sheet30-re_combined	R21139436-SY-sheet9128-re_combined	R21139436-SY-sheet30_combined	R21139436-SY-sheet32_combined	DA-12_raw	DA-14_raw	DA-2_raw	DA-1_raw	DA-9_raw	DA-4_raw	DA-6_raw	DA-11_raw	DA-13_raw	DA-8_raw	CCX-9480_raw	CCX-9008_raw	DA-10_raw	DA-7_raw	CCX-02_raw	DA-5_raw	DA-3_raw	DA-15_raw	CCX-9015_raw	DZ-11_raw	DZ-9_raw	CCX-39_raw	DZ-10_raw	DZ-1_raw	GZHSY-15_raw	DZ-4_raw	DZ-8_raw	DZ-2_raw	GZHSY-11_raw	GZHSY-12_raw	GZHSY-10_raw	DZ-7_raw	DZ-3_raw	DZ-5_raw	DZ-6_raw	GZHSY-17_raw	GZHSY-14_raw	R22001365-SY-6-19_combined	R22001365-SY-6-15_combined	R22001365-SY-6-34_combined	R22001365-SY-6-24_combined	R22001365-SY-6-21_combined	GZHSY-1_raw	GZHSY-10-re_raw	R22001365-SY-6-38_combined	GZHSY-13_raw	GZHSY-16_raw	GZHSY-6_raw	R22001365-SY-6-9014_combined	R22001365-SY-6-3_combined	R22001365-SY-6-9050_combined	R22001365-SY-6-9100_combined	R22001365-SY-6-9182_combined	R22001365-SY-6-9099_combined	GZHSY-8_raw	R22001365-SY-6-9452_combined	GZHSY-2_raw	R22001365-SY-6-9464_combined	GZHSY-3_raw	R22001365-SY-6-9755_combined	GZHSY-4_raw	R22001365-SY-6-9_combined	GZHSY-7_raw	GZHSY-9_raw	GZHSY-5_raw	YS-17_raw	YS-14_raw	YS-15_raw	XWHMY-7_raw	YS-16_raw	YS-10_raw	YS-18_raw	YS-13_raw	YS-12_raw	YS-19_raw	YS-11_raw	YS-1_raw	XWHMY-5_raw	YS-22_raw	YS-20_raw	YS-5_raw	YS-21_raw	YS-4_raw	YS-3_raw	XWHMY-6_raw	XWHMY-3_raw	YS-2_raw	YS-6_raw	XWHMY-2_raw	YS-8_raw	XWHMY-1_raw	XWHMY-4_raw	YS-7_raw	YS-9_raw	XWHMY-9_raw	XWHMY-8_raw
1	5672	.	C	T	328207	.	DPB=15067;EPPR=36.9842;GTI=0;MQMR=59.9086;NS=96;NUMALT=1;ODDS=19.3145;PAIREDR=0.962678;PQR=0;PRO=0;QR=164257;RO=4421;RPPR=27.4358;SRF=2299;SRP=18.3982;SRR=2122;DP=15067;AB=0.504973;ABP=4.32777;AF=0.692708;AO=10632;CIGAR=1X;DPRA=1.19112;EPP=32.8137;LEN=1;MEANALT=1.09195;MQM=59.9008;PAIRED=0.964635;PAO=0;PQA=0;QA=387670;RPL=5505;RPP=32.1928;RPR=5127;RUN=1;SAF=5576;SAP=58.2366;SAR=5056;TYPE=snp;technology.illumina=1;AN=216;AC=152	GT:DP:RO:QR:AO:QA:GL	1/1:121:0:0:121:4441:-399.826,-36.4246,0	0/0:164:159:5835:5:185:0,-32.3589,-504.873	0/1:105:72:2652:33:1209:-77.5054,0,-207.301	1/1:133:0:0:133:4861:-437.605,-40.037,0	1/1:141:2:74:139:5071:-442.807,-35.4194,0	0/1:143:69:2541:74:2726:-202.518,0,-185.878	1/1:122:0:0:122:4418:-397.76,-36.7257,0	1/1:158:0:0:158:5774:-519.731,-47.5627,0	1/1:205:0:0:205:7513:-676.149,-61.7112,0	1/1:146:0:0:146:5366:-483.028,-43.9504,0	1/1:179:0:0:179:6527:-587.459,-53.8844,0	0/1:447:220:8116:227:8315:-613.725,0,-595.822	0/1:112:53:1993:59:2144:-159.487,0,-145.911	0/1:108:58:2161:50:1824:-131.92,0,-162.227	0/0:130:130:4869:0:0:0,-39.1339,-438.293	0/1:101:54:2019:47:1684:-121.427,0,-151.561	0/1:123:58:2169:65:2325:-172.461,0,-158.428	1/1:124:0:0:124:4467:-402.159,-37.3277,0	0/1:128:67:2512:61:2258:-164.931,0,-187.773	1/1:167:0:0:167:6119:-547.408,-50.272,0	1/1:156:0:0:156:5688:-511.974,-46.9607,0	0/1:146:79:2957:67:2386:-171.024,0,-222.344	1/1:176:0:0:175:6411:-576.736,-52.6803,0	0/1:150:81:3046:69:2522:-182.057,0,-229.177	1/1:159:0:0:159:5777:-519.987,-47.8638,0	1/1:274:0:0:274:10012:-900.903,-82.4822,0	0/1:197:80:2977:117:4260:-324.232,0,-208.823	0/1:207:107:3970:98:3588:-261.005,0,-295.353	0/1:181:74:2757:107:3937:-299.996,0,-193.854	1/1:224:0:0:224:8137:-732.267,-67.4307,0	0/0:238:238:8884:0:0:0,-71.6451,-799.399	1/1:108:0:0:108:3918:-351.67,-32.5112,0	0/0:34:34:1267:0:0:0,-10.235,-114.33	0/1:230:112:4158:118:4241:-312.597,0,-304.501	1/1:137:0:0:137:5012:-451.178,-41.2411,0	0/1:154:90:3326:64:2339:-160.929,0,-253.159	0/1:33:19:700:14:495:-34.9458,0,-53.3963	0/1:113:53:1959:60:2177:-162.166,0,-142.549	0/1:137:69:2565:68:2465:-180.841,0,-189.831	0/1:149:60:2194:89:3227:-242.346,0,-152.848	1/1:137:0:0:137:4968:-447.221,-41.2411,0	1/1:79:0:0:79:2861:-257.704,-23.7814,0	0/1:177:96:3604:80:2937:-211.186,0,-267.744	0/0:164:164:6092:0:0:0,-49.3689,-548.291	1/1:184:0:0:182:6620:-595.429,-54.7875,0	1/1:199:0:0:199:7218:-649.6,-59.905,0	0/1:187:97:3588:90:3288:-239.809,0,-266.792	1/1:129:0:0:129:4638:-417.171,-38.8329,0	0/1:186:68:2542:118:4302:-331.322,0,-173.01	1/1:197:0:0:197:7205:-648.447,-59.3029,0	0/1:207:113:4157:94:3454:-245.404,0,-311.653	1/1:154:0:0:154:5626:-506.415,-46.3586,0	1/1:171:0:0:171:6195:-550.939,-51.4761,0	0/1:176:88:3220:88:3232:-238.098,0,-237.018	0/1:142:72:2674:70:2542:-182.832,0,-198.129	0/1:246:125:4633:121:4409:-322.882,0,-343.017	1/1:216:0:0:214:7786:-700.338,-64.4204,0	1/1:229:2:68:227:8210:-732.371,-62.4789,0	1/1:234:0:0:234:8587:-772.722,-70.441,0	0/1:204:116:4357:88:3183:-225.254,0,-330.831	0/1:111:52:1876:59:2183:-163.31,0,-135.692	1/1:185:0:0:185:6725:-605.185,-55.6906,0	1/1:135:0:0:135:4947:-445.34,-40.6391,0	0/1:196:87:3171:109:3901:-292.253,0,-226.59	1/1:179:0:0:179:6479:-583.144,-53.8844,0	1/1:204:6:222:196:7156:-623.699,-40.8398,0	1/1:146:0:0:146:5332:-479.961,-43.9504,0	1/1:134:0:0:134:4910:-442.012,-40.338,0	1/1:173:1:37:172:6235:-553.343,-48.3804,0	0/0:189:189:6897:0:0:0,-56.8947,-620.74	1/1:185:1:37:184:6666:-596.25,-51.9927,0	0/1:223:96:3552:127:4639:-350.506,0,-252.733	1/1:172:0:0:170:6173:-555.223,-51.1751,0	0/1:215:72:2652:143:5231:-399.504,0,-174.188	0/1:243:126:4720:117:4269:-311.197,0,-351.744	1/1:261:0:0:261:9521:-856.746,-78.5688,0	1/1:381:3:108:378:13757:-1227.65,-104.618,0	1/1:68:0:0:68:2505:-225.681,-20.47,0	1/1:96:1:28:95:3450:-307.835,-26.0992,0	0/0:72:72:2691:0:0:0,-21.6742,-242.406	1/1:20:0:0:20:713:-64.4843,-6.0206,0	0/0:122:121:4505:0:0:0,-36.4246,-405.187	0/1:120:55:2047:65:2347:-175.345,0,-144.932	0/1:71:40:1498:31:1108:-78.6475,0,-113.731	0/1:162:96:3589:66:2392:-166.745,0,-274.402	1/1:183:0:0:183:6662:-599.584,-55.0885,0	1/1:69:0:0:69:2505:-225.682,-20.7711,0	1/1:319:0:0:319:11689:-1051.74,-96.0286,0	0/1:132:71:2621:61:2192:-157.788,0,-196.37	1/1:97:0:0:97:3559:-317.051,-29.1999,0	1/1:103:0:0:103:3726:-335.504,-31.0061,0	0/1:143:74:2757:69:2522:-184.159,0,-205.295	0/1:58:32:1195:26:947:-68.0831,0,-90.3934	0/1:102:46:1722:56:2053:-154.321,0,-124.547	0/0:94:94:3493:0:0:0,-28.2968,-314.535	0/0:165:163:6057:2:76:0,-42.4551,-537.932	1/1:104:0:0:103:3821:-340.32,-31.0061,0	1/1:128:0:0:128:4751:-427.688,-38.5318,0	0/1:152:71:2672:81:2981:-222.738,0,-194.935	0/0:161:161:6010:0:0:0,-48.4658,-533.975	1/1:122:0:0:122:4530:-400.8,-36.7257,0	1/1:119:0:0:119:4326:-389.471,-35.8226,0	1/1:110:1:21:109:4050:-362.46,-31.0134,0	1/1:109:4:139:105:3911:-338.859,-19.9615,0	0/1:181:96:3561:85:3133:-227.679,0,-262.832	0/1:230:130:4868:100:3638:-258.349,0,-368.967	1/1:132:2:56:130:4812:-426.291,-34.417,0	1/1:177:1:37:176:6473:-578.767,-49.5845,0
1	316747	.	T	C	560561	.	DPB=26677;EPPR=148.323;GTI=0;MQMR=60.158;NS=96;NUMALT=1;ODDS=51.5956;PAIREDR=0.967297;PQR=0;PRO=0;QR=323610;RO=8837;RPPR=27.3924;SRF=4773;SRP=126.532;SRR=4064;DP=26677;AB=0.499354;ABP=3.04394;AF=0.671875;AO=17805;CIGAR=1X;DPRA=1.05035;EPP=176.588;LEN=1;MEANALT=1.23864;MQM=60.1399;PAIRED=0.968211;PAO=0;PQA=0;QA=657077;RPL=8676;RPP=28.0373;RPR=9129;RUN=1;SAF=9522;SAP=190.231;SAR=8283;TYPE=snp;technology.illumina=1;AN=216;AC=152	GT:DP:RO:QR:AO:QA:GL	1/1:192:3:111:187:6907:-611.287,-47.2116,0	1/1:221:0:0:221:8165:-734.812,-66.5276,0	1/1:232:0:0:232:8524:-767.083,-69.839,0	1/1:229:0:0:227:8363:-748.967,-68.3338,0	1/1:241:0:0:241:8845:-795.967,-72.5482,0	0/1:187:70:2554:117:4293:-330.228,0,-173.801	1/1:199:0:0:199:7327:-659.418,-59.905,0	1/1:270:0:0:270:9930:-893.219,-81.2781,0	1/1:314:0:0:314:11486:-1033.51,-94.5234,0	1/1:213:0:0:213:7845:-706.022,-64.1194,0	1/1:241:1:37:240:8796:-787.866,-68.8504,0	1/1:786:0:0:786:28842:-2594.68,-236.61,0	0/1:264:126:4517:136:5018:-372.452,0,-327.411	0/1:123:56:2007:67:2444:-183.17,0,-143.861	0/1:204:88:3240:116:4301:-325.807,0,-230.376	0/1:293:140:5105:153:5653:-420.616,0,-371.344	1/1:281:0:0:281:10439:-939.19,-84.5894,0	0/0:272:270:9861:0:0:0,-81.2781,-886.813	1/1:271:0:0:271:10031:-902.532,-81.5791,0	0/1:316:161:5926:155:5697:-417.659,0,-434.837	0/1:268:123:4485:145:5401:-405.475,0,-323.094	0/1:321:147:5414:172:6400:-479.598,0,-390.929	1/1:317:0:0:317:11735:-1055.86,-95.4265,0	1/1:321:1:38:319:11815:-1059.25,-92.9097,0	0/1:297:159:5847:137:5117:-371.12,0,-436.791	1/1:383:0:0:383:14240:-1281.16,-115.294,0	1/1:287:0:0:287:10575:-951.523,-86.3956,0	1/1:463:0:0:463:17153:-1539.76,-139.377,0	0/0:395:393:14321:2:75:0,-111.787,-1281.39	1/1:365:0:0:363:13355:-1200.11,-109.274,0	0/0:424:424:15655:0:0:0,-127.637,-1408.47	1/1:201:0:0:201:7502:-671.698,-60.507,0	1/1:73:0:0:73:2687:-242.049,-21.9752,0	1/1:457:2:74:455:16801:-1504.51,-130.545,0	0/1:238:110:3956:127:4698:-351.299,0,-284.564	1/1:238:1:37:237:8719:-780.899,-67.9473,0	0/1:87:34:1227:53:1931:-147.861,0,-84.541	1/1:152:2:64:148:5417:-481.488,-39.427,0	0/1:223:115:4250:108:3958:-289.236,0,-315.512	0/1:258:133:4810:123:4605:-337.165,0,-355.633	1/1:143:0:0:142:5232:-470.731,-42.7463,0	1/1:188:0:0:188:6887:-619.796,-56.5936,0	1/1:206:0:0:206:7603:-684.211,-62.0122,0	0/1:284:152:5613:132:4856:-351.645,0,-419.74	0/0:283:282:10428:1:23:0,-82.8916,-936.013	0/0:338:335:12301:2:76:0,-94.612,-1099.57	1/1:288:0:0:288:10598:-950.27,-86.6966,0	1/1:200:0:0:200:7426:-668.301,-60.206,0	0/1:295:154:5623:140:5128:-372.729,0,-417.26	1/1:216:2:74:214:7846:-699.077,-57.9966,0	1/1:286:0:0:286:10534:-944.551,-86.0946,0	1/1:268:1:37:267:9795:-877.237,-76.9782,0	0/1:189:25:901:164:6020:-484.973,0,-24.5103	0/1:286:160:5848:124:4564:-321.698,0,-440.525	0/0:235:234:8517:0:0:0,-70.441,-762.74	1/1:379:2:62:377:13844:-1239.67,-108.203,0	1/1:252:4:148:248:9104:-803.505,-62.1776,0	0/1:444:205:7592:239:8797:-657.952,0,-549.585	1/1:303:1:38:302:11172:-1001.41,-87.4148,0	0/0:317:317:11677:0:0:0,-95.4265,-1050.66	1/1:185:0:0:185:6833:-614.992,-55.6906,0	1/1:242:0:0:242:8870:-798.222,-72.8493,0	1/1:199:0:0:199:7327:-659.415,-59.905,0	0/1:240:134:4922:106:3862:-275.504,0,-370.844	1/1:198:0:0:198:7278:-654.967,-59.6039,0	1/1:237:0:0:237:8697:-782.661,-71.3441,0	0/1:327:158:5817:169:6259:-464.798,0,-425.141	1/1:195:0:0:195:7131:-641.787,-58.7009,0	1/1:395:0:0:395:14570:-1310.86,-118.907,0	1/1:267:0:0:266:9758:-877.856,-80.074,0	1/1:395:0:0:395:14618:-1315.17,-118.907,0	0/1:309:161:5885:148:5464:-398.841,0,-436.706	1/1:369:0:0:368:13578:-1221.4,-110.779,0	0/1:269:154:5602:115:4231:-299.974,0,-419.955	0/1:407:211:7724:196:7217:-526.984,0,-572.586	1/1:408:0:0:406:14987:-1348.01,-122.218,0	0/1:599:320:11662:277:10275:-744.442,0,-869.225	0/1:114:53:1940:61:2250:-168.425,0,-140.544	0/1:134:53:1917:81:3001:-229.954,0,-132.427	0/1:164:84:3113:80:2924:-214,0,-230.998	1/1:120:0:0:120:4384:-394.691,-36.1236,0	0/1:232:117:4259:115:4208:-309.023,0,-313.61	0/0:241:241:8771:0:0:0,-72.5482,-789.289	0/1:160:95:3439:65:2394:-167.487,0,-261.525	0/1:292:151:5529:141:5205:-380.628,0,-409.779	0/1:363:172:6375:191:7043:-524.578,0,-464.497	0/0:185:183:6644:1:34:0,-52.3405,-594.556	0/0:497:492:18076:2:76:0,-141.848,-1609.38	0/0:214:214:7878:0:0:0,-64.4204,-705.712	1/1:201:0:0:201:7440:-666.139,-60.507,0	0/1:206:98:3523:108:4021:-300.015,0,-255.243	0/1:263:131:4815:132:4867:-358.951,0,-354.284	0/0:148:148:5437:0:0:0,-44.5524,-489.404	0/1:216:114:4131:102:3748:-272.461,0,-306.916	1/1:222:1:37:220:8139:-724.902,-63.2046,0	1/1:294:0:0:294:10916:-978.949,-88.5028,0	1/1:299:0:0:299:11060:-995.152,-90.008,0	1/1:324:0:0:324:11993:-1075.66,-97.5337,0	0/0:274:274:9978:0:0:0,-82.4822,-897.856	0/1:304:172:6334:132:4860:-343.293,0,-478.57	1/1:363:2:75:360:13319:-1191.22,-102.224,0	1/1:204:1:37:201:7455:-667.197,-57.4817,0	1/1:343:0:0:343:12647:-1137.9,-103.253,0	1/1:349:0:0:349:12877:-1158.12,-105.059,0	0/1:305:174:6349:131:4899:-349.181,0,-479.629	0/0:369:367:13551:2:75:0,-103.96,-1212	1/1:410:1:21:409:15109:-1357.21,-121.322,0	1/1:434:2:76:432:15906:-1423.66,-123.432,0
1	473378	.	G	T	459521	.	DPB=18781;EPPR=6.20732;GTI=0;MQMR=59.9498;NS=96;NUMALT=1;ODDS=0.101929;PAIREDR=0.970748;PQR=0;PRO=0;QR=155986;RO=4239;RPPR=173.557;SRF=2052;SRP=12.3462;SRR=2187;DP=18781;AB=0.468434;ABP=50.0325;AF=0.796875;AO=14520;CIGAR=1X;DPRA=0.897893;EPP=30.6622;LEN=1;MEANALT=1.16484;MQM=59.9545;PAIRED=0.975207;PAO=0;PQA=0;QA=531069;RPL=8015;RPP=344;RPR=6505;RUN=1;SAF=7196;SAP=5.46053;SAR=7324;TYPE=snp;technology.illumina=1;AN=216;AC=175	GT:DP:RO:QR:AO:QA:GL	1/1:132:0:0:131:4823:-433.935,-39.4349,0	0/0:186:184:6796:2:62:0,-50.1038,-605.764	1/1:144:0:0:144:5304:-477.365,-43.3483,0	1/1:246:0:0:246:9030:-809.268,-74.0534,0	1/1:247:0:0:247:9067:-815.925,-74.3544,0	1/1:159:0:0:158:5774:-519.35,-47.5627,0	1/1:128:0:0:128:4664:-419.885,-38.5318,0	1/1:248:0:0:248:9092:-818.175,-74.6554,0	1/1:226:0:0:225:8265:-736.758,-67.7318,0	1/1:211:0:0:211:7735:-696.115,-63.5173,0	1/1:242:0:0:242:8882:-799.285,-72.8493,0	1/1:708:0:0:708:26040:-2342.61,-213.129,0	0/1:131:72:2631:59:2182:-157.189,0,-197.573	1/1:102:0:0:102:3671:-330.494,-30.7051,0	0/1:178:89:3272:88:3240:-238.138,0,-241.01	1/1:120:0:0:120:4400:-392.634,-36.1236,0	1/1:195:0:0:193:7086:-637.332,-58.0988,0	0/0:182:182:6695:0:0:0,-54.7875,-602.54	1/1:172:0:0:172:6294:-566.476,-51.7772,0	0/1:256:138:5132:118:4366:-315.998,0,-384.884	1/1:231:0:0:231:8477:-762.821,-69.5379,0	0/1:231:123:4563:108:3959:-286.918,0,-341.235	1/1:263:0:0:263:9685:-871.473,-79.1709,0	1/1:210:0:0:210:7604:-684.322,-63.2163,0	0/1:224:119:4367:105:3758:-270.949,0,-325.724	1/1:305:0:0:305:11159:-1004.06,-91.8142,0	0/1:192:100:3707:92:3415:-249.728,0,-275.99	1/1:289:0:0:289:10599:-953.694,-86.9977,0	0/0:282:282:10302:0:0:0,-84.8905,-920.582	1/1:267:0:0:267:9676:-870.676,-80.375,0	1/1:296:0:0:296:10919:-982.466,-89.1049,0	1/1:161:0:0:161:5940:-534.622,-48.4658,0	1/1:50:0:0:50:1847:-166.498,-15.0515,0	1/1:235:0:0:235:8569:-771.109,-70.7421,0	0/1:172:90:3330:82:2905:-209.882,0,-248.093	0/1:149:68:2456:81:2936:-219.59,0,-176.419	1/1:54:0:0:54:1987:-179.091,-16.2556,0	0/1:157:81:2974:74:2733:-199.148,0,-220.828	0/1:158:77:2848:81:2961:-219.13,0,-203.827	0/1:175:95:3481:80:2943:-212.394,0,-260.784	1/1:117:0:0:117:4305:-387.577,-35.2205,0	1/1:148:2:76:146:5398:-478.634,-37.3376,0	1/1:194:0:0:193:7119:-640.3,-58.0988,0	0/1:187:112:4105:75:2743:-190.792,0,-313.298	0/0:266:266:9805:0:0:0,-80.074,-882.253	0/0:262:258:9481:2:76:0,-71.4302,-845.916	0/1:217:125:4600:91:3336:-235.179,0,-348.861	1/1:151:0:0:151:5390:-485.181,-45.4555,0	0/1:187:118:4398:69:2524:-171.09,0,-339.637	1/1:184:0:0:184:6760:-608.415,-55.3895,0	1/1:167:0:0:166:6082:-547.061,-49.971,0	1/1:214:0:0:213:7833:-704.559,-64.1194,0	1/1:157:13:481:144:5280:-431.658,-3.62732,0	1/1:247:0:0:247:9103:-819.155,-74.3544,0	1/1:215:0:0:214:7787:-700.397,-64.4204,0	1/1:233:0:0:233:8460:-761.317,-70.14,0	0/1:181:106:3886:75:2763:-194.407,0,-295.418	0/1:319:171:6245:148:5479:-397.139,0,-466.029	1/1:209:0:0:209:7627:-683.129,-62.9153,0	1/1:198:0:0:198:7174:-645.638,-59.6039,0	0/1:149:81:2949:68:2480:-178.578,0,-220.769	1/1:275:0:0:275:10151:-909.005,-82.7833,0	0/1:163:68:2504:95:3503:-266.387,0,-176.529	0/1:174:85:3133:89:3245:-239.869,0,-229.795	0/1:152:94:3430:58:2146:-147.64,0,-263.132	1/1:161:3:111:158:5786:-510.453,-38.1119,0	0/1:223:120:4430:103:3798:-274.844,0,-331.686	1/1:143:0:0:143:5267:-474.122,-43.0473,0	1/1:264:0:0:264:9640:-867.442,-79.4719,0	0/1:214:108:3972:106:3874:-284.405,0,-293.22	1/1:244:0:0:244:8891:-800.072,-73.4513,0	1/1:253:0:0:253:9277:-831.485,-76.1606,0	1/1:246:0:0:246:8977:-807.811,-74.0534,0	0/1:272:128:4712:144:5292:-394.491,0,-342.321	1/1:257:0:0:257:9288:-835.775,-77.3647,0	1/1:295:0:0:295:10794:-969.864,-88.8039,0	0/1:462:246:9027:216:7892:-571.134,0,-673.215	1/1:76:0:0:76:2755:-248.163,-22.8783,0	1/1:105:0:0:105:3831:-344.809,-31.6082,0	1/1:102:0:0:102:3748:-337.478,-30.7051,0	1/1:73:0:0:73:2642:-238.002,-21.9752,0	1/1:142:0:0:141:5222:-468.936,-42.4452,0	1/1:162:0:0:162:5861:-527.548,-48.7669,0	0/1:104:60:2225:42:1522:-106.176,0,-169.405	0/1:217:117:4323:100:3608:-259.569,0,-323.87	1/1:257:0:0:257:9410:-846.748,-77.3647,0	1/1:89:0:0:89:3268:-294.31,-26.7917,0	1/1:371:0:0:369:13469:-1211.28,-111.08,0	1/1:124:0:0:124:4517:-406.649,-37.3277,0	1/1:108:0:0:108:3957:-356.275,-32.5112,0	1/1:143:0:0:143:5226:-470.412,-43.0473,0	1/1:135:0:0:135:4954:-445.949,-40.6391,0	1/1:130:0:0:130:4691:-422.29,-39.1339,0	0/1:189:91:3400:98:3599:-267.182,0,-249.274	0/0:142:142:5244:0:0:0,-42.7463,-472.033	0/0:211:209:7691:0:0:0,-62.9153,-691.785	1/1:168:0:0:167:6153:-553.42,-50.272,0	1/1:200:0:0:200:7327:-659.393,-60.206,0	1/1:179:0:0:179:6501:-581.687,-53.8844,0	1/1:202:0:0:202:7453:-670.717,-60.8081,0	1/1:195:0:0:195:7081:-637.277,-58.7009,0	1/1:153:0:0:153:5623:-506.122,-46.0576,0	1/1:216:0:0:216:7898:-710.746,-65.0225,0	1/1:180:0:0:180:6530:-587.714,-54.1854,0	1/1:233:0:0:233:8529:-767.256,-70.14,0	1/1:270:0:0:270:9922:-892.795,-81.2781,0	1/1:230:0:0:230:8380:-754.099,-69.2369,0	1/1:238:0:0:236:8541:-768.215,-71.0431,0
1	889380	.	G	A	616386	.	DPB=30739;EPPR=522.469;GTI=6;MQMR=59.9771;NS=96;NUMALT=1;ODDS=5.60497;PAIREDR=0.971248;PQR=0;PRO=0;QR=263134;RO=7130;RPPR=107.593;SRF=3614;SRP=5.93524;SRR=3516;DP=30739;AB=0.52488;ABP=74.7574;AF=0.671875;AO=19789;CIGAR=1X;DPRA=0.8676;EPP=1945.13;LEN=1;MEANALT=1.14607;MQM=59.9679;PAIRED=0.972459;PAO=0;PQA=0;QA=734309;RPL=9087;RPP=289.214;RPR=10702;RUN=1;SAF=10190;SAP=41.3374;SAR=9599;TYPE=snp;technology.illumina=1;AN=216;AC=146	GT:DP:RO:QR:AO:QA:GL	1/1:215:0:0:215:7727:-695.404,-64.7215,0	1/1:259:0:0:259:9403:-846.154,-77.9668,0	0/1:164:79:2887:85:3121:-231.726,0,-210.677	0/0:215:215:7871:0:0:0,-64.7214,-708.349	0/1:236:107:3923:129:4653:-347.854,0,-282.19	1/1:200:0:0:200:7256:-653.034,-60.206,0	1/1:171:0:0:171:6183:-556.519,-51.4761,0	0/1:267:95:3467:172:6232:-480.551,0,-231.841	0/1:312:126:4590:186:6666:-506.048,0,-319.308	1/1:336:4:148:331:11995:-1065.62,-87.5329,0	0/1:235:104:3776:131:4751:-356.969,0,-269.269	1/1:599:0:0:597:21789:-1959.88,-179.715,0	1/1:252:0:0:250:9258:-825.835,-75.2575,0	0/1:105:42:1508:63:2311:-176.621,0,-104.393	0/1:260:133:4977:127:4719:-346.535,0,-369.739	0/1:290:157:5785:133:4976:-360.531,0,-433.392	1/1:308:3:101:305:11428:-1018.78,-83.2958,0	1/1:321:3:113:317:11828:-1053.65,-86.1615,0	1/1:307:0:0:307:11474:-1032.35,-92.4162,0	1/1:420:0:0:420:15689:-1411.36,-126.433,0	1/1:393:0:0:393:14641:-1317.2,-118.305,0	1/1:422:0:0:422:15711:-1413.44,-127.035,0	0/1:304:120:4485:184:6788:-519.381,0,-312.246	1/1:382:0:0:381:14127:-1270.64,-114.692,0	0/1:385:187:6866:198:7371:-547.427,0,-502.028	1/1:474:0:0:474:17733:-1595.28,-142.688,0	1/1:415:0:0:415:15394:-1384.93,-124.927,0	1/1:466:0:0:466:17315:-1557.71,-140.28,0	0/1:401:192:7062:208:7727:-574.56,0,-511.339	1/1:529:0:0:529:19708:-1772.93,-159.245,0	0/1:563:287:10655:276:10321:-759.17,0,-789.215	1/1:232:0:0:232:8608:-774.585,-69.839,0	0/1:79:36:1345:43:1581:-118.79,0,-97.5625	0/1:462:240:8783:222:8236:-602.059,0,-651.271	1/1:356:0:0:356:13257:-1192.72,-107.167,0	0/1:292:139:5103:153:5614:-417.413,0,-371.454	1/1:73:0:0:73:2683:-241.688,-21.9752,0	1/1:295:2:76:293:10873:-971.088,-81.589,0	1/1:313:0:0:313:11624:-1045.86,-94.2224,0	1/1:327:0:0:327:12197:-1097.38,-98.4368,0	0/1:200:85:3154:115:4232:-320.801,0,-223.843	0/1:226:121:4449:105:3888:-282.032,0,-332.495	0/1:266:118:4347:148:5472:-412.46,0,-311.278	0/1:302:155:5658:147:5431:-397.934,0,-418.352	1/1:375:0:0:375:13929:-1253.17,-112.886,0	1/1:369:1:35:368:13707:-1229.69,-107.581,0	0/1:349:164:6049:185:6902:-516.084,0,-439.372	0/1:261:115:4230:146:5423:-409.556,0,-302.259	1/1:391:0:0:391:14546:-1308.65,-117.703,0	1/1:204:0:0:204:7356:-662.031,-61.4101,0	1/1:231:0:0:231:8355:-751.52,-69.5379,0	1/1:185:0:0:185:6725:-605.27,-55.6906,0	0/1:227:93:3345:134:4874:-357.118,0,-232.906	0/0:210:208:7624:2:74:0,-56.1904,-679.105	1/1:358:0:0:356:13234:-1190.28,-107.167,0	0/1:445:202:7476:243:9033:-678.861,0,-535.669	0/1:239:121:4429:118:4306:-315.737,0,-326.801	0/1:532:259:9651:273:10220:-759.418,0,-708.243	0/1:405:199:7373:206:7662:-567.587,0,-541.595	1/1:373:0:0:373:13899:-1250.46,-112.284,0	1/1:154:2:62:152:5564:-494.95,-40.4708,0	0/1:166:75:2727:91:3295:-246.774,0,-195.683	1/1:176:0:0:176:6404:-576.396,-52.9813,0	0/1:203:99:3603:104:3752:-276.743,0,-263.34	1/1:148:0:0:148:5380:-484.289,-44.5524,0	0/1:255:123:4539:132:4824:-357.514,0,-331.878	0/1:346:144:5342:202:7573:-577.332,0,-376.684	0/1:190:83:3023:106:3826:-287.363,0,-215.133	0/1:454:229:8453:225:8322:-612.2,0,-623.985	1/1:204:0:0:204:7380:-664.189,-61.4101,0	0/1:423:183:6833:240:8970:-679.803,0,-487.597	0/0:189:186:6810:3:111:0,-46.5407,-602.56	0/1:387:169:6311:218:8122:-614.375,0,-451.49	0/1:262:120:4392:140:5060:-376.928,0,-316.84	1/1:428:0:0:428:15922:-1429,-128.841,0	0/1:503:241:8918:262:9711:-722.378,0,-651.056	0/1:581:285:10607:296:11043:-818.686,0,-779.481	1/1:143:0:0:143:5291:-476.257,-43.0473,0	0/0:184:182:6698:2:76:0,-48.1747,-595.597	0/1:203:91:3370:112:4158:-313.243,0,-242.368	0/0:144:0:0:0:0:0,0,0	1/1:319:0:0:319:11907:-1071.29,-96.0286,0	0/0:206:206:7604:0:0:0,-62.0122,-684.294	0/1:176:73:2696:103:3844:-293.124,0,-189.872	0/1:326:179:6593:147:5465:-393.769,0,-495.231	1/1:465:0:0:465:17298:-1552.85,-139.979,0	0/1:207:104:3868:103:3824:-281.997,0,-285.955	0/1:424:188:6976:234:8669:-652.709,0,-500.44	1/1:254:0:0:254:9399:-845.739,-76.4616,0	0/0:308:0:0:0:0:0,0,0	0/1:194:87:3197:107:3973:-299.314,0,-229.519	0/1:259:126:4682:133:4984:-370.667,0,-343.513	0/1:226:114:4224:112:4160:-306.496,0,-312.252	0/1:277:137:5021:140:5219:-386.387,0,-368.588	1/1:324:0:0:324:12103:-1088.92,-97.5337,0	1/1:288:0:0:287:10679:-958.322,-86.3956,0	0/0:395:0:0:0:0:0,0,0	0/0:411:0:0:0:0:0,0,0	1/1:377:1:38:376:14010:-1256.49,-109.691,0	0/1:352:178:6568:174:6520:-480.821,0,-485.153	1/1:444:0:0:2:71:-6.38668,-0.60206,0	1/1:298:0:0:298:11064:-995.488,-89.7069,0	1/1:512:0:0:2:75:-6.74781,-0.60206,0	1/1:507:0:0:1:38:-3.41756,-0.30103,0	1/1:445:2:74:443:16452:-1470.98,-126.933,0	0/1:337:141:5226:196:7311:-556.485,0,-366.616	0/0:505:0:0:0:0:0,0,0	0/0:586:0:0:0:0:0,0,0
1	1157611	.	T	G	155393	.	DPB=35458;EPPR=41.5779;GTI=0;MQMR=59.9698;NS=96;NUMALT=1;ODDS=108.792;PAIREDR=0.971357;PQR=0;PRO=0;QR=1106390;RO=29676;RPPR=12644.7;SRF=14013;SRP=202.223;SRR=15663;DP=35458;AB=0.474488;ABP=60.735;AF=0.177083;AO=5734;CIGAR=1X;DPRA=0.957477;EPP=12.705;LEN=1;MEANALT=1.35135;MQM=59.9397;PAIRED=0.970352;PAO=0;PQA=0;QA=211866;RPL=4291;RPP=3074.69;RPR=1443;RUN=1;SAF=2658;SAP=69.1785;SAR=3076;TYPE=snp;technology.illumina=1;AN=216;AC=43	GT:DP:RO:QR:AO:QA:GL	0/0:226:226:8254:0:0:0,-68.0328,-742.8	0/0:290:289:10585:1:25:0,-84.7988,-948.135	0/1:212:125:4493:87:3159:-220.694,0,-340.687	1/1:214:0:0:214:7786:-698.22,-64.4204,0	0/1:192:112:4084:80:2960:-208.816,0,-309.917	0/0:211:211:7723:0:0:0,-63.5173,-695.036	0/1:254:140:5096:114:4182:-300.068,0,-382.281	0/1:212:114:4146:98:3578:-258.379,0,-309.473	0/1:273:138:5058:135:4983:-366.396,0,-373.143	0/0:276:276:10080:0:0:0,-83.0843,-907.046	0/1:269:145:5257:124:4540:-327.754,0,-392.248	0/1:500:243:8871:257:9389:-694.376,0,-647.783	0/1:254:141:5283:113:4176:-299.504,0,-399.062	0/1:222:109:4018:113:4139:-305.826,0,-294.931	0/1:374:186:6941:186:6881:-506.899,0,-512.28	0/0:369:366:13649:0:0:0,-110.177,-1227.59	0/0:382:382:14305:0:0:0,-114.993,-1283.54	0/1:379:213:7976:166:6165:-440.775,0,-603.64	0/0:449:449:16782:0:0:0,-135.162,-1509.75	0/0:427:426:15987:0:0:0,-128.239,-1438.03	0/0:481:481:18003:0:0:0,-144.795,-1619.55	0/1:388:194:7278:194:7229:-533.755,0,-538.148	0/0:406:406:15262:0:0:0,-122.218,-1373.02	0/1:407:201:7514:205:7570:-558.642,0,-553.595	0/0:471:470:17537:0:0:0,-141.484,-1577.28	0/0:452:450:16857:0:0:0,-135.463,-1516.14	0/1:450:255:9496:194:7170:-509.743,0,-718.93	0/0:536:536:20052:0:0:0,-161.352,-1803.81	0/1:633:349:12991:280:10376:-743.877,0,-979.059	0/0:515:515:19303:0:0:0,-155.03,-1736.47	0/1:561:308:11578:253:9339:-668.14,0,-872.808	0/1:180:87:3236:93:3453:-253.425,0,-237.232	0/0:132:132:4939:0:0:0,-39.736,-444.582	0/1:598:328:12279:270:9930:-713.36,0,-924.724	0/1:449:233:8685:216:7994:-584.203,0,-646.338	0/1:360:195:7296:165:6104:-437.59,0,-548.202	0/0:127:127:4753:0:0:0,-38.2308,-427.862	0/0:349:349:13090:0:0:0,-105.059,-1177.67	0/1:308:168:6291:139:5167:-372.315,0,-473.398	1/1:394:0:0:391:14486:-1300.65,-117.703,0	0/0:250:250:9309:0:0:0,-75.2575,-837.633	0/0:259:259:9659:0:0:0,-77.9668,-869.117	0/0:342:342:12756:0:0:0,-102.952,-1147.65	0/1:373:184:6895:188:6954:-513.462,0,-508.144	0/1:400:205:7675:192:7060:-515.496,0,-570.788	1/1:491:1:36:490:18201:-1633.8,-144.207,0	0/1:466:260:9773:206:7632:-543.107,0,-732.857	0/0:356:356:13355:0:0:0,-107.167,-1201.51	0/1:387:205:7694:180:6655:-482.652,0,-576.084	0/0:312:312:11388:0:0:0,-93.9214,-1024.7	0/1:278:131:4775:147:5379:-400.511,0,-346.183	0/1:212:101:3713:111:4071:-302.727,0,-270.525	0/1:232:104:3740:128:4688:-352.204,0,-266.934	0/1:234:114:4134:120:4404:-326.057,0,-301.772	0/0:426:422:15825:2:76:0,-120.794,-1416.43	0/0:610:610:22720:0:0:0,-183.628,-2038.88	0/1:218:94:3418:120:4404:-331.708,0,-243.019	0/0:561:559:21009:2:75:0,-161.757,-1879.36	0/0:553:553:20657:0:0:0,-166.47,-1858.26	0/0:389:389:14512:0:0:0,-117.101,-1305.59	0/1:161:84:3024:77:2801:-203.845,0,-223.773	0/1:209:112:4084:97:3529:-254.878,0,-304.8	0/0:204:202:7294:0:0:0,-60.8081,-649.424	0/0:299:299:10883:0:0:0,-90.008,-975.948	0/0:178:177:6381:1:37:0,-49.8855,-570.632	0/1:263:148:5392:115:4195:-298.528,0,-406.197	0/0:437:437:16414:0:0:0,-131.55,-1476.63	0/0:262:262:9502:0:0:0,-78.8699,-855.06	0/0:568:567:21123:0:0:0,-170.684,-1899.79	0/1:307:163:5935:144:5280:-382.876,0,-441.767	0/0:471:471:17679:0:0:0,-141.785,-1590.4	0/0:254:254:9326:0:0:0,-76.4616,-839.222	0/0:495:493:18438:0:0:0,-148.408,-1658.34	0/0:252:252:9192:0:0:0,-75.8596,-827.172	0/0:554:554:20638:0:0:0,-166.771,-1856.57	0/0:598:596:22295:2:74:0,-172.99,-1998.55	0/0:580:580:21603:0:0:0,-174.597,-1943.03	0/0:190:190:7058:0:0:0,-57.1957,-635.174	0/1:280:145:5380:135:5022:-367.401,0,-399.964	0/1:276:140:5197:136:5080:-374.19,0,-384.713	0/0:120:120:4472:0:0:0,-36.1236,-399.254	0/0:351:350:13158:0:0:0,-105.36,-1183.4	0/0:424:424:15718:0:0:0,-127.637,-1414.06	0/0:265:264:9810:0:0:0,-79.4719,-882.358	0/0:432:432:16111:0:0:0,-130.045,-1449.4	0/0:551:551:20633:0:0:0,-165.868,-1854.2	0/0:215:215:8078:0:0:0,-64.7214,-726.9	0/0:399:399:14885:0:0:0,-120.111,-1339.13	0/0:317:315:11840:0:0:0,-94.8244,-1064.87	0/0:273:272:10118:0:0:0,-81.8802,-910.021	0/0:283:282:10521:0:0:0,-84.8905,-946.267	0/0:384:384:14352:0:0:0,-115.596,-1291.19	0/0:231:231:8631:0:0:0,-69.5379,-776.644	0/0:444:443:16524:1:37:0,-129.959,-1482.85	0/0:389:389:14576:0:0:0,-117.101,-1307.9	0/0:433:429:16022:0:0:0,-129.142,-1441.03	0/0:319:319:11909:0:0:0,-96.0286,-1071.47	0/0:383:381:14239:0:0:0,-114.692,-1280.65	0/0:505:505:18867:0:0:0,-152.02,-1697.27	0/0:420:420:15624:0:0:0,-126.433,-1405.6	0/0:314:314:11693:0:0:0,-94.5234,-1052.05	0/0:338:338:12581:0:0:0,-101.748,-1131.9	0/0:321:321:12012:0:0:0,-96.6306,-1080.73	0/0:394:394:14717:0:0:0,-118.606,-1324.01	0/1:352:190:7111:162:6033:-437.024,0,-533.966	0/0:544:544:20408:0:0:0,-163.76,-1829.03	0/0:358:358:13402:0:0:0,-107.769,-1203.04	0/0:459:459:17116:0:0:0,-138.173,-1539.8
1	1565868	.	C	T	565715	.	DPB=39463;EPPR=952.838;GTI=0;MQMR=59.9938;NS=96;NUMALT=1;ODDS=42.8329;PAIREDR=0.967995;PQR=0;PRO=0;QR=787824;RO=21309;RPPR=1356.91;SRF=10828;SRP=15.2805;SRR=10481;DP=39463;AB=0.500301;ABP=3.01815;AF=0.421875;AO=18099;CIGAR=1X;DPRA=1.13474;EPP=1337.43;LEN=1;MEANALT=1.38158;MQM=59.967;PAIRED=0.971214;PAO=0;PQA=0;QA=672080;RPL=6581;RPP=2927.34;RPR=11518;RUN=1;SAF=9437;SAP=75.0718;SAR=8662;TYPE=snp;technology.illumina=1;AN=216;AC=84	GT:DP:RO:QR:AO:QA:GL	0/0:278:276:10080:2:74:0,-76.6605,-896.691	1/1:254:6:222:248:9032:-792.443,-56.1236,0	0/0:209:207:7455:2:62:0,-57.0275,-665.049	0/0:326:324:11808:2:74:0,-91.1099,-1055.45	0/0:313:309:11301:4:136:0,-81.6485,-1004.3	0/1:204:93:3393:111:4023:-300.818,0,-244.15	0/0:215:211:7723:2:74:0,-57.4633,-688.011	0/0:295:291:10659:2:74:0,-81.5457,-952.098	0/0:328:328:11992:0:0:0,-98.7378,-1079.03	0/0:272:272:9944:0:0:0,-81.8802,-891.483	0/0:347:347:12779:0:0:0,-104.457,-1149.49	0/0:722:722:26402:0:0:0,-217.344,-2373.56	0/0:283:281:10361:2:71:0,-78.4496,-925.402	0/0:146:144:5270:2:75:0,-36.83,-467.265	0/0:387:387:14382:0:0:0,-116.499,-1293.91	0/1:393:207:7670:186:6945:-506.705,0,-568.235	0/0:404:403:15055:1:38:0,-117.819,-1350.62	0/0:426:423:15560:3:113:0,-117.699,-1389.35	0/0:440:440:16257:0:0:0,-132.453,-1462.56	0/0:463:459:17027:2:76:0,-131.94,-1524.6	0/1:500:264:9829:236:8792:-640.615,0,-733.89	0/0:526:526:19517:0:0:0,-158.342,-1755.76	0/0:497:494:18472:3:114:0,-138.98,-1651.11	0/0:544:540:20100:3:113:0,-153.291,-1797.66	0/1:479:224:8339:253:9349:-697.269,0,-606.427	0/0:504:502:18643:2:75:0,-144.599,-1670.04	0/0:445:442:16286:3:110:0,-123.698,-1454.93	0/1:536:265:9791:271:10023:-737.265,0,-719.647	1/1:563:0:0:563:20966:-1886.07,-169.48,0	0/0:684:684:25240:0:0:0,-205.905,-2268.82	0/1:631:281:10406:346:12927:-973.908,0,-747.187	0/0:267:266:9834:1:37:0,-76.6772,-881.171	0/0:105:105:3888:0:0:0,-31.6081,-349.982	0/0:640:636:23382:4:150:0,-178.793,-2089.56	0/0:445:445:16529:0:0:0,-133.958,-1487.01	0/0:397:392:14587:3:108:0,-109.201,-1302.26	1/1:156:0:0:156:5794:-521.494,-46.9607,0	0/1:333:176:6473:157:5844:-425.751,0,-482.328	0/1:358:172:6372:185:6873:-510.694,0,-465.634	0/1:448:232:8640:215:7991:-584.147,0,-639.104	1/1:288:1:38:285:10624:-952.141,-82.6587,0	0/1:252:123:4564:129:4825:-358.479,0,-335.01	0/1:313:171:6314:142:5253:-376.177,0,-474.042	0/0:462:462:17100:0:0:0,-139.076,-1538.38	0/0:496:494:18375:2:76:0,-142.096,-1642.86	0/0:464:461:17086:3:114:0,-129.046,-1526.49	0/0:471:469:17392:2:76:0,-134.57,-1556.49	1/1:379:0:0:379:14095:-1264.94,-114.09,0	0/1:464:227:8376:236:8719:-644.823,0,-613.975	0/0:282:282:10350:0:0:0,-84.8905,-931.329	0/0:343:339:12399:4:148:0,-89.5713,-1101.95	0/0:276:276:10116:0:0:0,-83.0843,-910.282	0/0:222:222:8166:0:0:0,-66.8287,-734.881	0/1:246:125:4625:121:4357:-318.218,0,-342.322	1/1:500:2:75:498:18474:-1649.08,-143.395,0	0/1:658:295:10943:363:13480:-1014.71,0,-783.115	0/0:243:239:8783:2:74:0,-65.8921,-783.354	1/1:628:1:37:626:23218:-2084.93,-185.418,0	1/1:624:4:151:619:23127:-2066.47,-173.955,0	0/1:539:275:10168:262:9806:-716.977,0,-752.884	0/0:186:182:6626:4:148:0,-42.3096,-582.639	0/0:326:324:11916:0:0:0,-97.5337,-1071.82	0/0:218:218:7958:0:0:0,-65.6245,-716.155	0/1:255:126:4614:129:4641:-341.055,0,-338.624	0/0:196:192:7056:4:148:0,-45.3199,-621.358	0/0:278:278:10166:0:0:0,-83.6863,-908.122	1/1:441:0:0:440:16401:-1471.7,-132.453,0	0/1:228:125:4577:101:3665:-261.624,0,-343.657	1/1:620:2:76:616:22990:-2057.29,-179.201,0	0/0:271:267:9747:4:136:0,-69.0053,-864.519	1/1:521:0:0:520:19349:-1740.27,-156.536,0	0/0:272:269:9869:3:111:0,-71.5262,-877.71	1/1:564:0:0:564:20907:-1880.78,-169.781,0	0/1:245:134:4898:111:3975:-284.159,0,-367.18	1/1:628:1:30:625:23266:-2089.89,-185.77,0	0/1:671:333:12333:338:12512:-923.732,0,-907.633	0/1:692:339:12638:352:13133:-969.845,0,-928.65	0/0:158:158:5800:0:0:0,-47.5627,-522.036	1/1:316:0:0:314:11616:-1044.76,-94.5234,0	0/1:278:141:5209:135:5021:-368.497,0,-385.414	1/1:195:0:0:195:7138:-642.379,-58.7009,0	0/0:359:359:13326:0:0:0,-108.07,-1198.94	0/0:483:481:17687:0:0:0,-144.795,-1590.83	1/1:286:0:0:285:10602:-953.564,-85.7936,0	1/1:518:4:151:514:19110:-1705.19,-141.976,0	0/0:603:603:22353:0:0:0,-181.521,-2010.87	0/0:311:308:11351:2:63:0,-87.6885,-1015.31	1/1:371:0:0:368:13674:-1229.87,-110.779,0	0/0:318:318:11790:0:0:0,-95.7275,-1060.79	1/1:326:0:0:326:12143:-1092.53,-98.1358,0	1/1:349:0:0:349:12895:-1160.18,-105.059,0	0/0:424:421:15523:3:114:0,-117.004,-1385.92	0/0:286:285:10586:1:37:0,-82.3967,-948.712	0/1:416:189:6977:227:8405:-631.108,0,-502.697	1/1:380:2:71:378:14074:-1259.47,-107.649,0	0/1:475:238:8889:235:8718:-638.918,0,-657.092	1/1:425:0:0:425:15710:-1413.35,-127.938,0	1/1:498:0:0:498:18488:-1663.21,-149.913,0	0/0:493:491:18073:0:0:0,-147.806,-1625.53	1/1:504:4:141:498:18605:-1660.68,-138.453,0	1/1:466:0:0:466:17303:-1556.63,-140.28,0	1/1:390:0:0:390:14510:-1305.42,-117.402,0	1/1:511:0:0:510:18967:-1706.1,-153.525,0	1/1:507:0:0:507:18819:-1692.98,-152.622,0	0/0:364:364:13452:0:0:0,-109.575,-1210.3	0/1:552:295:10973:254:9475:-686.917,0,-821.655	1/1:496:0:0:495:18364:-1651.67,-149.01,0	1/1:643:0:0:643:23797:-2140.72,-193.562,0
1	1736624	.	G	T	227099	.	DPB=19429;EPPR=104.215;GTI=1;MQMR=59.9512;NS=96;NUMALT=1;ODDS=0.0590485;PAIREDR=0.962655;PQR=0;PRO=0;QR=426583;RO=11434;RPPR=11735.8;SRF=6623;SRP=626.562;SRR=4811;DP=19429;AB=0.558419;ABP=298.585;AF=0.328125;AO=7971;CIGAR=1X;DPRA=1.44842;EPP=66.038;LEN=1;MEANALT=1.2037;MQM=59.9353;PAIRED=0.968511;PAO=0;PQA=0;QA=297146;RPL=1459;RPP=6958.7;RPR=6512;RUN=1;SAF=4562;SAP=365.17;SAR=3409;TYPE=snp;technology.illumina=1;AN=216;AC=73	GT:DP:RO:QR:AO:QA:GL	0/0:125:124:4540:1:37:0,-33.9309,-405.033	1/1:186:0:0:186:6882:-618.897,-55.9916,0	0/1:150:85:3109:65:2381:-169.377,0,-234.86	0/0:174:172:6352:2:74:0,-45.3533,-564.679	0/0:156:152:5588:4:148:0,-33.2787,-489.314	1/1:128:0:0:128:4676:-420.028,-38.5318,0	1/1:149:1:37:148:5452:-487.065,-41.1556,0	0/0:176:176:6440:0:0:0,-52.9813,-579.628	0/1:205:92:3380:113:4145:-311.49,0,-242.68	0/0:188:186:6834:2:74:0,-49.5678,-608.045	0/1:209:109:3973:99:3651:-265.626,0,-294.747	0/1:498:240:8796:258:9486:-703.7,0,-641.637	0/0:115:115:4300:0:0:0,-34.6184,-387.114	0/0:80:80:2945:0:0:0,-24.0824,-265.257	0/1:214:85:3178:128:4797:-367.324,0,-221.712	0/1:197:95:3526:102:3798:-282.667,0,-258.197	1/1:258:0:0:258:9633:-866.763,-77.6657,0	0/0:165:165:6181:0:0:0,-49.6699,-556.288	0/1:201:94:3506:107:3972:-297.114,0,-255.193	0/1:247:101:3796:146:5448:-416.015,0,-267.424	0/0:194:194:7192:0:0:0,-58.3998,-647.226	0/0:233:233:8789:0:0:0,-70.14,-790.839	0/0:253:253:9488:0:0:0,-76.1606,-853.713	0/0:251:251:9402:0:0:0,-75.5585,-845.794	1/1:297:1:38:295:10985:-984.576,-85.6824,0	0/0:352:352:13233:0:0:0,-105.963,-1190.53	0/1:278:129:4830:149:5558:-416.577,0,-351.098	0/1:308:143:5361:165:6180:-463.481,0,-384.602	0/1:317:133:4991:184:6872:-523.017,0,-353.839	0/1:359:153:5719:204:7569:-573.371,0,-406.979	0/1:408:173:6493:233:8725:-662.179,0,-461.751	0/0:131:131:4922:0:0:0,-39.4349,-443.055	0/1:74:30:1099:44:1640:-125.409,0,-76.9384	0/1:375:187:6995:188:7026:-519.414,0,-516.577	0/0:225:225:8421:0:0:0,-67.7317,-757.756	0/0:208:207:7727:0:0:0,-62.3132,-694.992	0/1:58:24:904:34:1265:-96.6883,0,-64.2216	0/1:228:112:4178:116:4346:-322.616,0,-307.509	0/1:199:82:3087:117:4352:-328.472,0,-218.112	1/1:209:0:0:208:7754:-697.566,-62.6142,0	0/1:141:67:2507:74:2781:-208.05,0,-183.408	0/1:162:87:3197:75:2822:-205.416,0,-239.148	0/0:166:166:6171:0:0:0,-49.971,-555.39	0/1:254:127:4735:124:4656:-343.199,0,-350.093	0/0:281:281:10459:0:0:0,-84.5894,-937.638	0/0:277:276:10267:0:0:0,-83.0843,-923.413	0/0:268:266:9917:0:0:0,-80.074,-891.377	0/1:178:74:2762:104:3851:-286.264,0,-195.204	0/1:240:102:3817:138:5199:-395.401,0,-271.426	0/0:108:108:3948:0:0:0,-32.5112,-355.482	0/0:159:157:5797:2:74:0,-40.8379,-514.341	0/0:108:106:3910:2:74:0,-25.4854,-345.038	0/1:166:73:2701:93:3417:-257.748,0,-193.346	0/1:154:49:1801:105:3861:-301.297,0,-116.005	1/1:260:0:0:260:9719:-874.508,-78.2678,0	0/0:310:310:11618:0:0:0,-93.3193,-1044.08	0/0:141:141:5181:0:0:0,-42.4452,-466.387	0/1:335:141:5224:190:7106:-539.468,0,-367.075	0/1:296:120:4490:176:6557:-501.008,0,-315.093	0/1:236:124:4643:112:4211:-308.064,0,-346.919	0/0:102:102:3690:0:0:0,-30.7051,-332.275	1/1:169:0:0:169:6217:-559.573,-50.8741,0	0/0:93:93:3381:0:0:0,-27.9958,-304.481	1/1:126:0:0:126:4614:-415.387,-37.9298,0	0/1:99:49:1813:50:1826:-134.808,0,-133.642	0/0:171:171:6291:0:0:0,-51.4761,-566.229	0/1:240:114:4275:126:4693:-350.219,0,-312.616	0/1:133:51:1851:82:3034:-233.233,0,-126.822	0/1:326:128:4795:198:7463:-573.181,0,-333.498	0/0:159:159:5883:0:0:0,-47.8638,-529.529	0/1:279:107:3998:172:6367:-488.931,0,-275.968	0/0:172:172:6316:0:0:0,-51.7772,-567.852	0/1:312:125:4678:185:6929:-529.871,0,-327.413	0/0:135:135:4947:0:0:0,-40.639,-445.34	0/1:324:131:4915:193:7184:-548.974,0,-341.563	0/1:366:153:5710:213:7970:-601.303,0,-403.749	0/1:404:181:6788:223:8295:-624.811,0,-489.079	0/0:73:73:2725:0:0:0,-21.9752,-245.459	1/1:157:0:0:156:5839:-525.153,-46.9607,0	0/1:167:73:2689:94:3430:-258.598,0,-191.95	0/0:19:19:708:0:0:0,-5.71957,-64.0523	0/1:211:114:4289:97:3615:-261.989,0,-322.18	0/0:184:184:6868:0:0:0,-55.3895,-618.068	1/1:186:0:0:186:6903:-621.237,-55.9916,0	1/1:248:0:0:248:9241:-831.514,-74.6554,0	0/1:328:156:5838:172:6387:-476.084,0,-426.705	0/0:108:108:4021:0:0:0,-32.5112,-362.026	0/1:362:163:6060:199:7420:-558.752,0,-436.422	0/0:134:134:5012:0:0:0,-40.338,-451.156	0/0:46:46:1733:0:0:0,-13.8474,-156.246	0/1:133:46:1689:87:3232:-251.029,0,-112.247	0/0:113:113:4270:0:0:0,-34.0164,-383.785	0/0:113:113:4259:0:0:0,-34.0164,-383.424	0/1:214:94:3514:120:4514:-341.942,0,-252.003	1/1:217:0:0:217:8112:-729.812,-65.3235,0	1/1:276:0:0:276:10322:-928.735,-83.0843,0	0/0:109:109:4089:0:0:0,-32.8123,-368.076	0/0:91:91:3425:0:0:0,-27.3937,-308.429	0/0:229:227:8481:0:0:0,-68.3338,-762.912	0/1:280:124:4658:156:5819:-439.07,0,-332.144	0/0:80:80:2983:0:0:0,-24.0824,-268.664	0/0:181:181:6832:0:0:0,-54.4864,-614.832	0/0:109:109:4057:0:0:0,-32.8123,-365.231	0/0:82:82:3086:0:0:0,-24.6845,-277.932	0/1:168:75:2806:93:3472:-262.073,0,-202.171	0/0:321:320:12021:0:0:0,-96.3296,-1081.15	0/0:92:92:3425:0:0:0,-27.6948,-308.42	0/0:114:114:4268:0:0:0,-34.3174,-384.233
1	1992333	.	T	A	643873	.	DPB=26653;EPPR=228.247;GTI=0;MQMR=59.9724;NS=96;NUMALT=1;ODDS=40.1547;PAIREDR=0.966724;PQR=0;PRO=0;QR=234801;RO=6341;RPPR=162.759;SRF=2913;SRP=93.8365;SRR=3428;DP=26653;AB=0.460369;ABP=128.654;AF=0.78125;AO=20292;CIGAR=1X;DPRA=0.894223;EPP=1030.06;LEN=1;MEANALT=1.12903;MQM=59.9797;PAIRED=0.972452;PAO=0;PQA=0;QA=750706;RPL=11420;RPP=697.76;RPR=8872;RUN=1;SAF=9245;SAP=350.498;SAR=11047;TYPE=snp;technology.illumina=1;AN=216;AC=171	GT:DP:RO:QR:AO:QA:GL	1/1:108:0:0:108:3900:-351.165,-32.5112,0	1/1:183:0:0:183:6639:-597.535,-55.0885,0	1/1:160:1:37:159:5751:-513.963,-44.467,0	0/1:184:91:3331:93:3405:-251.25,0,-244.594	1/1:158:0:0:158:5798:-521.885,-47.5627,0	0/0:165:165:5997:0:0:0,-49.6699,-539.787	1/1:192:2:74:190:6850:-609.491,-50.7719,0	1/1:193:0:0:193:7081:-630.631,-58.0988,0	1/1:214:0:0:214:7858:-707.178,-64.4204,0	1/1:165:0:0:165:5985:-538.708,-49.67,0	1/1:225:0:0:225:8181:-736.236,-67.7318,0	1/1:408:0:0:408:14820:-1333.41,-122.82,0	1/1:197:0:0:197:7255:-652.908,-59.3029,0	0/1:111:67:2463:44:1597:-110.591,0,-188.486	1/1:213:0:0:213:7887:-709.744,-64.1194,0	1/1:232:0:0:232:8591:-773.061,-69.839,0	1/1:253:2:76:251:9351:-834.167,-68.9458,0	0/1:295:130:4837:164:6096:-459.651,0,-346.547	0/1:321:169:6281:152:5648:-411.734,0,-468.655	1/1:307:0:0:305:11325:-1018.59,-91.8142,0	0/0:372:371:13747:0:0:0,-111.682,-1236.6	0/1:321:172:6440:149:5527:-400.845,0,-482.953	1/1:291:0:0:291:10756:-967.789,-87.5997,0	1/1:278:0:0:277:10269:-920.199,-83.3853,0	1/1:296:0:0:296:10977:-987.666,-89.1049,0	1/1:367:0:0:366:13598:-1223.02,-110.177,0	1/1:289:1:38:288:10718:-960.568,-83.2004,0	1/1:356:0:0:356:13253:-1192.36,-107.167,0	0/1:374:200:7418:174:6425:-463.781,0,-554.984	1/1:364:0:0:364:13413:-1206.78,-109.575,0	1/1:481:0:0:481:17905:-1610.77,-144.795,0	1/1:180:2:75:178:6593:-586.236,-47.0651,0	1/1:90:0:0:90:3343:-301.052,-27.0927,0	0/1:457:248:9187:209:7752:-560.036,0,-689.105	0/1:250:147:5490:103:3795:-266.446,0,-418.887	0/1:238:121:4456:117:4370:-321.768,0,-329.508	1/1:73:0:0:73:2705:-243.662,-21.9752,0	1/1:253:0:0:253:9385:-844.48,-76.1606,0	1/1:205:0:0:205:7592:-683.214,-61.7112,0	1/1:301:2:76:298:11017:-984.046,-83.4739,0	1/1:192:0:0:192:7077:-636.89,-57.7978,0	0/1:177:80:2962:97:3573:-268.451,0,-213.497	0/1:219:112:4126:107:3970:-291.511,0,-305.546	0/1:267:147:5455:120:4416:-317.178,0,-410.632	1/1:357:0:0:357:13249:-1192.01,-107.468,0	1/1:329:1:38:324:12031:-1078.68,-94.4147,0	0/1:346:197:7322:149:5542:-394.676,0,-554.775	1/1:209:0:0:207:7621:-685.401,-62.3132,0	0/1:315:190:7027:124:4653:-324.121,0,-537.651	0/1:202:127:4627:75:2715:-183.766,0,-355.749	1/1:185:0:0:185:6761:-608.507,-55.6906,0	0/1:189:103:3751:86:3122:-224.289,0,-280.867	0/1:184:34:1246:150:5478:-437.713,0,-57.0521	1/1:193:0:0:193:7021:-631.895,-58.0988,0	0/1:303:166:6150:137:5079:-365.977,0,-462.306	0/1:425:228:8397:197:7337:-531.779,0,-627.684	0/1:182:91:3355:91:3319:-244.117,0,-247.355	0/1:452:251:9319:201:7472:-536.35,0,-699.048	1/1:317:0:0:317:11752:-1054.76,-95.4265,0	0/1:337:180:6705:157:5772:-418.078,0,-501.981	1/1:125:0:0:125:4529:-407.743,-37.6288,0	1/1:172:0:0:172:6256:-563.084,-51.7772,0	1/1:123:0:0:123:4503:-405.403,-37.0267,0	1/1:181:0:0:181:6613:-595.194,-54.4864,0	1/1:121:0:0:121:4417:-397.668,-36.4246,0	1/1:158:0:0:158:5726:-515.395,-47.5627,0	0/1:328:199:7436:129:4814:-334.611,0,-567.015	0/0:192:190:6934:2:74:0,-50.7719,-617.042	1/1:390:0:0:388:14379:-1293.27,-116.8,0	1/1:203:0:0:203:7391:-665.176,-61.1091,0	1/1:341:0:0:340:12597:-1132.99,-102.35,0	1/1:209:0:0:209:7613:-685.144,-62.9153,0	0/1:356:232:8550:124:4634:-309.995,0,-662.221	1/1:209:0:0:209:7673:-690.538,-62.9153,0	1/1:354:0:0:354:13150:-1183.11,-106.565,0	0/1:524:286:10618:238:8819:-635.835,0,-797.634	0/1:473:241:8950:232:8639:-634.993,0,-662.96	0/1:94:59:2167:35:1303:-89.2688,0,-166.983	0/1:168:83:3060:85:3163:-234.284,0,-225.022	0/0:237:236:8707:1:38:0,-67.5468,-779.112	1/1:155:0:0:155:5758:-518.253,-46.6597,0	1/1:242:3:114:239:8815:-782.587,-62.2169,0	1/1:297:0:0:297:10943:-984.617,-89.4059,0	0/1:149:81:3009:68:2524:-181.258,0,-226.155	0/1:307:164:6037:143:5308:-385.37,0,-450.94	1/1:392:2:68:390:14475:-1295.83,-111.546,0	0/1:196:106:3924:90:3285:-236.834,0,-294.3	0/1:429:247:9194:182:6764:-479.598,0,-698.148	1/1:210:0:0:209:7750:-697.053,-62.9153,0	1/1:272:0:0:270:10024:-901.563,-81.2781,0	1/1:179:0:0:179:6583:-592.462,-53.8844,0	1/1:288:0:0:288:10731:-965.538,-86.6966,0	1/1:204:0:0:204:7546:-679.082,-61.4101,0	0/1:221:110:4081:111:4108:-303.325,0,-300.897	1/1:220:2:76:218:8047:-716.07,-59.0118,0	1/1:190:0:0:190:6988:-628.9,-57.1957,0	1/1:372:2:72:370:13674:-1222.22,-105.146,0	1/1:394:0:0:394:14611:-1314.53,-118.606,0	1/1:272:0:0:272:10080:-906.989,-81.8802,0	0/0:289:289:10679:0:0:0,-86.9977,-960.866	1/1:385:0:0:385:14176:-1275.4,-115.897,0	0/0:267:267:9954:0:0:0,-80.375,-895.648	1/1:451:0:0:451:16752:-1507.08,-135.765,0	1/1:490:0:0:490:18212:-1638.4,-147.505,0	1/1:353:0:0:353:13032:-1172.5,-106.264,0	1/1:351:0:0:351:13077:-1176.53,-105.662,0	1/1:455:2:69:453:16872:-1507.89,-130.416,0	1/1:520:1:38:519:19137:-1717.82,-152.738,0
1	2159744	.	G	A	318462	.	DPB=33471;EPPR=488.975;GTI=0;MQMR=59.9493;NS=96;NUMALT=1;ODDS=58.4907;PAIREDR=0.969055;PQR=0;PRO=0;QR=852226;RO=22944;RPPR=4233.77;SRF=12454;SRP=368.074;SRR=10490;DP=33471;AB=0.498861;ABP=3.1043;AF=0.322917;AO=10505;CIGAR=1X;DPRA=1.07471;EPP=226.156;LEN=1;MEANALT=1.2029;MQM=59.9056;PAIRED=0.969062;PAO=0;PQA=0;QA=388298;RPL=3709;RPP=1972.85;RPR=6796;RUN=1;SAF=5655;SAP=136.963;SAR=4850;TYPE=snp;technology.illumina=1;AN=216;AC=78	GT:DP:RO:QR:AO:QA:GL	0/1:234:122:4502:112:4120:-300.511,0,-334.871	0/0:306:299:11015:7:259:0,-68.4491,-967.475	0/1:193:100:3688:93:3405:-248.541,0,-273.996	1/1:228:0:0:228:8364:-747.509,-68.6348,0	1/1:243:2:74:241:8773:-782.459,-66.1244,0	0/0:238:236:8672:2:62:0,-65.7573,-774.508	1/1:243:0:0:243:8895:-793.887,-73.1503,0	1/1:298:0:0:298:10954:-978.998,-89.7069,0	1/1:397:0:0:397:14557:-1309.74,-119.509,0	0/1:356:197:7253:159:5847:-419.126,0,-545.592	1/1:389:0:0:389:14273:-1283.64,-117.101,0	0/1:667:291:10695:376:13804:-1041.22,0,-758.081	0/1:285:134:5023:151:5621:-417.528,0,-366.347	1/1:323:0:0:322:11779:-1056.21,-96.9317,0	0/0:205:205:7625:0:0:0,-61.7111,-686.168	1/1:331:0:0:331:12319:-1108.36,-99.6409,0	0/1:344:164:6057:180:6697:-499.152,0,-441.595	1/1:322:1:38:321:11898:-1063.28,-93.1344,0	0/1:353:195:7245:158:5855:-420.718,0,-545.73	1/1:353:0:0:353:13173:-1181.91,-106.264,0	0/0:376:374:13921:1:38:0,-109.464,-1245.46	0/0:404:403:15021:1:37:0,-117.918,-1347.68	0/1:427:208:7710:219:8122:-598.919,0,-565.283	0/1:404:212:7851:192:7075:-515.106,0,-584.895	0/1:344:194:7210:150:5607:-401.113,0,-545.298	1/1:521:0:0:519:19236:-1726.7,-156.235,0	1/1:434:0:0:433:16003:-1439.48,-130.346,0	0/1:467:238:8818:229:8415:-616.661,0,-652.887	0/0:389:388:14440:1:37:0,-113.403,-1295.42	0/1:472:220:8163:250:9282:-693.363,0,-592.717	1/1:516:0:0:516:19178:-1721.86,-155.331,0	1/1:281:0:0:281:10401:-935.864,-84.5894,0	0/0:70:70:2598:0:0:0,-21.0721,-234.038	0/1:467:206:7727:261:9658:-725.125,0,-554.757	1/1:324:0:0:324:11984:-1075.28,-97.5337,0	1/1:227:0:0:227:8368:-753.015,-68.3338,0	0/1:107:55:2014:52:1916:-140.491,0,-149.304	0/0:331:329:12302:2:76:0,-92.4261,-1099.6	0/1:284:145:5375:139:5178:-380.593,0,-398.314	0/1:329:162:6004:166:6167:-455.964,0,-441.249	0/1:302:147:5494:155:5740:-419.067,0,-403.592	0/0:333:332:12364:0:0:0,-99.942,-1112.03	0/0:411:411:15364:0:0:0,-123.723,-1382.22	0/0:317:317:11758:0:0:0,-95.4265,-1057.46	0/1:382:216:7999:166:6136:-437.264,0,-604.821	1/1:390:0:0:390:14421:-1297.06,-117.402,0	1/1:407:0:0:407:15117:-1360.02,-122.519,0	0/1:325:162:6033:162:5966:-439.232,0,-443.629	0/1:447:232:8669:215:7962:-578.512,0,-645.508	0/1:265:123:4539:142:5206:-388.863,0,-328.867	0/0:250:248:9128:2:74:0,-68.2316,-814.385	1/1:278:0:0:278:10190:-916.938,-83.6863,0	1/1:278:0:0:278:10214:-919.095,-83.6863,0	1/1:315:2:74:313:11437:-1022.08,-87.7986,0	0/0:340:340:12633:0:0:0,-102.35,-1136.59	0/0:441:438:16278:3:113:0,-122.215,-1453.9	1/1:343:0:0:343:12559:-1130.03,-103.253,0	0/0:462:460:17098:1:38:0,-135.357,-1534.39	0/1:480:208:7762:272:10181:-768.138,0,-554	0/0:300:298:11097:0:0:0,-89.7069,-996.809	1/1:160:0:0:160:5872:-528.542,-48.1648,0	1/1:263:0:0:263:9647:-868.096,-79.1709,0	0/0:191:191:6995:0:0:0,-57.4967,-629.554	0/1:298:163:6007:135:4947:-351.933,0,-450.977	1/1:227:0:0:227:8351:-751.436,-68.3338,0	0/1:339:176:6476:163:5995:-437.555,0,-477.49	0/0:344:343:12778:0:0:0,-103.253,-1146.01	0/0:276:271:9943:5:185:0,-66.0743,-877.71	0/0:480:476:17709:4:149:0,-130.721,-1579.37	0/1:241:113:4181:128:4712:-351.653,0,-303.891	0/0:464:464:17218:0:0:0,-139.678,-1548.98	0/1:276:166:6130:110:4034:-280.133,0,-468.662	0/0:477:477:17736:0:0:0,-143.591,-1595.57	0/0:293:291:10695:2:74:0,-81.1759,-952.005	0/0:491:486:17965:5:182:0,-131.072,-1599.45	0/0:514:513:19097:1:34:0,-151.331,-1711.15	0/0:637:634:23619:2:76:0,-184.5,-2114.19	0/0:206:205:7586:1:35:0,-58.5135,-679.168	0/0:219:218:8123:1:37:0,-62.2277,-727.261	0/0:247:247:9069:0:0:0,-74.3544,-816.061	0/0:220:220:8145:0:0:0,-66.2266,-730.066	0/0:315:314:11711:0:0:0,-94.5234,-1049.97	0/1:290:140:5165:148:5476:-405.825,0,-377.854	0/0:259:259:9650:0:0:0,-77.9668,-868.301	0/0:371:371:13797:0:0:0,-111.682,-1239.13	0/0:469:469:17413:0:0:0,-141.183,-1566.53	0/0:203:203:7552:0:0:0,-61.1091,-679.616	0/0:670:665:24803:5:186:0,-184.589,-2213.8	0/0:303:301:11185:2:76:0,-83.9973,-999.129	0/0:296:295:11011:1:35:0,-85.6062,-987.208	0/0:238:236:8736:2:71:0,-64.9032,-775.952	0/0:285:284:10568:1:31:0,-82.6941,-947.771	0/0:250:250:9288:0:0:0,-75.2575,-835.75	0/0:332:331:12322:1:37:0,-96.2441,-1104.92	0/0:288:286:10643:1:38:0,-82.8882,-953.88	0/0:292:292:10835:0:0:0,-87.9008,-974.889	0/0:384:377:14000:5:183:0,-98.5434,-1242.23	0/0:359:357:13229:2:76:0,-100.855,-1183	0/0:426:426:15740:0:0:0,-128.239,-1416.06	0/0:400:400:14904:0:0:0,-120.412,-1340.86	0/0:413:413:15378:0:0:0,-124.325,-1383.49	0/0:317:317:11749:0:0:0,-95.4265,-1057.09	0/0:414:414:15382:0:0:0,-124.626,-1383.29	0/0:414:414:15303:0:0:0,-124.626,-1376.75	0/1:411:193:7187:217:8027:-596.036,0,-522.988	0/0:472:472:17516:0:0:0,-142.086,-1559.42	0/0:569:565:21075:4:149:0,-157.512,-1882.09	0/0:412:409:15180:3:109:0,-113.856,-1355.52
1	2358605	.	T	A	452813	.	DPB=16447;EPPR=228.99;GTI=0;MQMR=60.0195;NS=96;NUMALT=1;ODDS=15.694;PAIREDR=0.96489;PQR=0;PRO=0;QR=87908;RO=2364;RPPR=432.763;SRF=1148;SRP=7.25771;SRR=1216;DP=16447;AB=0.533143;ABP=39.7142;AF=0.838542;AO=14067;CIGAR=1X;DPRA=1.37131;EPP=1052.15;LEN=1;MEANALT=1.07527;MQM=59.963;PAIRED=0.972489;PAO=0;PQA=0;QA=521110;RPL=8730;RPP=1780.15;RPR=5337;RUN=1;SAF=6698;SAP=72.5124;SAR=7369;TYPE=snp;technology.illumina=1;AN=216;AC=181	GT:DP:RO:QR:AO:QA:GL	1/1:114:2:62:112:4132:-366.146,-28.4296,0	1/1:128:0:0:127:4591:-412.95,-38.2308,0	0/1:131:55:2035:76:2776:-210.627,0,-143.977	1/1:163:0:0:163:5839:-525.579,-49.0679,0	1/1:196:0:0:196:7096:-638.643,-59.0019,0	0/1:130:52:1900:77:2825:-215.269,0,-132.065	0/1:101:49:1813:52:1900:-140.863,0,-133.04	1/1:232:0:0:232:8440:-759.449,-69.839,0	1/1:234:4:148:230:8402:-742.43,-56.7591,0	1/1:211:0:0:211:7627:-686.41,-63.5173,0	1/1:218:0:0:218:7886:-709.703,-65.6245,0	0/1:456:230:8426:226:8218:-602.294,0,-619.286	1/1:146:0:0:146:5480:-490.363,-43.9504,0	1/1:112:0:0:112:4062:-365.723,-33.7154,0	0/1:125:58:2186:67:2476:-185.441,0,-159.353	1/1:149:2:73:147:5405:-479.582,-37.9222,0	1/1:168:0:0:168:6230:-560.705,-50.573,0	0/1:114:49:1818:65:2411:-182.903,0,-129.569	0/1:129:71:2619:58:2143:-154.283,0,-197.094	1/1:190:0:0:190:7107:-639.578,-57.1957,0	1/1:210:0:0:210:7832:-704.79,-63.2163,0	1/1:185:1:37:184:6847:-606.382,-51.9927,0	1/1:197:0:0:197:7361:-662.423,-59.3029,0	1/1:174:0:0:172:6410:-576.519,-51.7772,0	1/1:217:1:38:216:7958:-712.338,-61.5262,0	1/1:226:0:0:226:8419:-757.579,-68.0328,0	0/1:192:83:3129:109:4016:-303.779,0,-223.996	1/1:222:0:0:222:8246:-742.022,-66.8287,0	0/0:177:176:6571:1:37:0,-49.5845,-587.673	1/1:231:0:0:231:8527:-767.313,-69.5379,0	1/1:271:0:0:271:10077:-906.703,-81.5791,0	1/1:117:0:0:117:4371:-393.501,-35.2205,0	0/0:40:40:1471:0:0:0,-12.0412,-132.675	0/1:228:106:3955:122:4556:-341.511,0,-287.432	1/1:135:0:0:132:4889:-439.715,-39.736,0	0/1:100:57:2103:43:1542:-108.95,0,-159.415	1/1:58:2:76:56:2077:-179.967,-10.2449,0	1/1:108:2:76:106:3960:-349.322,-25.2964,0	1/1:125:0:0:125:4634:-417.157,-37.6288,0	1/1:152:0:0:150:5573:-501.238,-45.1545,0	1/1:93:0:0:93:3501:-315.253,-27.9958,0	1/1:84:0:0:84:3114:-280.45,-25.2865,0	0/1:136:67:2527:69:2566:-190.221,0,-186.711	0/1:109:61:2263:48:1798:-126.12,0,-171.098	1/1:182:2:74:180:6729:-598.544,-47.7616,0	1/1:234:0:0:234:8746:-786.992,-70.441,0	0/1:171:74:2757:97:3568:-269.805,0,-196.862	1/1:140:0:0:140:5255:-473.006,-42.1442,0	0/1:183:76:2840:106:3924:-298.219,0,-200.713	1/1:171:0:0:171:6231:-560.835,-51.4761,0	1/1:185:0:0:185:6737:-606.353,-55.6906,0	1/1:169:0:0:169:6145:-549.769,-50.8741,0	1/1:200:0:0:200:7244:-651.955,-60.206,0	1/1:198:0:0:198:7218:-649.614,-59.6039,0	1/1:141:0:0:139:5174:-465.354,-41.8432,0	0/1:187:95:3562:92:3442:-253.653,0,-264.448	1/1:168:0:0:168:6072:-546.535,-50.573,0	0/1:262:127:4723:135:4995:-370.763,0,-346.289	1/1:257:1:37:256:9500:-851.113,-73.6669,0	1/1:200:2:76:198:7383:-657.194,-52.9912,0	0/1:137:55:2035:82:2962:-225.551,0,-142.171	1/1:170:0:0:170:6194:-557.507,-51.1751,0	1/1:152:0:0:152:5600:-504.075,-45.7566,0	0/0:191:191:6947:0:0:0,-57.4967,-625.24	1/1:129:0:0:129:4701:-423.213,-38.8329,0	1/1:254:1:37:253:9205:-824.645,-72.7638,0	0/1:177:76:2853:101:3785:-287.514,0,-203.689	0/0:147:147:5403:0:0:0,-44.2514,-486.356	0/1:220:102:3833:118:4376:-327.729,0,-278.885	1/1:214:0:0:214:7762:-698.548,-64.4204,0	0/1:205:95:3568:110:4112:-308.498,0,-259.567	1/1:212:0:0:212:7700:-692.971,-63.8184,0	0/1:187:80:3004:107:3962:-300.428,0,-214.26	0/1:211:99:3663:112:4060:-302.039,0,-266.329	0/1:230:112:4124:118:4359:-323.163,0,-302.051	1/1:276:0:0:276:10269:-917.135,-83.0843,0	1/1:390:0:0:390:14542:-1308.28,-117.402,0	1/1:65:0:0:65:2387:-215.062,-19.567,0	1/1:85:0:0:85:3147:-283.414,-25.5876,0	1/1:95:0:0:95:3512:-316.252,-28.5979,0	1/1:56:0:0:56:2104:-189.608,-16.8577,0	1/1:138:0:0:138:5133:-462.041,-41.5421,0	1/1:132:0:0:132:4854:-433.532,-39.736,0	1/1:74:0:0:74:2768:-249.329,-22.2762,0	1/1:196:0:0:196:7295:-656.496,-59.0019,0	1/1:234:0:0:234:8753:-787.614,-70.441,0	1/1:113:0:0:113:4203:-378.396,-34.0164,0	1/1:361:0:0:361:13420:-1207.39,-108.672,0	1/1:118:0:0:118:4401:-396.197,-35.5215,0	1/1:127:0:0:127:4720:-424.895,-38.2308,0	1/1:106:0:0:106:3945:-355.192,-31.9092,0	1/1:140:0:0:140:5220:-469.867,-42.1442,0	1/1:90:0:0:90:3359:-302.484,-27.0927,0	0/1:127:70:2603:57:2111:-152.005,0,-196.258	1/1:108:0:0:108:4031:-362.92,-32.5112,0	0/1:130:45:1676:85:3178:-247.07,0,-111.98	1/1:188:0:0:188:7024:-632.121,-56.5936,0	1/1:187:0:0:187:6956:-626.005,-56.2926,0	1/1:131:0:0:131:4822:-434.074,-39.4349,0	0/1:163:72:2685:91:3364:-253.867,0,-192.79	1/1:182:0:0:182:6786:-607.295,-54.7875,0	0/1:124:65:2429:59:2207:-161.543,0,-181.511	1/1:268:0:0:268:10023:-901.849,-80.676,0	1/1:208:0:0:204:7602:-683.722,-61.4101,0	1/1:204:0:0:204:7545:-675.656,-61.4101,0	1/1:260:1:37:259:9609:-860.923,-74.57,0	1/1:341:0:0:339:12664:-1135.36,-102.049,0	1/1:226:0:0:226:8390:-751.654,-68.0328,0
1	2743510	.	A	G	108794	.	DPB=26639;EPPR=48.2707;GTI=0;MQMR=59.9544;NS=96;NUMALT=1;ODDS=39.4922;PAIREDR=0.969574;PQR=0;PRO=0;QR=829046;RO=22842;RPPR=189.87;SRF=10666;SRP=219.768;SRR=12176;DP=26639;AB=0.498794;ABP=3.0784;AF=0.135417;AO=3758;CIGAR=1X;DPRA=1.09096;EPP=6.17448;LEN=1;MEANALT=1.3;MQM=59.9745;PAIRED=0.970463;PAO=0;PQA=0;QA=137832;RPL=1827;RPP=9.26007;RPR=1931;RUN=1;SAF=1861;SAP=3.75916;SAR=1897;TYPE=snp;technology.illumina=1;AN=216;AC=40	GT:DP:RO:QR:AO:QA:GL	0/1:189:109:3997:80:2948:-208.639,0,-302.994	0/0:206:202:7390:4:136:0,-49.4383,-652.51	0/1:168:108:3972:60:2208:-148.399,0,-307.067	1/1:241:0:0:239:8723:-775.279,-71.9462,0	1/1:200:2:74:198:7278:-646.265,-53.1801,0	0/0:176:176:6464:0:0:0,-52.9813,-581.791	0/1:205:90:3318:115:4219:-318.146,0,-237.103	1/1:273:1:37:272:9956:-892.193,-78.4834,0	1/1:289:0:0:289:10585:-952.468,-86.9977,0	0/1:245:143:5207:100:3664:-256.416,0,-395.207	1/1:279:0:0:279:10215:-919.187,-83.9874,0	0/0:615:611:22451:4:148:0,-171.451,-2002.69	0/0:205:205:7390:0:0:0,-61.7111,-665.066	0/0:157:156:5539:0:0:0,-46.9607,-498.38	0/1:304:134:4895:170:6317:-477.028,0,-348.364	0/0:298:297:10793:0:0:0,-89.4059,-970.776	0/0:275:274:9969:0:0:0,-82.4822,-896.806	1/1:214:1:38:213:7808:-698.854,-60.6232,0	0/1:272:135:4909:137:5069:-374.41,0,-360.03	0/0:253:253:9340:0:0:0,-76.1606,-840.452	0/1:317:163:5917:154:5685:-416.268,0,-437.154	0/0:279:279:10188:0:0:0,-83.9874,-916.729	0/0:363:363:13102:0:0:0,-109.274,-1178.85	0/0:298:296:10730:0:0:0,-89.1049,-965.121	0/1:344:185:6711:159:5722:-411.478,0,-500.45	0/0:404:402:14691:1:23:0,-119.31,-1319.38	0/1:412:223:8084:188:6881:-495.31,0,-603.528	0/1:418:204:7487:214:7928:-587.608,0,-544.63	0/0:359:357:12864:0:0:0,-107.468,-1157.16	0/0:398:397:14405:1:36:0,-116.212,-1292.46	0/0:502:502:18270:0:0:0,-151.117,-1643.68	0/0:218:218:7936:0:0:0,-65.6245,-714.177	0/0:67:66:2429:1:29:0,-17.2694,-215.945	0/1:432:203:7259:226:8215:-606.437,0,-523.88	0/0:218:218:7879:0:0:0,-65.6245,-709.053	0/0:284:280:10099:4:151:0,-71.5346,-894.785	0/0:89:89:3229:0:0:0,-26.7917,-290.805	0/0:243:243:8773:0:0:0,-73.1503,-789.47	0/1:241:108:3931:133:4897:-368.275,0,-281.395	0/0:287:287:10528:0:0:0,-86.3956,-947.312	0/0:183:183:6636:0:0:0,-55.0885,-597.245	0/0:190:190:6753:0:0:0,-57.1957,-607.784	0/1:256:127:4642:125:4609:-337.407,0,-341.656	0/1:326:172:6126:154:5621:-407.809,0,-453.251	0/0:382:382:13881:0:0:0,-114.993,-1242.15	1/1:308:0:0:308:11323:-1018.8,-92.7172,0	0/0:348:347:12613:1:26:0,-102.159,-1132.25	0/0:238:238:8570:0:0:0,-71.6451,-771.213	0/0:268:268:9733:0:0:0,-80.676,-875.801	0/0:233:231:8511:2:74:0,-63.1141,-755.557	0/1:255:124:4540:131:4835:-358.502,0,-331.968	0/1:247:110:4058:137:5009:-376.562,0,-291.021	1/1:327:0:0:327:12003:-1080.01,-98.4368,0	0/0:305:303:11079:2:74:0,-84.7883,-989.866	0/0:341:341:12334:0:0:0,-102.651,-1109.77	0/1:362:187:6795:175:6385:-465.698,0,-502.159	0/0:253:252:9240:1:37:0,-72.4628,-827.789	0/0:421:421:15238:0:0:0,-126.734,-1370.11	0/0:331:331:12053:0:0:0,-99.6409,-1084.49	0/0:321:319:11629:1:26:0,-93.9997,-1043.73	0/1:137:69:2541:68:2480:-182.196,0,-187.684	0/1:153:67:2455:86:3158:-238.365,0,-175.131	0/1:146:76:2800:70:2578:-188.303,0,-208.271	0/0:258:255:9339:3:111:0,-67.3118,-830.039	1/1:195:2:74:193:7069:-629.184,-51.675,0	0/0:212:210:7698:2:74:0,-56.7925,-685.761	0/0:273:273:9866:0:0:0,-82.1812,-887.781	0/0:193:193:7105:0:0:0,-58.0988,-639.446	0/0:415:414:14998:0:0:0,-124.626,-1349.18	0/1:290:157:5725:133:4897:-353.543,0,-428.022	0/0:343:343:12502:0:0:0,-103.253,-1124.86	0/0:277:277:10225:0:0:0,-83.3853,-920.081	0/0:323:323:11710:0:0:0,-97.2327,-1053.64	0/0:243:243:8955:0:0:0,-73.1503,-805.422	0/0:381:381:13714:0:0:0,-114.692,-1233.9	0/1:477:249:8969:228:8351:-607.905,0,-663.51	0/0:505:505:18339:0:0:0,-152.02,-1649.89	0/0:113:113:4054:0:0:0,-34.0164,-365.015	0/0:211:208:7514:2:75:0,-56.3675,-669.154	0/0:224:224:8091:0:0:0,-67.4307,-728.132	0/0:65:65:2237:0:0:0,-19.5669,-201.572	0/0:264:264:9518:0:0:0,-79.4719,-856.486	0/0:235:235:8476:0:0:0,-70.742,-756.461	0/0:201:200:7245:0:0:0,-60.206,-651.319	0/0:317:315:11400:2:76:0,-88.2117,-1015.12	0/0:399:398:14542:1:20:0,-118.111,-1305.58	0/0:192:191:6935:0:0:0,-57.4967,-623.766	0/0:408:408:14780:0:0:0,-122.82,-1329.78	0/0:203:203:7368:0:0:0,-61.1091,-663.093	0/0:176:176:6356:0:0:0,-52.9813,-572.021	0/0:212:212:7556:0:0:0,-63.8184,-677.223	0/0:316:316:11443:0:0:0,-95.1255,-1029.63	0/0:151:151:5463:0:0:0,-45.4555,-489.224	0/0:263:261:9298:0:0:0,-78.5688,-836.344	0/0:262:260:9537:1:31:0,-75.7593,-855.09	0/0:301:299:10871:1:27:0,-87.8992,-969.42	0/0:160:160:5750:0:0:0,-48.1648,-517.561	0/0:232:232:8394:0:0:0,-69.839,-755.385	0/0:327:324:11775:2:75:0,-91.287,-1052.42	0/0:356:353:12847:0:0:0,-106.264,-1152.3	0/0:232:232:8311:0:0:0,-69.839,-744.96	0/0:252:249:9046:0:0:0,-74.9565,-813.696	0/0:245:245:8922:0:0:0,-73.7523,-802.871	0/0:242:242:8746:0:0:0,-72.8493,-787.036	0/0:334:330:12010:1:27:0,-97.2261,-1077.87	0/0:360:358:13037:0:0:0,-107.769,-1169.2	0/0:240:238:8638:0:0:0,-71.6451,-776.945	0/0:279:279:10055:0:0:0,-83.9874,-904.79
1	2756879	.	C	T	63192.2	.	DPB=7382;EPPR=29.6633;GTI=0;MQMR=59.9187;NS=96;NUMALT=1;ODDS=13.6991;PAIREDR=0.966614;PQR=0;PRO=0;QR=187688;RO=5092;RPPR=2529.44;SRF=3026;SRP=396.025;SRR=2066;DP=7382;AB=0.510685;ABP=6.16583;AF=0.317708;AO=2280;CIGAR=1X;DPRA=0.966574;EPP=18.1306;LEN=1;MEANALT=1.03571;MQM=59.9474;PAIRED=0.967544;PAO=0;PQA=0;QA=83624;RPL=562;RPP=1275.74;RPR=1718;RUN=1;SAF=1327;SAP=136.228;SAR=953;TYPE=snp;technology.illumina=1;AN=216;AC=76	GT:DP:RO:QR:AO:QA:GL	0/1:65:44:1616:21:765:-49.6079,0,-126.156	1/1:75:0:0:75:2667:-240.255,-22.5773,0	0/1:66:32:1184:34:1234:-91.492,0,-86.9993	0/1:50:19:691:31:1099:-84.1596,0,-47.4667	0/1:28:14:506:14:506:-37.4469,0,-37.4469	0/1:72:41:1493:31:1135:-78.2554,0,-112.983	1/1:48:0:0:48:1764:-159.035,-14.4494,0	0/1:75:31:1135:44:1604:-122.065,0,-79.8799	1/1:45:0:0:45:1617:-145.809,-13.5464,0	0/1:64:37:1357:27:963:-67.7133,0,-103.16	1/1:79:0:0:79:2875:-258.967,-23.7814,0	0/0:145:145:5281:0:0:0,-43.6493,-472.053	0/0:35:35:1304:0:0:0,-10.536,-117.652	0/0:34:34:1231:0:0:0,-10.235,-111.089	0/1:73:32:1197:41:1524:-115.469,0,-86.057	0/0:69:69:2574:0:0:0,-20.7711,-231.881	0/0:73:73:2663:0:0:0,-21.9752,-239.886	0/1:53:35:1290:18:658:-43.5938,0,-100.441	0/0:89:89:3275:0:0:0,-26.7917,-294.93	0/0:94:94:3444:0:0:0,-28.2968,-310.128	0/0:101:100:3714:1:21:0,-28.3041,-332.315	0/0:95:91:3362:0:0:0,-27.3937,-302.391	0/1:99:49:1782:50:1829:-135.071,0,-130.843	1/1:96:0:0:96:3456:-311.22,-28.8989,0	0/1:82:43:1587:39:1443:-105.475,0,-118.424	0/0:124:124:4620:0:0:0,-37.3277,-415.901	0/1:97:52:1860:45:1666:-121.018,0,-138.458	0/1:109:56:2026:53:1968:-144.568,0,-149.777	0/0:120:118:4328:0:0:0,-35.5215,-389.332	0/0:117:117:4299:0:0:0,-35.2205,-387.04	0/0:124:124:4565:0:0:0,-37.3277,-410.958	0/1:51:15:563:36:1344:-105.903,0,-35.6587	0/0:26:26:969:0:0:0,-7.82678,-87.5254	0/0:96:96:3544:0:0:0,-28.8989,-319.132	0/1:78:41:1491:37:1372:-100.293,0,-110.99	0/0:65:65:2406:0:0:0,-19.5669,-216.774	1/1:20:0:0:20:711:-60.9645,-6.0206,0	0/1:77:37:1388:40:1455:-108.053,0,-102.033	0/1:78:44:1647:34:1226:-87.1563,0,-125.024	0/0:65:65:2380:0:0:0,-19.5669,-214.432	1/1:66:0:0:66:2406:-216.773,-19.868,0	0/1:31:14:518:17:638:-48.4253,0,-37.6283	0/0:60:60:2169:0:0:0,-18.0618,-195.451	0/1:61:31:1135:30:1103:-81.2137,0,-84.0894	0/1:95:44:1615:51:1894:-142.124,0,-116.602	1/1:83:0:0:83:3083:-277.661,-24.9855,0	0/0:84:84:3111:0:0:0,-25.2865,-280.179	1/1:66:0:0:66:2447:-220.46,-19.868,0	0/1:93:43:1592:50:1810:-135.171,0,-115.563	0/1:62:38:1394:24:888:-61.579,0,-107.09	0/1:68:33:1221:35:1271:-94.2182,0,-89.7253	0/1:38:13:469:25:925:-72.1318,0,-31.1079	0/1:39:7:259:30:1098:-87.6214,0,-12.1582	0/0:68:68:2504:0:0:0,-20.47,-225.597	0/1:82:39:1389:43:1600:-119.594,0,-100.609	0/0:115:114:4220:0:0:0,-34.3174,-377.094	0/1:92:50:1850:42:1518:-109.21,0,-138.992	0/1:98:54:1994:44:1590:-113.875,0,-150.215	1/1:94:0:0:94:3385:-301.679,-28.2968,0	0/1:88:51:1879:37:1367:-96.8318,0,-140.629	0/1:50:27:999:23:839:-60.78,0,-75.1755	0/1:63:27:999:36:1332:-101.215,0,-71.2621	0/1:43:18:666:25:925:-70.6267,0,-47.3303	0/1:59:36:1320:23:839:-58.0707,0,-101.337	1/1:62:0:0:62:2270:-204.548,-18.6639,0	1/1:48:0:0:48:1764:-159.035,-14.4494,0	0/1:65:28:1043:37:1375:-104.475,0,-74.6155	0/1:51:23:839:28:1000:-74.9552,0,-60.4789	0/1:94:38:1430:56:2086:-159.694,0,-100.692	0/1:59:22:814:37:1345:-103.584,0,-55.826	0/1:94:42:1526:52:1923:-145.034,0,-109.326	0/0:84:82:3022:2:74:0,-18.2606,-265.16	0/1:111:49:1783:62:2275:-171.576,0,-127.321	0/1:78:35:1271:43:1567:-117.834,0,-91.2079	0/1:96:55:2010:41:1502:-106.564,0,-152.254	0/1:111:58:2177:53:1929:-140.455,0,-162.76	0/1:131:65:2443:66:2424:-178.954,0,-180.663	0/0:42:42:1550:0:0:0,-12.6433,-139.781	0/1:42:16:596:26:940:-72.2695,0,-41.3348	0/0:54:54:2003:0:0:0,-16.2556,-177.824	0/0:32:32:1173:0:0:0,-9.63296,-105.869	0/0:49:49:1800:0:0:0,-14.7505,-159.11	0/0:79:79:2904:0:0:0,-23.7814,-261.566	0/1:48:21:763:27:991:-75.0534,0,-54.5416	0/1:82:41:1520:41:1529:-113.21,0,-112.396	1/1:114:0:0:114:4172:-375.606,-34.3174,0	0/0:48:48:1774:0:0:0,-14.4494,-159.928	0/0:144:143:5254:1:34:0,-39.9494,-469.53	0/0:90:90:3337:0:0:0,-27.0927,-300.508	0/0:61:61:2256:0:0:0,-18.3628,-203.176	0/1:53:25:909:28:1023:-76.4229,0,-66.1698	0/0:63:63:2323:0:0:0,-18.9649,-209.307	0/0:51:51:1899:0:0:0,-15.3525,-171.174	0/0:87:87:3183:0:0:0,-26.1896,-286.656	0/1:84:44:1631:39:1431:-103.722,0,-121.711	0/1:83:39:1442:44:1632:-122.169,0,-105.08	0/0:77:77:2851:0:0:0,-23.1793,-256.795	0/0:93:93:3427:0:0:0,-27.9958,-305.412	0/0:84:84:3111:0:0:0,-25.2865,-280.182	0/0:91:91:3380:0:0:0,-27.3937,-304.373	0/0:99:99:3583:0:0:0,-29.802,-322.64	0/1:41:24:901:17:632:-44.8733,0,-69.0683	0/0:97:97:3584:0:0:0,-29.1999,-321.275	0/0:86:86:3149:0:0:0,-25.8886,-283.604	0/0:101:101:3749:0:0:0,-30.404,-337.564	0/0:85:83:3042:2:75:0,-18.4672,-266.854	0/0:101:101:3774:0:0:0,-30.404,-339.81	0/0:99:99:3650:0:0:0,-29.802,-328.659
1	2855396	.	A	G	119165	.	DPB=19090;EPPR=508.868;GTI=0;MQMR=59.9696;NS=96;NUMALT=1;ODDS=48.964;PAIREDR=0.970141;PQR=0;PRO=0;QR=548303;RO=14803;RPPR=13328.4;SRF=8679;SRP=960.615;SRR=6124;DP=19090;AB=0.504563;ABP=4.0607;AF=0.21875;AO=4259;CIGAR=1X;DPRA=1.07923;EPP=189.63;LEN=1;MEANALT=1.12195;MQM=59.9864;PAIRED=0.969476;PAO=0;PQA=0;QA=157919;RPL=793;RPP=3645.89;RPR=3466;RUN=1;SAF=2478;SAP=250.702;SAR=1781;TYPE=snp;technology.illumina=1;AN=216;AC=45	GT:DP:RO:QR:AO:QA:GL	0/0:104:104:3812:0:0:0,-31.3071,-343.249	0/0:174:174:6330:0:0:0,-52.3792,-569.74	0/1:112:54:1962:58:2110:-156.44,0,-143.128	0/0:151:151:5551:0:0:0,-45.4555,-499.668	0/0:150:150:5514:0:0:0,-45.1545,-496.34	0/0:113:113:4109:0:0:0,-34.0164,-369.964	0/1:96:50:1790:46:1690:-123.48,0,-132.463	0/0:110:110:3998:0:0:0,-33.1133,-359.979	0/0:127:127:4615:0:0:0,-38.2308,-415.478	0/0:174:173:6269:1:37:0,-48.6814,-560.556	0/0:180:180:6540:0:0:0,-54.1854,-588.618	0/1:296:129:4713:167:6059:-456.26,0,-335.187	0/0:105:105:3884:0:0:0,-31.6081,-349.706	0/0:122:122:4411:0:0:0,-36.7257,-397.123	0/1:174:96:3576:78:2877:-206.753,0,-269.622	0/1:175:82:3012:93:3482:-260.863,0,-218.596	0/0:204:204:7610:0:0:0,-61.4101,-684.821	0/0:179:179:6632:0:0:0,-53.8844,-596.866	0/1:206:108:3990:97:3605:-262.528,0,-297.159	0/1:221:100:3700:121:4509:-339.389,0,-263.474	0/0:199:195:7162:0:0:0,-58.7008,-644.164	0/0:242:240:8869:0:0:0,-72.2472,-797.744	0/0:239:239:8884:0:0:0,-71.9462,-799.412	0/0:241:241:8956:0:0:0,-72.5482,-803.102	0/0:198:195:7251:2:73:0,-52.7397,-645.602	0/0:235:235:8772:0:0:0,-70.742,-785.908	0/0:236:234:8626:0:0:0,-70.441,-775.837	0/0:267:267:9924:0:0:0,-80.375,-892.942	0/1:285:135:5015:150:5564:-415.01,0,-365.641	0/0:315:315:11658:0:0:0,-94.8244,-1048.92	0/1:319:147:5442:170:6300:-471.196,0,-394.026	0/1:147:66:2487:81:3026:-225.758,0,-179.802	0/1:62:35:1288:27:982:-70.024,0,-97.5511	0/1:322:185:6874:137:5034:-356.209,0,-521.699	0/0:214:213:7917:0:0:0,-64.1194,-712.225	0/0:171:171:6372:0:0:0,-51.4761,-573.481	0/0:69:69:2540:0:0:0,-20.7711,-228.824	0/0:161:159:5839:0:0:0,-47.8638,-523.375	0/1:181:85:3148:96:3570:-266.978,0,-229.02	0/1:192:76:2840:116:4333:-332.285,0,-198.01	0/0:135:135:5004:0:0:0,-40.639,-450.441	0/0:145:145:5362:0:0:0,-43.6493,-482.647	0/1:191:83:3088:108:4032:-305.516,0,-220.616	0/1:155:75:2789:80:2955:-219.493,0,-204.561	0/0:236:236:8736:0:0:0,-71.0431,-786.1	1/1:252:0:0:252:9331:-839.618,-75.8596,0	0/0:234:234:8702:0:0:0,-70.441,-783.038	0/0:179:179:6652:0:0:0,-53.8844,-598.662	0/0:238:238:8851:0:0:0,-71.6451,-796.445	0/0:132:132:4848:0:0:0,-39.736,-436.245	0/0:147:147:5391:0:0:0,-44.2514,-485.277	0/0:88:88:3196:0:0:0,-26.4906,-287.84	0/0:134:134:4886:0:0:0,-40.338,-439.854	1/1:137:0:0:137:4961:-446.601,-41.2411,0	0/1:230:118:4339:112:4144:-303.855,0,-321.394	0/1:311:163:6093:148:5512:-402.504,0,-454.758	0/0:135:133:4825:0:0:0,-40.037,-434.057	0/1:320:166:6199:154:5759:-422.013,0,-461.517	0/0:266:264:9707:2:76:0,-72.8592,-866.232	0/0:168:168:6223:0:0:0,-50.573,-560.076	0/0:97:97:3529:0:0:0,-29.1999,-317.793	0/0:100:100:3664:0:0:0,-30.103,-329.936	0/0:120:120:4380:0:0:0,-36.1236,-394.341	1/1:145:0:0:145:5305:-477.542,-43.6494,0	0/0:86:86:3134:0:0:0,-25.8886,-282.264	0/0:129:127:4651:2:74:0,-31.807,-411.689	0/1:182:96:3559:86:3223:-235.464,0,-265.682	0/1:134:70:2554:64:2320:-168.707,0,-189.755	0/0:336:334:12377:0:0:0,-100.544,-1110.87	0/1:132:57:2061:74:2690:-202.64,0,-142.726	0/0:294:294:10915:0:0:0,-88.5028,-982.055	0/0:146:144:5304:0:0:0,-43.3483,-477.081	0/1:325:175:6484:148:5495:-396.995,0,-485.951	0/0:118:118:4354:0:0:0,-35.5215,-392	0/0:350:350:12913:0:0:0,-105.36,-1161.8	0/0:300:299:11127:1:21:0,-88.209,-999.05	0/0:362:362:13560:0:0:0,-108.973,-1216.72	0/0:72:72:2630:0:0:0,-21.6742,-236.922	0/1:111:46:1718:65:2432:-185.694,0,-121.473	1/1:143:0:0:143:5323:-479.131,-43.0473,0	0/0:94:94:3472:0:0:0,-28.2968,-312.655	0/0:153:151:5570:0:0:0,-45.4555,-500.965	0/0:211:211:7865:0:0:0,-63.5173,-707.761	0/1:99:50:1860:49:1830:-135.165,0,-137.861	0/1:195:94:3446:101:3754:-279.311,0,-251.607	0/1:282:126:4684:156:5778:-435.165,0,-336.765	0/0:132:132:4857:0:0:0,-39.736,-437.223	1/1:249:2:54:247:9217:-824.227,-69.8269,0	0/0:189:189:7023:0:0:0,-56.8947,-632.033	0/0:178:178:6612:0:0:0,-53.5833,-595.07	0/1:147:79:2915:68:2522:-182.952,0,-218.301	0/1:181:99:3682:82:3039:-219.217,0,-277.049	0/0:140:140:5169:0:0:0,-42.1442,-465.28	1/1:210:0:0:210:7777:-699.853,-63.2163,0	0/0:221:221:8189:0:0:0,-66.5276,-736.905	0/0:218:216:8018:2:75:0,-58.5042,-714.41	0/0:260:260:9640:0:0:0,-78.2678,-867.4	0/0:241:241:8975:0:0:0,-72.5482,-807.598	0/0:225:223:8260:0:0:0,-67.1297,-742.922	1/1:184:0:0:184:6833:-614.942,-55.3895,0	0/0:234:234:8676:0:0:0,-70.441,-780.716	0/0:173:173:6451:0:0:0,-52.0782,-580.585	0/0:311:311:11574:0:0:0,-93.6203,-1041.28	0/0:273:271:10150:2:75:0,-75.0608,-906.152	0/1:249:124:4604:125:4610:-340.052,0,-339.509	0/1:279:135:5022:144:5401:-402.151,0,-364.648	0/0:240:240:8945:0:0:0,-72.2472,-804.893	0/0:326:326:12106:0:0:0,-98.1358,-1089.2
1	3053813	.	A	G	118342	.	DPB=11881;EPPR=20.9378;GTI=0;MQMR=59.8614;NS=96;NUMALT=1;ODDS=32.2156;PAIREDR=0.962521;PQR=0;PRO=0;QR=280043;RO=7631;RPPR=3025.34;SRF=4760;SRP=1018.41;SRR=2871;DP=11881;AB=0.468537;ABP=54.7972;AF=0.395833;AO=4241;CIGAR=1X;DPRA=0.942586;EPP=15.9547;LEN=1;MEANALT=1.07937;MQM=59.9899;PAIRED=0.96298;PAO=0;PQA=0;QA=156106;RPL=1162;RPP=1884.62;RPR=3079;RUN=1;SAF=2762;SAP=845.839;SAR=1479;TYPE=snp;technology.illumina=1;AN=216;AC=94	GT:DP:RO:QR:AO:QA:GL	0/1:97:60:2208:35:1283:-86.8024,0,-170.005	1/1:90:0:0:90:3306:-297.735,-27.0927,0	0/1:74:43:1579:31:1123:-79.0989,0,-120.119	1/1:85:0:0:83:3035:-272.989,-24.9855,0	1/1:93:1:37:92:3344:-297.455,-24.298,0	0/0:74:74:2702:0:0:0,-22.2762,-243.406	1/1:93:0:0:93:3369:-303.401,-27.9958,0	1/1:69:0:0:69:2529:-227.845,-20.7711,0	1/1:76:0:0:76:2788:-247.809,-22.8783,0	0/1:78:47:1739:31:1135:-78.9768,0,-133.308	1/1:117:0:0:117:4281:-382.103,-35.2205,0	0/1:187:89:3257:98:3578:-265.908,0,-237.035	0/1:91:45:1679:46:1694:-125.34,0,-123.991	0/1:43:32:1176:11:406:-23.943,0,-93.1984	0/1:124:70:2590:54:2020:-144.727,0,-195.996	0/1:82:45:1650:37:1363:-98.2776,0,-124.092	1/1:115:0:0:115:4256:-383.165,-34.6185,0	1/1:153:1:38:152:5644:-504.213,-42.2603,0	0/1:116:68:2521:48:1771:-124.739,0,-192.198	1/1:120:0:0:120:4435:-399.266,-36.1236,0	0/1:161:88:3233:73:2708:-195.47,0,-242.688	0/1:142:70:2586:71:2586:-190.176,0,-190.178	0/1:128:60:2232:68:2509:-187.506,0,-157.638	0/0:193:193:7097:0:0:0,-58.0988,-638.699	0/1:157:74:2731:83:3073:-229.506,0,-198.744	0/1:169:100:3666:69:2557:-179.479,0,-279.231	0/1:146:74:2705:71:2619:-192.051,0,-199.788	1/1:118:0:0:118:4339:-390.636,-35.5215,0	0/0:161:161:5863:0:0:0,-48.4658,-527.726	1/1:172:2:75:170:6301:-559.98,-44.6568,0	0/0:193:191:7072:2:64:0,-52.0204,-630.369	0/1:71:39:1431:30:1113:-79.3292,0,-107.93	0/0:44:44:1573:0:0:0,-13.2453,-141.847	0/1:172:94:3448:78:2847:-204.662,0,-258.724	0/1:110:53:1916:57:2095:-155.685,0,-139.586	0/1:128:77:2835:51:1879:-130.842,0,-213.495	1/1:58:0:0:58:2123:-191.32,-17.4597,0	0/1:110:52:1890:58:2117:-157.666,0,-133.912	0/1:113:59:2150:54:2000:-146.238,0,-159.734	0/1:150:69:2543:81:2965:-221.898,0,-183.943	1/1:75:1:32:74:2712:-241.098,-19.3779,0	0/1:94:44:1593:50:1829:-136.578,0,-115.352	0/0:94:94:3459:0:0:0,-28.2968,-311.486	0/1:132:70:2577:62:2296:-167.145,0,-192.312	0/1:121:71:2605:50:1842:-129.62,0,-191.581	0/0:155:155:5729:0:0:0,-46.6596,-515.655	0/1:113:55:1982:58:2157:-160.36,0,-144.617	1/1:103:0:0:103:3784:-340.718,-31.0061,0	0/1:139:70:2577:69:2551:-187.974,0,-187.16	0/0:115:115:4183:0:0:0,-34.6184,-376.62	0/1:106:56:2060:50:1838:-133.782,0,-150.416	0/1:62:17:629:45:1653:-130.387,0,-38.2827	1/1:75:0:0:75:2763:-248.893,-22.5773,0	0/0:81:81:2997:0:0:0,-24.3834,-269.942	0/1:128:79:2927:49:1805:-124.187,0,-225.105	0/0:161:161:5856:0:0:0,-48.4658,-524.928	1/1:75:0:0:75:2763:-248.893,-22.5773,0	0/1:183:94:3463:89:3292:-241.372,0,-256.753	1/1:121:0:0:121:4469:-402.328,-36.4246,0	1/1:96:0:0:96:3492:-314.456,-28.8989,0	0/1:59:31:1135:28:1036:-75.7943,0,-84.6964	1/1:82:0:0:82:2974:-267.871,-24.6845,0	0/1:86:49:1801:37:1345:-95.4561,0,-136.475	0/0:87:87:3195:0:0:0,-26.1896,-287.751	1/1:58:0:0:58:2122:-191.236,-17.4597,0	0/1:94:60:2220:34:1234:-83.0632,0,-171.756	0/1:131:69:2516:62:2255:-163.763,0,-187.234	0/0:82:82:2998:0:0:0,-24.6845,-270.031	0/1:182:88:3270:93:3451:-255.907,0,-239.625	0/1:95:45:1629:50:1814:-134.933,0,-118.292	0/1:157:88:3239:69:2529:-180.579,0,-244.434	0/0:101:101:3713:0:0:0,-30.404,-334.344	0/1:160:90:3312:69:2537:-180.343,0,-249.947	0/1:100:67:2431:33:1221:-80.0923,0,-188.926	0/1:201:120:4421:81:2959:-206.005,0,-337.507	0/1:201:107:3927:94:3475:-250.609,0,-293.073	0/1:210:106:3896:104:3812:-280.022,0,-286.215	0/0:71:71:2589:0:0:0,-21.3731,-233.237	0/1:70:44:1600:26:968:-66.3657,0,-122.891	0/0:98:98:3511:0:0:0,-29.5009,-316.175	0/0:60:60:2177:0:0:0,-18.0618,-196.178	0/0:117:117:4302:0:0:0,-35.2205,-384.063	0/0:134:134:4879:0:0:0,-40.338,-439.207	0/1:95:55:2004:40:1473:-104.26,0,-152.018	0/1:163:84:3042:79:2905:-212.59,0,-221.491	0/0:193:193:7072:0:0:0,-58.0988,-636.452	0/0:64:64:2284:0:0:0,-19.2659,-205.802	0/0:150:150:5569:0:0:0,-45.1545,-498.741	0/1:137:64:2386:73:2677:-199.909,0,-173.733	0/0:117:117:4293:0:0:0,-35.2205,-386.502	0/1:83:44:1607:39:1455:-106.254,0,-119.921	0/1:133:61:2253:72:2641:-197.87,0,-162.973	0/0:87:87:3200:0:0:0,-26.1896,-288.186	0/0:106:106:3914:0:0:0,-31.9092,-352.412	0/1:165:90:3301:75:2773:-200.115,0,-245.264	0/1:95:50:1819:45:1652:-120.357,0,-135.374	0/0:129:129:4737:0:0:0,-38.8329,-426.436	0/0:189:187:6851:0:0:0,-56.2926,-609.371	0/1:115:58:2097:57:2068:-151.751,0,-154.365	0/0:148:148:5464:0:0:0,-44.5524,-491.825	0/0:143:143:5286:0:0:0,-43.0473,-472.577	0/0:128:128:4692:0:0:0,-38.5318,-422.389	0/0:163:163:5955:0:0:0,-49.0679,-535.99	0/0:196:196:7219:0:0:0,-59.0019,-647.607	0/0:146:146:5338:0:0:0,-43.9504,-480.498	0/0:173:172:6407:0:0:0,-51.7772,-576.258	0/0:138:138:5053:0:0:0,-41.5421,-454.859	0/0:220:220:8070:0:0:0,-66.2266,-726.227
1	3260917	.	C	T	297894	.	DPB=13995;EPPR=565.99;GTI=1;MQMR=60.0521;NS=96;NUMALT=1;ODDS=6.72128;PAIREDR=0.971014;PQR=0;PRO=0;QR=162846;RO=4416;RPPR=2501.24;SRF=2052;SRP=50.8771;SRR=2364;DP=13995;AB=0.416157;ABP=242.605;AF=0.75;AO=9562;CIGAR=1X;DPRA=0.866373;EPP=1712.92;LEN=1;MEANALT=1.13095;MQM=59.9817;PAIRED=0.969253;PAO=0;PQA=0;QA=356089;RPL=7444;RPP=6444.82;RPR=2118;RUN=1;SAF=4445;SAP=105.562;SAR=5117;TYPE=snp;technology.illumina=1;AN=216;AC=166	GT:DP:RO:QR:AO:QA:GL	1/1:138:0:0:138:5010:-451.008,-41.5421,0	1/1:151:0:0:151:5563:-500.747,-45.4555,0	1/1:100:0:0:100:3628:-326.698,-30.103,0	1/1:130:0:0:128:4664:-419.574,-38.5318,0	1/1:106:0:0:106:3862:-347.746,-31.9092,0	0/1:53:24:888:29:1061:-79.8462,0,-64.2883	0/1:145:67:2431:78:2814:-209.83,0,-175.38	1/1:112:0:0:112:4132:-372.032,-33.7154,0	1/1:131:0:0:131:4763:-428.79,-39.4349,0	1/1:122:0:0:122:4418:-397.758,-36.7257,0	1/1:174:0:0:170:6206:-558.216,-51.1751,0	1/1:282:0:0:282:10230:-920.543,-84.8905,0	1/1:69:0:0:69:2570:-231.518,-20.7711,0	1/1:87:1:26:85:3141:-280.228,-23.6036,0	1/1:112:0:0:112:4181:-376.415,-33.7154,0	1/1:82:0:0:82:3075:-276.939,-24.6845,0	0/0:196:196:7243:0:0:0,-59.0019,-651.831	0/1:170:110:4063:60:2255:-152.014,0,-314.633	1/1:136:0:0:136:5103:-459.33,-40.9401,0	1/1:125:0:0:125:4683:-421.559,-37.6288,0	1/1:158:0:0:158:5917:-532.546,-47.5627,0	1/1:123:0:0:123:4607:-414.729,-37.0267,0	1/1:167:0:0:167:6238:-561.418,-50.272,0	1/1:181:0:0:181:6785:-610.615,-54.4864,0	1/1:130:0:0:130:4846:-436.225,-39.1339,0	1/1:126:0:0:126:4717:-424.615,-37.9298,0	1/1:169:0:0:169:6351:-571.55,-50.8741,0	1/1:166:0:0:166:6205:-558.448,-49.971,0	1/1:142:0:0:142:5304:-477.419,-42.7463,0	1/1:163:0:0:163:6081:-547.303,-49.0679,0	0/1:235:158:5908:77:2881:-188.748,0,-461.003	1/1:75:0:0:75:2832:-255.08,-22.5773,0	1/1:73:0:0:73:2730:-245.91,-21.9752,0	1/1:227:1:37:226:8428:-754.695,-64.636,0	1/1:187:0:0:187:6993:-629.326,-56.2926,0	1/1:159:3:113:156:5798:-511.312,-37.3242,0	1/1:24:0:0:24:903:-81.5913,-7.22472,0	0/1:183:92:3433:91:3383:-249.556,0,-254.056	0/1:172:89:3331:81:3034:-221.698,0,-248.411	0/1:231:145:5404:85:3143:-213.449,0,-416.814	1/1:68:0:0:68:2501:-225.315,-20.47,0	1/1:95:0:0:95:3531:-317.956,-28.5979,0	0/0:181:181:6634:0:0:0,-54.4864,-597.062	0/1:159:80:2973:79:2971:-219.72,0,-219.911	0/1:225:117:4353:108:4002:-292.589,0,-324.159	1/1:221:0:0:221:8225:-740.132,-66.5276,0	1/1:184:0:0:183:6851:-616.173,-55.0885,0	1/1:123:0:0:123:4622:-416.074,-37.0267,0	1/1:126:0:0:126:4722:-425.069,-37.9298,0	1/1:87:2:74:85:3121:-274.069,-19.1637,0	0/1:124:61:2197:63:2307:-170.549,0,-160.652	1/1:83:0:0:83:3011:-271.2,-24.9855,0	1/1:72:0:0:72:2652:-238.909,-21.6742,0	1/1:92:0:0:92:3356:-302.232,-27.6948,0	0/1:212:126:4554:86:3181:-222.658,0,-346.165	0/0:315:313:11583:0:0:0,-94.2224,-1041.8	0/1:83:52:1912:31:1135:-77.4717,0,-147.362	1/1:174:1:36:173:6467:-578.419,-48.7809,0	1/1:170:0:0:170:6352:-571.672,-51.1751,0	1/1:96:0:0:96:3562:-320.74,-28.8989,0	0/1:74:48:1764:26:950:-63.54,0,-136.759	1/1:53:0:0:53:1961:-176.756,-15.9546,0	1/1:54:0:0:54:1950:-175.762,-16.2556,0	1/1:103:0:0:103:3763:-338.841,-31.0061,0	1/1:66:0:0:66:2406:-216.781,-19.868,0	1/1:80:0:0:80:2912:-262.295,-24.0824,0	1/1:134:2:75:132:4928:-436.48,-33.2177,0	1/1:69:0:0:69:2541:-228.925,-20.7711,0	1/1:205:0:0:205:7659:-689.225,-61.7112,0	0/1:105:59:2171:46:1702:-121.852,0,-164.036	1/1:164:0:0:162:6041:-543.327,-48.7669,0	1/1:105:0:0:105:3837:-345.497,-31.6082,0	1/1:173:1:37:172:6428:-574.809,-48.3804,0	0/1:91:60:2220:31:1111:-72.8994,0,-172.659	1/1:165:1:36:164:6136:-545.498,-46.0717,0	0/1:277:174:6460:102:3806:-259.222,0,-497.933	1/1:149:0:0:147:5483:-493.141,-44.2514,0	1/1:72:0:0:72:2697:-242.945,-21.6742,0	0/1:98:51:1897:47:1732:-126.644,0,-141.492	1/1:165:0:0:165:6167:-555.036,-49.67,0	0/0:70:70:2562:0:0:0,-21.0721,-230.808	1/1:163:0:0:162:6064:-544.305,-48.7669,0	0/1:187:115:4137:72:2658:-183.148,0,-316.18	1/1:117:2:76:115:4299:-379.811,-28.0057,0	1/1:187:0:0:187:6945:-625.017,-56.2926,0	1/1:225:0:0:224:8338:-749.918,-67.4307,0	1/1:93:0:0:93:3443:-310.042,-27.9958,0	0/0:165:165:6051:0:0:0,-49.6699,-544.626	0/1:197:108:3961:89:3349:-242.276,0,-297.335	0/0:125:125:4620:0:0:0,-37.6287,-415.906	0/1:129:72:2596:57:2129:-153.026,0,-195.03	1/1:135:0:0:135:5048:-451.058,-40.6391,0	1/1:116:0:0:116:4317:-388.646,-34.9195,0	1/1:173:0:0:173:6415:-577.343,-52.0782,0	1/1:174:0:0:174:6459:-581.301,-52.3792,0	1/1:178:2:75:175:6557:-582.993,-46.5334,0	0/0:139:139:5118:0:0:0,-41.8432,-460.703	0/0:125:125:4612:0:0:0,-37.6287,-415.19	0/1:246:152:5560:94:3494:-240.57,0,-426.402	0/1:244:141:5202:101:3740:-263.525,0,-395.023	0/0:137:137:5050:0:0:0,-41.2411,-454.592	1/1:164:2:76:162:6073:-539.361,-42.1541,0	0/0:193:193:7148:0:0:0,-58.0988,-643.282	0/0:136:134:4935:2:75:0,-33.8197,-437.119	0/1:197:115:4249:82:3068:-217.006,0,-323.235	0/1:285:160:5920:125:4655:-333.251,0,-447.035	0/0:155:155:5751:0:0:0,-46.6596,-517.629	0/0:180:180:6613:0:0:0,-54.1854,-595.184
1	3449343	.	T	C	253587	.	DPB=11678;EPPR=38.1048;GTI=4;MQMR=59.9529;NS=96;NUMALT=1;ODDS=0.965651;PAIREDR=0.970539;PQR=0;PRO=0;QR=132539;RO=3564;RPPR=3.01274;SRF=1945;SRP=67.7621;SRR=1619;DP=11678;AB=0.455648;ABP=79.0947;AF=0.776042;AO=8107;CIGAR=1X;DPRA=0.609976;EPP=161.407;LEN=1;MEANALT=1.05495;MQM=59.9442;PAIRED=0.965585;PAO=0;PQA=0;QA=299443;RPL=3838;RPP=52.7667;RPR=4269;RUN=1;SAF=4497;SAP=213.748;SAR=3610;TYPE=snp;technology.illumina=1;AN=216;AC=165	GT:DP:RO:QR:AO:QA:GL	0/1:110:64:2320:46:1666:-117.024,0,-175.931	0/0:150:150:5502:0:0:0,-45.1545,-495.261	1/1:87:0:0:87:3207:-288.83,-26.1896,0	1/1:84:0:0:84:3048:-272.186,-25.2865,0	1/1:97:0:0:97:3517:-316.714,-29.1999,0	0/1:64:25:889:39:1443:-110.898,0,-61.0561	1/1:91:0:0:91:3331:-299.97,-27.3937,0	1/1:94:0:0:94:3406:-306.729,-28.2968,0	0/1:116:56:2000:60:2184:-161.893,0,-145.339	0/1:142:70:2578:72:2628:-193.874,0,-189.507	0/1:125:70:2566:55:2023:-144.703,0,-193.545	0/1:285:137:4973:148:5356:-396.337,0,-361.757	1/1:63:0:0:63:2284:-205.797,-18.9649,0	0/0:116:116:4239:0:0:0,-34.9195,-381.646	1/1:82:0:0:82:3040:-273.794,-24.6845,0	1/1:87:0:0:87:3247:-292.413,-26.1896,0	1/1:105:0:0:105:3907:-351.772,-31.6082,0	1/1:100:0:0:100:3678:-327.942,-30.103,0	0/1:94:49:1830:45:1654:-118.314,0,-136.669	0/1:128:71:2656:57:2097:-150.443,0,-200.724	1/1:97:0:0:97:3565:-321.015,-29.1999,0	1/1:148:0:0:148:5519:-496.755,-44.5524,0	1/1:164:0:0:164:6032:-542.28,-49.3689,0	1/1:135:0:0:135:5006:-450.624,-40.6391,0	0/0:164:163:6093:1:37:0,-45.6711,-544.682	1/1:177:0:0:177:6609:-594.722,-53.2823,0	0/1:162:90:3368:72:2650:-189.948,0,-254.522	0/1:164:78:2931:86:3165:-235.667,0,-214.618	1/1:183:0:0:183:6763:-608.657,-55.0885,0	0/1:201:124:4608:77:2838:-195.121,0,-354.311	1/1:283:0:0:283:10595:-953.284,-85.1915,0	1/1:65:0:0:65:2425:-218.481,-19.567,0	1/1:36:0:0:36:1316:-118.733,-10.8371,0	1/1:243:1:38:242:8911:-798.045,-69.353,0	1/1:122:0:0:122:4499:-405.024,-36.7257,0	1/1:94:0:0:94:3432:-308.895,-28.2968,0	0/1:57:24:878:33:1233:-94.1123,0,-62.1801	1/1:110:0:0:110:4034:-363.2,-33.1133,0	1/1:110:0:0:110:4030:-362.845,-33.1133,0	1/1:129:0:0:129:4797:-431.822,-38.8329,0	0/1:116:67:2520:49:1835:-130.496,0,-192.104	0/1:108:50:1844:58:2144:-160.696,0,-133.712	0/1:150:92:3415:58:2145:-148.14,0,-256.185	1/1:100:2:73:98:3617:-318.767,-23.1719,0	1/1:160:0:0:158:5855:-526.229,-47.5627,0	1/1:95:0:0:95:3568:-321.28,-28.5979,0	1/1:112:0:0:112:4133:-372.104,-33.7154,0	0/1:133:57:2154:76:2836:-215.41,0,-154.066	1/1:187:0:0:186:6917:-622.124,-55.9916,0	1/1:89:0:0:89:3245:-292.248,-26.7917,0	1/1:126:2:74:124:4540:-401.705,-30.9039,0	1/1:72:1:37:71:2627:-232.965,-17.9763,0	0/1:81:36:1284:45:1641:-123.587,0,-91.47	1/1:75:0:0:75:2739:-246.734,-22.5773,0	0/1:148:98:3672:50:1845:-121.758,0,-286.081	0/1:201:112:4176:89:3313:-237.839,0,-315.455	1/1:97:0:0:97:3565:-321.031,-29.1999,0	0/1:219:105:3920:114:4212:-313.277,0,-287.01	0/1:198:100:3741:98:3657:-269.68,0,-277.234	0/1:102:68:2536:34:1251:-82.156,0,-197.759	1/1:51:0:0:51:1887:-170.1,-15.3525,0	1/1:96:0:0:96:3492:-314.465,-28.8989,0	1/1:38:0:0:38:1358:-122.51,-11.4391,0	1/1:108:0:0:108:3924:-349.992,-32.5112,0	0/1:85:53:1901:32:1160:-79.1159,0,-145.767	1/1:109:0:0:109:3973:-357.709,-32.8123,0	0/1:139:63:2332:74:2743:-205.464,0,-168.499	0/1:96:51:1851:45:1653:-120.152,0,-137.96	0/1:224:117:4364:106:3923:-285.872,0,-322.919	1/1:101:0:0:101:3665:-330.026,-30.404,0	0/1:180:91:3399:89:3289:-242.005,0,-251.896	1/1:138:0:0:138:5058:-455.324,-41.5421,0	0/1:226:109:4083:117:4305:-319.541,0,-299.568	1/1:74:0:0:74:2702:-243.406,-22.2762,0	0/1:193:122:4505:71:2622:-178.103,0,-347.461	0/0:281:281:10513:0:0:0,-84.5894,-945.909	0/1:316:169:6311:147:5478:-397.938,0,-472.857	1/1:46:2:69:44:1636:-140.965,-7.2951,0	0/1:78:36:1297:42:1550:-116.302,0,-93.5425	1/1:82:0:0:82:2967:-267.233,-24.6845,0	1/1:10:0:0:10:376:-34.1931,-3.0103,0	1/1:95:0:0:95:3523:-317.23,-28.5979,0	1/1:114:0:0:114:4233:-381.091,-34.3174,0	0/1:61:48:1807:13:470:-24.2742,0,-144.533	0/1:128:81:2999:47:1727:-117.169,0,-231.573	0/0:197:197:7316:0:0:0,-59.3029,-658.387	1/1:84:1:37:83:3082:-273.871,-21.5887,0	1/1:145:0:0:145:5380:-484.258,-43.6494,0	1/1:89:0:0:89:3338:-300.592,-26.7917,0	1/1:24:0:0:24:878:-79.339,-7.22472,0	0/1:98:63:2358:35:1303:-88.0656,0,-182.95	0/1:107:60:2211:47:1760:-126.457,0,-167.024	1/1:83:2:75:81:2966:-260.018,-17.8651,0	0/1:116:46:1704:70:2605:-199.749,0,-118.712	0/1:144:90:3353:53:1975:-134.578,0,-258.513	0/0:155:155:5760:0:0:0,-46.6596,-518.431	1/1:66:0:0:66:2433:-218.737,-19.868,0	1/1:40:0:0:40:1471:-132.674,-12.0412,0	1/1:159:0:0:159:5861:-527.527,-47.8638,0	1/1:128:0:0:128:4718:-424.72,-38.5318,0	1/1:38:0:0:38:1416:-127.73,-11.4391,0	1/1:108:1:38:107:3982:-354.724,-28.714,0	1/1:73:0:0:73:2680:-241.415,-21.9752,0	1/1:43:2:76:41:1524:-130.23,-5.72948,0	0/0:216:216:8017:0:0:0,-65.0225,-721.426	1/1:195:2:76:193:7187:-639.56,-51.486,0	1/1:51:0:0:51:1863:-164.506,-15.3525,0	1/1:62:0:0:62:2259:-203.553,-18.6639,0
1	3711871	.	C	G	367445	.	DPB=27810;EPPR=199.091;GTI=0;MQMR=60.2084;NS=96;NUMALT=1;ODDS=44.1599;PAIREDR=0.968677;PQR=0;PRO=0;QR=570340;RO=15420;RPPR=385.469;SRF=6128;SRP=1412.76;SRR=9292;DP=27810;AB=0.466988;ABP=122.868;AF=0.484375;AO=12321;CIGAR=1X;DPRA=0.819472;EPP=226.86;LEN=1;MEANALT=1.46575;MQM=60.055;PAIRED=0.964289;PAO=0;PQA=0;QA=456423;RPL=7178;RPP=732.866;RPR=5143;RUN=1;SAF=4519;SAP=1902.56;SAR=7802;TYPE=snp;technology.illumina=1;AN=216;AC=104	GT:DP:RO:QR:AO:QA:GL	1/1:115:4:148:111:4071:-352.863,-20.9365,0	0/0:188:188:6908:0:0:0,-56.5936,-621.741	0/1:118:67:2443:51:1887:-134.579,0,-184.587	0/0:154:154:5674:0:0:0,-46.3586,-510.736	0/1:112:67:2455:45:1653:-115.336,0,-187.475	0/0:95:95:3479:0:0:0,-28.5978,-309.969	0/1:129:64:2356:63:2307:-169.276,0,-173.684	0/1:159:88:3232:71:2615:-187.662,0,-243.215	0/1:167:94:3442:73:2677:-190.886,0,-256.367	1/1:147:0:0:147:5403:-486.357,-44.2514,0	0/1:179:84:3072:94:3454:-257.094,0,-222.737	0/1:322:182:6614:140:5132:-365.049,0,-498.354	0/1:155:89:3328:66:2470:-175.873,0,-253.038	0/1:101:50:1805:50:1839:-135.353,0,-132.295	0/1:213:101:3757:111:4120:-306.804,0,-274.162	0/1:268:127:4734:141:5239:-390.9,0,-345.489	0/0:318:317:11801:0:0:0,-95.4265,-1061.42	0/1:299:174:6469:125:4609:-324.911,0,-492.198	0/0:353:352:13056:0:0:0,-105.963,-1174.3	0/0:308:306:11375:0:0:0,-92.1152,-1023.09	0/1:339:187:6832:152:5601:-402.09,0,-512.835	1/1:385:0:0:384:14284:-1284.72,-115.596,0	0/1:285:157:5814:128:4725:-339.554,0,-437.523	0/1:402:198:7298:204:7573:-560.488,0,-535.758	1/1:314:0:0:313:11614:-1044.71,-94.2224,0	0/0:402:402:14947:0:0:0,-121.014,-1344.74	1/1:418:0:0:418:15503:-1394.74,-125.831,0	0/1:464:283:10497:181:6707:-463.932,0,-804.829	0/1:412:231:8529:181:6725:-481.212,0,-643.477	0/0:507:505:18733:0:0:0,-152.02,-1684.91	1/1:423:0:0:421:15708:-1412.8,-126.734,0	1/1:127:0:0:127:4757:-428.217,-38.2308,0	0/1:112:60:2199:52:1903:-137.816,0,-164.447	0/1:543:263:9666:280:10374:-769.972,0,-706.317	0/0:360:360:13347:0:0:0,-108.371,-1200.85	1/1:291:0:0:289:10766:-968.305,-86.9977,0	0/0:156:156:5749:0:0:0,-46.9607,-517.459	0/1:286:164:6089:120:4375:-308.03,0,-462.189	0/1:261:153:5651:108:4022:-283.551,0,-430.065	0/1:352:175:6511:172:6397:-470.908,0,-481.16	0/0:281:281:10440:0:0:0,-84.5894,-939.381	0/0:226:226:8321:0:0:0,-68.0328,-748.809	0/0:279:277:10292:0:0:0,-83.3853,-925.693	0/0:372:371:13744:0:0:0,-111.682,-1236.17	1/1:321:0:0:319:11851:-1065.9,-96.0286,0	0/0:377:374:13893:1:38:0,-109.469,-1246.14	1/1:317:0:0:317:11752:-1057.38,-95.4265,0	0/0:274:274:10100:0:0:0,-82.4822,-908.79	0/1:305:139:5175:165:6208:-466.846,0,-373.944	0/1:133:64:2356:67:2479:-183.544,0,-172.48	0/0:175:172:6316:1:37:0,-48.7501,-558.129	0/1:131:58:2122:73:2689:-202.802,0,-151.801	0/1:170:116:4280:54:1974:-126.748,0,-334.172	1/1:152:2:74:149:5477:-486.03,-38.7196,0	0/0:371:371:13772:0:0:0,-111.682,-1239.05	0/0:435:435:16060:0:0:0,-130.948,-1444.88	0/1:158:102:3738:56:2048:-137.017,0,-289.037	0/1:498:256:9577:239:8930:-654.189,0,-711.279	0/0:445:445:16458:0:0:0,-133.958,-1480.66	0/1:261:164:6067:96:3587:-244.342,0,-467.4	0/1:117:56:2072:60:2184:-161.523,0,-151.451	0/1:124:75:2739:49:1789:-123.955,0,-209.41	0/1:129:62:2234:67:2479:-184.518,0,-162.481	0/1:148:89:3197:59:2159:-150.012,0,-243.383	1/1:113:0:0:113:4157:-370.949,-34.0164,0	0/1:177:99:3615:78:2874:-205.599,0,-272.247	0/1:334:170:6356:163:6087:-447.228,0,-471.427	0/0:106:106:3898:0:0:0,-31.9092,-350.991	0/1:439:227:8355:212:7825:-572.024,0,-619.695	0/1:173:93:3405:80:2948:-213.456,0,-254.567	0/1:364:156:5737:206:7697:-582.442,0,-407.02	0/1:144:71:2579:73:2701:-199.969,0,-188.995	0/0:445:445:16436:0:0:0,-133.958,-1478.69	0/1:164:92:3392:70:2566:-182.037,0,-253.459	0/1:431:233:8676:196:7294:-526.889,0,-651.203	0/0:431:427:15823:0:0:0,-128.54,-1423.15	0/0:560:560:20838:0:0:0,-168.577,-1871.17	0/1:130:70:2564:60:2225:-161.361,0,-191.851	0/0:215:214:7907:0:0:0,-64.4204,-711.208	0/1:224:124:4519:100:3704:-266.092,0,-339.415	1/1:116:2:75:114:4233:-373.981,-27.7991,0	0/0:263:263:9762:0:0:0,-79.1709,-878.397	1/1:267:0:0:267:9885:-889.452,-80.375,0	0/1:235:98:3661:137:5098:-388.162,0,-258.906	0/1:399:225:8317:172:6278:-445.158,0,-628.552	0/1:387:203:7508:184:6873:-502.043,0,-559.161	1/1:185:0:0:185:6843:-615.848,-55.6906,0	0/0:379:379:14034:0:0:0,-114.09,-1262.63	1/1:245:0:0:242:8932:-803.367,-72.8493,0	1/1:182:1:37:181:6672:-596.771,-51.0896,0	0/0:237:237:8668:0:0:0,-71.3441,-780.014	0/1:305:185:6847:120:4422:-306.29,0,-524.396	0/1:204:116:4286:88:3261:-232.265,0,-324.47	0/1:280:156:5769:124:4570:-327.124,0,-434.979	0/1:319:154:5633:163:6021:-446.163,0,-410.84	0/1:339:197:7290:142:5263:-371.694,0,-554.009	1/1:274:0:0:274:10086:-907.545,-82.4822,0	1/1:329:1:37:327:12060:-1081.39,-95.4048,0	1/1:326:0:0:326:12068:-1085.79,-98.1358,0	0/1:329:161:5878:166:6161:-455.693,0,-430.243	1/1:311:1:37:309:11404:-1022.39,-89.9913,0	0/1:302:157:5751:144:5347:-390.317,0,-426.664	1/1:270:6:215:263:9720:-854.914,-61.6473,0	1/1:380:3:111:377:14002:-1249.35,-104.038,0	0/1:317:137:5050:179:6633:-501.476,0,-359.107	0/0:425:423:15730:1:21:0,-125.827,-1413	1/1:325:3:114:322:11915:-1061.41,-87.2024,0	1/1:377:6:216:368:13585:-1202.47,-93.1668,0
1	4111989	.	G	T	50298.9	.	DPB=6933;EPPR=168.593;GTI=1;MQMR=59.9662;NS=96;NUMALT=1;ODDS=0.97696;PAIREDR=0.96017;PQR=0;PRO=0;QR=191429;RO=5172;RPPR=469.43;SRF=2609;SRP=3.89871;SRR=2563;DP=6933;AB=0.358757;ABP=371.056;AF=0.338542;AO=1751;CIGAR=1X;DPRA=0.840551;EPP=132.392;LEN=1;MEANALT=1.06122;MQM=60.0742;PAIRED=0.960594;PAO=0;PQA=0;QA=65182;RPL=1185;RPP=478.181;RPR=566;RUN=1;SAF=849;SAP=6.49383;SAR=902;TYPE=snp;technology.illumina=1;AN=216;AC=67	GT:DP:RO:QR:AO:QA:GL	0/0:52:51:1863:1:37:0,-11.9557,-164.241	0/0:47:47:1691:0:0:0,-14.1484,-152.465	0/0:62:62:2258:0:0:0,-18.6639,-203.468	0/0:42:42:1554:0:0:0,-12.6433,-140.148	0/0:51:51:1863:0:0:0,-15.3525,-167.939	0/1:32:23:851:9:333:-20.6892,0,-67.2819	0/1:35:17:629:18:666:-49.7386,0,-46.4105	0/0:41:41:1505:0:0:0,-12.3422,-135.739	0/0:62:62:2282:0:0:0,-18.6639,-205.629	0/0:46:46:1642:0:0:0,-13.8474,-148.056	0/0:48:48:1764:0:0:0,-14.4494,-159.035	0/0:166:166:6106:0:0:0,-49.971,-549.589	0/0:39:38:1425:0:0:0,-11.4391,-128.189	0/0:33:33:1151:0:0:0,-9.93399,-103.884	0/1:51:35:1310:16:596:-38.6241,0,-102.845	0/0:95:95:3510:0:0:0,-28.5978,-316.068	0/0:91:91:3376:0:0:0,-27.3937,-304.012	0/0:84:84:3119:0:0:0,-25.2865,-280.9	0/1:81:50:1824:31:1160:-80.3192,0,-140.039	0/1:82:41:1516:41:1542:-114.375,0,-112.037	0/1:76:45:1625:31:1142:-80.2065,0,-123.642	0/1:57:33:1244:24:886:-62.8996,0,-95.1014	0/1:67:35:1270:32:1173:-85.6999,0,-94.4215	0/1:76:55:2029:21:785:-48.0996,0,-159.983	0/1:71:43:1589:28:1031:-71.7263,0,-121.917	0/0:125:125:4653:0:0:0,-37.6287,-418.862	0/1:108:70:2616:38:1407:-94.4083,0,-203.145	0/1:112:81:3004:31:1168:-71.7096,0,-236.841	0/0:114:114:4232:0:0:0,-34.3174,-377.674	0/0:159:159:5909:0:0:0,-47.8638,-531.832	0/1:113:73:2695:40:1499:-101.179,0,-208.746	0/1:40:28:1036:12:442:-28.0807,0,-81.5093	0/1:23:14:506:9:339:-23.9421,0,-38.9491	0/0:182:180:6667:0:0:0,-54.1854,-599.669	0/0:100:100:3691:0:0:0,-30.103,-332.346	0/1:48:28:1031:20:745:-52.9292,0,-78.6491	0/0:33:33:1202:0:0:0,-9.93399,-108.477	0/0:82:82:3045:0:0:0,-24.6845,-274.244	0/0:52:52:1904:0:0:0,-15.6536,-171.62	0/0:90:90:3306:0:0:0,-27.0927,-297.714	0/0:50:50:1865:0:0:0,-15.0515,-168.113	0/0:50:50:1861:0:0:0,-15.0515,-167.756	1/1:29:0:0:29:1071:-96.6976,-8.72987,0	1/1:51:0:0:51:1879:-169.369,-15.3525,0	0/0:131:131:4881:0:0:0,-39.4349,-439.367	0/0:116:116:4296:0:0:0,-34.9195,-386.762	0/1:107:71:2649:36:1350:-89.5835,0,-206.417	0/0:82:82:3040:0:0:0,-24.6845,-273.794	0/0:93:93:3475:0:0:0,-27.9958,-312.916	0/0:39:39:1443:0:0:0,-11.7402,-130.164	0/0:50:50:1826:0:0:0,-15.0515,-164.611	0/0:41:41:1493:0:0:0,-12.3422,-134.657	0/0:43:43:1591:0:0:0,-12.9443,-143.476	0/0:44:44:1604:0:0:0,-13.2453,-144.642	0/1:102:73:2692:29:1071:-65.9921,0,-211.792	1/1:69:0:0:67:2506:-223.492,-20.169,0	0/0:53:53:1961:0:0:0,-15.9546,-176.756	0/0:105:105:3873:0:0:0,-31.6081,-348.715	0/0:122:120:4461:2:76:0,-29.5108,-394.385	0/1:51:41:1457:10:374:-18.6596,0,-116.055	0/0:57:57:2085:0:0:0,-17.1587,-187.908	0/0:43:43:1579:0:0:0,-12.9443,-142.395	0/1:37:26:962:11:407:-25.8402,0,-75.7609	0/0:35:35:1295:0:0:0,-10.536,-116.851	0/1:27:23:851:4:148:-5.55416,0,-68.787	0/0:47:47:1703:0:0:0,-14.1484,-153.546	0/0:81:81:3025:0:0:0,-24.3834,-272.442	0/1:20:10:358:10:370:-27.6296,0,-26.5395	0/0:161:161:6019:0:0:0,-48.4658,-541.727	0/0:63:63:2307:0:0:0,-18.9649,-207.877	0/0:84:84:3082:0:0:0,-25.2865,-277.574	0/0:58:58:2134:0:0:0,-17.4597,-192.316	0/0:115:115:4283:0:0:0,-34.6184,-385.59	0/0:39:39:1431:0:0:0,-11.7402,-129.082	0/0:119:117:4338:0:0:0,-35.2205,-390.183	0/1:100:70:2576:30:1130:-71.9045,0,-198.626	0/0:132:132:4890:0:0:0,-39.736,-440.189	0/0:24:24:892:0:0:0,-7.22472,-80.5997	0/1:32:20:753:12:434:-29.7668,0,-58.4674	0/0:74:74:2763:0:0:0,-22.2762,-248.881	1/1:30:0:0:30:1122:-101.289,-9.0309,0	0/0:65:65:2432:0:0:0,-19.5669,-219.109	1/1:61:0:0:61:2226:-200.582,-18.3628,0	0/0:70:70:2605:0:0:0,-21.0721,-234.666	0/0:87:87:3243:0:0:0,-26.1896,-292.051	0/1:107:68:2540:39:1452:-98.7559,0,-196.614	0/1:53:31:1129:22:824:-58.5314,0,-85.9576	1/1:44:0:0:44:1658:-149.495,-13.2453,0	1/1:50:0:0:50:1859:-167.573,-15.0515,0	1/1:50:0:0:50:1881:-169.556,-15.0515,0	0/1:50:36:1316:14:527:-32.7227,0,-103.68	1/1:48:0:0:48:1796:-161.909,-14.4494,0	0/1:55:30:1104:25:921:-66.6514,0,-83.1064	0/0:82:82:3053:0:0:0,-24.6845,-272.442	0/1:46:27:1001:19:687:-48.3061,0,-76.5544	0/1:83:53:1965:30:1130:-77.022,0,-152.119	1/1:54:0:0:54:2020:-182.066,-16.2556,0	1/1:61:0:0:59:2175:-195.648,-17.7608,0	1/1:76:0:0:76:2836:-255.443,-22.8783,0	0/1:83:49:1831:34:1270:-89.6124,0,-140.069	1/1:56:0:0:56:2075:-187,-16.8577,0	0/0:83:83:3084:0:0:0,-24.9855,-277.753	1/1:76:0:0:75:2801:-252.052,-22.5773,0	1/1:71:0:0:71:2647:-238.448,-21.3731,0	0/1:61:43:1613:18:674:-42.6313,0,-127.086	0/1:105:60:2234:45:1681:-119.954,0,-169.691	1/1:78:0:0:78:2898:-261.023,-23.4803,0	1/1:88:0:0:88:3291:-296.373,-26.4906,0
1	4164597	.	C	T	97986.7	.	DPB=12325;EPPR=71.8436;GTI=15;MQMR=59.9516;NS=96;NUMALT=1;ODDS=2.38284;PAIREDR=0.966405;PQR=0;PRO=0;QR=321176;RO=8662;RPPR=124.448;SRF=3938;SRP=157.885;SRR=4724;DP=12325;AB=0.300565;ABP=1960.48;AF=0.526042;AO=3660;CIGAR=1X;DPRA=0.5944;EPP=351.132;LEN=1;MEANALT=1.01266;MQM=59.9699;PAIRED=0.970492;PAO=0;PQA=0;QA=134951;RPL=2168;RPP=274.133;RPR=1492;RUN=1;SAF=1649;SAP=80.7585;SAR=2011;TYPE=snp;technology.illumina=1;AN=216;AC=103	GT:DP:RO:QR:AO:QA:GL	0/0:177:177:6465:0:0:0,-53.2823,-581.882	0/0:193:191:7043:2:74:0,-51.0729,-623.513	0/0:146:146:5378:0:0:0,-43.9504,-484.107	0/0:191:191:7031:0:0:0,-57.4967,-632.79	0/0:180:180:6636:0:0:0,-54.1854,-593.93	1/1:64:0:0:64:2344:-211.205,-19.2659,0	0/0:172:171:6279:1:37:0,-48.0793,-561.452	0/0:233:233:8561:0:0:0,-70.14,-770.411	0/0:237:237:8661:0:0:0,-71.3441,-779.4	0/0:215:213:7797:2:74:0,-57.6956,-694.667	0/0:249:249:9153:0:0:0,-74.9565,-823.66	0/0:550:550:20170:0:0:0,-165.566,-1814.61	0/0:125:123:4589:2:76:0,-30.4139,-403.376	0/1:93:57:2102:36:1305:-89.7468,0,-161.434	0/1:86:67:2478:19:684:-35.9929,0,-197.357	0/0:145:145:5398:0:0:0,-43.6493,-485.876	0/1:111:83:3085:28:1043:-60.7648,0,-244.423	0/0:182:182:6787:0:0:0,-54.7875,-610.431	0/1:102:51:1899:51:1902:-140.737,0,-140.466	0/1:114:85:3159:29:1063:-61.6603,0,-250.178	0/1:105:70:2605:35:1281:-83.9772,0,-203.058	0/1:117:81:3020:36:1346:-86.2124,0,-236.772	1/1:64:0:0:64:2384:-214.792,-19.2659,0	1/1:75:0:0:75:2743:-247.083,-22.5773,0	0/1:172:123:4530:49:1828:-113.008,0,-356.032	0/0:279:278:10379:1:36:0,-80.3891,-928.984	0/1:142:104:3859:38:1395:-83.0889,0,-304.707	0/1:146:111:4142:35:1298:-73.165,0,-328.959	0/1:145:95:3547:50:1820:-120.415,0,-275.746	0/0:225:225:8437:0:0:0,-67.7317,-759.192	0/1:254:184:6862:70:2591:-156.946,0,-540.982	0/1:90:78:2939:12:429:-11.8523,0,-237.612	0/1:30:23:815:7:261:-14.8169,0,-64.6325	0/0:300:300:11050:0:0:0,-90.309,-994.252	0/0:142:142:5272:0:0:0,-42.7463,-474.545	1/1:47:0:0:47:1711:-150.833,-14.1484,0	0/1:69:48:1773:21:763:-48.22,0,-139.07	0/0:147:147:5473:0:0:0,-44.2514,-492.622	0/0:142:142:5303:0:0:0,-42.7463,-477.327	0/0:147:147:5400:0:0:0,-44.2514,-486.059	0/1:119:92:3458:27:1014:-55.7512,0,-275.565	0/0:131:131:4818:0:0:0,-39.4349,-433.71	1/1:86:0:0:86:3220:-289.985,-25.8886,0	1/1:57:0:0:57:2115:-190.598,-17.1587,0	0/0:190:186:6929:2:76:0,-49.7586,-616.363	1/1:89:1:34:88:3283:-292.25,-23.3928,0	1/1:73:0:0:73:2688:-242.135,-21.9752,0	0/1:131:97:3611:34:1254:-73.7226,0,-285.646	0/1:170:112:4157:58:2165:-143.92,0,-323.083	0/1:135:103:3751:32:1172:-65.1463,0,-295.57	0/1:190:127:4651:63:2331:-152.841,0,-361.52	0/1:103:78:2874:25:925:-52.5649,0,-227.872	0/1:168:139:5119:29:1073:-46.3101,0,-410.237	0/0:199:199:7315:0:0:0,-59.905,-658.336	0/1:115:78:2824:37:1346:-86.8128,0,-219.751	1/1:160:1:38:159:5875:-524.981,-44.3675,0	0/0:199:199:7291:0:0:0,-59.905,-656.178	0/0:353:351:13086:2:76:0,-99.0488,-1170.07	0/1:185:141:5226:44:1600:-88.5854,0,-414.719	0/0:157:157:5848:0:0:0,-47.2617,-526.312	0/1:92:62:2270:30:1086:-70.3521,0,-176.854	0/0:167:167:6143:0:0:0,-50.272,-552.917	1/1:63:1:37:62:2282:-201.931,-15.2671,0	0/1:121:62:2258:59:2171:-159.22,0,-167.044	1/1:70:0:0:70:2554:-230.093,-21.0721,0	1/1:114:1:37:113:4145:-369.503,-30.6196,0	0/0:200:200:7481:0:0:0,-60.206,-673.214	1/1:70:0:0:70:2566:-231.173,-21.0721,0	0/1:243:157:5874:86:3202:-215.215,0,-455.536	1/1:139:0:0:139:5131:-461.889,-41.8432,0	0/1:219:165:6139:54:2021:-116.219,0,-486.592	0/1:168:94:3454:74:2738:-196.072,0,-260.474	0/0:234:234:8700:0:0:0,-70.441,-782.863	0/0:242:240:8820:2:74:0,-65.8234,-786.682	0/1:193:140:5167:53:1915:-114.511,0,-407.001	0/1:229:160:5969:69:2522:-158.271,0,-468.206	0/0:390:389:14447:0:0:0,-117.101,-1299.37	0/1:62:52:1910:10:368:-14.8034,0,-153.494	0/1:45:30:1114:15:539:-35.2937,0,-87.0189	0/1:92:69:2543:23:834:-47.6868,0,-201.401	1/1:19:0:0:19:716:-64.7729,-5.71957,0	0/1:114:74:2738:40:1503:-101.237,0,-212.314	1/1:74:1:34:73:2660:-236.218,-18.8773,0	0/0:95:93:3450:2:75:0,-21.4775,-301.753	0/0:149:148:5455:1:38:0,-41.0562,-487.206	0/1:160:105:3929:55:2045:-136.138,0,-305.587	1/1:45:0:0:45:1637:-147.603,-13.5464,0	1/1:81:0:0:81:2986:-268.939,-24.3834,0	0/1:108:70:2557:38:1410:-94.6789,0,-197.839	1/1:19:0:0:19:692:-62.6066,-5.71957,0	0/1:58:36:1321:22:822:-56.8461,0,-101.723	1/1:64:0:0:64:2341:-210.923,-19.2659,0	1/1:88:0:0:88:3232:-291.063,-26.4906,0	0/1:89:63:2332:26:946:-58.6589,0,-182.954	0/1:100:64:2401:36:1333:-89.9031,0,-186.217	0/1:113:80:2978:33:1237:-77.6148,0,-234.2	1/1:35:0:0:35:1305:-117.748,-10.5361,0	1/1:19:0:0:19:686:-62.0663,-5.71957,0	0/1:168:109:4027:59:2171:-145.062,0,-310.972	1/1:102:0:0:102:3738:-336.578,-30.7051,0	1/1:38:0:0:38:1411:-127.281,-11.4391,0	0/0:169:169:6279:0:0:0,-50.8741,-565.118	1/1:44:0:0:44:1624:-146.436,-13.2453,0	1/1:27:0:0:27:985:-88.96,-8.12781,0	0/1:200:144:5379:56:2084:-127.605,0,-423.961	1/1:124:0:0:124:4599:-414.012,-37.3277,0	1/1:30:0:0:30:1096:-98.9452,-9.0309,0	1/1:34:0:0:34:1259:-113.61,-10.235,0
1	4564619	.	A	.	4.67699e-14	.	DPB=31934;EPPR=69.1024;GTI=0;MQMR=59.9744;NS=96;NUMALT=0;ODDS=0;PAIREDR=0.967375;PQR=0;PRO=0;QR=1180780;RO=31877;RPPR=2785.38;DP=31934;AN=216	GT:DP:RO:QR:GL	0/0:173:173:6293:0	0/0:190:190:6850:0	0/0:155:155:5543:0	0/0:224:224:8120:0	0/0:193:193:6997:0	0/0:167:167:6059:0	0/0:154:154:5566:0	0/0:180:179:6527:0	0/0:229:225:8205:0	0/0:182:182:6638:0	0/0:258:257:9365:0	0/0:462:461:16697:0	0/0:293:292:10832:0	0/0:162:160:5831:0	0/0:314:313:11618:0	0/0:331:331:12314:0	0/0:342:342:12658:0	0/0:360:359:13363:0	0/0:371:371:13753:0	0/0:379:379:14141:0	0/0:380:378:14044:0	0/0:400:396:14726:0	0/0:541:536:19901:0	0/0:428:428:15925:0	0/0:343:343:12642:0	0/0:475:475:17584:0	0/0:429:429:15979:0	0/0:409:409:15131:0	0/0:370:369:13674:0	0/0:482:478:17712:0	0/0:483:483:17918:0	0/0:374:374:13900:0	0/0:109:109:3962:0	0/0:487:485:18014:0	0/0:362:358:13257:0	0/0:272:272:10077:0	0/0:154:154:5690:0	0/0:287:287:10616:0	0/0:392:392:14615:0	0/0:362:360:13375:0	0/0:314:314:11615:0	0/0:338:337:12424:0	0/0:411:409:15160:0	0/0:304:304:11249:0	0/0:344:344:12771:0	0/0:357:356:13356:0	0/0:427:427:15869:0	0/0:403:402:15002:0	0/0:399:399:14739:0	0/0:152:152:5540:0	0/0:208:208:7516:0	0/0:134:134:4874:0	0/0:144:144:5160:0	0/0:188:188:6776:0	0/0:321:320:11875:0	0/0:359:357:13338:0	0/0:186:186:6822:0	0/0:488:485:18032:0	0/0:432:432:16110:0	0/0:327:327:12051:0	0/0:158:158:5762:0	0/0:177:177:6393:0	0/0:151:151:5515:0	0/0:180:180:6564:0	0/0:150:150:5382:0	0/0:157:157:5725:0	0/0:440:440:16316:0	0/0:179:179:6467:0	0/0:409:409:15182:0	0/0:162:162:5862:0	0/0:378:378:14089:0	0/0:225:221:8033:0	0/0:432:431:15870:0	0/0:244:244:8776:0	0/0:378:378:14107:0	0/0:474:474:17496:0	0/0:568:568:21166:0	0/0:168:168:6166:0	0/0:273:273:10102:0	0/0:247:245:9057:0	0/0:151:151:5629:0	0/0:452:451:16742:0	0/0:179:179:6604:0	0/0:274:274:10214:0	0/0:312:309:11451:0	0/0:515:515:19150:0	0/0:172:172:6384:0	0/0:401:401:14946:0	0/0:370:370:13726:0	0/0:397:397:14799:0	0/0:285:285:10578:0	0/0:344:344:12684:0	0/0:272:272:10116:0	0/0:389:389:14454:0	0/0:425:425:15771:0	0/0:387:385:14316:0	0/0:470:470:17530:0	0/0:376:376:13912:0	0/0:387:387:14334:0	0/0:345:345:12810:0	0/0:347:347:12970:0	0/0:413:413:15301:0	0/0:343:343:12781:0	0/0:359:359:13376:0	0/0:417:417:15460:0	0/0:372:368:13676:0	0/0:437:437:16220:0	0/0:466:466:17285:0
1	4964661	.	G	A	482526	.	DPB=21581;EPPR=49.5126;GTI=0;MQMR=59.9402;NS=96;NUMALT=1;ODDS=35.1249;PAIREDR=0.968712;PQR=0;PRO=0;QR=209399;RO=5753;RPPR=2863.71;SRF=3409;SRP=431.124;SRR=2344;DP=21581;AB=0.49272;ABP=6.80419;AF=0.723958;AO=15801;CIGAR=1X;DPRA=1.10114;EPP=273.521;LEN=1;MEANALT=1.2;MQM=59.9025;PAIRED=0.969685;PAO=0;PQA=0;QA=579227;RPL=3655;RPP=9911.04;RPR=12146;RUN=1;SAF=9454;SAP=1329.65;SAR=6347;TYPE=snp;technology.illumina=1;AN=216;AC=159	GT:DP:RO:QR:AO:QA:GL	0/1:158:84:3072:74:2702:-195.843,0,-229.124	1/1:167:3:111:164:6020:-531.5,-39.9181,0	0/1:175:78:2862:97:3553:-267.272,0,-205.118	1/1:157:0:0:157:5761:-518.557,-47.2617,0	1/1:142:0:0:142:5182:-466.478,-42.7463,0	1/1:114:2:74:112:4096:-361.768,-27.2915,0	1/1:137:2:74:135:4935:-437.235,-34.2152,0	1/1:125:2:74:123:4539:-401.607,-30.6029,0	1/1:211:0:0:211:7759:-694.943,-63.5173,0	0/1:176:69:2505:107:3923:-300.252,0,-172.704	1/1:187:0:0:187:6835:-611.825,-56.2926,0	0/1:454:213:7725:237:8673:-644.684,0,-559.416	1/1:99:0:0:99:3661:-329.654,-29.802,0	1/1:108:0:0:108:3795:-341.724,-32.5112,0	0/0:215:214:7819:1:36:0,-61.1232,-700.051	1/1:185:0:0:185:6818:-613.607,-55.6906,0	1/1:228:0:0:228:8404:-756.255,-68.6348,0	0/1:194:81:2939:113:4093:-310.116,0,-206.317	0/1:206:101:3729:105:3839:-283.653,0,-273.747	1/1:237:0:0:237:8741:-786.571,-71.3441,0	0/0:214:214:7844:0:0:0,-64.4204,-705.897	1/1:251:0:0:251:9197:-827.58,-75.5585,0	1/1:321:0:0:321:11798:-1058.2,-96.6306,0	0/1:262:127:4595:134:4926:-364.485,0,-334.726	1/1:226:0:0:225:8302:-746.725,-67.7318,0	0/1:388:206:7631:182:6744:-490.145,0,-569.921	1/1:319:0:0:319:11689:-1048.32,-96.0286,0	0/1:280:153:5635:127:4700:-338.815,0,-422.92	1/1:274:0:0:274:10041:-896.719,-82.4822,0	1/1:283:0:0:283:10307:-927.437,-85.1915,0	1/1:486:0:0:486:17814:-1602.64,-146.301,0	0/1:140:62:2216:78:2857:-215.195,0,-157.539	0/0:56:56:2078:0:0:0,-16.8577,-187.27	0/1:385:194:7100:190:6914:-499.421,0,-523.18	1/1:243:0:0:242:8876:-798.465,-72.8493,0	1/1:195:0:0:195:7063:-635.521,-58.7009,0	1/1:120:0:0:120:4372:-391.807,-36.1236,0	1/1:171:0:0:169:6205:-554.69,-50.8741,0	1/1:169:0:0:169:6214:-559.285,-50.8741,0	1/1:238:0:0:238:8750:-787.369,-71.6451,0	0/1:183:107:3899:76:2793:-196.498,0,-295.118	1/1:192:0:0:192:6906:-620.689,-57.7978,0	0/1:244:112:4109:130:4753:-354.759,0,-296.83	0/1:174:96:3510:78:2841:-203.52,0,-263.7	0/0:228:228:8341:0:0:0,-68.6348,-750.6	1/1:296:0:0:296:10850:-975.839,-89.1049,0	1/1:236:0:0:236:8707:-782.953,-71.0431,0	1/1:219:1:34:218:7906:-708.084,-62.5267,0	1/1:321:0:0:320:11786:-1058.88,-96.3296,0	1/1:187:3:99:184:6784:-601.337,-47.0568,0	0/1:204:123:4491:81:2973:-206.372,0,-342.914	1/1:196:0:0:196:7204:-648.324,-59.0019,0	1/1:159:0:0:159:5823:-524.135,-47.8638,0	0/1:167:82:2998:85:3121:-230.823,0,-219.759	0/1:269:127:4467:142:5197:-386.836,0,-321.183	0/1:323:159:5773:164:5988:-441.721,0,-421.202	1/1:180:2:74:178:6538:-579.969,-47.1595,0	0/1:362:196:7115:163:5985:-426.873,0,-530.396	1/1:354:0:0:354:13008:-1166.76,-106.565,0	0/1:156:79:2896:77:2802:-205.431,0,-213.887	0/0:137:132:4824:5:185:0,-24.2311,-417.266	1/1:177:0:0:177:6549:-589.434,-53.2823,0	1/1:143:0:0:143:5279:-471.871,-43.0473,0	0/1:215:118:4234:97:3541:-254.151,0,-316.487	1/1:124:0:0:124:4552:-409.653,-37.3277,0	1/1:188:0:0:188:6932:-623.885,-56.5936,0	0/1:273:133:4847:140:5134:-379.955,0,-354.149	1/1:144:0:0:142:5242:-471.504,-42.7463,0	0/1:421:196:7071:225:8268:-614.584,0,-509.649	0/1:228:125:4565:103:3775:-265.228,0,-342.343	0/1:310:155:5623:155:5695:-419.193,0,-412.817	1/1:184:0:0:184:6736:-606.257,-55.3895,0	1/1:399:1:37:398:14614:-1308.54,-116.413,0	0/1:197:103:3763:93:3429:-249.427,0,-279.47	0/1:368:172:6241:196:7142:-531.984,0,-450.078	1/1:413:0:0:410:15045:-1351.13,-123.422,0	1/1:465:0:0:465:17258:-1552.6,-139.979,0	1/1:108:0:0:108:3928:-353.676,-32.5112,0	0/1:80:38:1417:42:1547:-115.429,0,-103.739	0/1:157:79:2933:78:2865:-210.798,0,-215.809	1/1:100:0:0:100:3640:-327.766,-30.103,0	0/1:186:88:3146:98:3568:-265.3,0,-224.635	0/0:165:165:5962:0:0:0,-49.6699,-536.631	0/1:119:48:1685:71:2586:-197.145,0,-116.101	0/1:173:83:3025:90:3317:-246.631,0,-220.37	1/1:226:0:0:225:8211:-738.545,-67.7318,0	0/1:97:54:1928:43:1564:-111.84,0,-144.583	0/0:324:324:11801:0:0:0,-97.5337,-1061.81	0/1:174:103:3730:71:2623:-183.914,0,-283.484	1/1:133:0:0:132:4840:-434.8,-39.736,0	0/1:92:58:2051:34:1238:-84.0224,0,-155.434	0/1:145:82:3030:63:2276:-161.431,0,-229.251	0/1:153:75:2708:78:2847:-210.383,0,-197.259	1/1:152:0:0:152:5507:-495.709,-45.7566,0	0/1:221:110:4079:111:4123:-304.681,0,-300.719	0/1:229:109:3994:120:4372:-324.671,0,-290.677	1/1:292:0:0:292:10623:-955.864,-87.9008,0	1/1:214:0:0:214:7760:-697.173,-64.4204,0	0/1:249:116:4216:131:4762:-354.078,0,-305.005	0/0:245:243:8806:0:0:0,-73.1503,-792.052	1/1:245:0:0:245:8985:-808.526,-73.7524,0	1/1:193:0:0:193:7054:-634.685,-58.0988,0	1/1:265:0:0:263:9687:-871.288,-79.1709,0	1/1:253:0:0:253:9230:-829.779,-76.1606,0	1/1:283:0:0:283:10478:-942.793,-85.1915,0	0/1:218:120:4291:97:3569:-255.776,0,-320.723	1/1:231:0:0:231:8508:-765.614,-69.5379,0	1/1:330:0:0:330:12022:-1079.99,-99.3399,0
1	5144410	.	C	T	267597	.	DPB=24166;EPPR=284.263;GTI=0;MQMR=59.9636;NS=96;NUMALT=1;ODDS=76.7734;PAIREDR=0.9685;PQR=0;PRO=0;QR=555411;RO=15111;RPPR=6.46273;SRF=7288;SRP=44.1412;SRR=7823;DP=24166;AB=0.476618;ABP=51.6508;AF=0.401042;AO=9044;CIGAR=1X;DPRA=0.925174;EPP=72.5061;LEN=1;MEANALT=1.05797;MQM=59.9569;PAIRED=0.971252;PAO=0;PQA=0;QA=333894;RPL=4328;RPP=39.156;RPR=4716;RUN=1;SAF=4479;SAP=4.78609;SAR=4565;TYPE=snp;technology.illumina=1;AN=216;AC=87	GT:DP:RO:QR:AO:QA:GL	0/0:130:130:4750:0:0:0,-39.1339,-427.62	1/1:156:0:0:156:5652:-508.756,-46.9607,0	1/1:94:0:0:94:3418:-307.805,-28.2968,0	0/1:145:75:2727:70:2554:-186.444,0,-202.005	0/0:156:156:5712:0:0:0,-46.9607,-514.15	0/0:119:119:4367:0:0:0,-35.8226,-393.17	0/0:152:151:5539:1:37:0,-42.0587,-494.891	0/0:129:128:4676:1:37:0,-35.135,-417.266	1/1:189:4:148:183:6591:-579.538,-42.9804,0	0/0:137:137:5057:0:0:0,-41.2411,-451.902	1/1:152:0:0:152:5444:-490.048,-45.7566,0	0/1:350:183:6735:165:6021:-436.817,0,-497.702	1/1:144:0:0:144:5310:-477.965,-43.3483,0	0/1:119:53:1923:66:2396:-180.056,0,-137.512	0/1:193:95:3488:98:3658:-271.28,0,-255.994	0/1:213:117:4299:96:3589:-259.053,0,-322.912	0/0:260:257:9497:3:113:0,-67.7283,-844.022	0/0:264:263:9585:1:37:0,-75.7741,-858.782	0/0:245:245:8991:0:0:0,-73.7523,-805.821	0/1:269:133:4937:136:5051:-373.693,0,-363.435	0/1:310:172:6340:138:5105:-366.209,0,-477.289	0/1:295:160:5882:135:4924:-354.448,0,-440.613	0/1:254:121:4488:133:4890:-363.731,0,-327.574	0/0:280:280:10343:0:0:0,-84.2884,-930.657	1/1:298:0:0:296:10899:-976.828,-89.1049,0	1/1:320:0:0:320:11897:-1066.22,-96.3296,0	0/1:304:174:6411:130:4770:-337.888,0,-485.487	0/0:373:371:13623:2:76:0,-105.069,-1218.46	0/0:345:343:12650:0:0:0,-103.253,-1137.85	0/1:362:194:7153:168:6194:-448.501,0,-534.766	0/0:433:432:15996:0:0:0,-130.045,-1438.87	1/1:151:0:0:151:5609:-504.859,-45.4555,0	0/1:82:56:2051:26:949:-61.0384,0,-160.155	0/1:387:223:8160:164:6056:-428.567,0,-617.819	1/1:248:0:0:248:9150:-823.347,-74.6554,0	0/1:277:143:5217:134:4956:-362.738,0,-386.223	0/1:109:57:2030:52:1880:-136.649,0,-150.139	0/1:234:125:4633:109:4012:-290.788,0,-346.634	0/1:195:108:4022:87:3195:-229.038,0,-303.419	1/1:234:0:0:234:8717:-784.389,-70.441,0	0/1:156:77:2859:79:2955:-219.188,0,-210.557	0/1:164:94:3460:70:2585:-183.506,0,-262.207	0/1:239:133:4881:106:3932:-278.746,0,-367.437	0/1:259:124:4558:135:4991:-371.312,0,-332.362	0/1:287:133:4915:154:5670:-423.946,0,-356.04	1/1:291:0:0:291:10806:-972.286,-87.5997,0	0/1:280:121:4487:159:5873:-444.295,0,-316.505	0/1:231:122:4501:109:3998:-290.426,0,-335.668	0/1:294:177:6504:117:4324:-300.783,0,-496.858	0/0:141:141:5193:0:0:0,-42.4452,-467.466	0/0:165:162:5970:3:111:0,-39.316,-527.002	0/0:130:130:4726:0:0:0,-39.1339,-425.462	1/1:129:0:0:129:4641:-417.818,-38.8329,0	0/1:164:87:3171:77:2789:-201.862,0,-236.223	0/1:332:175:6442:157:5746:-417.247,0,-476.421	0/1:402:189:6979:213:7873:-587.476,0,-507.068	0/0:163:161:5909:2:74:0,-42.042,-524.844	0/1:386:202:7514:184:6846:-499.918,0,-559.997	0/1:329:169:6128:160:5945:-436.034,0,-452.51	0/0:280:280:10251:0:0:0,-84.2884,-922.377	0/1:126:74:2738:52:1888:-132.257,0,-208.715	0/0:182:180:6576:2:74:0,-47.7616,-584.84	0/0:123:121:4429:2:74:0,-30.0008,-391.721	0/0:169:169:6193:0:0:0,-50.8741,-557.415	0/1:113:72:2652:41:1481:-99.56,0,-204.893	0/0:226:226:8302:0:0:0,-68.0328,-747.115	0/1:305:162:5908:143:5287:-384.083,0,-439.947	0/0:156:156:5748:0:0:0,-46.9607,-517.387	0/0:352:352:13050:0:0:0,-105.963,-1173.19	0/1:167:97:3529:70:2554:-179.821,0,-267.521	0/0:308:308:11389:0:0:0,-92.7172,-1024.73	0/1:196:118:4318:78:2790:-192.318,0,-329.761	0/0:395:395:14481:0:0:0,-118.907,-1302.86	0/0:142:142:5218:0:0:0,-42.7463,-469.715	0/0:359:359:13153:0:0:0,-108.07,-1181.45	0/0:404:402:14763:2:75:0,-114.496,-1321.1	0/1:456:235:8679:221:8142:-595.419,0,-643.714	0/0:102:102:3693:0:0:0,-30.7051,-332.479	1/1:137:0:0:137:5051:-454.678,-41.2411,0	0/0:160:160:5810:0:0:0,-48.1648,-522.948	0/0:123:123:4509:0:0:0,-37.0267,-405.923	0/1:205:98:3602:107:3945:-293.484,0,-262.634	1/1:238:0:0:238:8770:-786.566,-71.6451,0	1/1:174:0:0:174:6435:-579.152,-52.3792,0	1/1:271:0:0:269:9955:-895.386,-80.9771,0	0/0:380:380:14006:0:0:0,-114.391,-1260.11	0/1:210:116:4293:94:3534:-255.006,0,-319.858	1/1:362:0:0:362:13403:-1205.87,-108.973,0	1/1:197:0:0:197:7283:-655.42,-59.3029,0	0/0:223:223:8108:0:0:0,-67.1297,-729.639	1/1:193:0:0:193:7101:-639.063,-58.0988,0	1/1:237:0:0:235:8628:-776.04,-70.7421,0	0/1:206:118:4341:88:3216:-227.616,0,-328.8	0/0:262:262:9608:0:0:0,-78.8699,-864.56	1/1:242:1:36:241:8895:-796.811,-69.251,0	0/1:245:117:4306:128:4742:-353.128,0,-313.915	0/0:302:302:11217:0:0:0,-90.9111,-1002.42	0/0:283:283:10266:0:0:0,-85.1915,-921.945	1/1:284:0:0:284:10514:-945.957,-85.4925,0	0/1:334:159:5821:175:6504:-484.811,0,-423.39	0/0:344:343:12524:1:36:0,-99.956,-1122.96	0/1:227:111:4070:116:4320:-320.586,0,-298.107	0/0:312:311:11442:1:37:0,-90.2235,-1025.8	0/0:356:356:13056:0:0:0,-107.167,-1174.68	0/0:307:307:11343:0:0:0,-92.4162,-1020.6	0/1:327:148:5469:177:6568:-486.062,0,-394.063	0/0:314:314:11562:0:0:0,-94.5234,-1040.18	0/0:410:410:15036:0:0:0,-123.422,-1352.77
1	5535819	.	T	.	7.92678e-13	.	DPB=18914;EPPR=4221.08;GTI=0;MQMR=59.982;NS=96;NUMALT=0;ODDS=0;PAIREDR=0.96555;PQR=0;PRO=0;QR=698003;RO=18868;RPPR=3877.23;DP=18914;AN=202	GT:DP:RO:QR:GL	0/0:148:148:5392:0	0/0:136:136:4948:0	0/0:105:105:3849:0	0/0:173:173:6317:0	0/0:138:138:4986:0	0/0:76:76:2788:0	0/0:126:126:4590:0	0/0:142:142:5158:0	0/0:155:155:5687:0	0/0:126:126:4650:0	0/0:166:166:6094:0	0/0:356:355:12967:0	0/0:131:131:4847:0	0/0:128:128:4647:0	0/0:185:185:6840:0	0/0:213:211:7805:0	0/0:184:184:6854:0	0/0:292:292:10767:0	0/0:311:311:11530:0	0/0:215:214:7932:0	0/0:249:247:9141:0	0/0:233:231:8556:0	0/0:212:212:7835:0	0/0:287:287:10651:0	0/0:287:287:10569:0	0/0:197:195:7187:0	0/0:239:239:8887:0	0/0:327:325:12088:0	0/0:349:349:12871:0	0/0:367:365:13534:0	0/0:285:285:10596:0	0/0:114:112:4101:0	0/0:103:103:3806:0	0/0:416:414:15233:0	0/0:309:309:11397:0	0/0:267:267:9938:0	0/0:71:71:2590:0	0/0:210:210:7771:0	0/0:207:205:7555:0	0/0:217:217:8026:0	0/0:143:143:5288:0	0/0:158:158:5803:0	0/0:187:187:6944:0	0/0:296:295:10973:0	0/0:272:272:10116:0	0/0:225:223:8317:0	0/0:243:243:8969:0	0/0:207:207:7631:0	0/0:247:246:9119:0	0/0:109:108:3948:0	0/0:102:102:3726:0	0/0:100:100:3640:0	0/0:111:111:4083:0	0/0:166:166:6082:0	0/0:291:291:10781:0	0/0:371:371:13776:0	0/0:99:99:3639:0	0/0:290:290:10779:0	0/0:342:340:12592:0	0/0:228:228:8443:0	0/0:100:100:3700:0	0/0:165:165:6093:0	0/0:95:95:3491:0	0/0:142:142:5230:0	0/0:73:73:2653:0	0/0:120:120:4380:0	0/0:185:185:6867:0	0/0:102:102:3690:0	0/0:329:327:12103:0	0/0:115:115:4219:0	0/0:250:250:9267:0	0/0:123:123:4515:0	0/0:278:276:10186:0	0/0:164:164:6032:0	0/0:275:274:10145:0	0/0:337:337:12472:0	0/0:256:254:9389:0	0/0:87:87:3179:0	0/0:203:199:7411:0	0/0:174:174:6379:0	.:.:.:.:.	0/0:190:190:7078:0	0/0:224:224:8324:0	0/0:137:137:5054:0	0/0:309:308:11442:0	0/0:310:310:11490:0	0/0:192:192:7082:0	0/0:189:187:6966:0	0/0:189:189:6985:0	.:.:.:.:.	0/0:174:174:6455:0	0/0:266:266:9817:0	0/0:179:179:6632:0	0/0:306:306:11367:0	0/0:247:243:9035:0	0/0:290:290:10771:0	.:.:.:.:.	.:.:.:.:.	0/0:304:302:11205:0	0/0:295:295:10918:0	.:.:.:.:.	0/0:287:287:10699:0	.:.:.:.:.	0/0:1:1:28:0	0/0:200:200:7381:0	0/0:259:259:9632:0	.:.:.:.:.	0/0:1:1:38:0
1	5536897	.	G	.	2.001e-14	.	DPB=15429;EPPR=385.285;GTI=0;MQMR=59.9734;NS=96;NUMALT=0;ODDS=0;PAIREDR=0.968811;PQR=0;PRO=0;QR=570319;RO=15390;RPPR=63.3595;DP=15429;AN=216	GT:DP:RO:QR:GL	0/0:107:107:3911:0	0/0:160:160:5764:0	0/0:103:103:3763:0	0/0:192:191:6887:0	0/0:144:144:5280:0	0/0:99:99:3639:0	0/0:190:190:6922:0	0/0:159:159:5799:0	0/0:145:145:5257:0	0/0:148:146:5342:0	0/0:199:199:7243:0	0/0:543:543:19743:0	0/0:99:99:3664:0	0/0:53:53:1928:0	0/0:133:133:4902:0	0/0:170:170:6328:0	0/0:170:170:6315:0	0/0:164:164:6042:0	0/0:168:168:6251:0	0/0:147:146:5402:0	0/0:178:178:6613:0	0/0:198:198:7365:0	0/0:226:226:8385:0	0/0:177:177:6576:0	0/0:167:164:6136:0	0/0:192:192:7181:0	0/0:165:165:6135:0	0/0:255:254:9443:0	0/0:240:240:8885:0	0/0:232:232:8630:0	0/0:215:215:8033:0	0/0:103:103:3825:0	0/0:49:49:1830:0	0/0:272:271:10077:0	0/0:153:151:5649:0	0/0:124:122:4488:0	0/0:50:50:1844:0	0/0:118:118:4352:0	0/0:131:129:4800:0	0/0:131:131:4922:0	0/0:91:91:3388:0	0/0:116:116:4324:0	0/0:143:143:5334:0	0/0:123:123:4553:0	0/0:218:218:8053:0	0/0:206:204:7597:0	0/0:193:193:7208:0	0/0:150:150:5558:0	0/0:216:216:7989:0	0/0:162:162:5934:0	0/0:157:157:5773:0	0/0:143:143:5219:0	0/0:142:142:5158:0	0/0:174:174:6354:0	0/0:155:155:5751:0	0/0:225:225:8354:0	0/0:123:123:4539:0	0/0:194:194:7184:0	0/0:246:245:9103:0	0/0:177:177:6579:0	0/0:101:101:3701:0	0/0:162:162:5970:0	0/0:122:122:4454:0	0/0:139:139:5095:0	0/0:76:76:2764:0	0/0:124:124:4516:0	0/0:164:164:6069:0	0/0:105:105:3849:0	0/0:210:210:7789:0	0/0:107:107:3863:0	0/0:230:230:8586:0	0/0:145:143:5159:0	0/0:202:202:7516:0	0/0:129:129:4725:0	0/0:229:229:8484:0	0/0:234:234:8784:0	0/0:265:264:9814:0	0/0:74:74:2736:0	0/0:96:96:3575:0	0/0:116:116:4284:0	0/0:87:87:3208:0	0/0:140:140:5249:0	0/0:161:161:5914:0	0/0:96:96:3544:0	0/0:172:172:6314:0	0/0:183:182:6761:0	0/0:117:117:4341:0	0/0:209:209:7817:0	0/0:141:141:5268:0	0/0:118:116:4287:0	0/0:116:116:4255:0	0/0:175:173:6408:0	0/0:95:95:3504:0	0/0:163:163:6024:0	0/0:151:149:5541:0	0/0:161:161:5917:0	0/0:184:182:6731:0	0/0:171:169:6268:0	0/0:182:180:6698:0	0/0:178:178:6659:0	0/0:201:199:7388:0	0/0:142:142:5253:0	0/0:176:174:6509:0	0/0:217:215:8020:0	0/0:160:158:5922:0	0/0:218:218:8100:0	0/0:187:187:6914:0	0/0:264:264:9819:0
1	5798852	.	G	A	179906	.	DPB=15437;EPPR=797.769;GTI=0;MQMR=59.9614;NS=96;NUMALT=1;ODDS=4.21964;PAIREDR=0.97071;PQR=0;PRO=0;QR=340899;RO=9150;RPPR=5125.62;SRF=6058;SRP=2090.75;SRR=3092;DP=15437;AB=0.460455;ABP=95.5794;AF=0.46875;AO=6281;CIGAR=1X;DPRA=0.884728;EPP=624.713;LEN=1;MEANALT=1.03947;MQM=59.9675;PAIRED=0.972616;PAO=0;PQA=0;QA=233395;RPL=1316;RPP=4606.35;RPR=4965;RUN=1;SAF=4271;SAP=1770.38;SAR=2010;TYPE=snp;technology.illumina=1;AN=216;AC=104	GT:DP:RO:QR:AO:QA:GL	0/1:114:50:1838:64:2344:-176.887,0,-131.374	0/0:130:130:4786:0:0:0,-39.1339,-430.858	0/1:102:52:1900:50:1826:-133.906,0,-140.562	0/1:139:72:2616:67:2467:-180.426,0,-193.827	1/1:93:0:0:93:3393:-305.56,-27.9958,0	0/0:90:90:3282:0:0:0,-27.0927,-295.576	0/1:115:58:2122:57:2085:-153.289,0,-156.618	1/1:122:0:0:121:4441:-399.456,-36.4246,0	1/1:98:0:0:98:3578:-322.132,-29.5009,0	0/1:146:84:3084:62:2258:-159.518,0,-233.816	1/1:169:0:0:169:6205:-558.494,-50.8741,0	0/1:334:171:6255:163:5947:-434.745,0,-462.448	0/0:126:126:4644:0:0:0,-37.9298,-418.055	0/1:131:74:2690:57:2122:-151.795,0,-202.882	0/1:133:74:2760:59:2160:-154.607,0,-208.568	0/0:144:143:5277:1:38:0,-39.551,-471.189	0/1:136:67:2512:69:2575:-191.028,0,-185.361	0/1:130:78:2867:52:1938:-135.545,0,-219.093	0/0:168:168:6216:0:0:0,-50.573,-559.45	0/1:151:89:3338:62:2309:-162.588,0,-255.137	0/1:220:125:4696:95:3513:-250.107,0,-356.504	0/1:201:110:4111:91:3368:-242.785,0,-309.609	1/1:167:0:0:167:6201:-558.094,-50.272,0	0/1:158:82:3085:76:2815:-205.992,0,-230.274	0/1:199:118:4416:81:2991:-209.483,0,-337.642	0/0:274:273:10173:1:38:0,-78.6849,-911.531	1/1:185:0:0:185:6921:-622.85,-55.6906,0	1/1:188:0:0:188:7039:-626.621,-56.5936,0	0/0:204:204:7617:0:0:0,-61.4101,-685.452	0/1:263:169:6299:94:3510:-236.891,0,-487.737	0/0:313:313:11748:0:0:0,-94.2224,-1056.98	0/0:125:125:4626:0:0:0,-37.6287,-416.437	0/0:44:44:1652:0:0:0,-13.2453,-148.956	0/1:244:137:5130:107:3995:-286.238,0,-388.316	1/1:181:2:75:179:6650:-588.117,-47.3661,0	0/0:173:173:6470:0:0:0,-52.0782,-582.284	0/1:48:25:928:23:834:-60.9273,0,-69.3879	0/1:120:72:2714:48:1787:-124.972,0,-208.346	0/1:130:74:2749:56:2083:-148.582,0,-208.485	0/1:133:78:2926:55:2057:-145.344,0,-223.502	0/0:122:121:4509:1:36:0,-33.1274,-402.319	0/0:108:108:4016:0:0:0,-32.5112,-358.148	0/1:161:82:3072:79:2906:-213.273,0,-228.203	0/1:189:86:3211:103:3837:-288.58,0,-232.277	0/1:216:123:4600:93:3450:-245.648,0,-349.074	1/1:149:0:0:149:5545:-499.092,-44.8535,0	0/0:202:202:7576:0:0:0,-60.8081,-681.757	0/1:142:77:2889:65:2425:-175.731,0,-217.464	0/1:215:110:4126:105:3885:-285.071,0,-303.321	0/1:103:57:2109:46:1690:-121.373,0,-159.062	0/1:117:59:2171:56:2036:-148.513,0,-160.656	1/1:87:0:0:87:3207:-288.83,-26.1896,0	1/1:106:7:259:99:3639:-304.022,-8.24307,0	0/0:132:132:4872:0:0:0,-39.736,-438.593	0/1:218:107:3986:111:4098:-303.331,0,-293.25	0/1:284:145:5441:139:5203:-382.84,0,-404.244	1/1:92:0:0:92:3392:-305.471,-27.6948,0	0/0:277:275:10270:2:76:0,-76.1705,-911.572	0/1:221:117:4379:104:3889:-283.627,0,-327.695	0/0:166:166:6200:0:0:0,-49.971,-557.999	0/1:60:33:1197:27:975:-70,0,-89.9699	0/1:86:47:1727:39:1431:-103.194,0,-129.819	0/0:95:95:3455:0:0:0,-28.5978,-311.137	0/0:145:145:5317:0:0:0,-43.6493,-478.621	1/1:100:0:0:100:3652:-328.857,-30.103,0	0/1:112:67:2431:45:1653:-115.336,0,-185.314	0/0:174:173:6488:1:37:0,-48.6814,-580.205	0/1:101:70:2530:31:1135:-72.0532,0,-197.53	0/0:289:289:10796:0:0:0,-86.9977,-971.37	0/1:104:65:2381:39:1383:-93.4503,0,-183.226	0/0:245:245:9177:0:0:0,-73.7523,-825.747	1/1:85:0:0:83:3035:-272.989,-24.9855,0	0/0:258:256:9609:2:75:0,-70.5454,-857.482	0/1:124:63:2319:61:2221:-162.812,0,-171.629	0/0:270:270:10080:0:0:0,-81.2781,-903.634	0/0:261:261:9695:0:0:0,-78.5688,-872.345	0/0:345:343:12826:2:76:0,-96.6405,-1146.36	1/1:78:0:0:78:2913:-262.371,-23.4803,0	0/1:119:52:1939:67:2506:-189.942,0,-138.946	0/1:111:51:1903:60:2224:-166.987,0,-138.118	1/1:52:0:0:52:1947:-175.487,-15.6536,0	0/1:140:67:2504:73:2727:-203.497,0,-183.44	0/0:157:157:5853:0:0:0,-47.2617,-526.794	0/1:128:74:2755:52:1922:-134.93,0,-209.849	0/1:188:87:3265:101:3793:-284.923,0,-237.432	0/1:230:124:4666:106:3926:-284.245,0,-350.793	0/1:97:51:1916:46:1716:-124.492,0,-143.5	1/1:210:0:0:210:7890:-709.998,-63.2163,0	0/0:132:131:4856:1:38:0,-35.9387,-433.331	1/1:76:0:0:76:2811:-253.194,-22.8783,0	0/1:132:63:2336:69:2582:-192.865,0,-170.74	0/1:161:82:3049:79:2970:-219.03,0,-226.136	0/1:112:61:2290:51:1891:-136.736,0,-172.621	0/0:160:160:5924:0:0:0,-48.1648,-533.19	0/0:156:156:5825:0:0:0,-46.9607,-524.277	0/1:178:100:3756:78:2926:-209.956,0,-284.605	1/1:138:0:0:138:5151:-463.652,-41.5421,0	1/1:123:0:0:123:4593:-413.473,-37.0267,0	0/0:214:212:7853:2:71:0,-57.6788,-699.936	1/1:171:0:0:171:6386:-574.738,-51.4761,0	1/1:139:0:0:139:5187:-466.891,-41.8432,0	0/1:172:85:3138:87:3241:-240.095,0,-230.829	1/1:140:0:0:140:5229:-470.672,-42.1442,0	1/1:131:0:0:131:4897:-440.812,-39.4349,0	0/1:197:96:3562:101:3731:-276.641,0,-261.438	1/1:223:2:76:221:8237:-733.994,-59.9149,0	1/1:156:0:0:156:5820:-523.827,-46.9607,0	1/1:166:0:0:166:6139:-552.51,-49.971,0
1	6038438	.	G	A	163955	.	DPB=23302;EPPR=27.7774;GTI=0;MQMR=59.8799;NS=96;NUMALT=1;ODDS=12.4969;PAIREDR=0.970146;PQR=0;PRO=0;QR=641244;RO=17284;RPPR=6716.45;SRF=7551;SRP=601.173;SRR=9733;DP=23302;AB=0.438113;ABP=321.773;AF=0.317708;AO=6005;CIGAR=1X;DPRA=0.977241;EPP=18.207;LEN=1;MEANALT=1.09375;MQM=59.8804;PAIRED=0.963697;PAO=0;PQA=0;QA=221919;RPL=4565;RPP=3534.37;RPR=1440;RUN=1;SAF=2516;SAP=345.358;SAR=3489;TYPE=snp;technology.illumina=1;AN=216;AC=73	GT:DP:RO:QR:AO:QA:GL	1/1:137:1:37:136:4948:-441.733,-37.5433,0	0/0:197:197:7241:0:0:0,-59.3029,-651.668	0/1:114:52:1912:62:2246:-168.071,0,-137.862	1/1:111:0:0:111:4059:-365.466,-33.4143,0	0/1:154:74:2726:80:2948:-219.175,0,-199.207	0/0:153:148:5428:5:185:0,-29.0476,-471.216	0/0:168:166:6046:2:74:0,-43.5472,-537.162	0/1:161:98:3590:63:2283:-157.251,0,-271.482	0/1:187:123:4491:64:2332:-153.832,0,-348.011	1/1:144:1:37:143:5231:-467.188,-39.6505,0	0/1:215:114:4170:101:3737:-271.781,0,-310.729	0/1:428:246:9006:182:6626:-467.521,0,-681.588	0/0:131:131:4851:0:0:0,-39.4349,-436.678	0/0:170:170:6199:0:0:0,-51.1751,-557.939	0/1:214:114:4266:100:3684:-267.302,0,-316.218	0/1:201:121:4529:80:2976:-207.529,0,-347.202	0/1:244:134:4998:110:4104:-294.937,0,-376.442	1/1:188:0:0:188:6904:-621.338,-56.5936,0	0/1:223:131:4855:90:3308:-230.252,0,-369.71	0/1:260:154:5706:106:3952:-277.551,0,-435.305	1/1:260:1:38:259:9580:-858.217,-74.4705,0	0/1:283:149:5554:134:4980:-363.083,0,-414.708	0/0:297:297:10973:0:0:0,-89.4059,-987.299	0/0:298:298:11087:0:0:0,-89.7069,-997.378	0/0:306:304:11301:2:76:0,-84.9004,-1007.67	0/1:314:168:6273:146:5434:-394.581,0,-470.042	0/1:260:153:5703:107:3982:-280.25,0,-435.039	1/1:308:0:0:308:11427:-1028.12,-92.7172,0	0/0:378:378:13991:0:0:0,-113.789,-1252.62	0/1:353:206:7663:147:5452:-384.461,0,-581.883	0/0:464:462:17204:2:76:0,-132.463,-1535.1	0/1:138:68:2544:70:2620:-194.476,0,-187.639	0/1:68:35:1292:33:1237:-91.1611,0,-96.1044	0/0:421:421:15558:0:0:0,-126.734,-1399.2	0/1:215:108:3994:107:3950:-290.924,0,-291.542	0/1:240:115:4246:125:4677:-347.065,0,-310.015	0/1:63:37:1379:26:943:-66.2145,0,-105.437	0/0:186:186:6886:0:0:0,-55.9916,-619.715	0/0:161:161:5981:0:0:0,-48.4658,-538.275	0/1:214:119:4433:95:3550:-255.241,0,-334.659	0/1:155:98:3574:57:2068:-139.712,0,-275.167	0/1:167:90:3322:77:2786:-200.313,0,-246.816	0/0:245:245:9141:0:0:0,-73.7523,-822.474	0/1:192:102:3745:90:3351:-237.217,0,-279.406	1/1:238:0:0:238:8866:-795.97,-71.6451,0	0/0:302:302:11251:0:0:0,-90.9111,-1012.29	0/1:252:146:5385:106:3922:-277.257,0,-406.117	0/1:237:126:4682:111:4114:-298.988,0,-350.127	0/0:306:305:11334:0:0:0,-91.8141,-1019.37	0/1:169:104:3800:65:2369:-161.952,0,-291.295	0/1:135:72:2640:63:2295:-162.824,0,-197.19	1/1:132:0:0:131:4823:-433.935,-39.4349,0	0/1:134:96:3528:38:1394:-85.4162,0,-277.365	0/1:169:88:3232:81:2985:-217.988,0,-240.205	0/1:265:140:5191:125:4640:-337.925,0,-387.487	0/0:416:412:15375:4:152:0,-111.179,-1369.07	1/1:139:0:0:138:5094:-458.282,-41.5421,0	0/1:403:247:9172:156:5798:-400.535,0,-703.988	0/1:314:177:6579:137:5051:-360.139,0,-497.568	0/1:202:123:4560:79:2907:-200.955,0,-346.285	1/1:89:2:74:87:3183:-279.643,-19.7658,0	1/1:142:0:0:142:5230:-470.765,-42.7463,0	0/1:132:76:2776:56:2048:-144.844,0,-209.39	0/1:186:97:3577:89:3221:-234.097,0,-266.119	0/1:105:53:1949:52:1876:-137.498,0,-144.068	0/0:236:235:8587:1:37:0,-67.3452,-769.055	0/1:259:151:5578:108:4018:-283.701,0,-424.052	1/1:115:0:0:115:4159:-371.13,-34.6185,0	0/1:310:154:5692:156:5717:-421.251,0,-419.002	0/0:217:217:7945:0:0:0,-65.3235,-715.005	0/1:321:191:7169:130:4783:-331.858,0,-548.523	0/1:221:120:4380:101:3641:-261.34,0,-327.812	0/1:341:189:7065:151:5602:-401.395,0,-533.085	1/1:176:0:0:176:6452:-580.698,-52.9813,0	0/1:346:201:7490:145:5373:-379.469,0,-569.879	0/1:387:215:8035:170:6313:-451.901,0,-606.74	0/1:412:219:8172:193:7211:-524.908,0,-611.341	0/0:94:94:3481:0:0:0,-28.2968,-313.285	0/0:103:103:3810:0:0:0,-31.0061,-342.495	0/0:138:138:5109:0:0:0,-41.5421,-459.807	0/0:109:109:4027:0:0:0,-32.8123,-362.571	0/0:203:203:7567:0:0:0,-61.1091,-680.955	0/0:192:191:7116:0:0:0,-57.4967,-640.164	0/0:170:170:6293:0:0:0,-51.1751,-566.379	0/0:230:230:8507:0:0:0,-69.2369,-765.504	0/0:341:340:12620:0:0:0,-102.35,-1135.19	0/0:118:116:4299:2:73:0,-28.5902,-380.101	0/0:378:378:14063:0:0:0,-113.789,-1254.94	0/0:199:197:7272:2:63:0,-53.9211,-644.089	0/0:204:204:7593:0:0:0,-61.4101,-683.297	0/0:180:179:6606:1:37:0,-50.4876,-588.043	0/0:190:190:7056:0:0:0,-57.1957,-635.006	0/0:152:152:5636:0:0:0,-45.7566,-507.226	0/0:230:230:8554:0:0:0,-69.2369,-766.854	0/0:282:281:10497:1:37:0,-81.1926,-940.761	0/0:273:273:10171:0:0:0,-82.1812,-914.84	0/0:385:381:14155:4:151:0,-101.939,-1256.2	0/0:335:334:12453:0:0:0,-100.544,-1120.15	0/0:287:286:10566:1:37:0,-82.6978,-943.478	0/0:326:326:12012:0:0:0,-98.1358,-1079.3	0/0:381:381:14092:0:0:0,-114.692,-1261.26	0/1:223:130:4882:93:3464:-244.802,0,-372.332	0/0:360:360:13371:0:0:0,-108.371,-1199.55	0/0:386:383:14263:3:102:0,-106.681,-1270.98	0/1:255:162:5965:93:3488:-237.322,0,-456.694	0/0:350:347:12897:1:38:0,-101.341,-1156.53	0/0:366:366:13579:0:0:0,-110.177,-1221.68	0/0:437:436:16228:1:38:0,-127.753,-1453.44
1	6438853	.	C	T	29235.6	.	DPB=30001;EPPR=5.98613;GTI=0;MQMR=59.9411;NS=96;NUMALT=1;ODDS=81.1912;PAIREDR=0.953144;PQR=0;PRO=0;QR=1069536;RO=28897;RPPR=1238.63;SRF=13883;SRP=99.1332;SRR=15014;DP=30001;AB=0.435294;ABP=64.8334;AF=0.046875;AO=1085;CIGAR=1X;DPRA=1.02697;EPP=31.3515;LEN=1;MEANALT=1.03448;MQM=60;PAIRED=0.968664;PAO=0;PQA=0;QA=40269;RPL=520;RPP=7.06305;RPR=565;RUN=1;SAF=529;SAP=4.46929;SAR=556;TYPE=snp;technology.illumina=1;AN=216;AC=10	GT:DP:RO:QR:AO:QA:GL	0/0:167:167:6083:0:0:0,-50.272,-547.515	0/0:245:245:8993:0:0:0,-73.7523,-809.269	0/0:154:154:5602:0:0:0,-46.3586,-504.257	0/0:222:222:8142:0:0:0,-66.8287,-732.724	0/0:167:166:6082:1:37:0,-46.5742,-543.733	0/1:110:68:2492:42:1506:-102.71,0,-191.404	0/0:258:255:9315:3:111:0,-67.3118,-827.881	0/0:143:141:5181:2:62:0,-37.1595,-460.499	0/0:196:194:7094:2:74:0,-51.976,-631.433	0/0:244:241:8833:1:25:0,-70.6193,-792.338	0/0:226:226:8302:0:0:0,-68.0328,-747.115	0/0:456:456:16752:0:0:0,-137.27,-1507.17	0/0:180:178:6582:0:0:0,-53.5833,-591.986	0/0:172:171:6218:1:38:0,-47.9799,-555.862	0/0:313:311:11586:2:76:0,-87.0076,-1035.22	0/0:306:306:11332:0:0:0,-92.1152,-1019.59	0/0:332:332:12290:0:0:0,-99.942,-1105.75	0/0:349:349:12874:0:0:0,-105.059,-1158.3	0/0:353:353:13092:0:0:0,-106.264,-1177.89	0/0:367:367:13709:0:0:0,-110.478,-1233.37	0/0:357:354:13155:3:112:0,-97.0211,-1173.1	0/0:398:398:14791:0:0:0,-119.81,-1330.69	0/0:397:397:14580:0:0:0,-119.509,-1311.73	0/0:474:474:17585:0:0:0,-142.688,-1581.83	0/0:324:324:12038:0:0:0,-97.5337,-1079.76	0/0:355:355:13245:0:0:0,-106.866,-1188.21	0/0:359:359:13289:0:0:0,-108.07,-1195.62	0/0:447:447:16676:0:0:0,-134.56,-1500.23	1/1:305:0:0:305:11365:-1022.55,-91.8142,0	0/0:504:501:18495:3:113:0,-141.18,-1653.21	0/0:504:504:18744:0:0:0,-151.719,-1686.22	0/0:222:220:8205:2:74:0,-59.8028,-727.883	0/0:97:97:3538:0:0:0,-29.1999,-318.59	0/0:518:518:19081:0:0:0,-155.934,-1716.58	0/0:374:374:13881:0:0:0,-112.585,-1243.18	0/0:329:329:12146:0:0:0,-99.0389,-1092.82	0/0:42:42:1498:0:0:0,-12.6433,-135.097	0/0:312:312:11497:0:0:0,-93.9214,-1034.45	0/0:298:296:11002:2:76:0,-82.4921,-982.696	0/0:352:352:13004:0:0:0,-105.963,-1163.15	0/0:202:202:7415:0:0:0,-60.8081,-665.05	0/0:223:222:8201:0:0:0,-66.8287,-737.787	0/0:316:316:11757:0:0:0,-95.1255,-1057.81	0/0:333:332:12310:1:37:0,-96.5452,-1103.87	0/0:394:392:14519:0:0:0,-118.004,-1305.84	0/0:352:352:13091:0:0:0,-105.963,-1177.8	0/0:454:453:16816:1:38:0,-132.87,-1509.03	0/0:274:274:10141:0:0:0,-82.4822,-912.477	0/0:392:392:14512:0:0:0,-118.004,-1305.61	0/0:186:186:6858:0:0:0,-55.9916,-617.229	0/0:149:149:5429:0:0:0,-44.8535,-488.696	0/1:185:130:4726:55:2023:-126.641,0,-366.441	0/0:169:169:6181:0:0:0,-50.8741,-555.062	0/0:178:178:6538:0:0:0,-53.5833,-584.847	0/0:384:383:14134:0:0:0,-115.294,-1271.24	0/0:513:513:19026:0:0:0,-154.428,-1708.24	0/0:216:214:7858:2:74:0,-57.9966,-700.152	0/0:547:544:20260:3:113:0,-154.124,-1808.8	0/0:418:417:15444:1:37:0,-122.133,-1385.74	0/0:243:243:8968:0:0:0,-73.1503,-806.981	0/0:168:168:6156:0:0:0,-50.573,-554.087	0/0:173:171:6255:0:0:0,-51.4761,-560.282	0/0:169:169:6217:0:0:0,-50.8741,-559.573	0/1:193:116:4268:77:2801:-194.212,0,-326.166	0/0:166:166:6130:0:0:0,-49.971,-551.747	0/0:226:226:8314:0:0:0,-68.0328,-748.193	0/0:271:271:10015:0:0:0,-81.5791,-901.146	0/0:149:149:5441:0:0:0,-44.8535,-489.775	0/0:483:481:17841:2:76:0,-138.183,-1597.81	0/0:207:207:7527:0:0:0,-62.3132,-677.409	0/0:432:432:15965:0:0:0,-130.045,-1436.3	0/0:222:222:8178:0:0:0,-66.8287,-733.709	0/0:406:401:14939:1:36:0,-117.78,-1340.39	0/0:245:245:8969:0:0:0,-73.7523,-807.112	0/0:435:435:16142:0:0:0,-130.948,-1451.66	0/0:479:477:17647:2:76:0,-136.979,-1580.36	0/0:514:514:19155:0:0:0,-154.729,-1723.18	0/0:74:74:2723:0:0:0,-22.2762,-245.285	0/0:215:215:7921:0:0:0,-64.7214,-712.809	0/0:183:182:6672:1:37:0,-51.3907,-596.778	0/0:126:126:4649:0:0:0,-37.9298,-418.51	0/1:241:133:4922:108:4058:-292.801,0,-370.512	0/1:268:145:5330:123:4592:-332.705,0,-399.095	0/0:219:218:8118:0:0:0,-65.6245,-727.071	0/0:304:303:11179:1:37:0,-87.8153,-1002.14	0/0:416:416:15443:0:0:0,-125.228,-1387	0/0:246:245:9001:0:0:0,-73.7523,-809.581	0/1:303:161:5941:142:5261:-382.345,0,-443.502	0/0:261:260:9644:1:33:0,-75.2697,-864.478	0/0:278:278:10287:0:0:0,-83.6863,-925.606	0/0:220:218:8024:2:73:0,-59.2955,-714.719	0/0:313:313:11599:0:0:0,-94.2224,-1040.19	0/1:232:131:4865:101:3765:-269.16,0,-368.098	0/0:353:352:13039:0:0:0,-105.963,-1166	0/0:326:324:12103:2:76:0,-90.921,-1081.71	0/1:278:144:5338:134:4934:-360.459,0,-387.434	0/0:357:357:13164:0:0:0,-107.468,-1184.37	0/0:411:411:15211:0:0:0,-123.723,-1368.49	0/0:399:394:14584:5:188:0,-102.826,-1291.38	0/0:332:330:12170:2:50:0,-95.1922,-1090.2	0/0:386:386:14230:0:0:0,-116.198,-1279.93	0/0:343:343:12649:0:0:0,-103.253,-1138.06	0/0:394:392:14534:0:0:0,-118.004,-1307.2	0/0:439:437:16251:0:0:0,-131.55,-1461.64	0/0:300:300:11151:0:0:0,-90.309,-1003.31	0/0:474:474:17673:0:0:0,-142.688,-1589.9	0/0:393:393:14665:0:0:0,-118.305,-1319.33	0/0:511:511:18980:0:0:0,-153.826,-1703.21
1	6474697	.	G	A	37066.8	.	DPB=14762;EPPR=209.035;GTI=0;MQMR=59.9367;NS=96;NUMALT=1;ODDS=27.0195;PAIREDR=0.960409;PQR=0;PRO=0;QR=491020;RO=13387;RPPR=147.253;SRF=7962;SRP=1047.04;SRR=5425;DP=14762;AB=0.43853;ABP=80.6962;AF=0.119792;AO=1368;CIGAR=1X;DPRA=1.02579;EPP=41.6397;LEN=1;MEANALT=1.03448;MQM=59.856;PAIRED=0.959064;PAO=0;PQA=0;QA=50787;RPL=633;RPP=19.5249;RPR=735;RUN=1;SAF=829;SAP=136.505;SAR=539;TYPE=snp;technology.illumina=1;AN=216;AC=27	GT:DP:RO:QR:AO:QA:GL	0/0:126:126:4626:0:0:0,-37.9298,-416.449	1/1:110:3:111:107:3923:-342.879,-22.7594,0	0/0:138:138:5058:0:0:0,-41.5421,-455.324	0/0:129:129:4725:0:0:0,-38.8329,-422.04	0/0:143:143:5219:0:0:0,-43.0473,-469.806	0/1:74:37:1369:37:1357:-100.15,0,-101.231	0/1:108:52:1900:56:2048:-152.069,0,-138.756	0/0:115:115:4195:0:0:0,-34.6184,-377.699	0/0:171:171:6231:0:0:0,-51.4761,-560.835	0/0:122:122:4442:0:0:0,-36.7257,-399.914	0/0:198:198:7242:0:0:0,-59.6039,-651.772	0/0:325:325:11893:0:0:0,-97.8347,-1070.12	0/0:172:172:6330:0:0:0,-51.7772,-569.707	0/0:48:48:1728:0:0:0,-14.4494,-155.796	0/0:174:173:6296:0:0:0,-52.0782,-566.278	0/0:166:164:6032:2:72:0,-43.1343,-536.078	0/0:157:157:5744:0:0:0,-47.2617,-517.011	0/0:138:138:5078:0:0:0,-41.5421,-457.101	0/1:166:93:3414:73:2718:-194.864,0,-257.469	0/0:137:137:5021:0:0:0,-41.2411,-451.976	0/0:184:183:6718:0:0:0,-55.0885,-604.293	0/0:183:183:6710:0:0:0,-55.0885,-603.89	0/0:151:151:5610:0:0:0,-45.4555,-504.945	0/0:251:251:9215:0:0:0,-75.5585,-829.135	0/1:160:100:3675:60:2212:-148.362,0,-282.749	0/1:248:132:4858:116:4373:-319.016,0,-359.321	0/0:167:167:6150:0:0:0,-50.272,-553.523	0/0:217:217:8010:0:0:0,-65.3235,-717.394	0/0:201:199:7295:0:0:0,-59.905,-652.765	0/0:284:283:10381:1:33:0,-82.1934,-930.782	0/0:244:244:8898:0:0:0,-73.4513,-800.697	0/0:117:117:4332:0:0:0,-35.2205,-390.002	0/0:40:40:1491:0:0:0,-12.0412,-134.476	0/0:262:262:9660:0:0:0,-78.8699,-869.236	0/0:157:157:5824:0:0:0,-47.2617,-524.197	0/0:124:123:4468:0:0:0,-37.0267,-401.861	0/1:44:32:1148:12:449:-27.5125,0,-90.3743	0/0:156:156:5738:0:0:0,-46.9607,-516.448	0/0:124:124:4526:0:0:0,-37.3277,-407.453	0/0:168:168:6095:0:0:0,-50.573,-548.467	0/0:134:134:4928:0:0:0,-40.338,-443.607	0/0:126:126:4600:0:0:0,-37.9298,-414.11	0/1:128:70:2551:58:2137:-154.045,0,-191.28	0/1:138:81:2955:57:2119:-149.414,0,-224.608	0/0:176:175:6426:1:36:0,-49.383,-574.724	0/0:153:153:5646:0:0:0,-46.0576,-508.19	0/0:203:201:7430:2:76:0,-53.8943,-661.405	0/1:94:52:1889:42:1539:-110.491,0,-141.975	0/0:144:144:5307:0:0:0,-43.3483,-477.701	0/0:110:110:4058:0:0:0,-33.1133,-365.376	0/0:136:136:4948:0:0:0,-40.9401,-445.431	0/0:88:88:3232:0:0:0,-26.4906,-281.082	0/0:112:112:4108:0:0:0,-33.7154,-369.873	1/1:81:0:0:81:2985:-268.862,-24.3834,0	0/1:195:103:3793:92:3425:-249.725,0,-282.825	0/1:185:101:3699:84:3118:-218.995,0,-277.38	0/0:115:115:4231:0:0:0,-34.6184,-380.931	0/0:226:226:8355:0:0:0,-68.0328,-749.497	0/1:199:101:3738:98:3647:-268.483,0,-276.664	0/0:122:122:4491:0:0:0,-36.7257,-404.306	0/0:70:70:2578:0:0:0,-21.0721,-232.253	0/0:95:95:3491:0:0:0,-28.5978,-314.375	0/0:98:98:3590:0:0:0,-29.5009,-323.28	0/0:128:128:4712:0:0:0,-38.5318,-424.201	0/0:96:96:3480:0:0:0,-28.8989,-313.386	0/0:106:106:3886:0:0:0,-31.9092,-349.905	0/0:158:158:5828:0:0:0,-47.5627,-524.557	0/1:73:41:1493:32:1160:-82.7282,0,-112.682	0/0:259:256:9434:3:114:0,-67.3344,-838.265	0/1:94:52:1924:42:1518:-108.608,0,-145.131	0/0:259:259:9556:0:0:0,-77.9668,-859.867	0/0:145:145:5293:0:0:0,-43.6493,-476.463	0/1:198:115:4187:83:3095:-219.134,0,-317.362	0/0:99:99:3603:0:0:0,-29.802,-324.449	0/0:244:244:8898:0:0:0,-73.4513,-800.616	0/0:225:224:8216:1:38:0,-63.9345,-732.127	0/0:222:222:8216:0:0:0,-66.8287,-738.478	0/0:91:91:3376:0:0:0,-27.3937,-304.021	0/1:79:52:1912:27:996:-66.1665,0,-148.559	0/0:139:139:5087:0:0:0,-41.8432,-457.913	0/0:57:57:2037:0:0:0,-17.1587,-183.567	0/1:119:63:2332:56:2097:-153.156,0,-174.29	0/0:179:179:6416:0:0:0,-53.8844,-577.466	1/1:71:0:0:71:2671:-240.604,-21.3731,0	1/1:163:0:0:163:6056:-544.865,-49.0679,0	0/0:217:217:7951:0:0:0,-65.3235,-715.521	0/0:89:88:3200:0:0:0,-26.4906,-287.815	0/0:274:273:10044:1:37:0,-78.7844,-896.773	0/0:147:147:5374:0:0:0,-44.2514,-483.734	0/0:102:102:3698:0:0:0,-30.7051,-332.986	0/1:97:57:2089:40:1492:-105.366,0,-159.061	0/0:182:182:6677:0:0:0,-54.7875,-600.557	0/0:108:106:3856:2:74:0,-25.4855,-340.175	0/0:162:159:5847:2:76:0,-41.6241,-519.056	0/0:170:170:6218:0:0:0,-51.1751,-559.644	0/1:150:84:3102:66:2424:-173.236,0,-234.219	0/0:143:143:5232:0:0:0,-43.0473,-470.975	0/0:153:153:5526:0:0:0,-46.0576,-497.396	0/0:241:241:8813:0:0:0,-72.5482,-793.051	0/0:167:167:6160:0:0:0,-50.272,-554.423	0/0:158:158:5804:0:0:0,-47.5627,-522.292	0/0:195:195:7086:0:0:0,-58.7008,-637.711	0/0:161:161:5924:0:0:0,-48.4658,-533.07	0/0:144:144:5316:0:0:0,-43.3483,-478.505	0/0:172:172:6270:0:0:0,-51.7772,-564.323	0/0:237:237:8733:0:0:0,-71.3441,-785.848	0/0:132:132:4905:0:0:0,-39.736,-441.539	0/0:189:189:6820:0:0:0,-56.8947,-613.791
1	6691485	.	T	C	264575	.	DPB=20493;EPPR=1733.37;GTI=11;MQMR=59.9843;NS=96;NUMALT=1;ODDS=6.72562;PAIREDR=0.970925;PQR=0;PRO=0;QR=426212;RO=11453;RPPR=3.76282;SRF=5833;SRP=11.6122;SRR=5620;DP=20493;AB=0.448083;ABP=229.608;AF=0.588542;AO=9021;CIGAR=1X;DPRA=0.570886;EPP=2454.07;LEN=1;MEANALT=1.08861;MQM=59.9873;PAIRED=0.975391;PAO=0;PQA=0;QA=332601;RPL=4521;RPP=3.11645;RPR=4500;RUN=1;SAF=4616;SAP=13.7271;SAR=4405;TYPE=snp;technology.illumina=1;AN=216;AC=128	GT:DP:RO:QR:AO:QA:GL	1/1:137:0:0:137:4973:-447.68,-41.2411,0	1/1:158:0:0:158:5762:-518.649,-47.5627,0	0/1:108:49:1777:59:2171:-163.133,0,-127.691	0/0:135:135:4899:0:0:0,-40.639,-441.024	0/1:107:61:2209:46:1642:-115.846,0,-166.85	1/1:71:0:0:71:2579:-232.342,-21.3731,0	1/1:123:0:0:123:4479:-403.245,-37.0267,0	0/1:120:50:1826:70:2554:-193.97,0,-128.487	0/0:191:187:6859:4:148:0,-43.8148,-603.638	1/1:133:0:0:133:4753:-427.893,-40.037,0	0/0:176:176:6452:0:0:0,-52.9813,-580.712	1/1:287:2:74:285:10389:-927.815,-79.3697,0	1/1:90:0:0:90:3338:-300.597,-27.0927,0	1/1:159:0:0:159:5741:-516.755,-47.8638,0	1/1:109:2:56:107:3951:-350.418,-27.4928,0	1/1:157:0:0:157:5733:-516.017,-47.2617,0	0/1:213:121:4557:92:3399:-241.965,0,-346.107	1/1:168:1:33:167:6185:-553.37,-47.2739,0	1/1:230:0:0:230:8476:-762.732,-69.2369,0	0/1:250:142:5315:108:4035:-288.027,0,-403.148	0/1:242:126:4685:116:4180:-303.484,0,-348.895	0/1:232:124:4569:108:3991:-289.493,0,-341.477	0/1:322:178:6675:144:5345:-384.178,0,-503.791	1/1:315:0:0:315:11653:-1048.47,-94.8245,0	1/1:204:0:0:204:7516:-672.964,-61.4101,0	1/1:209:0:0:209:7761:-698.408,-62.9153,0	1/1:267:0:0:267:9877:-888.727,-80.375,0	0/1:310:166:6171:144:5276:-381.595,0,-462.076	0/0:269:269:9999:0:0:0,-80.9771,-899.694	0/1:325:171:6379:152:5608:-407.155,0,-476.491	0/1:404:220:8207:184:6836:-493.598,0,-616.9	1/1:113:0:0:113:4132:-372.018,-34.0164,0	1/1:75:0:0:75:2772:-249.693,-22.5773,0	1/1:446:0:0:446:16338:-1469.88,-134.259,0	0/1:317:182:6785:135:4979:-352.772,0,-515.192	0/1:202:100:3748:102:3774:-279,0,-276.663	0/0:125:125:4640:0:0:0,-37.6287,-417.7	0/1:202:104:3856:98:3630:-266.05,0,-286.378	0/1:212:120:4450:92:3361:-238.848,0,-336.796	1/1:204:0:0:204:7569:-681.145,-61.4101,0	0/0:190:190:7081:0:0:0,-57.1957,-633.816	0/1:184:94:3501:90:3306:-242.332,0,-259.868	0/1:286:181:6762:105:3880:-263.256,0,-522.453	0/1:226:120:4443:106:3915:-284.464,0,-331.949	0/1:296:152:5663:143:5289:-386.972,0,-420.6	1/1:197:1:23:196:7339:-658.145,-57.003,0	0/1:256:134:5004:122:4572:-334.515,0,-373.374	0/0:285:285:10633:0:0:0,-85.7935,-956.711	0/0:396:396:14760:0:0:0,-119.208,-1327.89	0/1:112:63:2319:49:1789:-126.061,0,-175.172	0/1:149:75:2751:74:2678:-196.371,0,-202.96	0/1:71:55:2011:16:580:-31.1597,0,-159.879	0/1:120:95:3455:25:925:-47.4473,0,-275.013	0/0:183:183:6723:0:0:0,-55.0885,-605.087	0/1:351:204:7620:147:5448:-384.718,0,-580.058	0/1:448:261:9751:187:6924:-488.276,0,-742.518	0/1:170:104:3800:66:2406:-165.606,0,-290.994	0/0:463:460:17189:0:0:0,-138.474,-1545.99	0/0:438:436:16242:0:0:0,-131.249,-1460.81	0/1:184:104:3876:80:2945:-209.865,0,-293.593	1/1:67:0:0:67:2443:-220.109,-20.169,0	0/1:95:56:2036:38:1382:-96.0065,0,-154.833	1/1:65:2:74:63:2319:-201.931,-12.5411,0	0/1:140:73:2701:67:2419:-175.805,0,-201.173	1/1:80:0:0:80:2912:-262.295,-24.0824,0	1/1:120:0:0:120:4368:-393.26,-36.1236,0	0/1:258:145:5427:111:4121:-293.587,0,-411.039	0/1:124:68:2468:56:2024:-145.091,0,-185.029	0/0:513:507:18925:2:76:0,-146.375,-1695.31	1/1:123:0:0:123:4491:-404.324,-37.0267,0	0/0:384:384:14357:0:0:0,-115.596,-1288.22	0/0:171:171:6243:0:0:0,-51.4761,-561.914	0/0:415:415:15480:0:0:0,-124.927,-1392.66	0/1:117:62:2246:55:2011:-146.031,0,-167.168	0/0:492:492:18367:0:0:0,-148.107,-1652.31	0/0:528:528:19671:0:0:0,-158.944,-1769.59	0/0:457:457:17055:0:0:0,-137.571,-1532.86	0/1:110:59:2197:51:1862:-134.727,0,-164.86	1/1:126:0:0:126:4675:-420.851,-37.9298,0	0/1:171:106:3924:65:2375:-162.511,0,-301.829	1/1:2:0:0:2:73:-6.9313,-0.60206,0	0/1:204:108:4012:96:3523:-255.826,0,-299.802	0/1:223:131:4866:92:3411:-240.034,0,-370.899	1/1:133:1:37:132:4894:-436.849,-36.3392,0	1/1:236:0:0:236:8788:-790.776,-71.0431,0	1/1:301:0:0:300:11015:-990.72,-90.309,0	0/0:118:118:4394:0:0:0,-35.5215,-395.574	0/1:182:95:3544:87:3182:-231.782,0,-264.339	0/1:250:149:5561:101:3720:-259.7,0,-425.274	1/1:12:0:0:12:452:-41.0288,-3.61236,0	1/1:143:0:0:142:5241:-471.392,-42.7463,0	0/1:168:89:3323:79:2928:-213.147,0,-248.672	0/1:163:94:3529:69:2500:-176.158,0,-268.703	0/1:229:109:4001:120:4439:-330.692,0,-291.288	0/1:259:135:5024:124:4630:-338.832,0,-374.269	0/1:270:144:5373:126:4658:-338.047,0,-402.346	1/1:22:0:0:22:821:-74.2146,-6.62266,0	1/1:13:0:0:13:478:-43.3612,-3.91339,0	0/1:340:167:6244:173:6342:-468.442,0,-459.612	0/1:292:150:5538:142:5248:-384.492,0,-410.568	1/1:2:0:0:2:73:-6.9313,-0.60206,0	1/1:251:0:0:251:9347:-841.058,-75.5585,0	1/1:7:0:0:7:264:-24.1207,-2.10721,0	1/1:15:0:0:15:545:-49.3848,-4.51545,0	0/0:292:292:10904:0:0:0,-87.9008,-981.082	0/0:404:402:14959:0:0:0,-121.014,-1345.45	1/1:11:0:0:11:401:-36.4336,-3.31133,0	1/1:19:0:0:19:698:-63.1489,-5.71957,0
1	6974528	.	T	C	166269	.	DPB=15266;EPPR=435.206;GTI=0;MQMR=59.9314;NS=96;NUMALT=1;ODDS=33.8352;PAIREDR=0.964152;PQR=0;PRO=0;QR=355488;RO=9596;RPPR=4407.9;SRF=5381;SRP=310.663;SRR=4215;DP=15266;AB=0.516782;ABP=18.2427;AF=0.369792;AO=5653;CIGAR=1X;DPRA=0.926346;EPP=196.104;LEN=1;MEANALT=1.11475;MQM=59.9655;PAIRED=0.961436;PAO=0;PQA=0;QA=209512;RPL=1757;RPP=1760.52;RPR=3896;RUN=1;SAF=3089;SAP=108.885;SAR=2564;TYPE=snp;technology.illumina=1;AN=216;AC=81	GT:DP:RO:QR:AO:QA:GL	0/1:95:48:1752:47:1727:-127.109,0,-129.357	0/0:106:105:3837:0:0:0,-31.6081,-344.929	1/1:76:0:0:76:2800:-252.222,-22.8783,0	0/0:91:91:3331:0:0:0,-27.3937,-299.984	0/1:96:53:1949:43:1579:-113.496,0,-144.523	0/0:64:64:2344:0:0:0,-19.2659,-211.205	0/0:92:92:3368:0:0:0,-27.6948,-303.312	0/1:90:47:1691:43:1579:-115.302,0,-125.303	0/1:152:64:2344:88:3220:-244.243,0,-165.448	0/1:69:39:1443:30:1098:-78.3579,0,-109.393	0/1:119:52:1912:67:2467:-186.446,0,-136.525	1/1:253:0:0:253:9265:-823.736,-76.1606,0	0/1:102:50:1860:52:1948:-143.246,0,-136.957	1/1:104:0:0:104:3801:-340.709,-31.3071,0	0/1:151:67:2480:82:3027:-227.483,0,-178.283	0/1:127:56:2092:71:2650:-200.484,0,-150.298	0/1:120:52:1935:68:2476:-186.943,0,-138.286	0/0:156:156:5748:0:0:0,-46.9607,-517.356	0/1:195:98:3667:95:3525:-258.932,0,-271.705	0/1:188:94:3509:94:3501:-258.666,0,-259.381	1/1:187:0:0:187:6964:-626.725,-56.2926,0	0/1:170:70:2621:100:3735:-285.056,0,-184.931	1/1:146:2:76:144:5289:-468.861,-36.7356,0	0/1:215:106:3906:109:4041:-299.105,0,-286.954	0/1:196:79:2945:117:4368:-334.231,0,-206.247	0/0:173:171:6350:0:0:0,-51.4761,-571.118	0/1:193:114:4266:79:2955:-208.051,0,-325.957	0/0:243:243:9026:0:0:0,-73.1503,-811.163	0/0:224:224:8326:0:0:0,-67.4307,-749.224	0/0:224:223:8337:1:38:0,-63.6334,-746.408	0/1:223:104:3865:117:4382:-327.621,0,-281.123	0/1:84:39:1459:45:1668:-125.105,0,-106.309	0/1:45:24:897:21:763:-55.4459,0,-67.5036	1/1:323:1:38:322:11913:-1068.06,-93.4354,0	0/1:196:100:3739:96:3522:-258.145,0,-277.656	0/0:167:166:6105:1:35:0,-46.7734,-539.126	0/1:49:18:659:31:1133:-87.5226,0,-44.8871	0/0:136:136:5086:0:0:0,-40.9401,-457.807	0/0:144:144:5326:0:0:0,-43.3483,-477.331	0/1:185:72:2657:113:4202:-322.615,0,-183.655	0/1:120:57:2124:63:2324:-173.272,0,-155.276	0/1:118:69:2556:49:1809:-127.556,0,-194.741	1/1:176:0:0:176:6589:-592.991,-52.9813,0	0/0:176:176:6564:0:0:0,-52.9813,-590.745	0/0:176:176:6537:0:0:0,-52.9813,-586.066	0/0:165:165:6111:0:0:0,-49.6699,-550.005	0/0:190:188:6988:2:76:0,-49.9809,-621.673	0/1:146:79:2925:67:2455:-177.23,0,-219.5	1/1:189:1:25:188:6994:-626.915,-54.3948,0	1/1:68:0:0:68:2516:-226.677,-20.47,0	0/0:113:113:4169:0:0:0,-34.0164,-372.919	1/1:69:0:0:69:2529:-227.845,-20.7711,0	0/1:95:53:1937:42:1506:-107.226,0,-145.998	0/1:125:54:1974:71:2603:-196.873,0,-140.295	0/1:174:89:3261:85:3134:-229.87,0,-241.29	1/1:257:0:0:257:9500:-854.828,-77.3647,0	1/1:85:0:0:85:3121:-281.095,-25.5876,0	0/1:280:120:4511:160:5985:-454.374,0,-321.802	0/1:175:102:3755:73:2742:-194.309,0,-285.424	0/0:136:136:5014:0:0:0,-40.9401,-451.337	0/0:59:58:2110:1:37:0,-14.0629,-186.458	1/1:84:0:0:84:3084:-277.766,-25.2865,0	0/0:60:60:2208:0:0:0,-18.0618,-198.972	0/0:113:113:4145:0:0:0,-34.0164,-373.201	0/1:59:27:999:32:1184:-89.1065,0,-72.4663	0/0:91:91:3355:0:0:0,-27.3937,-302.143	0/0:148:148:5520:0:0:0,-44.5524,-496.789	0/1:87:36:1332:51:1887:-143.911,0,-93.9898	0/0:260:260:9628:0:0:0,-78.2678,-866.335	0/1:99:39:1419:60:2196:-168.09,0,-98.1991	0/0:201:201:7430:0:0:0,-60.507,-668.645	0/1:76:39:1431:37:1345:-98.4664,0,-106.204	0/0:214:214:7922:0:0:0,-64.4204,-712.819	0/0:124:120:4392:4:148:0,-23.6457,-381.737	0/0:219:219:8114:0:0:0,-65.9256,-730.153	0/1:272:134:4969:138:5115:-378.544,0,-365.408	0/1:281:149:5545:132:4913:-357.662,0,-414.47	0/0:49:49:1792:0:0:0,-14.7505,-158.029	0/0:96:96:3593:0:0:0,-28.8989,-323.04	0/1:138:57:2100:81:3039:-229.819,0,-147.705	0/0:50:50:1854:0:0:0,-15.0515,-167.125	1/1:154:2:76:152:5678:-503.837,-39.1438,0	0/0:143:143:5276:0:0:0,-43.0473,-474.907	0/1:104:47:1770:57:2091:-157.132,0,-128.261	0/1:181:89:3338:92:3433:-254.655,0,-246.022	0/0:190:190:7090:0:0:0,-57.1957,-638.055	0/1:124:70:2606:54:2030:-145.626,0,-197.432	0/1:158:74:2781:84:3102:-231.79,0,-202.933	0/1:152:70:2587:82:3070:-230.733,0,-187.295	0/0:146:146:5408:0:0:0,-43.9504,-486.777	1/1:139:0:0:139:5157:-464.202,-41.8432,0	0/1:190:99:3667:91:3344:-243.941,0,-272.992	0/1:109:53:1974:55:2033:-150.34,0,-145.037	0/1:177:90:3321:87:3212:-235.982,0,-245.789	0/0:155:154:5687:0:0:0,-46.3586,-511.332	0/0:211:209:7730:0:0:0,-62.9153,-695.238	0/0:195:195:7216:0:0:0,-58.7008,-649.399	0/0:169:169:6213:0:0:0,-50.8741,-559.189	0/1:220:111:4106:109:4001:-294.006,0,-303.442	0/0:225:225:8363:0:0:0,-67.7317,-752.555	0/0:176:175:6450:0:0:0,-52.6802,-580.282	1/1:169:0:0:168:6226:-559.968,-50.573,0	0/0:194:194:7196:0:0:0,-58.3998,-640.932	0/0:214:214:7840:0:0:0,-64.4204,-705.532	0/1:128:51:1908:76:2838:-217.091,0,-133.446	1/1:286:1:37:283:10530:-943.595,-82.1661,0	0/0:209:209:7753:0:0:0,-62.9153,-697.694	0/0:269:269:9811:0:0:0,-80.9771,-882.814
1	7290223	.	A	G	266220	.	DPB=27873;EPPR=11.4086;GTI=0;MQMR=59.966;NS=96;NUMALT=1;ODDS=66.825;PAIREDR=0.966402;PQR=0;PRO=0;QR=706877;RO=18989;RPPR=2157.93;SRF=9609;SRP=9.00715;SRR=9380;DP=27873;AB=0.4826;ABP=25.3027;AF=0.328125;AO=8865;CIGAR=1X;DPRA=0.97846;EPP=28.883;LEN=1;MEANALT=1.18519;MQM=60.0019;PAIRED=0.968528;PAO=0;PQA=0;QA=327721;RPL=3271;RPP=1324.84;RPR=5594;RUN=1;SAF=4569;SAP=21.2661;SAR=4296;TYPE=snp;technology.illumina=1;AN=216;AC=68	GT:DP:RO:QR:AO:QA:GL	0/0:183:183:6651:0:0:0,-55.0885,-598.614	0/0:189:184:6676:5:173:0,-40.9868,-584.955	0/0:175:175:6343:0:0:0,-52.6802,-570.91	0/1:216:103:3763:113:4085:-302.783,0,-273.819	0/1:183:97:3493:86:3110:-225.016,0,-259.467	0/0:155:155:5639:0:0:0,-46.6596,-507.585	0/1:193:112:4096:81:2973:-209.683,0,-307.364	0/1:194:89:3269:105:3765:-280.622,0,-236.007	0/0:252:251:9131:0:0:0,-75.5585,-821.317	0/0:245:243:8787:2:74:0,-66.7265,-783.722	0/0:257:257:9317:0:0:0,-77.3647,-838.42	0/1:523:278:10082:245:8777:-632.311,0,-749.792	0/1:142:85:3166:57:2116:-147.942,0,-242.381	0/1:147:77:2848:70:2525:-183.222,0,-212.279	0/0:219:219:8160:0:0:0,-65.9256,-734.286	0/1:246:124:4637:122:4531:-333.85,0,-343.379	0/1:283:158:5852:125:4599:-328.822,0,-441.524	1/1:236:2:76:234:8639:-770.165,-63.8283,0	0/1:332:160:5977:172:6358:-472.28,0,-438.002	0/1:291:140:5245:151:5604:-416.808,0,-384.511	0/0:308:308:11543:0:0:0,-92.7172,-1038.54	0/0:324:322:12021:2:76:0,-90.3189,-1074.32	0/1:350:174:6511:176:6542:-483.409,0,-480.61	0/1:350:179:6710:171:6400:-470.632,0,-498.513	0/1:351:175:6456:176:6555:-484.279,0,-475.384	0/1:430:219:8194:211:7805:-572.926,0,-607.904	1/1:388:3:114:385:14269:-1273.12,-106.167,0	1/1:380:0:0:380:14112:-1269.63,-114.391,0	0/0:360:360:13361:0:0:0,-108.371,-1202.08	1/1:404:0:0:404:15029:-1352.1,-121.616,0	0/0:467:466:17449:1:36:0,-136.983,-1566.13	0/1:155:78:2910:77:2860:-210.942,0,-215.438	0/1:59:34:1278:25:920:-65.3547,0,-97.5581	0/1:556:251:9404:303:11161:-837.153,0,-679.104	0/1:320:150:5611:169:6338:-474.16,0,-406.315	0/0:243:243:9023:0:0:0,-73.1503,-811.909	0/0:94:94:3531:0:0:0,-28.2968,-317.952	0/1:226:120:4447:106:3947:-287.339,0,-332.306	0/1:251:134:4965:117:4340:-315.159,0,-371.378	0/1:321:164:6102:155:5767:-422.653,0,-452.783	0/0:238:237:8828:0:0:0,-71.3441,-794.018	0/0:209:209:7729:0:0:0,-62.9153,-692.122	0/0:285:283:10573:0:0:0,-85.1915,-950.933	0/1:248:132:4913:116:4342:-316.243,0,-367.6	0/1:332:154:5781:177:6614:-495.253,0,-420.331	0/0:369:369:13828:0:0:0,-111.08,-1237.22	0/0:320:320:11964:0:0:0,-96.3296,-1076.42	0/0:248:248:9285:0:0:0,-74.6554,-835.464	0/1:395:209:7822:186:6924:-504.214,0,-584.97	1/1:216:0:0:216:7848:-706.283,-65.0225,0	0/1:185:96:3432:89:3245:-236.557,0,-253.378	0/1:166:84:3036:82:2974:-217.902,0,-223.477	0/1:205:157:5677:48:1728:-94.0822,0,-449.294	0/1:228:118:4222:110:4010:-292.424,0,-311.494	0/0:326:326:12205:0:0:0,-98.1358,-1098.09	0/0:460:458:16967:2:75:0,-131.353,-1519.29	0/1:189:99:3555:90:3318:-241.92,0,-263.237	0/0:473:473:17692:0:0:0,-142.387,-1591.59	0/0:469:469:17547:0:0:0,-141.183,-1576.74	0/0:195:195:7301:0:0:0,-58.7008,-656.991	0/1:179:88:3208:91:3295:-242.707,0,-235.035	0/0:184:184:6664:0:0:0,-55.3895,-596.454	0/1:142:79:2911:63:2295:-164.05,0,-219.461	0/0:201:201:7305:0:0:0,-60.507,-657.441	1/1:155:1:37:152:5492:-490.67,-42.7295,0	0/1:225:107:3839:116:4184:-309.211,0,-278.179	0/0:322:322:12004:0:0:0,-96.9317,-1080.02	0/1:191:83:3047:107:3875:-291.35,0,-216.873	0/0:398:398:14812:0:0:0,-119.81,-1332.59	0/1:206:101:3677:105:3837:-283.485,0,-269.094	0/0:427:426:15859:0:0:0,-128.239,-1424.29	0/1:242:135:4923:106:3814:-270.511,0,-370.264	0/0:390:390:14541:0:0:0,-117.402,-1308.21	0/1:235:142:5122:93:3417:-236.977,0,-390.341	0/0:439:439:16306:0:0:0,-132.152,-1466.96	0/0:504:502:18817:1:38:0,-147.991,-1685.56	0/0:568:568:21350:0:0:0,-170.985,-1919.03	0/0:149:149:5552:0:0:0,-44.8535,-496.307	0/0:181:181:6751:0:0:0,-54.4864,-605.578	0/0:186:186:6940:0:0:0,-55.9916,-624.558	1/1:105:0:0:105:3894:-347.276,-31.6082,0	0/0:270:270:10146:0:0:0,-81.2781,-912.895	0/0:232:232:8662:0:0:0,-69.839,-779.432	0/0:193:193:7191:0:0:0,-58.0988,-647.139	0/0:289:287:10719:2:75:0,-79.8773,-957.326	0/0:306:306:11449:0:0:0,-92.1152,-1030.1	0/0:171:171:6355:0:0:0,-51.4761,-571.948	0/0:403:403:15045:0:0:0,-121.315,-1353.53	0/0:245:245:9192:0:0:0,-73.7523,-827.099	1/1:244:0:0:244:9099:-818.747,-73.4513,0	0/0:224:223:8264:1:37:0,-63.7329,-739.958	0/0:299:299:11157:0:0:0,-90.008,-1003.84	0/0:196:196:7313:0:0:0,-59.0019,-658.105	0/0:282:282:10478:0:0:0,-84.8905,-942.784	0/0:324:323:12088:0:0:0,-97.2327,-1087.2	0/0:253:253:9479:0:0:0,-76.1606,-852.916	1/1:428:0:0:428:15907:-1431.06,-128.841,0	1/1:344:0:0:344:12591:-1131.91,-103.554,0	0/0:315:315:11693:0:0:0,-94.8244,-1051.79	0/0:345:345:12857:0:0:0,-103.855,-1156.75	1/1:349:2:75:347:12872:-1150.98,-97.9391,0	0/1:299:170:6352:129:4837:-345.409,0,-481.658	1/1:371:5:190:366:13518:-1198.74,-94.2147,0	1/1:409:0:0:409:15181:-1365.78,-123.121,0	0/0:282:282:10486:0:0:0,-84.8905,-943.492	0/0:427:427:15960:0:0:0,-128.54,-1434.71	1/1:349:0:0:349:12983:-1168.08,-105.059,0	1/1:406:3:113:402:14873:-1327.54,-111.757,0
1	7637919	.	T	C	138334	.	DPB=16739;EPPR=60.4664;GTI=0;MQMR=59.9651;NS=96;NUMALT=1;ODDS=30.2026;PAIREDR=0.964149;PQR=0;PRO=0;QR=436795;RO=12022;RPPR=197.624;SRF=5225;SRP=449.368;SRR=6797;DP=16739;AB=0.453237;ABP=95.415;AF=0.328125;AO=4699;CIGAR=1X;DPRA=0.886993;EPP=6.83706;LEN=1;MEANALT=1.0678;MQM=60.0936;PAIRED=0.969142;PAO=0;PQA=0;QA=172462;RPL=2170;RPP=62.568;RPR=2529;RUN=1;SAF=2025;SAP=197.653;SAR=2674;TYPE=snp;technology.illumina=1;AN=216;AC=71	GT:DP:RO:QR:AO:QA:GL	1/1:73:0:0:73:2689:-242.237,-21.9752,0	0/0:131:129:4713:2:74:0,-32.4091,-417.266	0/1:107:54:1974:53:1937:-142.385,0,-145.713	0/0:107:107:3923:0:0:0,-32.2102,-353.233	0/0:117:117:4269:0:0:0,-35.2205,-384.355	0/1:108:52:1888:56:2060:-153.149,0,-137.676	0/0:124:124:4552:0:0:0,-37.3277,-409.8	0/0:96:96:3456:0:0:0,-28.8989,-311.227	0/1:151:87:3219:64:2344:-165.749,0,-244.454	1/1:104:0:0:104:3836:-345.407,-31.3071,0	0/1:163:83:3047:80:2948:-216.466,0,-225.371	0/0:353:353:12845:0:0:0,-106.264,-1155.76	0/1:124:62:2285:62:2275:-167.662,0,-168.565	0/0:89:89:3143:0:0:0,-26.7917,-283.077	0/1:97:51:1880:46:1656:-120.117,0,-140.267	0/1:158:95:3402:63:2324:-161.833,0,-258.803	0/0:200:200:7304:0:0:0,-60.206,-657.327	0/0:206:206:7475:0:0:0,-62.0122,-671.31	0/0:214:214:7737:0:0:0,-64.4204,-696.288	1/1:158:0:0:158:5838:-525.45,-47.5627,0	0/0:175:175:6345:0:0:0,-52.6802,-571.074	0/1:152:78:2846:74:2727:-199.89,0,-210.595	0/1:228:116:4256:112:4158:-305.72,0,-314.542	0/1:214:129:4603:85:3185:-222.414,0,-349.979	0/1:118:69:2510:49:1797:-126.477,0,-190.61	0/1:232:133:4817:99:3632:-257.199,0,-363.792	0/0:187:185:6773:1:37:0,-52.6486,-605.893	0/1:250:131:4850:119:4356:-316.907,0,-361.339	0/0:262:260:9439:0:0:0,-78.2678,-845.767	1/1:237:0:0:237:8744:-786.826,-71.3441,0	0/0:307:306:11187:0:0:0,-92.1152,-1006.32	0/0:122:119:4341:0:0:0,-35.8226,-390.486	0/0:63:63:2278:0:0:0,-18.9649,-205.263	0/0:295:293:10494:2:75:0,-81.6835,-937.178	0/0:221:220:8015:1:36:0,-62.9294,-717.696	0/1:136:79:2895:55:2003:-139.807,0,-220.044	0/1:57:45:1619:12:427:-21.6048,0,-128.827	0/1:140:69:2475:70:2530:-185.767,0,-180.816	0/1:140:68:2463:72:2652:-196.756,0,-179.759	0/1:191:97:3528:94:3433:-251.649,0,-260.197	0/0:126:126:4568:0:0:0,-37.9298,-411.245	0/1:136:76:2765:60:2196:-156.944,0,-208.126	0/0:130:130:4779:0:0:0,-39.1339,-430.216	0/1:129:65:2383:64:2353:-173.174,0,-175.879	0/1:196:106:3893:90:3274:-235.839,0,-291.143	1/1:151:0:0:151:5510:-495.956,-45.4555,0	0/1:208:119:4353:89:3251:-230.158,0,-329.275	0/1:121:67:2385:54:1998:-143.649,0,-175.222	0/0:215:213:7795:2:63:0,-58.7377,-695.495	0/1:106:59:2183:47:1691:-120.556,0,-164.815	0/0:161:157:5713:2:74:0,-41.2077,-507.216	0/0:111:111:4047:0:0:0,-33.4143,-364.387	0/1:106:70:2518:36:1332:-88.2703,0,-194.945	0/1:127:64:2332:63:2295:-168.566,0,-171.894	0/0:214:214:7795:0:0:0,-64.4204,-701.498	0/0:288:288:10464:0:0:0,-86.6966,-941.573	0/1:130:59:2159:71:2627:-197.527,0,-155.432	0/0:276:275:9972:1:37:0,-79.3864,-893.613	0/1:166:110:3994:56:2069:-136.491,0,-309.641	0/1:138:67:2372:71:2644:-196.636,0,-172.181	1/1:71:0:0:71:2591:-233.422,-21.3731,0	1/1:102:0:0:102:3726:-335.513,-30.7051,0	0/1:84:53:1937:31:1123:-76.0886,0,-149.309	0/1:164:103:3763:61:2233:-151.851,0,-289.472	0/1:100:49:1789:51:1863:-137.836,0,-131.18	0/1:110:52:1924:58:2122:-158.123,0,-140.315	0/0:172:172:6263:0:0:0,-51.7772,-563.699	0/1:91:59:2135:32:1184:-79.4735,0,-165.01	0/0:296:296:10762:0:0:0,-89.1049,-968.214	0/0:122:122:4418:0:0:0,-36.7257,-397.758	0/0:240:239:8662:0:0:0,-71.9462,-779.113	0/0:169:166:6070:3:111:0,-40.5201,-535.998	0/0:257:255:9196:2:76:0,-70.1499,-820.316	1/1:137:1:25:136:4972:-445.089,-38.7412,0	0/0:293:293:10569:0:0:0,-88.2018,-951.026	0/0:259:259:9409:0:0:0,-77.9668,-843.79	0/0:357:357:13153:0:0:0,-107.468,-1183.4	0/0:97:97:3472:0:0:0,-29.1999,-312.661	0/0:128:128:4655:0:0:0,-38.5318,-419.061	0/1:140:64:2272:76:2806:-210.607,0,-162.58	1/1:83:0:0:83:3065:-276.051,-24.9855,0	0/0:126:126:4572:0:0:0,-37.9298,-411.602	0/0:168:168:6121:0:0:0,-50.573,-550.925	0/0:111:111:4014:0:0:0,-33.4143,-361.415	0/0:207:207:7579:0:0:0,-62.3132,-682.06	0/0:249:249:9043:0:0:0,-74.9565,-813.754	0/0:145:145:5244:0:0:0,-43.6493,-472.051	0/0:271:270:9865:1:37:0,-77.8813,-883.979	0/0:157:157:5686:0:0:0,-47.2617,-511.8	1/1:118:0:0:118:4278:-385.158,-35.5215,0	0/0:97:97:3475:0:0:0,-29.1999,-312.936	0/0:174:170:6188:0:0:0,-51.1751,-556.574	0/0:132:132:4773:0:0:0,-39.736,-429.686	0/0:181:180:6449:1:37:0,-50.7886,-576.748	0/0:163:163:5910:0:0:0,-49.0679,-526.363	0/0:198:198:7202:0:0:0,-59.6039,-648.165	1/1:195:0:0:195:7193:-647.337,-58.7009,0	1/1:182:0:0:182:6621:-595.907,-54.7875,0	0/0:265:265:9616:0:0:0,-79.7729,-865.29	0/1:178:96:3524:82:3016:-218.056,0,-263.755	1/1:155:0:0:155:5693:-512.432,-46.6597,0	0/1:198:97:3499:101:3709:-274.367,0,-255.484	1/1:217:2:76:215:7904:-704.039,-58.1087,0	1/1:196:0:0:196:7245:-652.024,-59.0019,0	0/0:270:269:9794:0:0:0,-80.9771,-881.089	0/0:224:223:8110:1:36:0,-63.8324,-726.235	1/1:225:2:75:223:8180:-729.007,-60.6114,0	1/1:257:2:76:255:9342:-833.439,-70.1499,0
1	7979477	.	C	T	86506.9	.	DPB=18624;EPPR=289.633;GTI=0;MQMR=59.9423;NS=96;NUMALT=1;ODDS=12.0712;PAIREDR=0.96814;PQR=0;PRO=0;QR=581624;RO=15819;RPPR=22.3139;SRF=8410;SRP=140.555;SRR=7409;DP=18624;AB=0.492077;ABP=3.6641;AF=0.130208;AO=2795;CIGAR=1X;DPRA=1.12708;EPP=47.3884;LEN=1;MEANALT=1;MQM=59.9453;PAIRED=0.971377;PAO=0;PQA=0;QA=103097;RPL=1511;RPP=43.0439;RPR=1284;RUN=1;SAF=1377;SAP=4.31629;SAR=1418;TYPE=snp;technology.illumina=1;AN=216;AC=26	GT:DP:RO:QR:AO:QA:GL	0/0:107:107:3911:0:0:0,-32.2102,-352.154	0/0:129:129:4725:0:0:0,-38.8329,-425.371	0/0:158:158:5714:0:0:0,-47.5627,-514.333	0/0:162:162:5898:0:0:0,-48.7669,-530.882	0/0:155:155:5663:0:0:0,-46.6596,-509.743	0/0:106:106:3886:0:0:0,-31.9092,-349.905	0/1:124:64:2332:60:2136:-155.164,0,-172.797	0/0:243:243:8895:0:0:0,-73.1503,-800.456	0/0:265:263:9599:2:74:0,-72.7471,-856.755	0/0:209:209:7649:0:0:0,-62.9153,-688.38	0/0:181:181:6565:0:0:0,-54.4864,-590.879	0/0:625:625:22765:0:0:0,-188.144,-2048.05	0/0:93:93:3401:0:0:0,-27.9958,-306.263	0/0:124:123:4418:1:30:0,-34.3282,-394.75	0/0:171:165:6021:6:225:0,-30.8647,-521.308	0/0:203:203:7551:0:0:0,-61.1091,-679.519	0/0:178:177:6589:1:37:0,-49.8855,-589.293	0/0:149:149:5501:0:0:0,-44.8535,-495.148	0/0:194:193:7180:0:0:0,-58.0988,-645.782	0/0:204:204:7556:0:0:0,-61.4101,-676.557	0/1:167:80:2930:87:3240:-241.512,0,-213.63	0/0:211:211:7807:0:0:0,-63.5173,-702.551	0/0:253:253:9250:0:0:0,-76.1606,-832.362	0/0:196:196:7225:0:0:0,-59.0019,-650.211	0/1:202:113:4165:89:3291:-235.568,0,-314.177	0/0:314:314:11602:0:0:0,-94.5234,-1043.88	0/0:184:184:6759:0:0:0,-55.3895,-608.299	0/0:268:265:9697:3:114:0,-70.0437,-861.921	0/0:251:251:9203:0:0:0,-75.5585,-828.126	0/0:257:257:9511:0:0:0,-77.3647,-855.812	0/0:371:365:13409:6:227:0,-90.8883,-1185.62	0/0:125:125:4562:0:0:0,-37.6287,-410.693	0/0:36:36:1306:0:0:0,-10.8371,-117.83	0/0:260:260:9453:0:0:0,-78.2678,-850.613	0/0:173:173:6335:0:0:0,-52.0782,-570.161	0/1:131:79:2877:52:1936:-135.064,0,-219.696	0/0:60:60:2196:0:0:0,-18.0618,-197.885	0/0:149:147:5427:2:76:0,-37.6387,-481.275	0/0:147:147:5432:0:0:0,-44.2514,-488.941	0/0:176:176:6509:0:0:0,-52.9813,-582.927	0/0:119:119:4396:0:0:0,-35.8226,-395.758	0/0:111:110:3991:1:35:0,-29.9157,-355.833	0/0:180:180:6559:0:0:0,-54.1854,-586.889	0/0:154:154:5635:0:0:0,-46.3586,-501.44	0/1:197:87:3237:110:4068:-306.954,0,-232.21	0/0:210:209:7716:0:0:0,-62.9153,-694.088	0/1:200:98:3524:102:3754:-277.808,0,-257.123	0/0:155:153:5619:2:76:0,-39.4448,-495.124	0/0:190:190:7018:0:0:0,-57.1957,-631.587	0/0:203:203:7475:0:0:0,-61.1091,-669.397	0/0:207:207:7575:0:0:0,-62.3132,-681.724	0/0:194:192:7044:0:0:0,-57.7978,-633.591	0/0:182:182:6662:0:0:0,-54.7875,-599.601	0/0:219:219:8019:0:0:0,-65.9256,-721.392	0/0:195:195:7249:0:0:0,-58.7008,-652.364	0/0:254:253:9285:1:37:0,-72.7638,-831.8	0/0:191:191:6959:0:0:0,-57.4967,-626.317	0/0:271:271:10037:0:0:0,-81.5791,-903.061	0/0:222:221:8154:0:0:0,-66.5276,-733.387	0/0:215:215:7947:0:0:0,-64.7214,-715.139	0/0:126:124:4516:2:74:0,-30.9039,-399.547	0/1:152:78:2862:74:2582:-186.851,0,-212.041	0/0:149:149:5465:0:0:0,-44.8535,-491.933	0/0:206:206:7562:0:0:0,-62.0122,-680.554	0/0:108:108:3960:0:0:0,-32.5112,-356.561	0/0:203:203:7427:0:0:0,-61.1091,-668.412	0/0:202:202:7448:0:0:0,-60.8081,-670.256	0/0:130:130:4774:0:0:0,-39.1339,-429.779	0/0:299:298:10859:1:38:0,-86.2107,-973.274	0/0:199:199:7303:0:0:0,-59.905,-657.257	0/0:246:242:8942:4:152:0,-60.0035,-790.587	0/0:236:234:8598:0:0:0,-70.441,-770.04	0/0:265:263:9632:2:76:0,-72.5581,-857.701	0/0:201:194:7154:7:247:0,-37.9362,-621.282	0/0:301:299:11008:2:75:0,-83.4897,-983.348	0/0:290:290:10694:0:0:0,-87.2987,-962.215	0/0:454:452:16687:0:0:0,-136.066,-1500.91	0/0:90:90:3325:0:0:0,-27.0927,-299.43	0/0:93:92:3399:1:36:0,-24.3975,-302.486	0/0:101:101:3680:0:0:0,-30.404,-331.36	1/1:77:0:0:77:2846:-256.345,-23.1793,0	0/0:162:162:5949:0:0:0,-48.7669,-535.443	0/0:175:175:6346:0:0:0,-52.6802,-567.826	0/0:89:89:3321:0:0:0,-26.7917,-299.069	0/0:175:175:6417:0:0:0,-52.6802,-577.535	0/0:264:264:9693:0:0:0,-79.4719,-872.183	0/0:99:99:3653:0:0:0,-29.802,-328.936	0/0:373:371:13703:2:75:0,-105.164,-1224.62	0/0:127:125:4600:2:72:0,-31.3944,-403.827	1/1:158:1:20:157:5809:-520.844,-45.5628,0	0/0:115:115:4255:0:0:0,-34.6184,-383.078	0/0:188:188:6907:0:0:0,-56.5936,-621.609	0/0:105:105:3883:0:0:0,-31.6081,-346.286	0/0:142:140:5140:2:75:0,-35.6259,-453.22	0/0:166:166:6136:0:0:0,-49.971,-552.26	0/0:185:185:6727:0:0:0,-55.6905,-605.425	1/1:250:0:0:250:9277:-834.762,-75.2575,0	1/1:290:0:0:290:10704:-963.123,-87.2987,0	0/0:195:194:7163:0:0:0,-58.3998,-644.431	0/0:184:184:6796:0:0:0,-55.3895,-608.201	1/1:244:0:0:244:8989:-808.72,-73.4513,0	0/1:150:74:2717:76:2789:-206.07,0,-199.59	1/1:283:0:0:283:10429:-938.388,-85.1915,0	1/1:238:1:37:237:8742:-782.931,-67.9473,0	0/0:172:172:6320:0:0:0,-51.7772,-568.805	0/0:230:230:8497:0:0:0,-69.2369,-764.612	1/1:319:0:0:319:11836:-1061.51,-96.0286,0	1/1:302:2:76:300:11028:-981.734,-83.6962,0
1	7979798	.	A	G	135883	.	DPB=19368;EPPR=76.8491;GTI=1;MQMR=59.9422;NS=96;NUMALT=1;ODDS=2.8896;PAIREDR=0.968379;PQR=0;PRO=0;QR=478507;RO=12966;RPPR=51.125;SRF=6340;SRP=16.709;SRR=6626;DP=19368;AB=0.47595;ABP=27.869;AF=0.265625;AO=4555;CIGAR=1X;DPRA=0.909406;EPP=42.8267;LEN=1;MEANALT=1.2093;MQM=59.8817;PAIRED=0.96663;PAO=0;PQA=0;QA=169269;RPL=2136;RPP=41.1906;RPR=2419;RUN=1;SAF=2225;SAP=8.26617;SAR=2330;TYPE=snp;technology.illumina=1;AN=216;AC=58	GT:DP:RO:QR:AO:QA:GL	0/0:161:161:5861:0:0:0,-48.4658,-527.554	1/1:145:1:37:144:5316:-474.832,-39.9515,0	0/1:139:73:2653:66:2418:-176.018,0,-197.155	0/0:153:153:5553:0:0:0,-46.0576,-499.85	0/0:185:185:6665:0:0:0,-55.6905,-599.876	1/1:100:1:37:99:3627:-322.91,-26.4052,0	0/1:182:92:3368:90:3318:-244.027,0,-248.524	0/0:210:210:7650:0:0:0,-63.2163,-688.472	0/0:234:234:8538:0:0:0,-70.441,-768.346	0/0:169:167:6131:0:0:0,-50.272,-551.468	0/0:245:243:8799:2:62:0,-67.8645,-785.939	0/1:491:272:9884:219:8079:-578.146,0,-741.614	0/1:112:60:2242:50:1853:-133.54,0,-168.528	0/0:119:119:4307:0:0:0,-35.8226,-387.767	0/0:152:152:5589:0:0:0,-45.7566,-503.058	0/0:204:204:7603:0:0:0,-61.4101,-684.197	0/0:171:171:6349:0:0:0,-51.4761,-571.412	0/0:208:208:7682:0:0:0,-62.6142,-691.313	1/1:260:0:0:260:9641:-867.496,-78.2678,0	0/1:200:102:3811:98:3654:-268.807,0,-282.929	0/1:227:129:4780:98:3667:-261.851,0,-361.961	0/1:228:132:4945:95:3559:-251.765,0,-376.426	0/0:324:323:12017:0:0:0,-97.2327,-1080.94	0/0:228:228:8478:0:0:0,-68.6348,-762.845	1/1:203:0:0:203:7549:-679.338,-61.1091,0	0/0:272:269:9943:1:37:0,-77.9517,-887.811	0/0:256:256:9481:0:0:0,-77.0637,-850.06	0/0:244:244:9033:0:0:0,-73.4513,-808.998	0/0:246:246:9091:0:0:0,-74.0534,-811.208	0/0:293:291:10712:0:0:0,-87.5997,-963.466	0/1:293:148:5452:144:5373:-388.678,0,-402.467	0/1:115:52:1940:63:2346:-176.752,0,-140.239	0/0:62:62:2239:0:0:0,-18.6639,-201.753	0/1:279:154:5639:123:4595:-326.743,0,-423.809	0/0:157:157:5833:0:0:0,-47.2617,-525.003	1/1:202:5:186:197:7341:-643.53,-43.7067,0	0/0:71:71:2589:0:0:0,-21.3731,-233.233	0/1:164:87:3220:76:2828:-201.883,0,-240.563	0/0:138:136:5067:2:76:0,-34.3273,-448.894	0/0:216:215:7896:0:0:0,-64.7214,-710.203	0/0:125:125:4574:0:0:0,-37.6287,-411.758	0/0:117:117:4320:0:0:0,-35.2205,-388.885	0/0:231:229:8505:0:0:0,-68.9359,-764.948	0/0:168:168:6170:0:0:0,-50.573,-555.321	1/1:217:0:0:217:8099:-725.477,-65.3235,0	0/0:210:210:7779:0:0:0,-63.2163,-700.038	1/1:216:0:0:216:8048:-720.795,-65.0225,0	0/0:209:208:7729:1:37:0,-59.2174,-691.839	0/0:246:246:9129:0:0:0,-74.0534,-818.483	0/0:206:206:7526:0:0:0,-62.0122,-677.317	0/1:161:89:3221:72:2652:-190.443,0,-241.623	0/0:170:170:6158:0:0:0,-51.1751,-554.27	0/0:201:199:7255:2:74:0,-53.4812,-645.916	0/1:144:68:2480:76:2800:-208.873,0,-180.089	0/0:238:238:8771:0:0:0,-71.6451,-789.262	0/0:292:292:10819:0:0:0,-87.9008,-973.464	0/0:146:146:5366:0:0:0,-43.9504,-483.028	0/0:261:261:9693:0:0:0,-78.5688,-872.181	0/0:232:232:8587:0:0:0,-69.839,-772.703	0/0:240:240:8860:0:0:0,-72.2472,-797.258	0/0:130:130:4750:0:0:0,-39.1339,-427.62	1/1:152:2:62:150:5514:-485.591,-39.8688,0	0/0:107:107:3911:0:0:0,-32.2102,-352.154	0/0:190:189:6873:0:0:0,-56.8947,-618.175	0/0:146:146:5342:0:0:0,-43.9504,-480.87	0/0:176:176:6380:0:0:0,-52.9813,-574.183	0/0:266:265:9790:0:0:0,-79.7729,-880.528	0/1:143:82:2998:61:2257:-160.333,0,-226.983	0/0:282:282:10347:0:0:0,-84.8905,-931.011	0/1:186:91:3331:95:3491:-258.384,0,-243.992	0/0:232:232:8620:0:0:0,-69.839,-775.669	0/0:223:223:8095:0:0:0,-67.1297,-728.501	0/0:278:278:10282:0:0:0,-83.6863,-921.929	0/1:192:78:2862:114:4194:-319.811,0,-200	0/0:315:315:11636:0:0:0,-94.8244,-1046.94	0/0:371:371:13817:0:0:0,-111.682,-1243.09	0/0:402:402:14907:0:0:0,-121.014,-1337.81	0/1:78:36:1339:42:1526:-114.139,0,-97.3247	0/1:140:77:2855:63:2366:-171.029,0,-215.011	1/1:135:0:0:135:5012:-451.163,-40.6391,0	0/0:85:0:0:0:0:0,0,0	0/1:175:92:3393:83:3094:-225.968,0,-252.867	1/1:185:0:0:185:6824:-614.135,-55.6906,0	0/1:135:70:2594:65:2433:-178.558,0,-193.038	0/1:163:85:3132:78:2912:-213.207,0,-233.002	0/1:260:146:5405:114:4251:-304.445,0,-408.242	0/1:145:74:2699:71:2665:-196.413,0,-199.477	1/1:314:0:0:314:11660:-1045.66,-94.5234,0	0/1:142:59:2195:83:3064:-233.205,0,-155.048	0/0:156:2:75:0:0:0,-0.60206,-6.74567	0/1:145:76:2786:68:2526:-183.837,0,-207.223	0/1:187:101:3769:86:3202:-232.073,0,-283.07	1/1:131:0:0:131:4879:-439.192,-39.4349,0	0/0:169:169:6242:0:0:0,-50.8741,-561.797	1/1:187:0:0:185:6892:-619.868,-55.6906,0	0/1:217:103:3844:114:4211:-313.793,0,-280.78	0/0:185:5:185:0:0:0,-1.50515,-16.6401	0/0:203:0:0:0:0:0,0,0	0/1:250:135:4991:115:4283:-310.334,0,-374.012	0/0:227:227:8376:0:0:0,-68.3338,-753.572	0/0:200:1:37:0:0:0,-0.30103,-3.32805	0/1:170:81:2979:89:3332:-248.881,0,-213.89	0/0:228:0:0:0:0:0,0,0	1/1:253:0:0:1:38:-3.41759,-0.30103,0	0/0:212:212:7787:0:0:0,-63.8184,-697.342	0/1:297:178:6641:119:4414:-307.972,0,-508.266	0/0:230:0:0:0:0:0,0,0	0/0:299:3:114:0:0:0,-0.90309,-10.2527
1	8015419	.	T	C	138523	.	DPB=40690;EPPR=3.18775;GTI=2;MQMR=59.9734;NS=96;NUMALT=1;ODDS=8.56836;PAIREDR=0.970267;PQR=0;PRO=0;QR=1312469;RO=35684;RPPR=1026.94;SRF=19958;SRP=1092.87;SRR=15726;DP=40690;AB=0.415332;ABP=403.445;AF=0.1875;AO=4976;CIGAR=1X;DPRA=0.868724;EPP=22.2551;LEN=1;MEANALT=1.18421;MQM=59.9588;PAIRED=0.973674;PAO=0;PQA=0;QA=181458;RPL=2031;RPP=367.568;RPR=2945;RUN=1;SAF=2788;SAP=160.11;SAR=2188;TYPE=snp;technology.illumina=1;AN=216;AC=46	GT:DP:RO:QR:AO:QA:GL	0/1:313:168:6144:145:5317:-384.398,0,-458.786	0/0:284:280:10144:4:148:0,-71.8105,-899.126	0/1:251:129:4725:122:4478:-327.595,0,-349.813	1/1:230:0:0:230:8426:-758.27,-69.2369,0	0/0:238:238:8602:0:0:0,-71.6451,-774.107	0/0:187:185:6725:2:74:0,-49.2667,-598.244	0/0:274:272:10004:2:74:0,-75.4563,-893.179	0/0:269:269:9845:0:0:0,-80.9771,-885.907	1/1:303:0:0:303:11079:-996.904,-91.2121,0	0/1:264:146:5294:118:4294:-307.132,0,-397.082	1/1:288:0:0:288:10536:-948.061,-86.6966,0	0/1:672:381:13941:289:10525:-745.015,0,-1052.28	0/0:257:257:9498:0:0:0,-77.3647,-851.231	0/1:187:103:3746:84:2984:-212.476,0,-281.018	1/1:258:0:0:258:9373:-843.431,-77.6657,0	0/1:348:202:7461:144:5318:-374.182,0,-566.93	1/1:315:0:0:314:11453:-1030.22,-94.5234,0	1/1:358:0:0:358:13104:-1176.22,-107.769,0	0/0:476:474:17448:0:0:0,-142.688,-1569.33	0/0:405:405:14891:0:0:0,-121.917,-1339.72	0/0:421:421:15477:0:0:0,-126.734,-1392.41	0/0:487:485:17873:0:0:0,-146,-1607.57	0/0:606:605:22382:0:0:0,-182.123,-2013.22	0/1:568:331:12227:237:8546:-598.064,0,-929.125	0/0:467:467:17092:0:0:0,-140.581,-1537.7	0/0:556:556:20624:0:0:0,-167.373,-1855.34	0/1:469:265:9768:204:7400:-518.654,0,-735.596	0/1:562:351:12968:211:7706:-524.307,0,-994.241	0/0:573:572:21169:0:0:0,-172.189,-1904.17	0/1:506:275:9947:231:8410:-601.89,0,-741.551	0/0:804:802:29657:2:76:0,-234.813,-2660.58	0/0:279:277:10098:2:76:0,-76.7726,-901.409	1/1:113:0:0:113:4089:-368.154,-34.0164,0	0/1:666:405:14914:261:9526:-656.705,0,-1141.31	0/1:443:250:9255:193:6964:-493.392,0,-699.438	0/0:416:416:15171:0:0:0,-125.228,-1364.92	0/0:189:189:6948:0:0:0,-56.8947,-625.308	0/1:344:208:7638:136:4913:-338.721,0,-583.808	0/0:409:408:15033:0:0:0,-122.82,-1352.12	0/1:408:244:8952:162:5941:-412.147,0,-682.947	0/0:329:329:12116:0:0:0,-99.0389,-1090.12	0/0:333:333:12190:0:0:0,-100.243,-1096.79	0/0:393:393:14432:0:0:0,-118.305,-1298.44	0/0:415:413:15135:0:0:0,-124.325,-1361.31	0/0:531:531:19642:0:0:0,-159.847,-1766.8	1/1:404:0:0:403:14679:-1320.3,-121.315,0	0/0:517:515:19025:2:75:0,-148.512,-1704.41	0/0:428:428:15718:0:0:0,-128.841,-1414.11	0/0:515:515:18948:0:0:0,-155.03,-1704.52	1/1:245:4:148:241:8869:-784.432,-60.0704,0	0/1:265:154:5626:111:4047:-284.614,0,-426.642	0/1:227:147:5343:79:2875:-190.564,0,-412.558	1/1:218:19:703:199:7279:-591.497,-2.02188,0	0/1:289:166:6058:123:4515:-319.484,0,-453.592	0/0:519:519:19095:0:0:0,-156.235,-1717.85	0/0:758:754:27694:2:73:0,-221.005,-2484.35	1/1:201:6:222:195:7155:-623.607,-40.169,0	0/0:680:680:25154:0:0:0,-204.7,-2262.8	0/0:593:593:21805:0:0:0,-178.511,-1961.43	0/0:333:332:12229:0:0:0,-99.942,-1099.93	0/1:184:99:3639:85:3121:-225.705,0,-272.298	0/0:210:210:7722:0:0:0,-63.2163,-694.945	0/1:224:149:5441:75:2715:-177.144,0,-422.344	0/0:252:248:9044:4:148:0,-62.1776,-800.178	1/1:202:0:0:202:7390:-665.084,-60.8081,0	0/1:248:156:5724:92:3368:-228.656,0,-440.574	0/0:401:401:14693:0:0:0,-120.713,-1321.91	0/0:222:222:8118:0:0:0,-66.8287,-730.566	0/0:775:775:28586:0:0:0,-233.298,-2571.48	0/0:326:326:11930:0:0:0,-98.1358,-1073.45	0/0:574:574:21137:0:0:0,-172.791,-1901.52	0/1:273:146:5330:127:4639:-335.455,0,-397.609	0/0:675:675:24701:0:0:0,-203.195,-2221.39	0/1:220:104:3800:116:4256:-316.959,0,-275.943	0/0:677:677:24855:0:0:0,-203.797,-2235.77	0/0:690:689:25287:1:37:0,-204.013,-2270.82	0/0:657:657:24355:0:0:0,-197.777,-2190.92	0/0:169:169:6178:0:0:0,-50.8741,-556.05	0/0:253:253:9362:0:0:0,-76.1606,-842.416	0/0:301:301:10926:0:0:0,-90.61,-983.115	0/0:172:172:6250:0:0:0,-51.7772,-561.247	0/0:446:444:16325:0:0:0,-133.657,-1468.4	0/0:422:420:15433:0:0:0,-126.433,-1388.1	0/0:306:306:11270:0:0:0,-92.1152,-1014.03	0/0:452:452:16677:0:0:0,-136.066,-1496.94	0/0:506:504:18535:2:76:0,-145.106,-1660.26	0/0:230:230:8475:0:0:0,-69.2369,-762.646	0/0:438:436:16067:2:75:0,-124.731,-1438.38	0/0:366:366:13455:0:0:0,-110.177,-1210.3	0/0:393:393:14521:0:0:0,-118.305,-1306.43	0/0:301:301:11050:0:0:0,-90.61,-994.259	0/0:448:448:16485:0:0:0,-134.861,-1483.1	0/0:290:290:10589:0:0:0,-87.2987,-952.802	0/0:442:440:16123:2:76:0,-125.84,-1443.33	0/0:446:446:16461:0:0:0,-134.259,-1477.59	0/0:500:500:18270:0:0:0,-150.515,-1643.66	0/0:642:642:23558:0:0:0,-193.261,-2119.28	0/0:586:586:21478:0:0:0,-176.404,-1932.2	0/0:531:529:19527:0:0:0,-159.245,-1752.9	0/0:478:478:17519:0:0:0,-143.892,-1576.09	0/0:513:513:18821:0:0:0,-154.428,-1693.22	0/0:456:456:16861:0:0:0,-137.27,-1516.87	0/0:620:618:22782:0:0:0,-186.037,-2049.06	0/0:569:569:20861:0:0:0,-171.286,-1873.28	0/0:548:546:20148:0:0:0,-164.362,-1809.42	0/0:582:581:21477:1:37:0,-171.502,-1928.38	0/0:645:645:23779:0:0:0,-194.164,-2135.72	0/0:746:743:27324:2:74:0,-217.498,-2451.04
1	8363744	.	G	A	102078	.	DPB=25378;EPPR=39.5626;GTI=0;MQMR=59.8801;NS=96;NUMALT=1;ODDS=70.9885;PAIREDR=0.96477;PQR=0;PRO=0;QR=797677;RO=21601;RPPR=696.756;SRF=10182;SRP=156.833;SRR=11419;DP=25378;AB=0.483929;ABP=17.8764;AF=0.161458;AO=3751;CIGAR=1X;DPRA=0.988684;EPP=19.5444;LEN=1;MEANALT=1.14815;MQM=59.8814;PAIRED=0.965876;PAO=0;PQA=0;QA=138957;RPL=2235;RPP=302.282;RPR=1516;RUN=1;SAF=1741;SAP=44.9004;SAR=2010;TYPE=snp;technology.illumina=1;AN=216;AC=36	GT:DP:RO:QR:AO:QA:GL	0/1:172:95:3467:77:2849:-204.849,0,-260.439	0/0:159:159:5871:0:0:0,-47.8638,-528.45	0/0:158:156:5700:0:0:0,-46.9607,-512.702	0/1:209:129:4749:80:2900:-198.3,0,-364.614	0/1:187:72:2616:115:4231:-324.644,0,-179.377	0/0:154:154:5626:0:0:0,-46.3586,-506.415	0/0:149:149:5477:0:0:0,-44.8535,-493.012	0/1:196:118:4342:78:2874:-199.876,0,-331.919	0/0:328:328:12100:0:0:0,-98.7378,-1088.73	0/1:221:126:4614:95:3491:-247.848,0,-342.198	0/0:288:288:10560:0:0:0,-86.6966,-950.175	0/0:600:600:22032:0:0:0,-180.618,-1982.1	0/0:174:174:6444:0:0:0,-52.3792,-579.637	0/0:183:182:6536:1:27:0,-52.3887,-585.569	0/1:179:100:3711:79:2939:-210.825,0,-280.262	0/1:204:108:3975:96:3532:-256.636,0,-296.486	1/1:219:0:0:219:8190:-736.98,-65.9256,0	0/1:188:97:3561:91:3396:-249.215,0,-262.436	0/1:254:132:4890:122:4576:-335.476,0,-361.851	0/0:288:288:10699:0:0:0,-86.6966,-962.656	0/0:283:281:10447:2:76:0,-77.9767,-932.779	0/0:273:273:10088:0:0:0,-82.1812,-907.698	0/1:334:188:7016:145:5426:-387.823,0,-530.834	0/1:314:131:4840:183:6819:-518.667,0,-338.554	0/0:261:259:9502:2:76:0,-71.354,-847.793	0/0:465:465:17295:0:0:0,-139.979,-1548.78	0/1:285:150:5522:135:5023:-363.91,0,-407.814	0/1:357:173:6350:182:6811:-505.712,0,-464.263	0/0:338:336:12402:2:75:0,-94.6278,-1102.52	0/0:391:391:14452:0:0:0,-117.703,-1297.84	0/0:464:462:17060:0:0:0,-139.076,-1534.11	0/0:171:170:6295:0:0:0,-51.1751,-566.321	0/0:73:73:2691:0:0:0,-21.9752,-237.183	0/0:435:434:15953:0:0:0,-130.647,-1430.34	0/0:273:273:10029:0:0:0,-82.1812,-899.258	0/0:185:182:6715:2:76:0,-48.5478,-597.126	0/0:84:84:3062:0:0:0,-25.2865,-275.779	0/0:195:193:7147:2:76:0,-51.486,-634.785	0/1:175:80:2959:95:3541:-266.174,0,-213.759	0/1:232:113:4150:119:4474:-332.923,0,-303.793	0/0:186:186:6895:0:0:0,-55.9916,-620.522	0/0:178:177:6521:1:38:0,-49.7861,-583.093	0/1:230:125:4642:105:3883:-280.38,0,-348.642	0/1:199:125:4633:74:2744:-187.263,0,-357.17	0/0:292:292:10701:0:0:0,-87.9008,-959.432	0/0:291:291:10731:0:0:0,-87.5997,-965.546	0/0:319:318:11810:0:0:0,-95.7275,-1062.21	0/0:200:198:7196:2:76:0,-52.9912,-635.779	0/0:294:294:10970:0:0:0,-88.5028,-987.021	0/1:237:118:4366:119:4331:-318.588,0,-321.735	0/0:278:278:10238:0:0:0,-83.6863,-921.147	0/0:189:185:6821:4:148:0,-43.2127,-600.215	0/0:231:217:7945:14:506:0,-23.6622,-662.344	0/0:217:217:7957:0:0:0,-65.3235,-716.084	0/1:323:172:6342:150:5536:-390.814,0,-473.485	0/1:435:202:7498:233:8684:-650.468,0,-543.807	1/1:271:0:0:271:9871:-887.979,-81.5791,0	0/0:395:395:14628:0:0:0,-118.907,-1311.89	0/0:359:358:13243:1:36:0,-104.471,-1187.45	0/0:256:254:9294:2:75:0,-69.9433,-829.184	0/1:169:88:3220:81:2961:-215.829,0,-239.125	0/1:201:118:4366:83:3023:-211.772,0,-332.572	0/0:168:168:6180:0:0:0,-50.573,-552.915	0/1:271:146:5378:125:4577:-330.48,0,-402.527	0/1:172:94:3454:78:2862:-206.021,0,-256.388	0/1:257:138:5046:119:4343:-312.442,0,-376.88	0/0:272:271:10053:1:38:0,-78.0829,-900.758	0/0:280:278:10202:0:0:0,-83.6863,-917.647	0/0:409:408:15150:1:30:0,-120.122,-1357.36	0/0:228:228:8328:0:0:0,-68.6348,-749.456	0/0:363:363:13456:0:0:0,-109.274,-1210.63	0/1:274:129:4737:145:5329:-394.247,0,-343.968	0/0:365:364:13442:1:38:0,-106.079,-1205.5	0/0:265:265:9673:0:0:0,-79.7729,-869.419	0/0:391:389:14247:2:76:0,-110.488,-1274.59	0/0:425:423:15581:2:76:0,-120.723,-1390.53	0/0:620:619:22887:1:38:0,-182.841,-2051.06	0/0:105:104:3832:0:0:0,-31.3071,-344.781	0/1:150:66:2435:84:3148:-238.352,0,-173.289	0/0:168:168:6193:0:0:0,-50.573,-557.369	0/0:107:106:3911:1:38:0,-28.4129,-348.338	0/0:220:220:8160:0:0:0,-66.2266,-728.453	0/0:245:242:8897:1:38:0,-69.7327,-796.793	0/1:138:83:2993:55:2060:-144.109,0,-228.025	0/1:277:158:5824:119:4452:-317.401,0,-440.808	0/1:344:173:6361:171:6344:-467.407,0,-468.942	0/0:142:142:5226:0:0:0,-42.7463,-470.412	0/0:559:557:20667:0:0:0,-167.674,-1855.54	0/0:203:203:7474:0:0:0,-61.1091,-672.332	0/0:175:175:6524:0:0:0,-52.6802,-587.152	0/1:139:62:2290:77:2829:-212.974,0,-164.497	0/0:203:203:7495:0:0:0,-61.1091,-674.49	0/0:137:135:4997:1:35:0,-37.7164,-446.39	0/0:226:225:8301:0:0:0,-67.7317,-746.748	0/0:209:208:7655:1:38:0,-59.118,-685.089	0/1:289:147:5370:142:5272:-387.547,0,-395.516	0/0:250:250:9310:0:0:0,-75.2575,-834.296	0/0:247:247:9211:0:0:0,-74.3544,-828.549	0/0:278:277:10272:0:0:0,-83.3853,-923.87	0/0:296:296:10979:0:0:0,-89.1049,-986.736	0/0:271:271:10046:0:0:0,-81.5791,-903.902	0/0:258:256:9518:0:0:0,-77.0637,-856.021	0/0:349:349:13004:0:0:0,-105.059,-1163.02	0/0:267:266:9866:0:0:0,-80.074,-884.259	0/0:323:319:11749:4:152:0,-83.1828,-1043.06	0/0:409:405:14967:1:23:0,-120.172,-1344.17	0/0:290:290:10823:0:0:0,-87.2987,-973.802	0/0:317:315:11705:2:76:0,-88.2117,-1045.88
1	8596408	.	C	T	53671.6	.	DPB=19902;EPPR=6.30766;GTI=0;MQMR=59.9392;NS=96;NUMALT=1;ODDS=7.07898;PAIREDR=0.970272;PQR=0;PRO=0;QR=661758;RO=17929;RPPR=99.1613;SRF=8831;SRP=11.6445;SRR=9098;DP=19902;AB=0.486379;ABP=7.86112;AF=0.135417;AO=1954;CIGAR=1X;DPRA=0.904158;EPP=3.88156;LEN=1;MEANALT=1.02941;MQM=60;PAIRED=0.963153;PAO=0;PQA=0;QA=71576;RPL=1037;RPP=19.013;RPR=917;RUN=1;SAF=978;SAP=3.01475;SAR=976;TYPE=snp;technology.illumina=1;AN=216;AC=35	GT:DP:RO:QR:AO:QA:GL	1/1:104:2:74:102:3690:-325.249,-24.2812,0	0/0:120:120:4428:0:0:0,-36.1236,-398.656	0/0:107:107:3959:0:0:0,-32.2102,-356.471	0/1:130:72:2652:58:2134:-143.179,0,-199.775	0/1:126:63:2331:63:2331:-172.107,0,-172.107	0/0:90:90:3318:0:0:0,-27.0927,-298.814	0/0:103:103:3787:0:0:0,-31.0061,-341	0/1:129:64:2344:65:2333:-171.38,0,-172.372	0/1:113:52:1900:61:2185:-162.883,0,-137.251	1/1:147:0:0:147:5367:-483.119,-44.2514,0	0/1:179:86:3170:93:3393:-251.676,0,-231.618	0/0:340:340:12436:0:0:0,-102.35,-1118.96	0/0:137:137:5070:0:0:0,-41.2411,-453.049	0/1:113:61:2155:52:1858:-133.467,0,-160.179	0/1:201:110:4095:91:3372:-243.152,0,-308.178	0/0:207:206:7598:0:0:0,-62.0122,-683.45	0/1:180:93:3398:87:3188:-232.921,0,-245.329	1/1:184:0:0:184:6750:-607.492,-55.3895,0	0/0:217:217:7988:0:0:0,-65.3235,-718.838	0/1:262:136:5053:126:4631:-338.026,0,-375.972	0/0:283:283:10295:0:0:0,-85.1915,-926.082	0/1:248:134:4965:114:4223:-305.545,0,-372.28	0/1:284:138:5088:146:5400:-400.574,0,-372.502	0/0:236:234:8651:0:0:0,-70.441,-777.771	0/0:210:208:7713:0:0:0,-62.6142,-693.733	0/0:318:317:11863:1:38:0,-91.9303,-1057.15	0/1:302:160:5920:142:5222:-379.143,0,-441.922	0/0:297:297:11019:0:0:0,-89.4059,-991.44	0/0:337:335:12366:0:0:0,-100.845,-1112.23	0/0:284:282:10359:2:73:0,-78.5612,-921.821	0/0:344:344:12732:0:0:0,-103.554,-1145.51	0/1:137:77:2838:60:2204:-157.366,0,-214.386	0/1:65:33:1226:32:1152:-84.4121,0,-91.0747	0/0:290:289:10601:1:34:0,-83.8998,-950.468	0/1:218:116:4298:102:3747:-271.766,0,-321.318	0/0:194:194:7182:0:0:0,-58.3998,-646.343	0/0:54:54:1965:0:0:0,-16.2556,-177.105	0/0:161:161:5978:0:0:0,-48.4658,-538.048	0/0:202:202:7476:0:0:0,-60.8081,-672.786	0/0:174:174:6450:0:0:0,-52.3792,-580.304	0/0:145:143:5312:2:76:0,-36.4345,-470.933	0/0:126:126:4657:0:0:0,-37.9298,-419.231	0/0:221:219:8039:0:0:0,-65.9256,-723.052	0/0:258:258:9601:0:0:0,-77.6657,-860.572	0/0:246:246:9167:0:0:0,-74.0534,-824.866	0/0:312:311:11478:1:38:0,-90.1241,-1028.91	0/0:260:260:9601:0:0:0,-78.2678,-863.595	0/0:188:188:6929:0:0:0,-56.5936,-623.588	0/0:239:239:8844:0:0:0,-71.9462,-795.189	1/1:97:0:0:97:3553:-319.952,-29.1999,0	0/0:177:175:6463:0:0:0,-52.6802,-581.329	0/1:127:71:2615:56:2060:-147.429,0,-197.35	0/1:134:51:1887:83:3011:-230.862,0,-129.762	0/0:137:137:5045:0:0:0,-41.2411,-454.154	0/0:219:218:8059:1:37:0,-62.2277,-721.525	0/0:322:321:11818:1:29:0,-94.032,-1060.42	1/1:131:0:0:131:4727:-425.553,-39.4349,0	0/0:372:372:13834:0:0:0,-111.983,-1244.62	0/0:324:323:11866:1:36:0,-93.9354,-1064.03	0/0:210:208:7761:0:0:0,-62.6142,-698.024	0/1:90:44:1616:46:1678:-124.206,0,-118.63	0/1:129:86:3182:43:1591:-104.643,0,-247.749	0/0:127:125:4625:2:74:0,-31.2049,-409.35	0/1:168:63:2319:105:3849:-296.004,0,-158.384	1/1:61:0:0:61:2257:-203.381,-18.3628,0	0/1:90:49:1789:41:1457:-104.322,0,-134.19	0/0:270:270:10006:0:0:0,-81.2781,-900.328	0/0:118:118:4366:0:0:0,-35.5215,-393.079	0/0:327:327:12018:0:0:0,-98.4368,-1081.31	0/0:149:149:5453:0:0:0,-44.8535,-490.854	0/0:271:269:9942:2:76:0,-74.3643,-887.362	0/1:168:73:2677:95:3443:-259.485,0,-190.585	0/0:348:346:12864:1:38:0,-100.965,-1150.43	0/1:94:51:1851:43:1579:-114.098,0,-138.562	0/0:346:345:12706:0:0:0,-103.855,-1136.34	0/0:338:338:12362:0:0:0,-101.748,-1112.15	0/0:494:494:18283:0:0:0,-148.709,-1644.77	0/0:84:84:3123:0:0:0,-25.2865,-281.261	0/0:146:146:5387:0:0:0,-43.9504,-478.054	0/0:139:139:5100:0:0:0,-41.8432,-459.09	0/0:41:41:1521:0:0:0,-12.3422,-137.175	0/0:179:179:6664:0:0:0,-53.8844,-599.741	0/0:188:188:6957:0:0:0,-56.5936,-626.102	0/0:154:152:5577:2:75:0,-39.2383,-494.861	0/0:282:282:10427:0:0:0,-84.8905,-937.646	0/0:290:290:10722:0:0:0,-87.2987,-964.741	0/0:131:131:4876:0:0:0,-39.4349,-438.927	0/0:334:332:12307:0:0:0,-99.942,-1106.92	0/0:132:132:4833:0:0:0,-39.736,-435.066	0/0:73:73:2677:0:0:0,-21.9752,-241.147	0/0:148:147:5408:0:0:0,-44.2514,-486.473	0/0:229:229:8437:0:0:0,-68.9359,-755.89	0/0:138:138:5057:0:0:0,-41.5421,-455.18	0/0:205:205:7550:0:0:0,-61.7111,-679.401	0/0:203:203:7501:0:0:0,-61.1091,-675.032	0/0:173:173:6375:0:0:0,-52.0782,-573.758	0/0:186:185:6878:0:0:0,-55.6905,-618.633	0/0:239:239:8774:0:0:0,-71.9462,-789.512	0/0:242:242:8903:0:0:0,-72.8493,-801.142	0/0:284:284:10472:0:0:0,-85.4925,-942.178	0/0:208:208:7556:0:0:0,-62.6142,-679.993	0/0:187:187:6930:0:0:0,-56.2926,-623.671	0/0:136:136:4972:0:0:0,-40.9401,-444.146	0/0:266:266:9815:0:0:0,-80.074,-883.165	0/0:204:204:7580:0:0:0,-61.4101,-682.126	0/0:325:325:11901:0:0:0,-97.8347,-1069.6	0/0:229:229:8439:0:0:0,-68.9359,-759.395	0/0:155:155:5662:0:0:0,-46.6596,-509.637
1	8626651	.	G	C	93762.9	.	DPB=36239;EPPR=56.9;GTI=0;MQMR=59.9548;NS=96;NUMALT=1;ODDS=41.3041;PAIREDR=0.970412;PQR=0;PRO=0;QR=1219977;RO=32784;RPPR=1111.01;SRF=16852;SRP=59.0722;SRR=15932;DP=36239;AB=0.467266;ABP=51.629;AF=0.135417;AO=3379;CIGAR=1X;DPRA=0.794375;EPP=47.4609;LEN=1;MEANALT=1.42857;MQM=59.9538;PAIRED=0.969518;PAO=0;PQA=0;QA=124492;RPL=1410;RPP=203.822;RPR=1969;RUN=1;SAF=1788;SAP=27.9504;SAR=1591;TYPE=snp;technology.illumina=1;AN=216;AC=35	GT:DP:RO:QR:AO:QA:GL	1/1:280:0:0:280:10240:-921.439,-84.2884,0	0/0:255:250:9214:5:173:0,-60.8548,-813.238	0/0:178:178:6574:0:0:0,-53.5833,-591.683	0/1:206:100:3664:106:3910:-290.051,0,-267.924	0/1:239:125:4565:112:4108:-298.159,0,-339.266	0/0:172:172:6352:0:0:0,-51.7772,-571.715	0/0:276:275:10127:0:0:0,-82.7832,-910.898	0/1:233:124:4564:109:3997:-289.749,0,-340.749	0/1:313:171:6267:142:5170:-371.177,0,-469.849	1/1:269:1:37:268:9784:-876.724,-77.2792,0	0/1:318:178:6526:140:5108:-364.095,0,-491.64	0/0:701:701:25685:0:0:0,-211.022,-2307.99	0/0:218:216:8005:0:0:0,-65.0225,-719.98	0/1:250:136:5056:114:4164:-299.643,0,-379.862	0/1:298:160:5989:138:5116:-370.81,0,-449.318	0/0:293:291:10887:0:0:0,-87.5997,-979.163	0/1:352:167:6253:185:6887:-510.408,0,-456.804	1/1:332:0:0:332:12210:-1098.57,-99.942,0	0/0:410:409:15211:0:0:0,-123.121,-1368.1	0/1:397:219:8173:176:6540:-469.302,0,-616.165	0/0:461:460:17144:0:0:0,-138.474,-1541.95	0/1:434:230:8620:203:7532:-547.085,0,-644.925	0/1:477:248:9235:229:8515:-622.632,0,-687.379	0/0:467:464:17358:2:76:0,-133.438,-1554.34	0/0:390:389:14447:1:33:0,-114.103,-1296.45	0/0:502:499:18574:0:0:0,-150.214,-1670.55	0/1:460:246:9125:214:7972:-578.907,0,-682.611	0/0:540:538:20076:0:0:0,-161.954,-1796.28	0/0:552:551:20450:0:0:0,-165.868,-1836.16	0/0:567:565:21048:0:0:0,-170.082,-1893.07	0/0:653:653:24405:0:0:0,-196.573,-2191.93	0/1:258:126:4672:131:4855:-355.965,0,-342.826	0/1:110:64:2365:46:1622:-113.139,0,-179.968	0/0:618:616:22944:1:37:0,-182.402,-2050.92	0/1:286:138:5151:144:5294:-391.262,0,-378.388	0/0:277:277:10275:0:0:0,-83.3853,-920.241	0/0:133:133:4910:0:0:0,-40.037,-440.881	0/0:333:332:12357:0:0:0,-99.942,-1111.39	0/0:316:316:11730:0:0:0,-95.1255,-1055.38	0/0:415:413:15375:0:0:0,-124.325,-1381.6	0/0:269:269:10068:0:0:0,-80.9771,-905.862	0/0:250:250:9305:0:0:0,-75.2575,-837.205	0/0:344:344:12724:0:0:0,-103.554,-1144.72	0/0:378:378:14060:0:0:0,-113.789,-1264.93	0/0:507:506:18921:0:0:0,-152.321,-1701.73	0/0:364:364:13475:0:0:0,-109.575,-1212.33	0/0:469:468:17444:0:0:0,-140.882,-1565.58	0/0:371:371:13867:0:0:0,-111.682,-1247.57	0/0:533:533:19847:0:0:0,-160.449,-1785.43	1/1:196:1:37:194:7070:-632.604,-55.3728,0	0/0:253:252:9240:1:37:0,-72.4628,-827.789	0/1:188:116:4268:72:2616:-179.076,0,-327.671	0/1:186:88:3244:96:3504:-259.785,0,-236.399	0/0:305:305:11141:0:0:0,-91.8141,-1002.48	0/0:469:469:17464:0:0:0,-141.183,-1571.11	0/0:531:529:19753:0:0:0,-159.245,-1776.1	1/1:245:0:0:245:9029:-812.505,-73.7524,0	0/0:587:583:21834:2:73:0,-169.544,-1957.17	0/0:494:494:18454:0:0:0,-148.709,-1660.13	0/0:366:364:13495:0:0:0,-109.575,-1210.33	0/1:158:75:2763:83:3059:-227.955,0,-201.331	0/1:242:140:5132:102:3726:-262.664,0,-386.879	0/0:209:209:7625:0:0:0,-62.9153,-682.893	0/1:269:144:5316:125:4601:-333.24,0,-397.552	1/1:160:0:0:158:5810:-521.895,-47.5627,0	0/1:298:170:6254:126:4650:-329.15,0,-473.426	0/0:351:351:13071:0:0:0,-105.662,-1175.88	0/0:229:229:8425:0:0:0,-68.9359,-758.178	0/0:652:649:24214:0:0:0,-195.368,-2177.81	0/0:300:300:11028:0:0:0,-90.309,-992.312	0/0:493:491:18340:0:0:0,-147.806,-1649.5	0/1:295:162:5994:133:4873:-349.88,0,-450.709	0/0:552:552:20529:0:0:0,-166.169,-1843.35	0/1:266:142:5194:124:4516:-326.499,0,-387.483	0/0:560:558:20663:0:0:0,-167.975,-1855.13	0/0:597:596:22194:0:0:0,-179.414,-1996.13	0/0:694:689:25759:0:0:0,-207.41,-2316.76	0/0:124:124:4617:0:0:0,-37.3277,-412.389	0/0:257:257:9559:0:0:0,-77.3647,-860.113	0/0:252:252:9346:0:0:0,-75.8596,-840.965	0/0:143:143:5356:0:0:0,-43.0473,-482.092	0/0:319:319:11856:0:0:0,-96.0286,-1063.48	0/0:369:368:13587:0:0:0,-110.779,-1222.05	0/0:252:252:9350:0:0:0,-75.8596,-841.32	0/0:430:430:15960:0:0:0,-129.443,-1435.83	0/0:491:489:18203:0:0:0,-147.204,-1637.18	0/0:225:224:8297:0:0:0,-67.4307,-739.502	0/0:509:507:18970:0:0:0,-152.622,-1706.18	0/0:274:274:10144:0:0:0,-82.4822,-912.745	0/0:327:325:12126:0:0:0,-97.8347,-1090.62	0/0:279:279:10388:0:0:0,-83.9874,-934.677	0/0:370:369:13828:0:0:0,-111.08,-1243.69	0/0:246:246:9099:0:0:0,-74.0534,-818.75	0/0:375:373:13844:0:0:0,-112.284,-1238.48	0/0:304:304:11382:0:0:0,-91.5131,-1021.46	0/0:361:361:13435:0:0:0,-108.672,-1208.73	0/0:495:495:18486:0:0:0,-149.01,-1663.01	0/0:432:430:15969:0:0:0,-129.443,-1432.85	0/0:460:458:17127:2:75:0,-131.353,-1531.94	0/0:399:397:14774:0:0:0,-119.509,-1328.77	0/0:462:461:17152:0:0:0,-138.775,-1539.34	0/0:371:370:13775:0:0:0,-111.381,-1238.96	0/0:524:523:19521:0:0:0,-157.439,-1752.47	0/0:540:540:20144:0:0:0,-162.556,-1808.73	0/0:421:419:15624:0:0:0,-126.132,-1405.22	0/0:573:572:21305:0:0:0,-172.189,-1916.21	0/0:538:538:20127:0:0:0,-161.954,-1807.18	0/0:688:688:25649:0:0:0,-207.109,-2307.27
1	8841560	.	A	G	340870	.	DPB=23833;EPPR=595.716;GTI=1;MQMR=59.9776;NS=96;NUMALT=1;ODDS=5.35594;PAIREDR=0.966338;PQR=0;PRO=0;QR=469061;RO=12566;RPPR=94.5944;SRF=6332;SRP=4.66992;SRR=6234;DP=23833;AB=0.432011;ABP=438.241;AF=0.510417;AO=11260;CIGAR=1X;DPRA=1.04027;EPP=1012.56;LEN=1;MEANALT=1.02817;MQM=59.9777;PAIRED=0.970782;PAO=0;PQA=0;QA=418593;RPL=5753;RPP=14.6807;RPR=5507;RUN=1;SAF=5609;SAP=3.35048;SAR=5651;TYPE=snp;technology.illumina=1;AN=216;AC=105	GT:DP:RO:QR:AO:QA:GL	0/0:185:181:6697:4:148:0,-42.0086,-589.064	1/1:154:4:148:150:5526:-483.737,-32.6767,0	0/0:129:129:4737:0:0:0,-38.8329,-426.45	0/1:191:127:4615:64:2344:-153.708,0,-357.981	0/1:163:93:3405:70:2554:-181.025,0,-257.572	1/1:91:0:0:91:3295:-296.745,-27.3937,0	0/0:192:191:7019:0:0:0,-57.4967,-631.342	0/1:131:72:2664:59:2183:-153.955,0,-197.221	0/0:211:211:7735:0:0:0,-63.5173,-696.115	0/0:172:172:6352:0:0:0,-51.7772,-571.715	0/0:247:247:9079:0:0:0,-74.3544,-817.004	0/0:532:532:19504:0:0:0,-160.148,-1754.71	0/0:132:132:4970:0:0:0,-39.736,-447.371	0/1:195:103:3789:92:3418:-249.095,0,-282.465	1/1:170:0:0:170:6298:-566.83,-51.1751,0	0/0:238:238:8865:0:0:0,-71.6451,-797.694	0/1:235:123:4612:112:4171:-304.775,0,-344.432	0/0:282:282:10540:0:0:0,-84.8905,-948.336	1/1:147:0:0:147:5400:-486.066,-44.2514,0	0/0:261:261:9797:0:0:0,-78.5688,-881.51	0/1:278:154:5791:124:4650:-334.908,0,-437.523	0/0:365:362:13548:1:38:0,-105.856,-1215.07	0/1:340:210:7906:130:4852:-334.412,0,-609.078	0/1:322:187:7052:135:5048:-357.46,0,-537.688	0/1:268:142:5320:126:4655:-338.374,0,-398.176	0/1:320:197:7372:123:4548:-313.101,0,-566.975	0/1:330:185:6905:145:5411:-387.697,0,-521.939	0/1:439:251:9356:188:7061:-503.283,0,-709.695	0/0:368:368:13782:0:0:0,-110.779,-1239.93	0/1:375:195:7337:180:6679:-488.204,0,-547.365	0/1:423:259:9725:164:6114:-422.935,0,-747.694	0/0:163:161:6022:0:0:0,-48.4658,-541.611	0/1:56:33:1233:23:858:-60.685,0,-94.4139	0/0:430:430:16028:0:0:0,-129.443,-1441.93	0/1:260:133:4963:127:4724:-346.99,0,-368.483	0/1:215:114:4248:101:3704:-268.802,0,-317.718	0/0:75:75:2796:0:0:0,-22.5772,-251.847	1/1:155:0:0:155:5777:-519.963,-46.6597,0	0/1:221:137:5097:84:3119:-214.375,0,-392.265	0/1:261:158:5910:103:3800:-263.579,0,-450.922	0/0:186:186:6952:0:0:0,-55.9916,-625.639	0/1:166:78:2886:88:3276:-245.052,0,-209.969	0/0:263:263:9817:0:0:0,-79.1709,-883.31	0/1:261:138:5162:123:4553:-331.304,0,-386.07	0/1:299:165:6129:134:4992:-355.925,0,-458.278	0/0:374:374:14027:0:0:0,-112.585,-1261.94	0/1:342:174:6474:168:6256:-460.089,0,-479.692	0/0:272:272:10184:0:0:0,-81.8802,-913.171	0/0:237:237:8875:0:0:0,-71.3441,-798.592	0/1:160:112:4132:48:1740:-108.709,0,-323.867	1/1:108:0:0:108:3972:-357.64,-32.5112,0	0/0:121:121:4429:0:0:0,-36.4246,-398.747	0/1:190:171:6315:19:691:-5.32249,0,-511.191	0/0:177:177:6537:0:0:0,-53.2823,-588.355	0/0:343:343:12847:0:0:0,-103.253,-1155.83	0/0:384:384:14414:0:0:0,-115.596,-1296.76	0/1:119:68:2504:51:1851:-131.036,0,-189.774	0/1:361:197:7381:164:6160:-445.733,0,-555.545	0/0:354:354:13272:0:0:0,-106.565,-1194.04	0/0:211:211:7875:0:0:0,-63.5173,-708.652	0/1:93:49:1801:44:1628:-118.808,0,-134.368	0/0:171:171:6279:0:0:0,-51.4761,-565.15	0/0:181:181:6673:0:0:0,-54.4864,-600.589	0/0:185:185:6797:0:0:0,-55.6905,-611.743	1/1:108:0:0:108:3936:-354.402,-32.5112,0	0/1:177:110:4034:67:2431:-165.747,0,-309.935	0/1:268:150:5638:118:4435:-318.582,0,-426.772	1/1:105:0:0:105:3813:-343.339,-31.6082,0	1/1:376:0:0:376:13997:-1259.28,-113.187,0	1/1:105:0:0:105:3837:-345.497,-31.6082,0	1/1:303:0:0:303:11275:-1014.45,-91.2121,0	0/0:215:215:7907:0:0:0,-64.7214,-711.585	0/1:345:197:7395:148:5555:-396.134,0,-561.619	0/0:189:189:6933:0:0:0,-56.8947,-623.977	0/1:361:188:6983:173:6411:-468.318,0,-519.758	0/1:389:235:8794:154:5729:-398.545,0,-670.778	1/1:385:2:76:383:14316:-1280.74,-108.682,0	0/1:101:62:2312:39:1465:-101.733,0,-177.913	0/1:137:80:2984:57:2116:-149.447,0,-227.511	0/1:178:111:4137:67:2482:-170.024,0,-318.879	1/1:96:0:0:96:3554:-320.024,-28.8989,0	0/1:250:126:4711:124:4624:-337.578,0,-348.823	1/1:230:0:0:230:8558:-770.09,-69.2369,0	1/1:134:0:0:134:4948:-445.405,-40.338,0	1/1:249:0:0:249:9244:-831.787,-74.9565,0	0/1:308:164:6156:144:5333:-387.311,0,-461.324	0/1:145:83:3106:62:2302:-163.767,0,-236.073	1/1:214:2:76:212:7929:-706.291,-57.2056,0	0/1:228:110:4082:118:4391:-326.667,0,-297.857	1/1:210:2:76:208:7738:-689.118,-56.0015,0	0/0:215:214:7992:0:0:0,-64.4204,-718.791	0/1:226:129:4807:97:3613:-257.299,0,-364.685	1/1:146:4:151:142:5255:-459.057,-29.9925,0	0/1:230:144:5399:86:3196:-218.587,0,-416.723	1/1:216:1:38:215:7933:-710.084,-61.2252,0	0/1:260:123:4622:137:5147:-385.026,0,-337.807	1/1:361:0:0:361:13491:-1213.76,-108.672,0	1/1:283:2:75:281:10449:-933.015,-78.0711,0	0/1:355:196:7327:159:5865:-421.004,0,-552.501	1/1:280:0:0:280:10428:-938.28,-84.2884,0	1/1:284:0:0:284:10542:-948.536,-85.4925,0	1/1:201:3:113:198:7371:-652.783,-49.9675,0	1/1:370:1:35:369:13721:-1227.54,-107.882,0	1/1:335:0:0:335:12444:-1119.6,-100.845,0	1/1:238:2:74:236:8788:-783.741,-64.6194,0	0/1:353:216:8151:137:5127:-355.232,0,-627.199	1/1:329:4:151:325:12128:-1077.21,-85.081,0	1/1:463:0:0:461:17232:-1547.24,-138.775,0
1	9053129	.	C	G	545925	.	DPB=35684;EPPR=738.213;GTI=0;MQMR=59.972;NS=96;NUMALT=1;ODDS=6.2571;PAIREDR=0.966968;PQR=0;PRO=0;QR=643425;RO=17498;RPPR=5330.39;SRF=9293;SRP=149.911;SRR=8205;DP=35684;AB=0.451677;ABP=267.858;AF=0.578125;AO=18128;CIGAR=1X;DPRA=0.781003;EPP=1593.61;LEN=1;MEANALT=1.375;MQM=59.9665;PAIRED=0.966295;PAO=0;PQA=0;QA=667957;RPL=4493;RPP=10014.2;RPR=13635;RUN=1;SAF=9807;SAP=267.52;SAR=8321;TYPE=snp;technology.illumina=1;AN=216;AC=124	GT:DP:RO:QR:AO:QA:GL	0/1:185:82:2938:103:3799:-286.389,0,-208.942	1/1:271:0:0:271:9907:-891.484,-81.5791,0	0/1:219:114:4194:105:3813:-277.413,0,-311.683	1/1:251:0:0:251:9191:-827.08,-75.5585,0	0/0:279:275:9995:4:148:0,-70.3054,-885.721	1/1:197:0:0:197:7277:-654.83,-59.3029,0	0/1:264:152:5552:111:4059:-285.925,0,-420.218	0/0:273:273:9933:0:0:0,-82.1812,-893.826	0/1:320:152:5540:168:6192:-460.994,0,-402.351	0/1:319:171:6195:148:5368:-387.181,0,-461.57	0/1:379:174:6366:205:7549:-564.274,0,-458.886	0/1:704:397:14497:307:11227:-797.802,0,-1092.42	1/1:194:0:0:194:7239:-651.461,-58.3998,0	1/1:139:0:0:139:5021:-451.996,-41.8432,0	1/1:249:0:0:247:9100:-818.477,-74.3544,0	1/1:323:0:0:323:11931:-1073.48,-97.2327,0	1/1:345:0:0:345:12856:-1153.87,-103.855,0	0/0:365:365:13454:0:0:0,-109.876,-1208.21	0/1:316:138:5062:178:6522:-491.861,0,-360.538	1/1:376:0:0:376:13922:-1252.57,-113.187,0	1/1:386:0:0:386:14294:-1286.01,-116.198,0	0/1:438:241:8858:196:7227:-518.46,0,-665.158	0/1:464:282:10376:179:6589:-453.86,0,-794.467	0/1:493:261:9657:231:8530:-615.681,0,-720.46	0/1:431:234:8620:195:7200:-518.436,0,-642.744	0/1:522:300:11067:222:8222:-582.739,0,-838.621	1/1:379:1:37:376:13878:-1248.37,-113.6,0	0/1:594:324:11956:267:9914:-713.771,0,-897.441	0/0:532:531:19425:1:22:0,-157.948,-1745.35	1/1:498:0:0:498:18312:-1647.42,-149.913,0	1/1:545:0:0:543:20040:-1802.45,-163.459,0	0/1:208:109:4024:99:3650:-266.046,0,-299.685	1/1:83:0:0:81:2973:-267.411,-24.3834,0	0/0:649:648:23852:0:0:0,-195.067,-2142.19	1/1:332:0:0:330:12225:-1099.55,-99.3399,0	0/1:278:142:5244:135:4935:-360.506,0,-388.298	1/1:122:0:0:122:4462:-401.7,-36.7257,0	0/1:317:163:6055:154:5679:-414.709,0,-449.548	0/0:325:325:12028:0:0:0,-97.8347,-1082.2	0/1:344:191:7066:153:5640:-404.097,0,-532.348	0/1:239:139:5077:98:3563:-249.175,0,-385.35	0/0:267:267:9829:0:0:0,-80.375,-884.426	0/1:326:203:7470:123:4528:-309.496,0,-574.108	0/1:330:194:7034:136:5044:-354.702,0,-533.707	0/0:427:427:15793:0:0:0,-128.54,-1420.62	0/0:484:483:17759:0:0:0,-145.397,-1597.35	0/1:477:286:10485:191:6964:-482.892,0,-799.832	1/1:340:0:0:338:12367:-1112.35,-101.748,0	0/0:473:473:17497:0:0:0,-142.387,-1574.09	0/1:274:152:5564:122:4478:-320.672,0,-415.025	0/1:306:184:6688:122:4394:-303.485,0,-509.827	0/1:215:121:4393:94:3442:-245.246,0,-330.788	0/1:255:131:4799:124:4540:-331.968,0,-351.934	0/0:330:330:12030:0:0:0,-99.3399,-1082.45	1/1:401:0:0:401:14696:-1321.5,-120.713,0	0/1:578:295:10966:280:10303:-753.584,0,-813.206	0/1:260:132:4764:128:4604:-336.222,0,-350.613	0/0:730:729:26896:0:0:0,-219.451,-2415.68	1/1:402:0:0:402:14855:-1335.85,-121.014,0	0/1:235:141:5131:93:3424:-237.515,0,-391.058	0/1:201:114:4134:86:3134:-221.688,0,-311.637	0/1:267:155:5591:112:4108:-289.498,0,-422.895	1/1:232:0:0:232:8536:-768.162,-69.839,0	0/0:381:378:13782:1:37:0,-110.762,-1236.34	0/1:232:123:4527:109:3949:-285.733,0,-337.722	1/1:321:9:333:312:11424:-997.343,-66.3084,0	1/1:343:2:74:340:12508:-1118.36,-96.3029,0	0/1:237:108:3972:126:4614:-344.576,0,-286.829	0/0:654:653:23952:1:24:0,-194.474,-2152.31	1/1:289:0:0:289:10561:-950.311,-86.9977,0	0/0:569:566:20857:1:38:0,-167.265,-1872.53	0/1:422:227:8339:195:7167:-517.989,0,-623.408	0/0:647:646:23800:1:38:0,-191.008,-2137.26	1/1:279:2:74:277:10105:-898.94,-76.9615,0	0/1:615:350:12787:264:9703:-687.987,0,-965.383	0/0:619:619:22758:0:0:0,-186.338,-2047.3	0/1:741:383:14156:358:13311:-974.514,0,-1050.53	0/1:168:88:3197:80:2933:-213.601,0,-237.351	0/1:212:103:3760:109:4007:-296.95,0,-274.74	0/0:307:305:11154:2:55:0,-87.1925,-998.326	1/1:98:0:0:98:3647:-328.394,-29.5009,0	0/1:323:176:6474:147:5444:-392.784,0,-485.427	1/1:332:0:0:331:12212:-1098.38,-99.6409,0	0/1:240:118:4332:122:4504:-333.231,0,-317.76	0/1:416:237:8717:178:6583:-467.164,0,-659.102	0/0:578:578:21373:0:0:0,-173.995,-1919.4	0/0:249:248:9093:0:0:0,-74.6554,-817.854	0/0:558:558:20596:0:0:0,-167.975,-1849.47	1/1:299:0:0:299:11070:-996.043,-90.008,0	1/1:220:0:0:220:8148:-733.22,-66.2266,0	0/0:289:288:10556:0:0:0,-86.6966,-949.508	1/1:355:0:0:355:13080:-1176.83,-106.866,0	0/1:277:145:5308:130:4737:-343.274,0,-394.636	1/1:277:0:0:277:10239:-921.293,-83.3853,0	0/1:388:210:7761:178:6614:-477.517,0,-581.609	0/1:419:234:8670:184:6869:-491.967,0,-653.96	1/1:459:0:0:458:16928:-1522.56,-137.872,0	1/1:383:0:0:383:14040:-1263.19,-115.294,0	1/1:372:0:0:370:13705:-1231.9,-111.381,0	0/0:438:436:16021:0:0:0,-131.249,-1440.98	1/1:388:0:0:386:14276:-1280.88,-116.198,0	1/1:315:2:74:313:11475:-1024.97,-87.7986,0	1/1:455:0:0:455:16807:-1508.55,-136.969,0	1/1:369:0:0:369:13627:-1226.02,-111.08,0	1/1:434:0:0:434:16042:-1443.21,-130.647,0	0/0:494:493:18172:0:0:0,-148.408,-1634.6	1/1:419:0:0:419:15550:-1395.55,-126.132,0	1/1:508:2:75:505:18523:-1659.29,-145.873,0
1	9287832	.	A	T	125966	.	DPB=12644;EPPR=187.469;GTI=0;MQMR=59.9124;NS=96;NUMALT=1;ODDS=39.3587;PAIREDR=0.964174;PQR=0;PRO=0;QR=310769;RO=8346;RPPR=1689.54;SRF=3916;SRP=71.7491;SRR=4430;DP=12644;AB=0.517379;ABP=16.1432;AF=0.359375;AO=4289;CIGAR=1X;DPRA=0.829812;EPP=158.96;LEN=1;MEANALT=1.01786;MQM=59.9471;PAIRED=0.964794;PAO=0;PQA=0;QA=159024;RPL=2772;RPP=800.428;RPR=1517;RUN=1;SAF=2003;SAP=43.5585;SAR=2286;TYPE=snp;technology.illumina=1;AN=216;AC=81	GT:DP:RO:QR:AO:QA:GL	0/1:67:34:1234:33:1173:-85.6991,0,-91.191	1/1:149:2:74:147:5331:-472.856,-37.8276,0	0/1:102:38:1382:64:2344:-180.5,0,-93.9678	1/1:99:0:0:99:3615:-325.529,-29.802,0	0/0:128:128:4676:0:0:0,-38.5318,-420.964	0/1:78:30:1086:48:1728:-132.313,0,-74.5665	0/1:83:52:1888:31:1135:-77.4717,0,-145.201	0/0:79:79:2887:0:0:0,-23.7814,-260.046	0/1:105:53:1913:52:1876:-137.498,0,-140.826	0/1:97:48:1776:49:1813:-134.244,0,-130.916	0/1:142:65:2393:77:2813:-210.644,0,-172.867	0/1:248:110:3986:138:5046:-379.532,0,-284.245	1/1:70:0:0:70:2617:-235.745,-21.0721,0	0/1:98:43:1599:55:2031:-153.546,0,-114.688	1/1:127:0:0:127:4751:-427.683,-38.2308,0	1/1:145:0:0:145:5400:-486.051,-43.6494,0	0/1:150:75:2821:75:2779:-205.163,0,-208.937	0/1:114:48:1808:66:2468:-187.875,0,-128.669	0/1:135:59:2192:76:2838:-214.988,0,-156.884	1/1:138:0:0:138:5152:-463.739,-41.5421,0	1/1:134:0:0:134:4949:-442.072,-40.338,0	0/1:172:88:3304:84:3118:-226.306,0,-245.758	0/1:158:85:3175:73:2726:-197.99,0,-238.369	0/1:187:88:3261:99:3689:-275.872,0,-235.974	0/0:110:110:4095:0:0:0,-33.1133,-368.677	0/1:251:113:4236:138:5112:-384.592,0,-305.799	0/1:145:64:2388:81:3014:-227.804,0,-171.5	0/1:210:105:3921:105:3937:-291.252,0,-289.815	0/0:159:159:5956:0:0:0,-47.8638,-536.058	1/1:198:0:0:198:7392:-665.212,-59.6039,0	0/1:275:134:5034:141:5268:-391.392,0,-370.346	0/1:94:31:1153:63:2358:-184.151,0,-75.7759	0/1:31:13:482:18:667:-51.0307,0,-34.3919	0/0:225:225:8368:0:0:0,-67.7317,-752.967	1/1:146:0:0:146:5416:-487.496,-43.9504,0	0/1:73:40:1504:33:1237:-89.6561,0,-113.67	0/1:43:18:652:25:923:-70.4423,0,-46.0619	0/1:108:64:2359:44:1654:-116.625,0,-180.031	0/1:103:52:1955:51:1917:-141.781,0,-145.201	0/1:122:65:2432:57:2093:-151.894,0,-182.378	0/1:86:46:1726:40:1482:-107.777,0,-129.723	0/0:83:83:3098:0:0:0,-24.9855,-279.013	0/0:91:91:3410:0:0:0,-27.3937,-300.227	0/1:96:52:1951:44:1644:-119.335,0,-146.949	0/0:153:153:5734:0:0:0,-46.0576,-512.749	1/1:146:0:0:145:5436:-488.918,-43.6494,0	0/1:133:66:2476:67:2517:-186.716,0,-183.027	0/1:106:56:2049:50:1862:-135.935,0,-152.198	0/0:122:122:4552:0:0:0,-36.7257,-409.783	0/0:57:57:2061:0:0:0,-17.1587,-185.747	0/1:111:57:2061:54:1986:-145.59,0,-152.333	0/1:113:64:2344:49:1765:-125.105,0,-177.188	0/1:102:60:2184:42:1458:-100.794,0,-166.107	0/1:73:41:1493:32:1172:-83.8102,0,-112.682	0/1:139:51:1906:88:3287:-254.166,0,-129.956	0/0:204:204:7579:0:0:0,-61.4101,-682.032	0/0:93:89:3257:4:148:0,-14.3138,-279.645	0/0:242:242:9051:0:0:0,-72.8493,-814.416	0/1:189:88:3286:101:3758:-281.479,0,-239.023	0/1:129:62:2311:67:2515:-187.74,0,-169.395	0/1:71:27:987:44:1580:-121.107,0,-67.7713	1/1:84:0:0:84:3084:-277.766,-25.2865,0	1/1:76:0:0:76:2776:-250.062,-22.8783,0	0/0:106:106:3862:0:0:0,-31.9092,-347.589	0/0:84:84:3036:0:0:0,-25.2865,-273.448	1/1:112:0:0:112:4084:-367.715,-33.7154,0	1/1:109:0:0:109:3997:-359.859,-32.8123,0	0/1:89:39:1383:50:1826:-137.819,0,-97.9657	0/0:200:198:7355:0:0:0,-59.6039,-661.508	1/1:89:0:0:89:3209:-287.821,-26.7917,0	0/0:165:165:6168:0:0:0,-49.6699,-555.119	0/1:135:64:2344:71:2579:-191.703,0,-170.566	0/0:230:230:8575:0:0:0,-69.2369,-771.612	0/1:98:40:1432:58:2062:-156.334,0,-99.666	0/1:220:105:3920:115:4265:-317.75,0,-286.715	0/0:208:208:7762:0:0:0,-62.6142,-698.49	0/0:285:285:10639:0:0:0,-85.7935,-950.401	0/1:51:18:667:33:1235:-96.0987,0,-45.0106	0/1:68:35:1308:33:1231:-90.621,0,-97.5439	0/1:90:44:1641:46:1712:-127.26,0,-117.794	0/0:52:52:1937:0:0:0,-15.6536,-174.591	0/1:110:63:2336:47:1762:-125.736,0,-177.359	0/0:127:127:4698:0:0:0,-38.2308,-422.919	0/1:77:33:1231:44:1642:-124.874,0,-87.9104	0/1:145:76:2857:69:2593:-189.94,0,-213.669	0/0:169:169:6334:0:0:0,-50.8741,-569.988	0/0:74:74:2752:0:0:0,-22.2762,-247.89	0/0:185:185:6919:0:0:0,-55.6905,-622.669	0/0:114:114:4288:0:0:0,-34.3174,-386.034	0/0:101:101:3803:0:0:0,-30.404,-342.416	0/0:103:103:3848:0:0:0,-31.0061,-346.461	0/0:135:135:5029:0:0:0,-40.639,-449.35	0/0:69:69:2551:0:0:0,-20.7711,-229.813	0/0:95:93:3435:0:0:0,-27.9958,-308.937	0/1:106:44:1636:62:2302:-175.508,0,-115.049	0/0:135:135:5021:0:0:0,-40.639,-451.964	0/0:159:159:5964:0:0:0,-47.8638,-536.773	0/0:118:116:4312:0:0:0,-34.9195,-387.822	0/0:123:123:4594:0:0:0,-37.0267,-413.557	0/0:116:116:4335:0:0:0,-34.9195,-390.267	0/0:144:144:5369:0:0:0,-43.3483,-483.267	1/1:122:0:0:122:4549:-408.812,-36.7257,0	0/0:190:190:7051:0:0:0,-57.1957,-634.547	0/0:183:183:6842:0:0:0,-55.0885,-615.715	0/0:125:123:4624:0:0:0,-37.0267,-415.884	0/0:163:163:6091:0:0:0,-49.0679,-548.187	0/0:212:212:7903:0:0:0,-63.8184,-704.782	0/0:233:233:8706:0:0:0,-70.14,-782.119
1	9452243	.	T	C	230552	.	DPB=13033;EPPR=20.1928;GTI=0;MQMR=59.9343;NS=96;NUMALT=1;ODDS=16.2134;PAIREDR=0.967426;PQR=0;PRO=0;QR=195231;RO=5311;RPPR=1320.38;SRF=3142;SRP=390.093;SRR=2169;DP=13033;AB=0.472348;ABP=41.1995;AF=0.625;AO=7691;CIGAR=1X;DPRA=0.990421;EPP=8.46538;LEN=1;MEANALT=1.14815;MQM=59.9549;PAIRED=0.971395;PAO=0;PQA=0;QA=281186;RPL=2285;RPP=2753.18;RPR=5406;RUN=1;SAF=4632;SAP=701.611;SAR=3059;TYPE=snp;technology.illumina=1;AN=216;AC=136	GT:DP:RO:QR:AO:QA:GL	1/1:81:0:0:81:2973:-267.782,-24.3834,0	1/1:113:0:0:113:4121:-371.043,-34.0164,0	1/1:54:0:0:54:1950:-175.763,-16.2556,0	0/0:127:127:4675:0:0:0,-38.2308,-420.873	0/0:91:91:3367:0:0:0,-27.3937,-303.222	1/1:85:0:0:85:3145:-283.254,-25.5876,0	1/1:83:0:0:83:3023:-272.279,-24.9855,0	0/0:103:103:3787:0:0:0,-31.0061,-341	0/1:122:64:2344:58:2122:-154.51,0,-174.479	1/1:74:0:0:74:2690:-235.66,-22.2762,0	0/1:127:60:2220:67:2395:-177.558,0,-161.822	1/1:256:0:0:256:9376:-843.231,-77.0637,0	1/1:74:0:0:74:2722:-245.195,-22.2762,0	1/1:76:2:75:74:2589:-226.119,-15.7579,0	1/1:113:0:0:113:4175:-375.891,-34.0164,0	1/1:120:2:75:118:4328:-382.532,-29.0033,0	1/1:118:0:0:118:4304:-387.489,-35.5215,0	0/1:121:53:1968:67:2458:-184.825,0,-140.874	1/1:116:0:0:116:4195:-377.688,-34.9195,0	0/1:123:77:2825:44:1580:-105.675,0,-217.657	1/1:152:0:0:152:5550:-499.566,-45.7566,0	0/1:155:76:2818:79:2889:-213.555,0,-207.168	0/0:171:171:6281:0:0:0,-51.4761,-565.307	0/1:176:100:3700:76:2779:-197.339,0,-280.177	1/1:140:0:0:140:5048:-454.409,-42.1442,0	1/1:172:0:0:171:6313:-567.93,-51.4761,0	1/1:163:0:0:163:5991:-539.223,-49.0679,0	0/1:227:104:3809:123:4497:-329.669,0,-274.402	1/1:144:1:37:143:5196:-464.032,-39.6505,0	1/1:188:0:0:186:6842:-615.401,-55.9916,0	0/1:249:136:4999:113:4178:-301.198,0,-375.038	0/1:83:41:1474:42:1541:-113.983,0,-107.956	0/1:50:30:1099:20:727:-50.7059,0,-84.1646	0/1:241:135:4932:106:3817:-271.146,0,-371.429	1/1:154:0:0:154:5605:-504.509,-46.3586,0	0/1:127:78:2844:49:1787:-122.868,0,-217.94	1/1:34:0:0:34:1207:-108.926,-10.235,0	1/1:130:0:0:128:4692:-422.011,-38.5318,0	1/1:101:0:0:101:3642:-327.955,-30.404,0	1/1:129:2:74:127:4651:-411.674,-31.807,0	1/1:108:0:0:108:3995:-359.688,-32.5112,0	0/0:118:118:4291:0:0:0,-35.5215,-386.321	0/1:126:69:2524:57:2085:-149.968,0,-189.457	1/1:112:0:0:112:4073:-366.71,-33.7154,0	1/1:160:0:0:160:5883:-529.507,-48.1648,0	1/1:178:2:74:176:6419:-570.698,-46.5575,0	0/1:151:75:2793:76:2820:-208.553,0,-206.124	1/1:148:0:0:148:5437:-489.403,-44.5524,0	0/1:197:96:3498:101:3757:-278.982,0,-255.691	0/1:99:52:1912:47:1739:-126.986,0,-142.546	0/1:103:59:2183:44:1616:-114.717,0,-165.718	0/0:78:78:2886:0:0:0,-23.4803,-259.957	0/1:103:30:1110:73:2665:-209.072,0,-69.2051	1/1:93:0:0:93:3381:-304.481,-27.9958,0	0/1:135:72:2650:63:2332:-169.475,0,-198.081	0/1:184:97:3615:87:3197:-232.535,0,-270.125	0/1:94:58:2134:36:1308:-89.7196,0,-164.019	0/1:243:143:5263:100:3664:-256.767,0,-397.257	1/1:155:0:0:155:5668:-510.175,-46.6597,0	0/1:123:69:2524:52:1903:-134.814,0,-190.67	1/1:36:0:0:36:1332:-120.179,-10.8371,0	1/1:94:0:0:94:3394:-305.65,-28.2968,0	1/1:85:0:0:85:3145:-283.254,-25.5876,0	1/1:129:0:0:127:4639:-417.266,-38.2308,0	1/1:63:0:0:63:2295:-206.796,-18.9649,0	0/1:91:42:1518:49:1789:-133.889,0,-109.511	1/1:130:1:37:129:4711:-420.397,-35.4361,0	0/1:72:35:1283:37:1357:-100.752,0,-94.0957	0/1:243:126:4657:117:4227:-307.417,0,-346.085	0/1:74:42:1530:32:1160:-82.4272,0,-115.709	0/1:208:113:4127:91:3344:-239.356,0,-303.122	0/1:124:66:2442:58:2146:-152.734,0,-182.693	0/1:192:99:3638:93:3372:-245.863,0,-269.785	0/1:106:59:2147:46:1690:-120.519,0,-161.624	1/1:214:0:0:214:7841:-705.623,-64.4204,0	0/0:234:231:8510:3:112:0,-59.9944,-755.343	0/1:294:148:5476:146:5320:-390.373,0,-404.392	1/1:63:0:0:63:2277:-205.174,-18.9649,0	0/1:64:38:1426:26:946:-66.1857,0,-109.363	0/0:113:113:4115:0:0:0,-34.0164,-370.492	0/0:44:44:1611:0:0:0,-13.2453,-145.266	1/1:99:2:75:97:3567:-314.08,-22.6816,0	0/0:111:111:4094:0:0:0,-33.4143,-368.601	1/1:69:0:0:69:2528:-225.403,-20.7711,0	1/1:156:0:0:155:5651:-508.127,-46.6597,0	0/1:189:97:3554:90:3288:-239.439,0,-263.365	0/1:45:24:891:21:756:-54.816,0,-66.9648	1/1:213:0:0:213:7794:-701.389,-64.1194,0	0/1:116:54:1970:62:2255:-168.276,0,-142.635	0/0:107:107:3946:0:0:0,-32.2102,-355.288	0/1:102:42:1554:60:2213:-166.097,0,-109.437	0/1:112:65:2384:47:1715:-120.907,0,-181.08	0/1:103:55:2014:48:1727:-124.694,0,-150.511	1/1:109:0:0:107:3941:-354.555,-32.2102,0	1/1:160:0:0:160:5865:-527.888,-48.1648,0	0/0:114:114:4194:0:0:0,-34.3174,-377.595	0/0:169:169:6186:0:0:0,-50.8741,-556.766	0/0:129:124:4546:0:0:0,-37.3277,-408.831	0/1:151:79:2917:72:2559:-185.074,0,-217.28	1/1:167:0:0:167:6101:-549.117,-50.272,0	0/0:138:138:5074:0:0:0,-41.5421,-456.748	1/1:131:2:76:129:4748:-420.207,-32.2201,0	0/0:212:210:7747:0:0:0,-63.2163,-696.796	0/0:186:186:6881:0:0:0,-55.9916,-619.267	0/1:188:103:3793:85:3123:-224.669,0,-284.929	0/1:166:85:3146:81:3013:-221.398,0,-226.606	0/0:209:208:7590:0:0:0,-62.6142,-682.677	0/0:154:153:5615:0:0:0,-46.0576,-505.046
1	9727896	.	A	G	97520.3	.	DPB=11018;EPPR=3.81257;GTI=0;MQMR=59.9853;NS=96;NUMALT=1;ODDS=32.7814;PAIREDR=0.960016;PQR=0;PRO=0;QR=279052;RO=7603;RPPR=554.038;SRF=4274;SRP=258.065;SRR=3329;DP=11018;AB=0.444943;ABP=120.413;AF=0.333333;AO=3414;CIGAR=1X;DPRA=1.00891;EPP=11.569;LEN=1;MEANALT=1;MQM=59.9698;PAIRED=0.965144;PAO=0;PQA=0;QA=125137;RPL=1250;RPP=534.363;RPR=2164;RUN=1;SAF=1991;SAP=208.215;SAR=1423;TYPE=snp;technology.illumina=1;AN=216;AC=72	GT:DP:RO:QR:AO:QA:GL	0/1:70:34:1246:36:1320:-98.0259,0,-91.3696	0/0:101:101:3677:0:0:0,-30.404,-331.106	0/1:62:22:814:40:1456:-112.665,0,-54.9229	0/0:71:71:2615:0:0:0,-21.3731,-235.581	0/0:89:89:3281:0:0:0,-26.7917,-295.486	0/1:58:17:629:41:1481:-116.117,0,-39.4868	1/1:87:0:0:87:3183:-286.671,-26.1896,0	0/0:86:86:3170:0:0:0,-25.8886,-285.502	0/0:127:127:4651:0:0:0,-38.2308,-418.715	0/1:99:58:2134:41:1505:-105.937,0,-162.514	0/0:109:109:3997:0:0:0,-32.8123,-359.889	1/1:198:2:74:196:7120:-633.761,-52.5781,0	0/0:64:64:2309:0:0:0,-19.2659,-208.046	0/0:43:43:1582:0:0:0,-12.9443,-142.666	0/0:100:100:3644:0:0:0,-30.103,-328.125	0/0:104:104:3793:0:0:0,-31.3071,-338.107	0/1:103:55:2006:48:1778:-129.282,0,-149.789	0/0:94:94:3416:0:0:0,-28.2968,-307.618	0/0:100:100:3666:0:0:0,-30.103,-330.107	0/1:123:67:2478:56:2033:-146.2,0,-186.225	1/1:106:0:0:106:3858:-347.31,-31.9092,0	0/0:155:155:5685:0:0:0,-46.6596,-511.698	1/1:130:1:36:129:4721:-421.396,-35.5356,0	0/1:144:76:2797:68:2515:-183.231,0,-208.602	0/1:111:56:2087:55:2020:-148.643,0,-154.668	0/1:180:79:2942:101:3720:-280.773,0,-210.798	0/1:142:92:3364:50:1828:-122.042,0,-260.198	0/0:135:135:4912:0:0:0,-40.639,-442.184	1/1:145:0:0:145:5208:-468.81,-43.6494,0	0/0:218:217:7960:1:30:0,-62.625,-713.324	0/1:186:113:4158:73:2679:-185.336,0,-318.365	0/1:93:48:1801:45:1683:-123.75,0,-134.363	0/1:37:17:595:20:731:-54.9758,0,-42.7333	0/1:173:98:3574:75:2752:-195.818,0,-269.757	0/0:169:169:6238:0:0:0,-50.8741,-561.44	0/0:93:93:3444:0:0:0,-27.9958,-310.135	0/1:30:16:566:14:501:-36.3915,0,-42.2345	1/1:69:0:0:69:2533:-228.2,-20.7711,0	0/0:100:100:3709:0:0:0,-30.103,-333.971	0/0:139:139:5152:0:0:0,-41.8432,-463.754	0/1:114:62:2268:52:1898:-136.765,0,-170.044	0/1:89:44:1617:45:1647:-121.717,0,-119.018	0/1:110:60:2214:50:1844:-133.114,0,-166.394	1/1:71:0:0:71:2635:-237.368,-21.3731,0	0/1:160:91:3347:69:2526:-179.398,0,-253.242	0/0:155:155:5668:0:0:0,-46.6596,-510.18	0/0:144:144:5339:0:0:0,-43.3483,-480.572	0/1:121:73:2683:48:1774:-123.506,0,-205.265	1/1:111:0:0:111:4102:-369.319,-33.4143,0	0/1:78:46:1678:32:1160:-81.2231,0,-127.818	0/0:62:62:2282:0:0:0,-18.6639,-205.629	0/0:95:95:3491:0:0:0,-28.5978,-314.375	0/1:66:40:1468:26:950:-65.9482,0,-112.542	0/0:111:111:4107:0:0:0,-33.4143,-369.783	0/0:131:131:4817:0:0:0,-39.4349,-433.634	0/1:143:76:2779:67:2441:-176.876,0,-207.279	0/1:76:53:1949:23:839:-52.9532,0,-152.798	1/1:141:0:0:141:5176:-465.921,-42.4452,0	0/1:143:76:2723:67:2485:-177.678,0,-202.245	0/0:98:98:3591:0:0:0,-29.5009,-323.363	0/0:35:35:1295:0:0:0,-10.536,-113.513	0/0:52:52:1924:0:0:0,-15.6536,-173.428	0/1:52:26:962:26:950:-70.1454,0,-71.2454	0/1:69:39:1443:30:1098:-78.3579,0,-109.393	0/1:59:29:1073:30:1062:-78.1218,0,-79.1224	0/1:96:61:2233:35:1271:-85.7893,0,-172.321	0/1:122:71:2599:51:1901:-134.626,0,-197.408	0/1:99:55:2035:44:1604:-114.84,0,-153.61	0/1:173:99:3614:74:2748:-195.457,0,-273.347	0/0:79:79:2911:0:0:0,-23.7814,-259.774	0/1:155:97:3585:58:2120:-144.39,0,-276.156	1/1:78:0:0:78:2874:-258.878,-23.4803,0	1/1:139:0:0:139:5035:-453.245,-41.8432,0	0/0:112:112:4144:0:0:0,-33.7154,-359.796	0/0:213:213:7819:0:0:0,-64.1194,-703.648	1/1:157:0:0:157:5767:-519.079,-47.2617,0	0/1:279:163:6063:116:4267:-300.173,0,-461.705	0/1:51:26:947:25:929:-68.576,0,-70.1903	0/0:82:82:3044:0:0:0,-24.6845,-274.157	1/1:97:0:0:97:3504:-315.534,-29.1999,0	0/0:44:44:1605:0:0:0,-13.2453,-144.728	0/1:88:49:1823:39:1447:-104.028,0,-137.846	0/0:120:120:4403:0:0:0,-36.1236,-396.39	0/0:83:83:3068:0:0:0,-24.9855,-276.321	0/0:101:101:3716:0:0:0,-30.404,-334.605	0/0:165:165:6029:0:0:0,-49.6699,-540.305	0/1:71:41:1461:30:1114:-79.1957,0,-110.396	1/1:186:0:0:186:6855:-616.931,-55.9916,0	0/1:89:49:1813:40:1459:-104.804,0,-136.646	0/0:106:106:3896:0:0:0,-31.9092,-350.789	0/1:63:33:1185:30:1112:-81.4228,0,-87.9874	0/1:86:49:1787:37:1354:-96.2609,0,-135.208	0/1:93:50:1862:43:1611:-117.274,0,-139.849	0/0:113:113:4098:0:0:0,-34.0164,-368.966	0/0:109:108:3951:0:0:0,-32.5112,-355.368	0/0:107:107:3923:0:0:0,-32.2102,-353.22	0/0:123:123:4512:0:0:0,-37.0267,-406.2	0/0:120:120:4289:0:0:0,-36.1236,-386.153	0/1:164:76:2821:88:3174:-236.479,0,-204.729	0/0:116:116:4191:0:0:0,-34.9195,-377.329	0/0:181:181:6642:0:0:0,-54.4864,-597.779	0/1:75:34:1274:41:1487:-111.533,0,-92.3822	0/0:148:148:5340:0:0:0,-44.5524,-480.675	0/0:148:148:5406:0:0:0,-44.5524,-486.613	0/0:192:192:7051:0:0:0,-57.7978,-634.571	0/1:153:90:3353:63:2327:-163.597,0,-255.894	0/0:119:119:4386:0:0:0,-35.8226,-394.857	0/0:151:151:5541:0:0:0,-45.4555,-498.751
1	9964904	.	C	A	230379	.	DPB=21068;EPPR=25.965;GTI=2;MQMR=59.9552;NS=96;NUMALT=1;ODDS=16.8005;PAIREDR=0.960701;PQR=0;PRO=0;QR=487073;RO=13232;RPPR=3.42057;SRF=6948;SRP=75.3647;SRR=6284;DP=21068;AB=0.416385;ABP=452.209;AF=0.489583;AO=7809;CIGAR=1X;DPRA=0.699894;EPP=3.73357;LEN=1;MEANALT=1.15942;MQM=59.9242;PAIRED=0.957357;PAO=0;PQA=0;QA=285512;RPL=4451;RPP=335.21;RPR=3358;RUN=1;SAF=3992;SAP=11.5263;SAR=3817;TYPE=snp;technology.illumina=1;AN=216;AC=110	GT:DP:RO:QR:AO:QA:GL	1/1:119:9:333:110:4070:-336.133,-5.50037,0	0/0:178:177:6537:0:0:0,-53.2823,-581.325	0/1:126:73:2653:53:1961:-138.826,0,-201.068	1/1:143:0:0:143:5255:-473.043,-43.0473,0	1/1:151:0:0:151:5563:-500.747,-45.4555,0	0/0:133:131:4847:0:0:0,-39.4349,-435.974	0/1:144:84:3084:60:2220:-156.704,0,-234.418	1/1:122:0:0:122:4454:-400.996,-36.7257,0	1/1:192:0:0:192:7008:-630.724,-57.7978,0	1/1:107:0:0:107:3959:-356.471,-32.2102,0	1/1:174:0:0:174:6402:-576.213,-52.3792,0	0/0:391:389:14273:0:0:0,-117.101,-1283.83	1/1:103:0:0:103:3771:-339.55,-31.0061,0	1/1:91:0:0:91:3259:-293.501,-27.3937,0	1/1:127:0:0:127:4660:-419.518,-38.2308,0	1/1:153:0:0:153:5530:-497.769,-46.0576,0	1/1:156:0:0:156:5765:-514.375,-46.9607,0	1/1:186:0:0:186:6821:-613.887,-55.9916,0	0/1:241:142:5209:99:3630:-254.315,0,-396.337	1/1:192:0:0:192:7039:-633.481,-57.7978,0	0/1:224:125:4592:99:3652:-261.412,0,-345.957	1/1:197:0:0:197:7137:-642.311,-59.3029,0	0/0:338:338:12473:0:0:0,-101.748,-1122.22	0/1:267:166:6106:101:3667:-249.823,0,-469.188	1/1:203:0:0:203:7285:-655.631,-61.1091,0	1/1:263:0:0:262:9627:-862.708,-78.8699,0	1/1:241:1:38:240:8769:-785.3,-68.751,0	1/1:246:0:0:246:9033:-812.834,-74.0534,0	0/1:330:191:6980:139:5042:-354.535,0,-528.836	1/1:252:0:0:252:9151:-823.465,-75.8596,0	0/1:342:224:8267:116:4210:-276.309,0,-641.208	0/1:142:97:3574:43:1576:-99.6029,0,-275.974	1/1:46:0:0:45:1610:-144.806,-13.5464,0	0/1:307:176:6491:131:4712:-331.783,0,-491.77	1/1:196:0:0:196:7172:-645.454,-59.0019,0	0/1:218:129:4788:89:3306:-232.1,0,-365.389	0/1:79:46:1680:33:1187:-83.3468,0,-127.696	0/1:207:122:4553:84:2978:-205.94,0,-347.595	1/1:168:2:61:166:6094:-542.7,-44.7807,0	1/1:197:0:0:197:7221:-649.865,-59.3029,0	0/0:232:231:8475:0:0:0,-69.5379,-762.127	0/1:160:83:3002:77:2766:-200.991,0,-222.216	1/1:169:0:0:169:6168:-555.148,-50.8741,0	0/1:180:94:3436:85:3076:-222.758,0,-255.214	0/1:301:163:5986:138:5089:-367.484,0,-448.154	1/1:195:2:70:193:7117:-633.854,-52.0537,0	0/1:245:148:5408:95:3457:-237.783,0,-413.27	0/1:235:144:5298:91:3342:-230.22,0,-406.144	0/0:286:286:10605:0:0:0,-86.0946,-954.209	1/1:125:0:0:125:4601:-414.217,-37.6288,0	1/1:108:0:0:108:3996:-359.693,-32.5112,0	1/1:101:0:0:101:3701:-333.264,-30.404,0	0/1:108:16:592:92:3392:-272.959,0,-21.1073	1/1:126:0:0:122:4490:-403.863,-36.7257,0	0/1:258:152:5625:106:3823:-266.559,0,-428.632	1/1:255:0:0:255:9320:-835.688,-76.7627,0	1/1:149:0:0:149:5489:-494.091,-44.8535,0	0/0:398:398:14727:0:0:0,-119.81,-1324.95	0/1:277:157:5741:120:4361:-309.236,0,-433.352	0/1:164:108:3956:56:2053:-132.232,0,-306.82	1/1:68:4:148:64:2368:-196.89,-6.78807,0	1/1:102:0:0:102:3762:-335.419,-30.7051,0	0/1:125:67:2443:58:2122:-153.607,0,-182.48	0/1:134:71:2591:63:2331:-169.699,0,-193.083	0/1:96:57:2085:39:1443:-97.9272,0,-159.009	0/1:128:87:3219:41:1505:-97.2068,0,-251.378	0/0:268:268:9846:0:0:0,-80.676,-885.954	0/1:104:51:1863:53:1949:-144.369,0,-136.632	0/0:381:377:13926:0:0:0,-113.488,-1252.58	0/1:165:112:4120:53:1949:-126.006,0,-314.62	0/0:336:336:12300:0:0:0,-101.146,-1106.68	0/1:195:120:4368:75:2763:-190.193,0,-334.559	0/0:316:316:11610:0:0:0,-95.1255,-1044.62	1/1:128:0:0:128:4724:-425.281,-38.5318,0	0/0:392:392:14383:0:0:0,-118.004,-1287.64	0/0:453:452:16724:1:38:0,-132.569,-1498.34	0/1:344:202:7392:141:5174:-358.701,0,-561.608	0/1:96:54:1989:42:1551:-110.973,0,-150.369	0/0:201:201:7441:0:0:0,-60.507,-669.629	0/1:155:92:3338:63:2298:-160.404,0,-253.946	0/0:102:102:3712:0:0:0,-30.7051,-334.241	0/0:191:191:7122:0:0:0,-57.4967,-640.941	0/0:213:213:7829:0:0:0,-64.1194,-704.532	0/0:151:150:5506:1:37:0,-41.7577,-488.749	0/0:273:273:10112:0:0:0,-82.1812,-909.871	0/1:274:154:5703:120:4426:-315.978,0,-427.41	0/0:164:162:5952:0:0:0,-48.7669,-535.34	0/0:331:331:12270:0:0:0,-99.6409,-1103.96	0/1:195:115:4249:80:2890:-201.607,0,-323.832	0/0:186:186:6857:0:0:0,-55.9916,-617.115	0/1:166:92:3380:72:2654:-189.343,0,-254.641	0/1:180:91:3310:89:3256:-239.041,0,-243.896	0/0:189:189:6981:0:0:0,-56.8947,-628.253	0/1:246:135:4971:110:4008:-284.796,0,-373.48	0/0:232:232:8487:0:0:0,-69.839,-763.718	0/0:268:268:9801:0:0:0,-80.676,-881.909	0/0:347:347:12731:0:0:0,-104.457,-1145.45	0/0:272:272:10042:0:0:0,-81.8802,-900.344	0/1:253:167:6146:86:3146:-207.17,0,-476.997	0/1:256:155:5671:101:3703:-256.373,0,-433.375	0/0:337:336:12462:1:30:0,-98.4475,-1118.23	1/1:197:0:0:197:7203:-648.243,-59.3029,0	0/0:366:365:13468:0:0:0,-109.876,-1211.35	0/0:282:282:10323:0:0:0,-84.8905,-928.86	0/0:313:312:11515:0:0:0,-93.9214,-1035.86	0/0:316:316:11697:0:0:0,-95.1255,-1052.42	0/0:362:362:13349:0:0:0,-108.973,-1197.59	0/0:435:434:15908:1:37:0,-127.25,-1427.5
1	10295607	.	A	G	183774	.	DPB=29986;EPPR=1702.87;GTI=0;MQMR=59.9766;NS=96;NUMALT=1;ODDS=23.4382;PAIREDR=0.965966;PQR=0;PRO=0;QR=871140;RO=23565;RPPR=2908.28;SRF=11071;SRP=189.604;SRR=12494;DP=29986;AB=0.450506;ABP=154.334;AF=0.270833;AO=6393;CIGAR=1X;DPRA=0.807149;EPP=845.589;LEN=1;MEANALT=1.18605;MQM=59.9967;PAIRED=0.967464;PAO=0;PQA=0;QA=232728;RPL=3785;RPP=473.557;RPR=2608;RUN=1;SAF=2982;SAP=65.5224;SAR=3411;TYPE=snp;technology.illumina=1;AN=216;AC=67	GT:DP:RO:QR:AO:QA:GL	0/1:188:101:3737:87:3171:-228.998,0,-279.906	0/0:188:188:6884:0:0:0,-56.5936,-619.57	0/1:138:66:2430:72:2640:-196.287,0,-177.399	1/1:101:0:0:101:3701:-333.264,-30.404,0	1/1:115:0:0:113:4145:-372.787,-34.0164,0	0/0:121:119:4355:2:74:0,-29.3988,-385.065	0/1:190:99:3627:91:3307:-240.629,0,-269.413	1/1:108:0:0:108:3984:-358.72,-32.5112,0	1/1:181:0:0:181:6577:-591.958,-54.4864,0	0/1:169:81:2901:88:3208:-238.046,0,-210.43	1/1:206:0:0:206:7466:-671.924,-62.0122,0	0/1:339:183:6711:156:5652:-406.706,0,-501.959	1/1:121:0:0:121:4438:-399.547,-36.4246,0	0/1:102:66:2393:36:1267:-83.6201,0,-184.908	0/1:212:119:4420:93:3378:-240.385,0,-334.097	1/1:189:0:0:189:6888:-619.912,-56.8947,0	0/1:250:147:5432:103:3668:-255.035,0,-413.675	1/1:238:0:0:238:8679:-781.001,-71.6451,0	0/1:285:142:5280:143:5231:-385.08,0,-389.47	1/1:262:0:0:262:9556:-859.885,-78.8699,0	0/0:311:311:11509:0:0:0,-93.6203,-1035.51	0/1:272:160:5903:112:4133:-290.229,0,-449.424	0/1:400:233:8653:166:5993:-418.93,0,-658.148	0/0:561:544:20320:17:599:0,-114.645,-1773.75	0/0:340:340:12518:0:0:0,-102.35,-1126.28	1/1:245:0:0:245:8976:-807.705,-73.7524,0	0/1:473:271:9948:200:7204:-506.189,0,-752.959	1/1:332:0:0:332:12009:-1080.54,-99.942,0	0/0:417:417:15382:0:0:0,-125.53,-1383.87	1/1:377:1:38:376:13658:-1225.06,-109.691,0	0/0:575:575:21255:0:0:0,-173.092,-1912.09	0/1:153:74:2701:79:2893:-214.519,0,-197.247	1/1:101:0:0:101:3665:-330.018,-30.404,0	0/1:672:369:13623:299:10868:-776.487,0,-1024.24	1/1:361:0:0:360:13068:-1175.59,-108.371,0	0/0:282:280:10397:2:75:0,-77.7701,-928.38	0/0:149:149:5456:0:0:0,-44.8535,-491.105	0/1:225:125:4651:100:3615:-257.789,0,-350.962	0/0:258:258:9538:0:0:0,-77.6657,-854.911	0/1:316:167:6197:149:5469:-397.146,0,-462.618	0/0:264:264:9687:0:0:0,-79.4719,-871.646	0/1:220:128:4731:92:3361:-236.451,0,-359.665	0/1:247:142:5249:105:3798:-267.63,0,-398.122	1/1:257:0:0:257:9375:-843.613,-77.3647,0	1/1:350:0:0:350:12636:-1136.94,-105.361,0	0/0:364:362:13440:0:0:0,-108.973,-1208.81	0/0:363:362:13387:0:0:0,-108.973,-1204.07	0/0:346:346:12820:0:0:0,-104.156,-1153.43	0/0:443:443:16293:0:0:0,-133.356,-1462.44	1/1:118:0:0:118:4294:-386.604,-35.5215,0	1/1:216:2:74:214:7822:-696.916,-57.9966,0	0/1:138:84:3108:54:1986:-137.462,0,-238.384	0/1:131:48:1776:83:3047:-235.003,0,-120.681	0/0:175:175:6427:0:0:0,-52.6802,-578.462	0/1:445:250:9167:195:7144:-508.979,0,-690.923	0/1:572:316:11742:256:9418:-674.655,0,-884.276	0/1:140:76:2788:64:2332:-167.98,0,-208.998	0/0:515:515:19078:0:0:0,-155.03,-1716.29	0/0:540:539:20028:0:0:0,-162.255,-1801.35	0/1:287:148:5486:137:4963:-360.607,0,-407.633	0/1:150:80:2948:70:2554:-184.939,0,-220.379	0/1:171:104:3788:66:2418:-166.434,0,-289.664	0/0:175:173:6341:0:0:0,-52.0782,-570.358	0/0:195:189:6945:6:210:0,-39.4609,-605.815	0/0:146:146:5366:0:0:0,-43.9504,-483.028	0/0:226:226:8206:0:0:0,-68.0328,-738.463	0/0:337:337:12494:0:0:0,-101.447,-1124.11	0/0:205:205:7573:0:0:0,-61.7111,-681.541	0/0:549:548:20109:1:32:0,-162.066,-1805.84	0/1:206:119:4307:87:3207:-226.818,0,-325.762	0/0:477:477:17651:0:0:0,-143.591,-1587.94	0/0:207:207:7563:0:0:0,-62.3132,-680.645	0/0:458:458:16999:0:0:0,-137.872,-1529.3	0/1:150:79:2887:71:2615:-190.427,0,-214.892	0/0:528:528:19538:0:0:0,-158.944,-1754.35	0/0:609:609:22540:0:0:0,-183.327,-2027.67	0/0:534:534:19812:0:0:0,-160.75,-1782.3	0/0:133:133:4835:0:0:0,-40.037,-435.25	0/0:134:134:4960:0:0:0,-40.338,-443.25	0/0:203:203:7411:0:0:0,-61.1091,-666.948	0/0:171:171:6353:0:0:0,-51.4761,-570.838	0/0:235:234:8690:0:0:0,-70.441,-781.598	0/0:280:280:10287:0:0:0,-84.2884,-925.622	0/0:177:177:6586:0:0:0,-53.2823,-589.309	0/0:331:331:12231:0:0:0,-99.6409,-1100.39	0/1:350:184:6872:165:6036:-437.846,0,-513.017	0/0:193:193:7046:0:0:0,-58.0988,-634.113	0/0:405:405:14983:0:0:0,-121.917,-1347.98	0/0:297:297:11006:0:0:0,-89.4059,-990.272	0/0:267:267:9923:0:0:0,-80.375,-892.867	0/1:153:80:2926:73:2636:-191.404,0,-217.489	0/0:321:321:11886:0:0:0,-96.6306,-1069.43	0/0:225:225:8311:0:0:0,-67.7317,-747.884	0/0:331:330:12196:0:0:0,-99.3399,-1097.02	0/0:324:324:12071:0:0:0,-97.5337,-1086.05	0/0:377:377:14030:0:0:0,-113.488,-1262.25	0/0:508:508:18895:0:0:0,-152.923,-1696.33	0/0:423:423:15486:0:0:0,-127.336,-1393.26	0/0:412:412:15259:0:0:0,-124.024,-1371.7	0/1:392:182:6750:206:7514:-559.028,0,-490.296	0/0:429:427:15744:0:0:0,-128.54,-1416.21	0/0:333:333:12328:0:0:0,-100.243,-1109.18	0/0:397:397:14728:0:0:0,-119.509,-1325.04	0/0:523:523:19317:0:0:0,-157.439,-1737.8	0/0:381:381:14147:0:0:0,-114.692,-1272.78	0/0:373:373:13872:0:0:0,-112.284,-1248.05	0/0:410:410:15180:0:0:0,-123.422,-1365.69	0/0:565:563:20869:0:0:0,-169.48,-1873.59
1	10764972	.	T	C	128143	.	DPB=19669;EPPR=467.453;GTI=3;MQMR=59.9678;NS=96;NUMALT=1;ODDS=9.04877;PAIREDR=0.958918;PQR=0;PRO=0;QR=548122;RO=14897;RPPR=18422;SRF=8052;SRP=215.369;SRR=6845;DP=19669;AB=0.35;ABP=1070.07;AF=0.322917;AO=4748;CIGAR=1X;DPRA=0.839664;EPP=35.8586;LEN=1;MEANALT=1.2;MQM=59.9339;PAIRED=0.966512;PAO=0;PQA=0;QA=173695;RPL=525;RPP=6257.29;RPR=4223;RUN=1;SAF=2763;SAP=279.834;SAR=1985;TYPE=snp;technology.illumina=1;AN=216;AC=63	GT:DP:RO:QR:AO:QA:GL	0/0:151:149:5333:2:74:0,-38.4297,-473.038	0/0:172:172:6208:0:0:0,-51.7772,-552.108	0/0:97:97:3481:0:0:0,-29.1999,-313.476	0/0:131:131:4715:0:0:0,-39.4349,-421.503	0/0:116:116:4196:0:0:0,-34.9195,-377.79	0/1:101:55:1987:46:1690:-121.975,0,-148.687	0/0:146:146:5246:0:0:0,-43.9504,-466.656	0/0:99:99:3531:0:0:0,-29.802,-317.973	0/0:133:133:4789:0:0:0,-40.037,-431.13	0/0:139:139:4987:0:0:0,-41.8432,-448.941	0/0:212:212:7652:0:0:0,-63.8184,-688.656	0/0:325:321:11541:0:0:0,-96.6306,-1034.76	0/0:117:117:4330:0:0:0,-35.2205,-389.822	0/0:107:107:3823:0:0:0,-32.2102,-344.239	0/0:171:171:6336:0:0:0,-51.4761,-570.249	0/0:189:189:6941:0:0:0,-56.8947,-621.271	0/0:261:261:9642:0:0:0,-78.5688,-867.6	0/0:249:248:9175:1:22:0,-72.7565,-823.4	0/0:280:280:10275:0:0:0,-84.2884,-924.547	0/0:218:218:8053:0:0:0,-65.6245,-724.681	0/1:213:129:4724:84:3085:-213.727,0,-361.143	0/0:278:278:10243:0:0:0,-83.6863,-921.662	0/1:284:159:5890:124:4570:-325.866,0,-441.176	0/1:340:232:8513:108:3880:-243.68,0,-663.715	0/0:241:240:8818:0:0:0,-72.2472,-793.126	0/1:258:149:5553:109:4012:-283.555,0,-422.15	0/0:339:337:12391:2:74:0,-95.0233,-1104.43	0/0:286:284:10462:2:76:0,-78.8798,-934.14	0/1:236:140:5133:96:3509:-244.941,0,-391.012	0/0:397:396:14666:0:0:0,-119.208,-1319.09	1/1:300:0:0:300:11033:-992.715,-90.309,0	0/0:157:155:5704:1:38:0,-43.4683,-509.681	0/0:68:68:2468:0:0:0,-20.47,-222.355	0/0:614:614:22661:0:0:0,-184.832,-2038.36	0/0:294:293:10836:0:0:0,-88.2018,-974.799	0/0:201:201:7433:0:0:0,-60.507,-668.914	0/1:44:32:1180:12:439:-26.6068,0,-93.2589	0/1:188:96:3555:92:3353:-245.357,0,-263.52	0/0:178:176:6488:2:76:0,-46.3685,-576.706	0/0:238:238:8723:0:0:0,-71.6451,-781.709	1/1:78:0:0:78:2865:-258.056,-23.4803,0	1/1:27:0:0:27:952:-85.986,-8.12781,0	0/0:254:254:9404:0:0:0,-76.4616,-846.137	0/1:233:117:4319:116:4240:-308.173,0,-318.692	0/1:256:189:6969:67:2472:-145.647,0,-550.12	0/0:238:238:8787:0:0:0,-71.6451,-790.695	0/0:337:335:12394:0:0:0,-100.845,-1114.75	0/1:183:165:6086:18:652:-3.91858,0,-492.674	1/1:170:0:0:170:6162:-554.603,-51.1751,0	0/0:102:102:3654:0:0:0,-30.7051,-327.785	0/0:114:114:4158:0:0:0,-34.3174,-374.371	0/1:112:57:2037:52:1912:-139.166,0,-150.405	0/0:159:159:5787:0:0:0,-47.8638,-520.898	0/1:153:94:3394:59:2171:-149.587,0,-259.592	0/1:256:207:7619:49:1803:-85.4774,0,-605.257	0/0:476:475:17550:0:0:0,-142.989,-1578.49	0/0:160:160:5776:0:0:0,-48.1648,-519.91	1/1:157:0:0:157:5719:-514.762,-47.2617,0	0/1:201:171:6326:30:1108:-39.5216,0,-508.844	1/1:39:2:75:37:1287:-108.995,-4.61983,0	0/0:125:125:4541:0:0:0,-37.6287,-408.822	0/0:122:120:4332:2:74:0,-29.6998,-382.997	0/1:94:67:2431:27:999:-61.9302,0,-190.732	0/0:144:144:5220:0:0:0,-43.3483,-469.897	0/0:148:147:5367:1:37:0,-40.8546,-479.421	0/1:91:64:2332:27:963:-59.5855,0,-182.731	0/1:148:127:4749:21:776:-25.6097,0,-382.951	0/1:89:63:2211:26:926:-56.859,0,-172.444	0/1:272:205:7521:67:2496:-142.986,0,-594.958	0/0:146:146:5258:0:0:0,-43.9504,-473.317	0/0:201:186:6872:15:539:0,-11.6658,-569.616	0/1:144:108:3924:36:1320:-75.7496,0,-309.975	0/0:254:232:8542:20:723:0,-10.8384,-703.271	0/0:173:173:6317:0:0:0,-52.0782,-568.57	0/0:244:220:8110:23:803:0,-0.809269,-656.749	1/1:174:0:0:173:6349:-571.084,-52.0782,0	0/1:251:221:8207:30:1124:-25.9098,0,-662.962	1/1:83:2:73:81:2918:-252.419,-18.0542,0	0/1:121:60:2212:61:2233:-164.791,0,-162.902	0/1:188:100:3698:88:3215:-232.948,0,-276.387	0/0:97:97:3573:0:0:0,-29.1999,-321.74	0/1:239:131:4843:108:3948:-283.524,0,-364.018	1/1:200:0:0:197:7224:-649.796,-59.3029,0	0/0:149:149:5537:0:0:0,-44.8535,-498.376	0/0:239:239:8776:0:0:0,-71.9462,-789.716	0/1:293:163:6010:130:4756:-339.94,0,-452.729	0/1:142:70:2567:72:2631:-194.268,0,-188.51	1/1:151:0:0:151:5506:-495.603,-45.4555,0	1/1:169:0:0:168:6170:-552.296,-50.573,0	0/0:146:146:5369:0:0:0,-43.9504,-483.28	0/1:152:85:3144:67:2433:-173.445,0,-237.394	1/1:119:0:0:117:4305:-387.203,-35.2205,0	1/1:201:0:0:201:7317:-658.496,-60.507,0	0/0:247:247:9112:0:0:0,-74.3544,-819.929	0/0:280:280:10353:0:0:0,-84.2884,-931.55	1/1:263:0:0:263:9658:-869.045,-79.1709,0	0/0:268:268:9920:0:0:0,-80.676,-891.335	0/0:256:256:9427:0:0:0,-77.0637,-848.269	1/1:234:0:0:232:8506:-765.052,-69.839,0	0/1:279:144:5299:135:4941:-360.793,0,-392.992	0/0:253:253:9355:0:0:0,-76.1606,-841.777	1/1:130:0:0:130:4781:-430.392,-39.1339,0	0/0:130:130:4776:0:0:0,-39.1339,-429.942	0/0:185:185:6789:0:0:0,-55.6905,-610.995	0/0:264:264:9720:0:0:0,-79.4719,-874.615	1/1:286:0:0:286:10514:-942.718,-86.0946,0	0/0:278:277:10224:0:0:0,-83.3853,-919.626	0/0:356:356:13060:0:0:0,-107.167,-1175.05
1	10989164	.	G	A	383934	.	DPB=26368;EPPR=461.664;GTI=1;MQMR=59.9712;NS=96;NUMALT=1;ODDS=0.515696;PAIREDR=0.967134;PQR=0;PRO=0;QR=513262;RO=13844;RPPR=2134.11;SRF=6620;SRP=60.2328;SRR=7224;DP=26368;AB=0.484872;ABP=21.2754;AF=0.520833;AO=12493;CIGAR=1X;DPRA=1.03887;EPP=433.086;LEN=1;MEANALT=1.16;MQM=59.9666;PAIRED=0.9643;PAO=0;PQA=0;QA=464243;RPL=8304;RPP=2946.26;RPR=4189;RUN=1;SAF=5974;SAP=54.6377;SAR=6519;TYPE=snp;technology.illumina=1;AN=216;AC=111	GT:DP:RO:QR:AO:QA:GL	0/0:169:165:6057:4:148:0,-37.1921,-531.5	1/1:227:0:0:227:8291:-746.128,-68.3338,0	0/1:177:116:4268:57:2097:-136.54,0,-331.817	0/0:258:258:9474:0:0:0,-77.6657,-852.534	1/1:162:0:0:162:5934:-534.119,-48.7669,0	1/1:151:0:0:151:5539:-498.589,-45.4555,0	0/1:239:138:5070:101:3725:-263.477,0,-384.457	1/1:189:2:74:187:6751:-600.585,-49.8688,0	0/0:234:232:8476:2:74:0,-63.4151,-755.742	0/0:239:239:8759:0:0:0,-71.9462,-788.222	0/0:235:235:8611:0:0:0,-70.742,-774.91	0/1:485:251:9191:234:8514:-620.189,0,-680.89	0/0:154:153:5699:0:0:0,-46.0576,-512.601	0/1:250:124:4499:126:4647:-343.076,0,-329.773	0/0:256:255:9517:1:36:0,-73.4654,-852.424	0/0:273:271:10106:0:0:0,-81.5791,-908.932	0/0:348:345:12841:2:75:0,-97.7085,-1148.18	0/1:282:132:4935:148:5524:-412.54,0,-359.561	0/1:303:151:5654:150:5610:-413.955,0,-417.909	0/0:325:325:12064:0:0:0,-97.8347,-1085.42	1/1:301:0:0:297:11081:-996.633,-89.4059,0	0/0:411:403:15012:7:263:0,-99.7717,-1323.19	0/1:365:203:7543:162:6073:-433.731,0,-568.923	0/1:378:195:7257:183:6850:-502.674,0,-539.285	1/1:311:0:0:311:11618:-1045.19,-93.6203,0	0/1:397:198:7387:199:7428:-548.939,0,-545.253	0/0:318:317:11726:0:0:0,-95.4265,-1054.57	0/0:439:438:16315:1:34:0,-128.753,-1464.3	1/1:377:0:0:377:13993:-1258.93,-113.488,0	0/0:434:434:16185:0:0:0,-130.647,-1456.06	0/1:498:234:8733:264:9814:-733.133,0,-635.905	1/1:166:0:0:166:6163:-554.681,-49.971,0	0/0:82:82:3010:0:0:0,-24.6845,-271.074	0/1:498:271:9989:227:8446:-610.1,0,-745.57	0/0:375:371:13813:3:112:0,-102.509,-1232.27	0/0:241:241:8983:0:0:0,-72.5482,-808.318	0/0:89:89:3218:0:0:0,-26.7917,-289.807	0/1:247:125:4624:122:4584:-338.303,0,-341.91	0/1:264:149:5539:115:4275:-305.403,0,-415.712	0/1:295:133:4946:162:5910:-443.122,0,-356.42	0/1:264:142:5292:122:4559:-330.939,0,-396.86	0/1:212:121:4473:91:3347:-237.581,0,-338.867	0/1:310:152:5673:158:5936:-440.935,0,-417.283	0/1:277:143:5322:132:4908:-358.64,0,-395.876	0/0:400:400:14906:0:0:0,-120.412,-1341	0/0:422:417:15502:5:178:0,-110.669,-1378.26	0/0:386:386:14375:0:0:0,-116.198,-1293.27	0/0:352:352:13071:0:0:0,-105.963,-1172.66	1/1:302:0:0:302:11275:-1014.45,-90.9111,0	0/0:220:220:8092:0:0:0,-66.2266,-728.225	0/0:216:216:7908:0:0:0,-65.0225,-711.677	0/1:191:122:4454:69:2517:-169.269,0,-343.499	0/0:217:217:7981:0:0:0,-65.3235,-718.241	0/0:224:224:8228:0:0:0,-67.4307,-740.459	0/0:381:380:14065:1:33:0,-111.393,-1262.11	0/1:504:244:8970:260:9666:-718.021,0,-655.438	0/0:195:195:7215:0:0:0,-58.7008,-649.339	1/1:464:0:0:464:17331:-1559.12,-139.678,0	0/0:382:381:14198:1:32:0,-111.794,-1274.16	0/0:258:257:9432:1:37:0,-73.9679,-845.016	0/0:164:162:5862:2:74:0,-42.343,-520.619	0/0:149:149:5417:0:0:0,-44.8535,-487.617	1/1:151:2:74:149:5441:-482.749,-38.4297,0	0/1:201:129:4689:72:2640:-177.267,0,-361.627	0/0:163:163:5983:0:0:0,-49.0679,-538.526	0/1:186:96:3540:90:3270:-238.505,0,-262.791	0/1:263:127:4694:136:5060:-376.303,0,-343.386	1/1:179:0:0:179:6467:-582.065,-53.8844,0	0/1:455:214:7968:241:8934:-666.933,0,-580.052	0/1:196:88:3184:108:3936:-295.401,0,-227.759	0/1:392:197:7317:195:7289:-537.946,0,-540.465	1/1:199:0:0:199:7231:-650.785,-59.905,0	1/1:361:0:0:361:13506:-1215.11,-108.672,0	0/0:206:206:7526:0:0:0,-62.0122,-677.317	0/0:557:555:20599:0:0:0,-167.072,-1852.7	1/1:615:1:37:614:22882:-2054.57,-181.436,0	0/1:592:306:11380:286:10602:-775.667,0,-842.27	0/0:114:112:4163:2:71:0,-27.5758,-368.057	1/1:158:0:0:158:5859:-527.334,-47.5627,0	1/1:192:0:0:190:7052:-634.268,-57.1957,0	1/1:33:0:0:33:1230:-111.002,-9.93399,0	1/1:214:0:0:214:7954:-714.824,-64.4204,0	1/1:241:0:0:241:8933:-803.823,-72.5482,0	1/1:172:0:0:172:6391:-575.19,-51.7772,0	1/1:271:0:0:271:10073:-906.346,-81.5791,0	1/1:375:0:0:373:13794:-1237.24,-112.284,0	1/1:169:0:0:169:6190:-557.113,-50.8741,0	0/1:303:163:6085:140:5245:-380.892,0,-456.449	1/1:240:0:0:240:8879:-798.77,-72.2472,0	1/1:33:0:0:33:1214:-109.556,-9.93399,0	0/1:240:133:4989:107:3924:-281.057,0,-376.837	1/1:251:0:0:251:9373:-843.383,-75.5585,0	1/1:216:0:0:216:8008:-720.618,-65.0225,0	1/1:293:0:0:293:10893:-980.099,-88.2018,0	1/1:252:1:34:251:9414:-840.451,-72.4606,0	1/1:346:0:0:344:12797:-1150.97,-103.554,0	1/1:57:0:0:57:2130:-191.948,-17.1587,0	1/1:55:0:0:55:2057:-185.379,-16.5567,0	1/1:344:3:111:339:12702:-1132.43,-92.9684,0	0/0:397:395:14686:0:0:0,-118.907,-1320.86	1/1:27:0:0:27:1018:-91.9341,-8.12781,0	1/1:325:0:0:325:12145:-1092.7,-97.8348,0	1/1:113:1:21:112:4158:-370.255,-31.9164,0	1/1:54:0:0:54:2008:-180.974,-16.2556,0	0/1:382:185:6882:197:7296:-541.587,0,-504.352	0/1:443:248:9269:193:7228:-517.368,0,-700.938	1/1:107:0:0:107:3987:-358.965,-32.2102,0	1/1:68:0:0:68:2533:-228.193,-20.47,0
1	11845866	.	G	T	24359.6	.	DPB=13430;EPPR=19.7501;GTI=0;MQMR=59.4386;NS=96;NUMALT=1;ODDS=19.3435;PAIREDR=0.963501;PQR=0;PRO=0;QR=460115;RO=12466;RPPR=1537.47;SRF=4501;SRP=2093.19;SRR=7965;DP=13430;AB=0.514205;ABP=6.09478;AF=0.0729167;AO=921;CIGAR=1X;DPRA=0.955429;EPP=12.3681;LEN=1;MEANALT=1.33333;MQM=60;PAIRED=0.95874;PAO=0;PQA=0;QA=34302;RPL=575;RPP=126.652;RPR=346;RUN=1;SAF=311;SAP=213.794;SAR=610;TYPE=snp;technology.illumina=1;AN=216;AC=18	GT:DP:RO:QR:AO:QA:GL	0/1:83:47:1739:36:1332:-95.194,0,-131.774	0/0:102:102:3690:0:0:0,-30.7051,-332.275	0/1:51:23:827:28:1012:-76.0377,0,-59.3956	0/0:114:112:4072:0:0:0,-33.7154,-366.266	0/0:94:94:3466:0:0:0,-28.2968,-312.127	0/0:61:61:2245:0:0:0,-18.3628,-202.3	0/0:97:97:3541:0:0:0,-29.1999,-318.873	0/0:67:67:2431:0:0:0,-20.169,-219.029	0/0:99:98:3578:1:37:0,-26.1041,-305.176	0/1:83:47:1727:36:1332:-95.194,0,-130.722	0/0:81:81:2937:0:0:0,-24.3834,-264.543	0/1:229:99:3615:127:4639:-349.234,0,-257.126	0/0:64:64:2356:0:0:0,-19.2659,-212.274	0/0:57:57:2087:0:0:0,-17.1587,-188.082	0/0:130:129:4710:0:0:0,-38.8329,-423.634	0/0:101:101:3756:0:0:0,-30.404,-334.864	0/0:100:100:3691:0:0:0,-30.103,-328.932	0/0:148:147:5448:0:0:0,-44.2514,-490.011	0/1:176:63:2344:113:4231:-327.93,0,-158.217	0/0:110:110:4067:0:0:0,-33.1133,-366.168	0/0:133:133:4969:0:0:0,-40.037,-447.292	0/1:163:73:2695:90:3342:-251.886,0,-193.694	0/0:170:167:6228:2:76:0,-44.039,-553.309	0/0:262:262:9755:0:0:0,-78.8699,-877.751	0/0:180:180:6657:0:0:0,-54.1854,-599.124	0/0:159:156:5815:1:38:0,-43.8442,-519.587	0/0:153:152:5597:1:38:0,-42.2603,-499.995	0/0:168:165:6088:0:0:0,-49.6699,-547.586	0/0:188:188:6941:0:0:0,-56.5936,-624.665	0/0:187:186:6892:1:38:0,-52.4953,-616.463	0/0:214:214:7924:0:0:0,-64.4204,-713.076	0/1:76:34:1254:41:1544:-116.285,0,-90.2012	0/0:75:75:2783:0:0:0,-22.5772,-250.682	0/1:256:125:4640:131:4898:-363.84,0,-340.64	0/0:203:202:7424:1:38:0,-57.3118,-663.455	0/1:142:78:2849:64:2404:-173.845,0,-213.872	0/0:70:70:2551:0:0:0,-21.0721,-227.474	0/0:113:113:4157:0:0:0,-34.0164,-374.265	0/1:103:42:1527:61:2296:-175.871,0,-106.703	0/0:151:151:5608:0:0:0,-45.4555,-504.766	0/0:94:94:3444:0:0:0,-28.2968,-310.11	0/0:138:138:5083:0:0:0,-41.5421,-457.551	0/0:132:129:4793:0:0:0,-38.8329,-431.088	0/0:137:137:5020:0:0:0,-41.2411,-451.887	0/0:164:164:6022:0:0:0,-49.3689,-542.013	0/0:102:102:3743:0:0:0,-30.7051,-337.028	0/1:142:71:2619:71:2650:-195.968,0,-193.18	0/0:189:189:7030:0:0:0,-56.8947,-632.662	0/0:183:181:6720:0:0:0,-54.4864,-604.399	0/0:60:56:2060:4:148:0,-4.37983,-171.978	0/0:76:76:2788:0:0:0,-22.8783,-247.809	0/0:61:61:2233:0:0:0,-18.3628,-201.22	0/0:70:70:2554:0:0:0,-21.0721,-230.093	0/1:87:48:1776:39:1443:-103.974,0,-133.926	0/0:232:232:8557:0:0:0,-69.839,-770.011	0/0:247:244:9046:0:0:0,-73.4513,-810.782	0/0:57:54:1986:0:0:0,-16.2556,-178.634	0/0:196:196:7315:0:0:0,-59.0019,-658.294	0/0:193:191:7023:0:0:0,-57.4967,-631.664	0/0:91:91:3315:0:0:0,-27.3937,-298.54	0/1:83:45:1665:38:1406:-101.85,0,-125.146	0/0:103:103:3775:0:0:0,-31.0061,-339.921	0/0:64:64:2344:0:0:0,-19.2659,-211.205	0/1:85:41:1493:43:1567:-115.658,0,-109.001	0/0:73:72:2652:1:37:0,-18.2774,-231.878	0/0:72:72:2664:0:0:0,-21.6742,-239.961	0/0:130:130:4773:0:0:0,-39.1339,-429.669	0/1:71:34:1210:37:1333:-98.8901,0,-87.8235	0/0:238:238:8755:0:0:0,-71.6451,-787.821	0/1:98:31:1147:67:2479:-193.848,0,-74.0383	0/0:164:164:6036:0:0:0,-49.3689,-543.178	0/0:83:83:3047:0:0:0,-24.9855,-274.438	0/0:224:224:8288:0:0:0,-67.4307,-745.817	0/0:98:92:3368:1:37:0,-24.6677,-299.614	0/0:193:190:6962:2:72:0,-51.3278,-618.178	0/0:206:205:7603:0:0:0,-61.7111,-683.82	0/0:186:185:6869:0:0:0,-55.6905,-617.809	0/0:65:65:2408:0:0:0,-19.5669,-216.952	0/0:85:84:3103:0:0:0,-25.2865,-279.083	0/0:105:105:3862:0:0:0,-31.6081,-347.737	0/0:66:66:2454:0:0:0,-19.868,-218.752	0/0:139:139:5134:0:0:0,-41.8432,-462.138	0/0:163:163:5990:0:0:0,-49.0679,-539.133	0/0:90:89:3314:0:0:0,-26.7917,-298.058	0/0:135:133:4846:0:0:0,-40.037,-435.875	0/0:204:204:7526:0:0:0,-61.4101,-677.281	0/0:89:89:3256:0:0:0,-26.7917,-293.219	0/0:171:169:6264:0:0:0,-50.8741,-563.428	0/0:97:97:3619:0:0:0,-29.1999,-325.87	0/0:149:149:5396:0:0:0,-44.8535,-449.351	0/0:119:119:4390:0:0:0,-35.8226,-395.216	0/0:130:130:4789:0:0:0,-39.1339,-431.111	0/0:108:108:3973:0:0:0,-32.5112,-357.716	0/1:134:73:2684:61:2281:-165.191,0,-201.443	0/0:119:119:4427:0:0:0,-35.8226,-398.542	0/0:186:186:6914:0:0:0,-55.9916,-621.911	0/0:267:266:9846:0:0:0,-80.074,-858.145	0/0:138:137:5020:0:0:0,-41.2411,-431.973	0/0:188:185:6854:2:76:0,-49.4509,-609.628	0/0:173:173:6423:0:0:0,-52.0782,-578.068	0/0:153:153:5566:0:0:0,-46.0576,-478.036	0/0:130:130:4796:0:0:0,-39.1339,-431.736	0/0:206:206:7573:0:0:0,-62.0122,-661.061	0/0:184:182:6728:0:0:0,-54.7875,-560.096	0/1:144:95:3545:49:1830:-121.618,0,-275.865	0/0:224:224:8294:0:0:0,-67.4307,-746.35	0/0:157:157:5811:0:0:0,-47.2617,-499.012	0/0:238:237:8719:0:0:0,-71.3441,-759.815
1	12078441	.	A	G	32925.2	.	DPB=18506;EPPR=282.109;GTI=8;MQMR=59.9833;NS=96;NUMALT=1;ODDS=1.62294;PAIREDR=0.96802;PQR=0;PRO=0;QR=628124;RO=17042;RPPR=86.6098;SRF=8949;SRP=96.3747;SRR=8093;DP=18506;AB=0.250815;ABP=1822.18;AF=0.203125;AO=1455;CIGAR=1X;DPRA=0.639455;EPP=151.096;LEN=1;MEANALT=1.05405;MQM=59.9656;PAIRED=0.971821;PAO=0;PQA=0;QA=53084;RPL=772;RPP=14.8318;RPR=683;RUN=1;SAF=758;SAP=8.5636;SAR=697;TYPE=snp;technology.illumina=1;AN=216;AC=44	GT:DP:RO:QR:AO:QA:GL	0/0:177:177:6477:0:0:0,-53.2823,-582.961	0/0:170:170:6218:0:0:0,-51.1751,-559.664	0/0:129:129:4761:0:0:0,-38.8329,-428.609	0/1:109:68:2492:41:1517:-104.007,0,-191.705	0/1:75:46:1690:29:1073:-74.3059,0,-129.802	0/0:90:90:3294:0:0:0,-27.0927,-296.655	0/0:150:150:5538:0:0:0,-45.1545,-498.498	0/1:107:80:2936:27:987:-56.9342,0,-232.244	0/1:128:92:3404:36:1320:-80.5661,0,-267.318	0/0:116:116:4208:0:0:0,-34.9195,-378.869	0/1:119:80:2852:37:1345:-85.7547,0,-221.307	0/0:266:266:9758:0:0:0,-80.074,-878.08	0/1:47:27:1004:20:730:-51.8758,0,-76.5253	0/0:115:115:4164:0:0:0,-34.6184,-374.91	0/1:145:119:4412:26:956:-42.7037,0,-353.551	0/1:125:79:2907:46:1643:-110.511,0,-224.206	0/1:149:110:4074:39:1421:-83.3227,0,-321.942	0/1:157:126:4656:31:1137:-55.3732,0,-371.882	0/0:303:302:11138:1:37:0,-87.5143,-998.456	0/1:149:127:4719:22:812:-28.548,0,-379.951	0/0:220:220:8098:0:0:0,-66.2266,-728.693	0/1:158:122:4541:35:1239:-64.1597,0,-361.153	0/0:306:306:11268:0:0:0,-92.1152,-1013.85	0/1:265:194:7186:71:2555:-150.401,0,-566.924	0/0:241:241:8833:0:0:0,-72.5482,-794.843	0/0:219:219:8018:0:0:0,-65.9256,-721.536	1/1:109:1:28:104:3836:-342.541,-29.1024,0	1/1:87:1:38:86:3194:-283.85,-22.3923,0	0/0:160:160:5880:0:0:0,-48.1648,-529.239	0/1:178:127:4678:51:1879:-115.793,0,-367.543	0/0:395:395:14678:0:0:0,-118.907,-1320.54	0/1:76:52:1948:24:864:-55.193,0,-152.7	0/1:90:70:2555:20:715:-37.5795,0,-203.086	0/1:265:207:7610:58:2051:-105.066,0,-604.965	0/1:273:178:6577:95:3495:-232.54,0,-509.744	1/1:111:0:0:111:4075:-364.46,-33.4143,0	0/0:134:133:4864:0:0:0,-40.037,-434.239	0/0:230:229:8465:1:27:0,-66.5371,-759.034	0/0:223:223:8259:0:0:0,-67.1297,-743.207	0/0:291:290:10711:0:0:0,-87.2987,-963.379	0/0:139:139:5119:0:0:0,-41.8432,-460.788	0/0:156:156:5693:0:0:0,-46.9607,-512.424	0/0:225:225:8262:0:0:0,-67.7317,-743.479	0/1:194:130:4799:64:2322:-150.819,0,-373.608	0/1:232:162:6016:70:2519:-157.096,0,-471.624	1/1:113:0:0:113:4106:-369.68,-34.0164,0	1/1:140:1:27:139:5066:-453.332,-39.4444,0	0/0:270:270:9867:0:0:0,-81.2781,-887.851	0/1:211:167:6153:44:1632:-83.6383,0,-490.278	1/1:21:0:0:21:777:-70.2588,-6.32163,0	0/1:71:55:2011:16:580:-31.1597,0,-159.879	0/1:66:51:1887:15:555:-30.4225,0,-150.232	0/1:69:56:2072:13:469:-21.7759,0,-165.969	0/0:120:120:4392:0:0:0,-36.1236,-395.374	0/0:424:424:15559:0:0:0,-127.637,-1399.8	0/0:455:454:16829:0:0:0,-136.668,-1511.13	1/1:30:1:37:29:1073:-93.1853,-5.33307,0	0/0:259:259:9584:0:0:0,-77.9668,-862.378	0/0:431:431:15903:0:0:0,-129.744,-1430.73	0/0:188:188:6945:0:0:0,-56.5936,-625.018	0/1:19:14:518:5:185:-11.2904,0,-41.2429	0/0:118:118:4330:0:0:0,-35.5215,-389.842	0/1:65:55:2035:10:358:-12.9931,0,-163.845	0/0:106:106:3910:0:0:0,-31.9092,-352.063	0/1:57:51:1851:6:222:-3.17935,0,-149.7	0/1:105:89:3257:16:592:-22.0104,0,-261.719	0/0:228:228:8327:0:0:0,-68.6348,-749.332	0/0:121:121:4441:0:0:0,-36.4246,-399.826	0/0:323:323:11979:0:0:0,-97.2327,-1077.79	0/1:84:57:2097:27:999:-64.9405,0,-163.702	0/0:230:230:8498:0:0:0,-69.2369,-764.709	0/0:172:172:6328:0:0:0,-51.7772,-569.557	0/0:366:366:13507:0:0:0,-110.177,-1215.23	0/1:123:101:3725:22:814:-36.5601,0,-298.396	0/0:376:376:13887:0:0:0,-113.187,-1249.41	0/0:361:361:13316:0:0:0,-108.672,-1198.05	0/0:209:209:7674:0:0:0,-62.9153,-690.598	0/0:113:113:4179:0:0:0,-34.0164,-376.241	0/0:172:172:6334:0:0:0,-51.7772,-570.071	0/0:264:264:9694:0:0:0,-79.4719,-872.287	0/0:23:23:829:0:0:0,-6.92369,-74.9274	0/0:213:211:7839:2:76:0,-56.9046,-698.215	0/0:305:305:11177:0:0:0,-91.8141,-1005.68	0/0:187:187:6855:0:0:0,-56.2926,-616.941	0/0:307:306:11224:1:35:0,-88.9176,-1006.4	0/0:337:337:12437:0:0:0,-101.447,-1118.99	0/0:154:154:5617:0:0:0,-46.3586,-505.587	0/0:180:180:6601:0:0:0,-54.1854,-594.097	0/0:260:259:9655:1:38:0,-74.4705,-864.964	0/0:50:50:1847:0:0:0,-15.0515,-166.493	0/0:232:232:8512:0:0:0,-69.839,-765.976	0/0:285:285:10537:0:0:0,-85.7935,-948.098	0/0:240:240:8810:0:0:0,-72.2472,-792.771	0/0:267:267:9864:0:0:0,-80.375,-887.577	0/0:344:344:12715:0:0:0,-103.554,-1143.99	0/0:320:320:11757:0:0:0,-96.3296,-1057.84	0/0:64:64:2394:0:0:0,-19.2659,-215.692	0/0:65:65:2382:0:0:0,-19.5669,-214.614	0/0:350:350:12926:0:0:0,-105.36,-1162.97	0/0:393:392:14460:0:0:0,-118.004,-1300.57	0/0:77:77:2851:0:0:0,-23.1793,-256.799	0/0:304:304:11209:0:0:0,-91.5131,-1008.54	0/0:56:56:2042:0:0:0,-16.8577,-184.035	0/0:65:65:2438:0:0:0,-19.5669,-219.65	0/0:268:268:9927:0:0:0,-80.676,-889.813	0/0:389:389:14340:0:0:0,-117.101,-1290.15	0/0:67:67:2453:0:0:0,-20.169,-220.999	0/0:57:57:2075:0:0:0,-17.1587,-183.577
1	12599265	.	T	C	319263	.	DPB=28965;EPPR=284.667;GTI=1;MQMR=59.9695;NS=96;NUMALT=1;ODDS=16.2309;PAIREDR=0.967217;PQR=0;PRO=0;QR=649805;RO=17509;RPPR=660.791;SRF=8382;SRP=71.8447;SRR=9127;DP=28965;AB=0.478634;ABP=41.7967;AF=0.411458;AO=10595;CIGAR=1X;DPRA=0.92144;EPP=230.264;LEN=1;MEANALT=1.11475;MQM=59.9462;PAIRED=0.964795;PAO=0;PQA=0;QA=391378;RPL=4141;RPP=1099.5;RPR=6454;RUN=1;SAF=5370;SAP=7.31943;SAR=5225;TYPE=snp;technology.illumina=1;AN=216;AC=94	GT:DP:RO:QR:AO:QA:GL	0/1:176:98:3602:78:2850:-203.737,0,-271.378	0/0:258:258:9438:0:0:0,-77.6657,-849.298	1/1:118:2:74:116:4244:-375.08,-28.4957,0	0/1:194:104:3812:90:3306:-239.335,0,-284.849	1/1:190:0:0:190:6934:-624.068,-57.1957,0	0/0:175:174:6330:1:37:0,-48.9824,-566.042	0/0:234:234:8562:0:0:0,-70.441,-769.316	1/1:208:0:0:208:7648:-688.288,-62.6142,0	1/1:221:0:0:221:8057:-725.081,-66.5276,0	0/1:208:106:3910:102:3726:-272.899,0,-289.449	1/1:243:0:0:243:8823:-793.984,-73.1503,0	1/1:493:0:0:493:17917:-1611.98,-148.408,0	1/1:201:1:38:200:7409:-662.953,-56.7098,0	0/1:154:72:2617:82:2955:-219.799,0,-189.394	0/1:289:144:5386:145:5385:-397.709,0,-397.794	1/1:257:4:152:253:9314:-824.049,-63.3148,0	1/1:270:1:37:269:9994:-892.314,-77.5803,0	1/1:258:0:0:258:9581:-862.104,-77.6657,0	0/0:395:395:14676:0:0:0,-118.907,-1320.35	0/1:360:155:5772:204:7598:-575.294,0,-411.064	0/0:383:383:14136:0:0:0,-115.294,-1271.77	1/1:343:0:0:343:12703:-1142.9,-103.253,0	0/1:377:206:7680:171:6373:-460.078,0,-577.611	0/1:481:279:10385:202:7514:-531.396,0,-789.618	1/1:308:0:0:308:11402:-1025.89,-92.7172,0	1/1:406:0:0:406:15036:-1345.98,-122.218,0	1/1:288:3:113:285:10612:-944.287,-76.1571,0	0/1:516:274:10215:240:8912:-646.811,0,-764.006	0/1:416:197:7312:219:8116:-605.117,0,-532.799	0/1:454:225:8334:229:8442:-623.005,0,-613.281	0/0:591:591:22055:0:0:0,-177.909,-1979.89	1/1:177:0:0:175:6434:-576.26,-52.6803,0	0/0:102:102:3784:0:0:0,-30.7051,-340.715	1/1:562:1:38:561:20512:-1841.52,-165.382,0	1/1:57:1:38:56:2036:-179.692,-13.3614,0	0/1:303:158:5889:145:5371:-392.238,0,-438.823	0/1:135:60:2246:75:2775:-209.321,0,-161.742	1/1:263:2:76:261:9699:-862.084,-71.9561,0	1/1:244:1:36:243:8991:-805.449,-69.853,0	1/1:267:2:64:265:9779:-873.84,-74.2969,0	0/0:246:244:9035:0:0:0,-73.4513,-812.619	0/0:249:249:9228:0:0:0,-74.9565,-826.94	0/1:301:166:6214:135:5019:-361.177,0,-468.654	1/1:313:0:0:313:11568:-1040.83,-94.2224,0	0/1:405:226:8433:178:6594:-471.418,0,-636.847	1/1:400:0:0:400:14904:-1340.64,-120.412,0	0/1:347:161:5976:186:6791:-506.713,0,-433.405	0/1:325:155:5711:170:6256:-464.12,0,-416.202	0/0:245:245:9119:0:0:0,-73.7523,-820.548	1/1:180:0:0:180:6564:-590.787,-54.1854,0	1/1:190:0:0:190:6970:-625.123,-57.1957,0	1/1:168:0:0:168:6156:-554.087,-50.573,0	1/1:205:0:0:205:7501:-675.068,-61.7112,0	1/1:155:0:0:155:5651:-508.664,-46.6597,0	0/0:2:2:76:0:0:0,-0.60206,-7.21481	0/1:531:281:10511:250:9277:-674.914,0,-785.895	1/1:214:0:0:214:7846:-706.099,-64.4204,0	0/0:495:495:18602:0:0:0,-149.01,-1673.42	0/1:9:4:152:5:189:-14.6667,0,-11.3406	0/0:256:254:9447:2:76:0,-69.8489,-842.838	0/1:169:78:2862:91:3343:-250.189,0,-206.924	0/1:208:106:3862:102:3738:-273.978,0,-285.132	0/1:156:88:3208:68:2492:-177.556,0,-241.959	1/1:196:0:0:196:7204:-648.352,-59.0019,0	0/1:177:112:4084:65:2393:-162.33,0,-314.432	0/1:234:124:4540:110:4010:-290.618,0,-338.29	0/0:290:290:10787:0:0:0,-87.2987,-970.577	0/0:151:151:5515:0:0:0,-45.4555,-496.431	0/0:613:613:22666:0:0:0,-184.531,-2039.01	0/1:207:121:4393:86:3182:-224.269,0,-333.196	0/0:319:315:11733:0:0:0,-94.8244,-1051.74	0/0:270:269:9809:1:37:0,-77.5803,-878.973	0/1:506:273:10197:233:8615:-619.483,0,-765.18	0/1:226:100:3664:126:4614:-347.354,0,-258.572	0/0:542:542:20164:0:0:0,-163.158,-1813.96	0/0:256:254:9442:2:76:0,-69.8489,-842.379	0/1:589:301:11255:288:10694:-784.9,0,-835.342	0/1:131:62:2310:69:2537:-189.119,0,-168.702	0/0:216:216:8041:0:0:0,-65.0225,-723.588	0/0:220:220:8123:0:0:0,-66.2266,-730.126	1/1:109:0:0:0:0:0,0,0	0/1:258:142:5278:116:4301:-309.55,0,-397.422	0/0:369:368:13592:1:23:0,-108.78,-1220.57	0/0:215:215:7973:0:0:0,-64.7214,-714.686	0/0:362:361:13311:1:36:0,-105.375,-1194	0/1:459:245:9102:211:7852:-568.954,0,-681.376	0/0:243:243:8944:0:0:0,-73.1503,-804.822	0/1:359:198:7349:161:5977:-429.885,0,-546.533	0/0:247:247:9124:0:0:0,-74.3544,-821.002	0/0:220:135:5030:0:0:0,-40.639,-452.411	0/0:230:228:8443:0:0:0,-68.6348,-759.379	0/0:325:324:12032:1:37:0,-94.1369,-1078.86	0/0:258:256:9506:0:0:0,-77.0637,-854.983	0/0:350:348:12911:0:0:0,-104.758,-1161.23	0/0:308:306:11398:1:36:0,-89.1877,-1021.92	0/0:319:317:11737:0:0:0,-95.4265,-1055.64	0/0:402:402:14865:0:0:0,-121.014,-1337.36	0/0:457:457:17036:0:0:0,-137.571,-1532.52	0/0:228:228:8488:0:0:0,-68.6348,-763.795	0/1:358:201:7519:157:5799:-414.184,0,-568.867	0/0:385:385:14245:0:0:0,-115.897,-1281.6	0/1:342:179:6628:163:6077:-443.989,0,-493.553	0/0:304:2:75:0:0:0,-0.60206,-6.74562	0/0:385:232:8676:0:0:0,-69.839,-780.325	0/0:404:404:15051:0:0:0,-121.616,-1354.08	0/0:458:456:16881:0:0:0,-137.27,-1518.29	0/0:388:387:14395:0:0:0,-116.499,-1294.85	0/0:454:269:9978:0:0:0,-80.9771,-897.445
1	12902281	.	G	T	1756.17	.	DPB=5741;EPPR=554.683;GTI=6;MQMR=59.9352;NS=96;NUMALT=1;ODDS=0.761106;PAIREDR=0.969501;PQR=0;PRO=0;QR=206835;RO=5574;RPPR=938.956;SRF=3030;SRP=95.0256;SRR=2544;DP=5741;AB=0.17849;ABP=395.371;AF=0.0989583;AO=153;CIGAR=1X;DPRA=0.665398;EPP=34.3618;LEN=1;MEANALT=1.07407;MQM=60;PAIRED=0.954248;PAO=0;PQA=0;QA=5728;RPL=46;RPP=55.8211;RPR=107;RUN=1;SAF=87;SAP=9.26925;SAR=66;TYPE=snp;technology.illumina=1;AN=216;AC=24	GT:DP:RO:QR:AO:QA:GL	0/0:49:49:1789:0:0:0,-14.7505,-161.283	1/1:9:0:0:9:333:-30.3222,-2.70927,0	0/0:34:34:1210:0:0:0,-10.235,-109.197	0/0:36:36:1296:0:0:0,-10.8371,-116.935	0/1:18:16:592:2:74:-1.60734,0,-48.2	0/1:8:2:74:6:222:-17.9298,0,-4.61764	0/0:21:20:740:1:37:0,-2.6238,-63.2329	0/1:13:11:407:2:74:-3.11249,0,-33.0649	0/0:42:42:1518:0:0:0,-12.6433,-136.905	0/0:57:57:2085:0:0:0,-17.1587,-187.891	0/0:44:44:1592:0:0:0,-13.2453,-143.561	0/0:116:112:4036:0:0:0,-33.7154,-363.028	0/0:57:53:1964:0:0:0,-15.9546,-176.635	0/0:28:28:1028:0:0:0,-8.42884,-92.829	0/0:81:81:3043:0:0:0,-24.3834,-274.062	0/0:47:47:1745:0:0:0,-14.1484,-157.319	0/0:85:85:3174:0:0:0,-25.5875,-285.688	0/0:78:78:2890:0:0:0,-23.4803,-260.304	0/0:48:44:1660:4:151:0,-0.491526,-135.713	0/0:73:73:2731:0:0:0,-21.9752,-245.994	0/0:109:109:4071:0:0:0,-32.8123,-366.52	0/0:103:102:3802:0:0:0,-30.7051,-338.534	0/0:102:102:3829:0:0:0,-30.7051,-344.755	0/0:101:99:3644:2:76:0,-23.1892,-320.906	0/0:55:55:2046:0:0:0,-16.5566,-184.393	0/0:144:140:5222:2:76:0,-35.9112,-462.83	0/0:122:122:4446:0:0:0,-36.7257,-400.25	0/0:118:118:4384:0:0:0,-35.5215,-394.673	0/0:104:104:3856:0:0:0,-31.3071,-347.188	0/0:119:114:4222:3:114:0,-24.9649,-369.472	0/0:104:104:3876:0:0:0,-31.3071,-348.983	0/0:22:22:826:0:0:0,-6.62266,-74.6655	0/0:21:21:777:0:0:0,-6.32163,-70.2555	0/0:185:185:6872:0:0:0,-55.6905,-618.449	0/0:79:79:2976:0:0:0,-23.7814,-268.033	0/0:42:39:1429:3:112:0,-2.19653,-118.447	0/0:31:31:1167:0:0:0,-9.33193,-105.335	0/0:67:67:2507:0:0:0,-20.169,-225.853	0/0:67:67:2458:0:0:0,-20.169,-221.447	0/0:76:76:2833:0:0:0,-22.8783,-255.176	0/0:92:92:3425:0:0:0,-27.6948,-308.416	0/0:16:15:560:1:38:0,-1.01921,-46.9432	0/0:74:74:2773:0:0:0,-22.2762,-249.778	0/0:62:62:2304:0:0:0,-18.6639,-207.6	0/0:85:85:3165:0:0:0,-25.5875,-285.036	0/0:99:99:3704:0:0:0,-29.802,-333.515	0/1:31:21:788:10:378:-25.0422,0,-61.9158	0/0:88:88:3265:0:0:0,-26.4906,-294.027	0/1:66:58:2154:8:302:-7.67061,0,-174.235	0/0:43:43:1579:0:0:0,-12.9443,-142.395	0/0:41:41:1493:0:0:0,-12.3422,-134.657	0/0:48:48:1704:0:0:0,-14.4494,-153.632	0/0:63:63:2247:0:0:0,-18.9649,-202.476	0/0:45:45:1641:0:0:0,-13.5463,-147.97	0/0:92:92:3415:0:0:0,-27.6948,-307.454	0/0:107:107:3991:0:0:0,-32.2102,-359.325	0/0:52:52:1912:0:0:0,-15.6536,-172.348	0/0:116:116:4345:0:0:0,-34.9195,-387.831	0/0:155:155:5771:0:0:0,-46.6596,-519.423	0/0:30:30:1122:0:0:0,-9.0309,-101.288	0/0:34:34:1258:0:0:0,-10.235,-113.523	0/0:14:13:481:1:37:0,-0.516591,-39.9366	0/0:34:34:1258:0:0:0,-10.235,-113.523	0/0:50:50:1838:0:0:0,-15.0515,-165.692	0/0:28:27:975:1:37:0,-4.73101,-84.364	0/0:23:23:815:0:0:0,-6.92369,-73.6647	0/0:94:93:3466:0:0:0,-27.9958,-311.73	0/0:17:17:629:0:0:0,-5.11751,-56.9466	0/1:56:48:1801:8:303:-10.7716,0,-145.499	0/0:70:70:2518:0:0:0,-21.0721,-226.854	0/0:48:44:1651:4:141:0,-1.41533,-135.829	0/0:90:90:3234:0:0:0,-27.0927,-291.258	0/0:120:119:4424:0:0:0,-35.8226,-397.035	0/0:27:25:901:2:74:0,-1.10193,-74.3791	0/0:69:65:2435:4:151:0,-6.81316,-205.42	0/1:53:46:1731:7:264:-8.1661,0,-136.681	0/0:119:119:4435:0:0:0,-35.8226,-399.259	0/0:22:22:817:0:0:0,-6.62266,-73.8543	1/1:2:0:0:2:75:-7.12034,-0.60206,0	0/0:31:29:1060:0:0:0,-8.72987,-95.3358	0/0:12:12:455:0:0:0,-3.61236,-41.2999	0/0:54:54:2007:0:0:0,-16.2556,-180.883	1/1:2:0:0:2:74:-7.02577,-0.60206,0	0/1:19:13:473:6:225:-14.8918,0,-37.1883	0/1:52:43:1587:9:335:-14.8495,0,-127.452	0/1:57:48:1801:9:339:-13.7071,0,-145.199	0/0:40:40:1507:0:0:0,-12.0412,-135.917	0/0:100:100:3745:0:0:0,-30.103,-337.199	1/1:9:0:0:9:340:-30.9563,-2.70927,0	0/0:15:15:541:0:0:0,-4.51545,-49.0206	0/0:38:38:1412:0:0:0,-11.4391,-127.37	0/0:26:24:899:2:75:0,-0.706436,-74.1092	0/0:22:21:785:1:36:0,-3.02438,-67.3781	0/0:52:52:1934:0:0:0,-15.6536,-174.317	0/1:32:25:943:7:264:-14.4876,0,-75.5558	1/1:17:0:0:17:639:-57.8473,-5.11751,0	0/0:24:24:888:0:0:0,-7.22472,-80.2388	0/0:22:22:801:0:0:0,-6.62266,-72.4106	1/1:15:0:0:15:558:-50.5601,-4.51545,0	0/0:91:91:3388:0:0:0,-27.3937,-303.378	0/0:29:29:1068:0:0:0,-8.72987,-93.763	0/0:65:64:2395:0:0:0,-19.2659,-215.4	0/0:32:32:1142:0:0:0,-9.63296,-103.077	0/0:22:22:824:0:0:0,-6.62266,-74.4856	0/0:90:90:3365:0:0:0,-27.0927,-303.022	0/1:71:57:2116:14:514:-25.2241,0,-169.314	0/0:19:19:707:0:0:0,-5.71957,-63.9615	0/0:40:40:1489:0:0:0,-12.0412,-134.297
1	13302375	.	C	T	58120.3	.	DPB=17936;EPPR=1672.2;GTI=5;MQMR=60;NS=96;NUMALT=1;ODDS=7.04095;PAIREDR=0.968125;PQR=0;PRO=0;QR=571412;RO=15592;RPPR=3459.7;SRF=9014;SRP=829.442;SRR=6578;DP=17936;AB=0.329727;ABP=1120.37;AF=0.244792;AO=2333;CIGAR=1X;DPRA=0.799543;EPP=699.431;LEN=1;MEANALT=1.13462;MQM=60.0043;PAIRED=0.968281;PAO=0;PQA=0;QA=85219;RPL=863;RPP=345.949;RPR=1470;RUN=1;SAF=1279;SAP=50.1302;SAR=1054;TYPE=snp;technology.illumina=1;AN=216;AC=59	GT:DP:RO:QR:AO:QA:GL	1/1:116:0:0:116:4232:-381.027,-34.9195,0	0/0:185:184:6664:1:37:0,-51.9927,-596.087	0/1:69:50:1814:19:691:-41.7471,0,-142.759	0/1:114:66:2418:48:1764:-124.718,0,-183.543	0/1:92:58:2098:34:1234:-83.6652,0,-161.381	0/0:87:87:3195:0:0:0,-26.1896,-287.751	0/0:144:144:5256:0:0:0,-43.3483,-473.046	0/1:104:75:2727:29:1049:-63.4114,0,-214.347	0/1:96:59:2171:37:1369:-94.6086,0,-166.749	1/1:68:0:0:68:2492:-224.517,-20.47,0	0/1:132:83:3035:49:1789:-121.547,0,-233.623	1/1:157:0:0:157:5725:-515.321,-47.2617,0	0/1:44:28:1029:16:564:-37.8376,0,-79.6752	0/1:61:40:1428:21:771:-51.3535,0,-110.446	1/1:114:1:36:113:4100:-365.546,-30.7191,0	1/1:80:0:0:80:2896:-260.849,-24.0824,0	0/1:171:133:4884:38:1368:-71.9333,0,-388.183	0/0:218:218:7993:0:0:0,-65.6245,-719.306	0/0:323:321:11771:2:76:0,-90.0179,-1051.89	0/1:200:136:5007:62:2253:-143.033,0,-390.737	0/0:272:270:9935:2:76:0,-74.6653,-886.746	0/0:177:177:6519:0:0:0,-53.2823,-586.713	0/1:190:121:4389:69:2528:-170.553,0,-337.939	0/0:303:303:11130:0:0:0,-91.2121,-999.291	0/1:244:173:6347:71:2620:-162.573,0,-497.786	0/1:157:110:4071:47:1742:-109.787,0,-319.266	0/1:113:56:2026:57:2058:-151.454,0,-148.581	1/1:144:0:0:144:5291:-476.266,-43.3483,0	0/1:230:177:6530:53:1886:-100.767,0,-518.471	1/1:153:0:0:153:5555:-500.017,-46.0576,0	0/1:266:180:6595:86:3193:-207.485,0,-513.473	0/1:81:61:2231:20:717:-40.4661,0,-176.649	1/1:49:0:0:49:1759:-158.579,-14.7505,0	1/1:224:0:0:224:8113:-730.105,-67.4307,0	0/0:291:291:10705:0:0:0,-87.5997,-963.218	0/1:184:121:4421:62:2287:-150.736,0,-342.679	0/0:34:34:1230:0:0:0,-10.235,-110.996	0/0:207:205:7468:2:75:0,-55.1929,-664.966	0/1:153:85:3120:67:2454:-174.965,0,-234.871	0/1:208:142:5184:66:2414:-154.878,0,-404.025	0/1:50:27:995:23:823:-59.3364,0,-74.8086	0/0:177:175:6376:1:37:0,-49.5733,-570.239	0/0:223:221:8142:2:74:0,-60.1038,-725.667	0/1:165:97:3588:68:2499:-175.471,0,-273.412	0/1:161:91:3376:70:2588:-184.677,0,-255.553	0/0:252:252:9292:0:0:0,-75.8596,-836.129	0/1:211:130:4748:81:2950:-202.185,0,-363.912	0/0:145:145:5232:0:0:0,-43.6493,-470.963	0/1:165:121:4492:44:1633:-97.5793,0,-354.721	1/1:31:0:0:31:1147:-103.539,-9.33193,0	0/0:92:92:3392:0:0:0,-27.6948,-305.471	0/1:62:45:1653:17:629:-38.2827,0,-130.387	0/1:42:22:814:20:740:-54.2874,0,-60.9435	0/1:102:58:2110:44:1628:-116.099,0,-159.451	0/0:234:234:8512:0:0:0,-70.441,-765.99	0/0:369:369:13562:0:0:0,-111.08,-1220.19	0/1:48:34:1246:14:518:-32.513,0,-97.9922	0/1:224:160:5914:64:2356:-144.842,0,-464.867	0/0:188:188:6914:0:0:0,-56.5936,-622.248	0/0:97:97:3564:0:0:0,-29.1999,-320.93	1/1:24:1:37:23:839:-72.1336,-3.52689,0	0/0:94:94:3454:0:0:0,-28.2968,-311.047	0/1:76:64:2344:12:432:-16.3399,0,-188.326	1/1:29:0:0:29:1013:-91.4716,-8.72987,0	0/0:85:85:3133:0:0:0,-25.5875,-282.174	0/0:131:131:4787:0:0:0,-39.4349,-430.948	0/0:113:113:4197:0:0:0,-34.0164,-377.86	0/0:86:86:3182:0:0:0,-25.8886,-286.582	0/0:351:351:12906:0:0:0,-105.662,-1161.19	0/1:110:79:2875:31:1123:-68.2619,0,-225.853	0/0:269:269:9879:0:0:0,-80.9771,-888.928	0/0:119:119:4403:0:0:0,-35.8226,-396.407	0/0:295:295:10810:0:0:0,-88.8038,-972.669	0/0:101:101:3701:0:0:0,-30.404,-333.264	0/0:210:210:7647:0:0:0,-63.2163,-688.188	0/0:344:342:12503:2:75:0,-96.434,-1117.83	0/1:206:145:5382:61:2259:-141.541,0,-422.429	0/0:79:79:2818:0:0:0,-23.7814,-253.801	0/0:138:137:5017:1:37:0,-37.8443,-447.925	0/0:197:196:7102:1:37:0,-55.6051,-635.47	0/0:99:99:3600:0:0:0,-29.802,-324.168	0/0:163:159:5837:4:131:0,-36.9547,-513.264	0/0:256:253:9224:1:37:0,-73.1302,-826.34	0/0:159:159:5815:0:0:0,-47.8638,-523.393	0/0:293:293:10771:0:0:0,-88.2018,-969.165	0/0:278:278:10223:0:0:0,-83.6863,-919.867	0/0:158:158:5798:0:0:0,-47.5627,-521.869	0/0:164:163:5952:1:36:0,-45.7706,-532.121	0/0:177:177:6466:0:0:0,-53.2823,-581.948	0/0:240:240:8826:0:0:0,-72.2472,-794.222	0/0:207:206:7463:1:36:0,-58.7149,-668.039	0/0:239:239:8701:0:0:0,-71.9462,-782.988	0/0:193:193:7020:0:0:0,-58.0988,-631.785	0/0:227:227:8269:0:0:0,-68.3338,-744.131	0/0:235:235:8636:0:0:0,-70.742,-777.129	0/0:253:253:9194:0:0:0,-76.1606,-827.323	0/0:353:353:12930:0:0:0,-106.264,-1163.35	0/0:326:326:11923:0:0:0,-98.1358,-1072.78	0/0:327:327:12079:0:0:0,-98.4368,-1086.8	0/1:253:161:5895:92:3391:-229.207,0,-454.432	0/0:275:275:9974:0:0:0,-82.7832,-897.494	0/0:274:274:10059:0:0:0,-82.4822,-905.118	0/0:308:308:11313:0:0:0,-92.7172,-1017.91	0/0:338:336:12318:2:76:0,-94.5333,-1101.09	0/0:216:216:7933:0:0:0,-65.0225,-713.892	0/1:260:171:6267:87:3204:-210.512,0,-486.006	0/0:259:259:9565:0:0:0,-77.9668,-860.673	0/0:420:416:15213:2:75:0,-119.04,-1361.63
1	13719414	.	T	C	301790	.	DPB=33062;EPPR=1940.28;GTI=0;MQMR=59.9135;NS=96;NUMALT=1;ODDS=71.07;PAIREDR=0.965884;PQR=0;PRO=0;QR=853397;RO=22951;RPPR=339.193;SRF=11331;SRP=10.9125;SRR=11620;DP=33062;AB=0.49902;ABP=3.09967;AF=0.322917;AO=10051;CIGAR=1X;DPRA=0.907275;EPP=597.628;LEN=1;MEANALT=1.40351;MQM=59.92;PAIRED=0.964979;PAO=0;PQA=0;QA=374897;RPL=4462;RPP=277.416;RPR=5589;RUN=1;SAF=4827;SAP=37.061;SAR=5224;TYPE=snp;technology.illumina=1;AN=216;AC=70	GT:DP:RO:QR:AO:QA:GL	0/1:250:115:4231:135:4947:-370.082,0,-305.679	0/0:281:277:10129:0:0:0,-83.3853,-911.083	0/1:234:121:4441:113:4145:-302.76,0,-329.385	0/0:289:289:10537:0:0:0,-86.9977,-948.154	0/1:292:135:4971:157:5713:-426.341,0,-359.597	0/0:193:193:7057:0:0:0,-58.0988,-635.131	0/0:254:254:9302:0:0:0,-76.4616,-837.064	0/1:249:147:5355:101:3713:-259.319,0,-407.015	0/1:374:187:6883:187:6847:-503.656,0,-500.233	0/1:298:120:4368:178:6478:-493.346,0,-303.553	0/1:362:160:5896:200:7376:-555.081,0,-421.959	0/1:745:409:15037:336:12300:-882.462,0,-1128.65	0/1:189:87:3232:101:3780:-283.391,0,-234.105	0/0:229:226:8356:0:0:0,-68.0328,-751.318	1/1:226:0:0:226:8470:-762.165,-68.0328,0	0/0:292:288:10740:0:0:0,-86.6966,-965.951	0/0:295:295:10966:0:0:0,-88.8038,-986.661	0/1:270:142:5327:128:4763:-347.483,0,-398.2	0/0:311:311:11526:0:0:0,-93.6203,-1037.04	0/0:334:334:12505:0:0:0,-100.544,-1120.83	0/1:338:181:6759:157:5848:-424.594,0,-506.528	1/1:358:1:37:357:13333:-1195.84,-104.071,0	0/1:477:264:9919:212:7908:-568.067,0,-748.931	0/0:434:434:16141:0:0:0,-130.647,-1445.27	0/0:400:397:14772:0:0:0,-119.509,-1322.68	0/0:633:630:23712:0:0:0,-189.649,-2132.65	1/1:468:3:112:463:17293:-1545.26,-130.21,0	0/1:444:243:9043:200:7523:-543.247,0,-679.969	0/0:375:375:13948:0:0:0,-112.886,-1250.44	0/0:484:483:17988:0:0:0,-145.397,-1617.84	0/0:612:612:22885:0:0:0,-184.23,-2058.66	0/0:225:225:8406:0:0:0,-67.7317,-756.411	0/1:73:43:1606:29:1093:-76.6261,0,-122.763	0/0:578:578:21418:0:0:0,-173.995,-1926.74	0/1:335:177:6575:156:5831:-417.358,0,-491.127	0/0:254:254:9463:0:0:0,-76.4616,-851.48	0/1:124:62:2303:62:2304:-170.269,0,-170.181	0/1:240:118:4383:122:4564:-338.614,0,-322.335	0/0:283:283:10516:0:0:0,-85.1915,-946.192	0/1:310:149:5545:161:6040:-450.297,0,-405.773	0/0:261:260:9673:0:0:0,-78.2678,-869.842	0/0:249:248:9229:0:0:0,-74.6554,-823.222	0/1:275:140:5211:135:5041:-364.408,0,-386.266	0/1:245:121:4505:123:4567:-337.379,0,-328.366	0/0:433:433:16122:0:0:0,-130.346,-1450.4	0/0:383:383:14297:0:0:0,-115.294,-1286.25	0/0:368:367:13676:0:0:0,-110.478,-1230.16	0/1:383:198:7399:184:6913:-506.92,0,-547.937	0/1:338:180:6754:158:5914:-430.529,0,-506.081	0/1:338:164:5996:174:6378:-472.307,0,-437.948	0/1:353:167:6119:184:6772:-503.463,0,-444.728	0/1:258:113:4121:143:5243:-394.531,0,-290.278	0/1:315:100:3664:215:7919:-617.839,0,-235.112	0/1:335:161:5885:174:6378:-473.211,0,-428.867	0/0:352:351:13118:0:0:0,-105.662,-1179.84	0/1:515:265:9838:249:9352:-686.39,0,-730.114	0/1:354:178:6466:174:6426:-472.039,0,-475.641	0/0:581:581:21680:0:0:0,-174.898,-1950.28	0/1:523:309:11480:213:7970:-558.41,0,-875.387	0/0:278:278:10356:0:0:0,-83.6863,-928.385	0/1:242:110:3998:130:4762:-356.083,0,-287.362	0/0:273:273:10053:0:0:0,-82.1812,-904.612	0/0:208:205:7477:3:111:0,-52.2603,-662.557	0/1:335:143:5267:190:6982:-527.599,0,-373.404	0/0:262:262:9586:0:0:0,-78.8699,-862.566	0/0:332:331:12187:0:0:0,-99.6409,-1096.19	0/0:458:457:17137:1:38:0,-134.074,-1531.31	0/0:231:231:8511:0:0:0,-69.5379,-765.912	0/0:530:527:19600:0:0:0,-158.643,-1760.15	0/0:332:331:12115:0:0:0,-99.6409,-1089.72	0/0:496:491:18335:2:76:0,-141.557,-1631.59	0/0:384:381:13977:1:37:0,-111.665,-1253.87	0/1:443:232:8678:209:7816:-570.211,0,-647.741	0/0:329:329:12053:0:0:0,-99.0389,-1084.48	0/0:464:464:17276:0:0:0,-139.678,-1547.54	0/1:531:283:10582:248:9289:-675.981,0,-792.274	0/0:650:650:24336:0:0:0,-195.669,-2182.4	0/0:174:173:6428:0:0:0,-52.0782,-574.725	0/1:110:46:1705:63:2344:-175.828,0,-120.695	0/1:230:116:4306:114:4258:-314.103,0,-318.425	1/1:122:0:0:122:4539:-408.612,-36.7257,0	0/0:307:305:11398:2:76:0,-85.2014,-1018.28	1/1:292:2:76:290:10879:-968.195,-80.6859,0	0/0:185:185:6881:0:0:0,-55.6905,-615.929	0/0:342:340:12701:2:76:0,-95.7374,-1135.48	0/1:419:183:6859:236:8787:-664.545,0,-491.095	0/0:146:146:5379:0:0:0,-43.9504,-484.172	0/0:633:633:23599:0:0:0,-190.552,-2120.09	0/1:301:156:5746:145:5433:-398.4,0,-423.146	1/1:243:0:0:243:9057:-801.288,-73.1503,0	0/0:232:232:8600:0:0:0,-69.839,-773.875	0/1:224:97:3625:127:4739:-359.171,0,-258.98	0/1:237:136:5066:101:3799:-270.712,0,-384.67	0/1:251:111:4094:140:5231:-395.29,0,-293.038	0/0:357:356:13294:1:27:0,-104.768,-1192.79	1/1:301:1:38:300:11278:-1007.49,-86.8128,0	1/1:408:0:0:407:15270:-1371.72,-122.519,0	1/1:325:0:0:324:12119:-1090,-97.5337,0	0/1:360:170:6343:190:7090:-529.677,0,-462.494	0/0:427:424:15805:1:38:0,-124.494,-1418.14	1/1:346:0:0:345:12911:-1157.84,-103.855,0	0/0:326:326:12170:0:0:0,-98.1358,-1091.53	1/1:433:1:38:432:16097:-1444.35,-126.549,0	1/1:392:2:76:390:14506:-1297.84,-110.789,0	0/0:471:470:17513:0:0:0,-141.484,-1575.29	0/0:444:443:16530:1:37:0,-129.959,-1476.52	1/1:424:4:150:420:15722:-1400.54,-113.771,0	1/1:372:1:37:371:13850:-1242.35,-108.285,0
1	14122278	.	A	G	273438	.	DPB=39594;EPPR=23.0245;GTI=0;MQMR=59.9455;NS=96;NUMALT=1;ODDS=21.1277;PAIREDR=0.967045;PQR=0;PRO=0;QR=1104042;RO=29677;RPPR=279.815;SRF=16053;SRP=434.718;SRR=13624;DP=39594;AB=0.442635;ABP=482.096;AF=0.286458;AO=9883;CIGAR=1X;DPRA=1.03291;EPP=24.2616;LEN=1;MEANALT=1.29091;MQM=59.9421;PAIRED=0.968127;PAO=0;PQA=0;QA=363712;RPL=4083;RPP=650.758;RPR=5800;RUN=1;SAF=5439;SAP=220.537;SAR=4444;TYPE=snp;technology.illumina=1;AN=216;AC=68	GT:DP:RO:QR:AO:QA:GL	1/1:245:4:148:241:8725:-771.488,-60.0704,0	0/0:326:323:11783:3:99:0,-88.9,-1050.99	0/1:239:121:4393:118:4318:-316.816,0,-323.563	0/1:308:158:5798:150:5478:-400.386,0,-429.168	0/1:282:138:5058:144:5256:-388.244,0,-370.434	0/1:252:113:4157:139:5071:-380.634,0,-298.421	1/1:288:0:0:288:10500:-944.826,-86.6966,0	0/1:277:157:5725:120:4404:-309.781,0,-431.935	0/0:387:384:14040:3:111:0,-106.145,-1252.89	1/1:278:0:0:278:10142:-912.594,-83.6863,0	0/0:403:403:14683:0:0:0,-121.315,-1321.08	1/1:676:1:37:673:24541:-2203.94,-199.566,0	0/0:213:213:7961:0:0:0,-64.1194,-713.06	0/1:168:88:3222:80:2882:-209.019,0,-239.6	1/1:248:0:0:248:9197:-827.566,-74.6554,0	0/0:327:327:12219:0:0:0,-98.4368,-1099.04	0/0:419:419:15584:0:0:0,-126.132,-1401.99	0/1:335:176:6585:159:5860:-426.595,0,-491.781	0/0:395:395:14758:0:0:0,-118.907,-1327.72	0/1:452:258:9720:192:7142:-506.889,0,-738.735	0/0:448:444:16518:4:135:0,-122.382,-1466.78	0/1:398:224:8350:173:6400:-456.211,0,-631.584	0/1:629:388:14536:241:8871:-608.821,0,-1118.39	0/1:537:284:10549:253:9259:-664.675,0,-787.513	0/0:470:470:17497:0:0:0,-141.484,-1570.65	0/0:735:735:27369:0:0:0,-221.257,-2458.52	0/1:532:290:10841:242:8947:-644.382,0,-815.268	1/1:408:0:0:408:15079:-1356.61,-122.82,0	0/1:446:227:8449:219:8071:-592.031,0,-626.026	0/1:486:271:10094:215:7922:-566.495,0,-758.504	0/1:802:456:16958:344:12716:-902.911,0,-1281	1/1:236:0:0:235:8700:-779.62,-70.7421,0	1/1:80:0:0:80:2915:-262.556,-24.0824,0	0/1:736:410:15232:326:11978:-856.159,0,-1141.97	0/0:484:484:18081:0:0:0,-145.699,-1623.25	0/0:339:339:12647:0:0:0,-102.049,-1137.85	0/1:120:53:1934:67:2433:-183.076,0,-138.19	0/1:268:156:5851:112:4125:-290.713,0,-445.935	0/0:360:358:13322:2:75:0,-101.25,-1191.45	0/1:383:210:7844:173:6337:-455.049,0,-590.203	0/1:350:181:6696:169:6222:-454.632,0,-497.258	0/0:325:324:12093:1:36:0,-94.2365,-1084.43	0/1:503:288:10763:215:7915:-559.049,0,-816.977	0/1:317:148:5485:169:6251:-467.175,0,-398.272	0/0:558:558:20855:0:0:0,-167.975,-1872.65	1/1:392:1:38:389:14372:-1289.26,-113.966,0	0/0:440:438:16429:2:70:0,-125.806,-1471.34	0/1:453:253:9427:200:7416:-530.244,0,-711.878	1/1:534:0:0:534:19717:-1772.92,-160.75,0	0/1:296:163:6019:133:4897:-351.737,0,-452.658	0/0:360:360:13188:0:0:0,-108.371,-1186.6	0/1:263:145:5305:118:4354:-312.829,0,-398.371	0/1:300:258:9426:42:1554:-49.8387,0,-757.91	0/0:368:368:13544:0:0:0,-110.779,-1218.53	0/0:584:583:21783:1:37:0,-172.104,-1955.85	0/1:680:371:13918:308:11357:-817.08,0,-1047.37	0/0:378:376:13780:2:74:0,-106.763,-1232.83	0/1:623:365:13603:257:9449:-662.621,0,-1036.21	0/1:639:351:13134:287:10604:-761.691,0,-989.215	0/0:370:368:13733:0:0:0,-110.779,-1235.15	0/1:232:133:4873:99:3615:-255.69,0,-368.845	0/0:274:274:10018:0:0:0,-82.4822,-901.468	0/0:238:238:8698:0:0:0,-71.6451,-782.737	1/1:282:4:148:278:10142:-898.941,-71.2085,0	0/1:249:125:4553:124:4492:-326.127,0,-334.944	0/1:282:161:5885:119:4331:-301.943,0,-445.054	0/0:469:469:17520:0:0:0,-141.183,-1575.85	0/0:283:283:10351:0:0:0,-85.1915,-924.762	0/1:718:416:15573:301:11000:-773.552,0,-1184.8	0/0:368:368:13472:0:0:0,-110.779,-1212.15	0/1:539:300:11198:239:8793:-628.993,0,-845.266	0/0:320:318:11670:2:74:0,-89.3037,-1043.03	0/0:611:611:22728:0:0:0,-183.929,-2044.47	0/0:372:366:13326:0:0:0,-110.177,-1198.67	0/1:657:355:13228:302:11056:-797.002,0,-992.327	0/1:637:334:12436:303:11164:-809.13,0,-927.126	0/0:925:920:34437:4:152:0,-264.482,-3080.43	0/0:207:207:7691:0:0:0,-62.3132,-690.84	0/0:157:157:5873:0:0:0,-47.2617,-528.592	0/1:207:115:4248:92:3339:-238.376,0,-320.131	0/0:164:164:6144:0:0:0,-49.3689,-552.961	0/0:299:299:11174:0:0:0,-90.008,-1005.36	1/1:276:2:75:274:9982:-891.072,-75.9639,0	0/0:204:204:7601:0:0:0,-61.4101,-684.015	0/0:325:325:12141:0:0:0,-97.8347,-1092.34	0/0:494:494:18402:0:0:0,-148.709,-1655.46	0/0:187:187:6930:0:0:0,-56.2926,-620.34	0/0:598:596:22258:0:0:0,-179.414,-1991.68	0/1:296:157:5801:139:5125:-372.227,0,-431.034	0/0:330:329:12266:0:0:0,-99.0389,-1103.31	0/0:206:206:7645:0:0:0,-62.0122,-687.978	0/1:299:155:5784:143:5310:-387.878,0,-430.504	0/1:266:148:5482:117:4318:-308.653,0,-413.345	0/1:304:170:6330:134:4929:-352.184,0,-474.856	0/0:367:367:13697:0:0:0,-110.478,-1228.96	0/1:382:226:8348:156:5677:-395.991,0,-635.682	0/0:641:641:23923:0:0:0,-192.96,-2152.02	0/0:504:504:18778:0:0:0,-151.719,-1689.29	0/1:458:225:8390:233:8560:-632.413,0,-617.101	0/0:576:576:21490:0:0:0,-173.393,-1933.2	0/0:488:488:18170:0:0:0,-146.903,-1631.18	0/0:432:432:16129:0:0:0,-130.045,-1451.01	0/0:562:560:20834:0:0:0,-168.577,-1873.83	0/0:629:629:23395:0:0:0,-189.348,-2097.79	0/0:499:497:18502:0:0:0,-149.612,-1664.07	0/1:519:293:11005:224:8284:-589.44,0,-834.143	0/0:519:519:19408:0:0:0,-156.235,-1740.17	0/0:556:556:20674:0:0:0,-167.373,-1859.82
1	14356153	.	T	C	301851	.	DPB=35959;EPPR=1557.75;GTI=0;MQMR=59.9976;NS=96;NUMALT=1;ODDS=97.4869;PAIREDR=0.967866;PQR=0;PRO=0;QR=945275;RO=25394;RPPR=142.674;SRF=14341;SRP=927.468;SRR=11053;DP=35959;AB=0.473429;ABP=95.3274;AF=0.302083;AO=10511;CIGAR=1X;DPRA=1.05899;EPP=566.135;LEN=1;MEANALT=1.36842;MQM=59.96;PAIRED=0.968699;PAO=0;PQA=0;QA=389346;RPL=4524;RPP=445.19;RPR=5987;RUN=1;SAF=5892;SAP=337.796;SAR=4619;TYPE=snp;technology.illumina=1;AN=216;AC=62	GT:DP:RO:QR:AO:QA:GL	0/0:202:201:7389:1:37:0,-57.1102,-661.294	0/0:258:257:9437:1:37:0,-73.9679,-844.045	0/0:209:209:7673:0:0:0,-62.9153,-690.538	1/1:241:5:185:236:8672:-763.385,-55.5382,0	0/0:240:240:8772:0:0:0,-72.2472,-789.393	0/0:168:168:6156:0:0:0,-50.573,-554.087	1/1:222:2:74:220:8104:-718.948,-59.8028,0	0/0:236:236:8636:0:0:0,-71.0431,-776.97	0/0:306:306:11238:0:0:0,-92.1152,-1011.2	0/0:311:311:11411:0:0:0,-93.6203,-1026.76	0/0:334:332:12224:2:74:0,-93.5181,-1091.4	0/0:668:668:24404:0:0:0,-201.088,-2195.47	0/0:233:232:8689:0:0:0,-69.839,-781.483	0/1:135:80:2915:55:1949:-135.031,0,-221.92	0/1:306:159:5890:147:5498:-402.753,0,-438.009	0/0:361:360:13398:0:0:0,-108.371,-1205.03	0/0:413:412:15395:0:0:0,-124.024,-1384.63	0/1:300:160:5972:139:5142:-372.482,0,-447.136	0/0:427:427:15939:0:0:0,-128.54,-1433.93	0/1:397:193:7227:204:7573:-561.993,0,-530.859	0/1:392:178:6627:214:7917:-594.437,0,-478.409	0/1:421:215:8047:206:7660:-562.591,0,-597.381	0/0:535:533:19918:2:76:0,-153.836,-1784.59	0/1:475:238:8874:237:8856:-653.903,0,-655.52	0/0:434:434:16172:0:0:0,-130.647,-1454.89	0/0:621:617:23055:2:76:0,-179.502,-2066.5	0/1:456:261:9763:195:7221:-512.57,0,-741.19	0/1:554:284:10618:269:9989:-732.012,0,-788.574	0/1:559:281:10520:275:10202:-743.647,0,-775.375	0/0:546:543:20262:0:0:0,-163.459,-1818.95	1/1:644:1:37:639:23768:-2134.39,-189.332,0	0/0:288:285:10590:1:36:0,-82.8628,-949.239	0/0:122:122:4508:0:0:0,-36.7257,-405.833	0/0:632:629:23389:1:37:0,-186.316,-2100.34	0/0:510:510:19026:0:0:0,-153.525,-1711.57	0/0:336:336:12506:0:0:0,-101.146,-1121.75	0/0:154:154:5768:0:0:0,-46.3586,-519.149	1/1:314:1:33:313:11672:-1046.87,-91.2243,0	0/0:328:328:12203:0:0:0,-98.7378,-1097.92	0/0:441:441:16445:0:0:0,-132.754,-1479.44	0/0:269:269:10034:0:0:0,-80.9771,-902.837	0/1:238:130:4838:108:3983:-286.969,0,-363.866	0/1:343:201:7533:141:5196:-364.38,0,-574.558	0/0:378:378:14039:0:0:0,-113.789,-1263.06	0/0:478:475:17687:0:0:0,-142.989,-1587.58	1/1:428:4:146:424:15665:-1399.04,-118.672,0	0/0:417:413:15400:4:152:0,-111.48,-1371.41	0/0:425:425:15865:0:0:0,-127.938,-1427.29	0/1:407:209:7798:196:7253:-530.427,0,-579.432	0/1:278:162:5934:116:4244:-298.42,0,-450.432	0/0:287:287:10523:0:0:0,-86.3956,-946.89	0/0:225:225:8253:0:0:0,-67.7317,-742.708	0/0:220:220:8116:0:0:0,-66.2266,-730.383	0/1:287:164:6008:123:4479:-306.856,0,-454.379	0/0:527:527:19570:0:0:0,-158.643,-1760.52	0/1:579:293:10926:286:10527:-772.904,0,-808.773	0/1:234:134:4922:100:3664:-259.495,0,-372.65	0/1:612:316:11805:296:11005:-805.951,0,-877.892	0/0:516:516:19209:0:0:0,-155.331,-1728.05	0/0:271:271:10082:0:0:0,-81.5791,-907.166	0/0:205:203:7427:2:74:0,-54.6853,-661.386	0/0:228:228:8376:0:0:0,-68.6348,-753.771	0/1:204:103:3787:101:3725:-274.013,0,-279.59	0/1:270:134:4922:136:5020:-370.627,0,-361.813	0/1:215:129:4749:86:3146:-218.622,0,-362.808	0/1:279:149:5453:129:4725:-341.315,0,-406.798	0/0:378:378:14010:0:0:0,-113.789,-1260.45	0/1:209:112:4120:97:3553:-257.037,0,-308.037	0/1:593:323:12088:270:10007:-721.91,0,-909.055	1/1:282:0:0:282:10290:-925.797,-84.8905,0	0/1:467:231:8581:234:8736:-645.741,0,-631.803	0/1:318:157:5785:161:5861:-431.826,0,-424.988	0/0:513:513:19126:0:0:0,-154.428,-1720.42	0/0:255:255:9327:0:0:0,-76.7626,-839.314	0/0:542:540:20106:0:0:0,-162.556,-1808.35	1/1:548:1:37:547:20341:-1826.17,-161.267,0	0/1:657:371:13922:284:10576:-754.049,0,-1054.98	0/0:193:192:7155:1:37:0,-54.401,-640.183	0/1:193:100:3758:93:3457:-253.2,0,-280.27	0/0:264:264:9868:0:0:0,-79.4719,-887.904	0/0:166:166:6142:0:0:0,-49.971,-552.809	0/1:314:165:6211:149:5534:-403.59,0,-464.462	1/1:310:1:36:309:11419:-1023.83,-89.721,0	0/0:227:225:8414:0:0:0,-67.7317,-753.421	0/0:433:433:16198:0:0:0,-130.346,-1457.22	0/1:508:302:11275:206:7660:-536.402,0,-861.472	1/1:193:0:0:191:7007:-630.226,-57.4967,0	0/1:524:274:10262:250:9276:-676.93,0,-765.59	0/1:326:161:6015:165:6136:-454.12,0,-443.23	0/0:288:288:10713:0:0:0,-86.6966,-963.92	0/1:195:99:3698:95:3562:-258.807,0,-274.375	0/1:338:171:6379:166:6096:-446.844,0,-472.29	1/1:280:0:0:279:10375:-933.145,-83.9874,0	0/1:313:157:5882:155:5765:-424.594,0,-434.621	0/1:328:152:5648:173:6433:-480.756,0,-410.153	1/1:385:0:0:385:14269:-1283.76,-115.897,0	0/0:433:433:16060:0:0:0,-130.346,-1444.84	0/0:320:319:11879:0:0:0,-96.0286,-1068.43	0/1:475:252:9438:223:8285:-602.546,0,-706.237	0/0:487:487:18163:0:0:0,-146.602,-1633.96	0/0:367:365:13554:0:0:0,-109.876,-1219.03	0/1:343:170:6367:172:6379:-470.779,0,-469.689	0/0:421:421:15694:0:0:0,-126.734,-1411.92	0/0:464:463:17245:0:0:0,-139.377,-1551.13	0/1:496:254:9499:242:9005:-660.981,0,-705.385	0/1:516:283:10622:233:8681:-625.815,0,-800.377	0/0:427:425:15808:0:0:0,-127.938,-1421.8	0/0:516:512:19002:2:76:0,-147.892,-1702.26
1	14716946	.	T	A	441307	.	DPB=18600;EPPR=343.456;GTI=0;MQMR=59.9662;NS=96;NUMALT=1;ODDS=18.1165;PAIREDR=0.965723;PQR=0;PRO=0;QR=167943;RO=4522;RPPR=784.863;SRF=2631;SRP=265.969;SRR=1891;DP=18600;AB=0.461803;ABP=73.0147;AF=0.765625;AO=14062;CIGAR=1X;DPRA=0.836833;EPP=633.111;LEN=1;MEANALT=1.10989;MQM=59.9065;PAIRED=0.964016;PAO=0;PQA=0;QA=519631;RPL=4314;RPP=4562.82;RPR=9748;RUN=1;SAF=8531;SAP=1392.8;SAR=5531;TYPE=snp;technology.illumina=1;AN=216;AC=159	GT:DP:RO:QR:AO:QA:GL	0/0:128:128:4652:0:0:0,-38.5318,-418.805	1/1:95:1:37:94:3430:-305.185,-24.9,0	1/1:107:0:0:107:3851:-346.757,-32.2102,0	0/0:110:110:3902:0:0:0,-33.1133,-351.345	0/1:70:45:1557:25:889:-59.25,0,-119.332	1/1:65:0:0:65:2357:-212.373,-19.567,0	0/1:98:53:1877:45:1605:-115.227,0,-139.692	0/1:106:65:2345:41:1481:-101.667,0,-179.384	0/1:150:103:3739:47:1703:-108.391,0,-291.528	0/0:120:120:4392:0:0:0,-36.1236,-395.419	0/1:185:102:3702:83:2963:-211.191,0,-277.664	0/1:271:160:5776:111:4035:-281.728,0,-438.331	0/1:101:57:2123:44:1640:-117.47,0,-160.912	1/1:86:0:0:86:3124:-281.359,-25.8886,0	0/1:161:88:3297:73:2671:-192.136,0,-248.44	0/1:148:62:2289:86:3162:-240.21,0,-161.695	0/1:162:96:3571:66:2474:-174.099,0,-272.782	1/1:168:0:0:168:6231:-560.694,-50.573,0	0/1:154:80:2946:74:2728:-199.373,0,-218.983	0/1:169:100:3752:67:2479:-172.716,0,-287.212	1/1:173:2:75:171:6302:-560.064,-44.9578,0	1/1:162:0:0:162:6032:-542.898,-48.7669,0	1/1:268:2:71:266:9906:-884.592,-73.9345,0	0/1:282:148:5516:134:5009:-365.992,0,-411.599	1/1:200:2:72:196:7223:-643.18,-53.1349,0	0/1:301:185:6922:116:4281:-294.799,0,-532.326	1/1:279:2:76:275:10197:-910.3,-76.5502,0	0/0:277:276:10290:0:0:0,-83.0843,-925.49	1/1:209:1:37:208:7646:-684.376,-59.2174,0	0/0:341:341:12736:0:0:0,-102.651,-1145.85	1/1:387:3:109:383:14239:-1270.87,-106.406,0	1/1:102:1:37:101:3755:-334.389,-27.0072,0	0/0:75:72:2694:3:101:0,-13.1559,-233.254	1/1:397:3:113:394:14577:-1300.92,-108.969,0	1/1:219:0:0:219:8088:-727.823,-65.9256,0	0/1:169:85:3188:83:3105:-228.685,0,-236.151	0/1:102:44:1651:58:2177:-165.47,0,-118.161	1/1:129:1:37:128:4742:-423.184,-35.135,0	0/0:189:189:7033:0:0:0,-56.8947,-630.858	0/0:226:224:8380:2:72:0,-61.1961,-747.23	1/1:137:1:22:136:5048:-452.199,-39.0412,0	1/1:144:0:0:144:5333:-480.001,-43.3483,0	0/1:177:93:3474:84:3124:-228.069,0,-259.544	0/1:166:82:3047:84:3150:-233.714,0,-224.454	1/1:221:4:151:217:8037:-709.27,-52.5697,0	0/0:208:208:7674:0:0:0,-62.6142,-687.613	0/1:225:100:3760:125:4634:-349.428,0,-270.815	0/1:218:120:4458:98:3600:-258.539,0,-335.706	0/1:291:156:5777:135:5013:-363.464,0,-432.361	1/1:122:0:0:122:4406:-396.634,-36.7257,0	0/1:147:65:2369:82:2914:-218.222,0,-169.201	1/1:70:0:0:70:2554:-230.095,-21.0721,0	0/1:110:60:2148:50:1814:-130.417,0,-160.458	0/1:119:65:2357:54:1986:-143.181,0,-176.55	1/1:271:1:36:270:10041:-899.883,-77.9809,0	0/1:396:226:8407:170:6278:-445.763,0,-637.295	1/1:116:0:0:116:4172:-375.634,-34.9195,0	1/1:304:0:0:304:11281:-1015,-91.5131,0	0/1:303:173:6436:130:4836:-344.119,0,-487.831	1/1:131:0:0:131:4814:-433.362,-39.4349,0	0/1:97:38:1358:59:2135:-163.206,0,-93.3103	0/0:65:61:2233:4:148:0,-5.88498,-187.538	1/1:81:1:25:80:2900:-258.709,-21.8836,0	0/1:108:57:2061:51:1851:-134.347,0,-153.236	1/1:91:0:0:91:3319:-298.904,-27.3937,0	0/1:133:61:2209:71:2543:-188.996,0,-158.954	1/1:202:1:38:200:7412:-663.221,-57.0895,0	1/1:100:0:0:100:3592:-323.46,-30.103,0	1/1:338:2:58:336:12420:-1111.94,-96.2403,0	1/1:139:2:74:137:4973:-440.654,-34.8173,0	1/1:269:0:0:269:9932:-890.237,-80.9771,0	1/1:172:0:0:172:6256:-563.062,-51.7772,0	1/1:296:0:0:296:10965:-986.242,-89.1049,0	1/1:131:6:222:125:4541:-388.478,-19.0969,0	1/1:357:3:89:354:13121:-1172.2,-99.1623,0	0/1:369:200:7452:169:6186:-445.686,0,-559.533	1/1:366:1:38:365:13608:-1220.49,-106.38,0	1/1:83:0:0:83:3019:-271.907,-24.9855,0	1/1:71:0:0:71:2642:-237.996,-21.3731,0	1/1:124:1:35:123:4545:-405.661,-33.8291,0	1/1:70:0:0:70:2591:-233.253,-21.0721,0	1/1:145:2:71:143:5302:-470.501,-36.9078,0	0/0:131:131:4841:0:0:0,-39.4349,-435.784	1/1:104:0:0:104:3867:-348.178,-31.3071,0	1/1:167:0:0:167:6138:-552.44,-50.272,0	1/1:169:1:38:168:6238:-554.203,-47.0768,0	1/1:84:0:0:84:3101:-279.284,-25.2865,0	1/1:243:1:25:242:8865:-795.211,-70.6504,0	0/1:195:114:4255:81:2997:-211.148,0,-324.375	1/1:188:0:0:188:7002:-622.633,-56.5936,0	1/1:95:2:73:93:3442:-303.023,-21.6666,0	0/1:130:68:2557:62:2306:-168.641,0,-191.217	0/1:187:114:4222:73:2700:-186.924,0,-323.814	1/1:145:1:23:144:5328:-477.283,-41.3494,0	1/1:223:1:37:222:8234:-737.249,-63.4319,0	0/1:171:92:3448:79:2931:-212.514,0,-259.013	1/1:293:0:0:293:10901:-980.063,-88.2018,0	1/1:208:0:0:208:7682:-690.91,-62.6142,0	0/1:233:140:5216:93:3442:-239.809,0,-399.366	1/1:227:0:0:225:8319:-748.219,-67.7318,0	1/1:238:1:38:237:8855:-792.605,-67.8479,0	1/1:195:0:0:193:7117:-639.266,-58.0988,0	1/1:289:0:0:289:10796:-966.932,-86.9977,0	1/1:274:0:0:274:10120:-906.988,-82.4822,0	1/1:249:0:0:249:9174:-825.51,-74.9565,0	1/1:240:0:0:240:8859:-797.112,-72.2472,0	1/1:271:2:76:269:9982:-890.386,-74.3643,0	1/1:332:0:0:331:12238:-1099.11,-99.6409,0
1	14971357	.	A	G	24943.1	.	DPB=7939;EPPR=36.8483;GTI=11;MQMR=59.9595;NS=96;NUMALT=1;ODDS=0.199408;PAIREDR=0.964076;PQR=0;PRO=0;QR=251615;RO=6820;RPPR=32.8238;SRF=2914;SRP=316.334;SRR=3906;DP=7939;AB=0.26064;ABP=1417.81;AF=0.321053;AO=1113;CIGAR=1X;DPRA=0.679203;EPP=4.04238;LEN=1;MEANALT=1;MQM=59.9506;PAIRED=0.965858;PAO=0;PQA=0;QA=40907;RPL=388;RPP=224.584;RPR=725;RUN=1;SAF=524;SAP=11.2533;SAR=589;TYPE=snp;technology.illumina=1;AN=214;AC=72	GT:DP:RO:QR:AO:QA:GL	0/1:92:61:2245:31:1135:-74.7624,0,-174.606	0/0:97:95:3503:2:74:0,-22.174,-308.429	0/1:59:35:1271:24:864:-60.3158,0,-96.9197	0/1:77:56:2024:21:777:-47.0794,0,-159.24	0/1:71:57:2109:14:506:-24.5026,0,-168.695	0/0:44:44:1616:0:0:0,-13.2453,-145.715	0/0:100:100:3688:0:0:0,-30.103,-332.095	0/1:82:62:2294:20:740:-42.2463,0,-182.024	1/1:42:2:74:40:1480:-126.466,-5.61738,0	0/1:104:91:3355:13:481:-12.3273,0,-270.835	1/1:42:0:0:42:1518:-136.905,-12.6433,0	0/1:197:145:5317:52:1900:-111.964,0,-419.318	0/0:83:83:3074:0:0:0,-24.9855,-276.856	0/1:39:31:1133:8:297:-15.3434,0,-90.5366	0/1:70:51:1864:19:706:-42.7988,0,-146.95	0/0:112:112:4175:0:0:0,-33.7154,-375.879	0/1:80:66:2427:14:524:-23.4209,0,-194.577	0/1:64:55:2014:9:324:-10.2371,0,-162.254	0/1:87:70:2560:17:613:-29.3102,0,-204.441	0/1:90:73:2719:17:638:-30.6639,0,-217.833	0/1:110:76:2802:34:1239:-78.6919,0,-219.277	0/0:143:142:5271:1:38:0,-39.25,-470.662	0/0:148:148:5490:0:0:0,-44.5524,-494.151	0/1:110:95:3514:15:546:-16.3604,0,-283.316	0/1:70:34:1216:36:1326:-98.5559,0,-88.6543	0/0:133:133:4960:0:0:0,-40.037,-446.479	1/1:27:0:0:27:1004:-90.673,-8.12781,0	0/1:146:110:4087:36:1350:-77.844,0,-324.013	0/1:136:90:3319:46:1701:-112.421,0,-256.058	0/1:119:90:3277:29:1038:-56.1843,0,-259.29	0/1:149:108:3966:41:1502:-90.606,0,-312.229	0/0:69:69:2508:0:0:0,-20.7711,-225.941	0/1:10:7:248:3:113:-7.52924,0,-19.652	0/0:278:278:10240:0:0:0,-83.6863,-921.395	0/1:87:59:2141:28:1049:-68.5292,0,-166.748	1/1:29:0:0:29:1054:-95.1673,-8.72987,0	0/1:18:14:515:4:147:-8.17134,0,-41.2717	0/1:86:53:1945:33:1197:-82.1389,0,-149.417	0/0:105:105:3880:0:0:0,-31.6081,-348.921	0/1:83:63:2287:20:754:-43.2051,0,-181.084	0/0:45:45:1686:0:0:0,-13.5463,-152.01	0/0:50:50:1851:0:0:0,-15.0515,-166.856	0/1:69:51:1885:18:677:-40.4941,0,-149.138	0/0:137:137:5028:0:0:0,-41.2411,-452.606	0/0:180:180:6694:0:0:0,-54.1854,-601.343	0/0:175:175:6443:0:0:0,-52.6802,-579.863	1/1:55:0:0:55:2049:-184.664,-16.5567,0	0/1:83:70:2591:13:460:-16.7458,0,-208.424	0/1:70:45:1665:25:915:-61.5918,0,-129.053	1/1:15:1:37:14:518:-43.2568,-0.817621,0	0/1:50:30:1098:20:740:-51.8792,0,-84.0775	1/1:15:0:0:15:555:-50.2905,-4.51545,0	1/1:25:0:0:25:925:-83.5709,-7.52575,0	0/1:58:48:1764:10:370:-16.1905,0,-141.576	0/0:125:125:4628:0:0:0,-37.6287,-416.626	0/1:62:50:1825:12:441:-21.369,0,-145.849	0/1:84:64:2356:20:704:-38.3917,0,-186.998	0/0:97:97:3614:0:0:0,-29.1999,-325.424	0/1:89:77:2840:12:433:-12.5162,0,-229.017	0/1:83:65:2389:18:652:-34.0224,0,-190.255	1/1:36:0:0:36:1332:-120.179,-10.8371,0	1/1:35:0:0:35:1295:-116.851,-10.5361,0	0/0:68:68:2516:0:0:0,-20.47,-226.677	1/1:36:0:0:36:1320:-119.098,-10.8371,0	0/1:18:2:74:16:592:-48.2,0,-1.60734	0/0:101:97:3565:0:0:0,-29.1999,-320.658	0/0:106:106:3908:0:0:0,-31.9092,-351.868	1/1:31:0:0:31:1099:-99.2111,-9.33193,0	0/0:182:182:6721:0:0:0,-54.7875,-604.868	1/1:24:0:0:24:888:-80.2429,-7.22472,0	0/0:112:112:4170:0:0:0,-33.7154,-375.429	0/1:42:32:1184:10:370:-21.007,0,-94.224	0/1:114:74:2726:40:1449:-96.3755,0,-211.238	1/1:29:0:0:29:1061:-95.8008,-8.72987,0	0/0:153:153:5625:0:0:0,-46.0576,-506.302	0/0:179:179:6613:0:0:0,-53.8844,-595.157	0/0:235:235:8730:0:0:0,-70.742,-785.559	0/0:52:51:1854:0:0:0,-15.3525,-166.749	0/0:84:84:3112:0:0:0,-25.2865,-280.274	0/0:55:55:2006:0:0:0,-16.5566,-180.796	0/0:7:7:260:0:0:0,-2.10721,-23.7582	0/0:115:115:4271:0:0:0,-34.6184,-384.518	.:.:.:.:.:.:.	0/0:86:86:3186:0:0:0,-25.8886,-286.93	0/0:163:163:6044:0:0:0,-49.0679,-543.97	0/1:83:61:2238:22:821:-49.23,0,-176.668	0/0:93:93:3446:0:0:0,-27.9958,-310.315	0/0:166:166:6165:0:0:0,-49.971,-554.655	0/0:48:48:1754:0:0:0,-14.4494,-158.131	0/0:41:41:1503:0:0:0,-12.3422,-135.556	0/0:49:49:1757:0:0:0,-14.7505,-158.391	1/1:13:0:0:13:475:-43.0899,-3.91339,0	0/0:48:48:1795:0:0:0,-14.4494,-161.818	0/1:75:50:1804:25:915:-60.088,0,-140.052	0/0:163:163:6035:0:0:0,-49.0679,-543.172	0/0:53:52:1939:1:30:0,-12.955,-171.759	0/0:31:31:1114:0:0:0,-9.33193,-100.561	0/0:36:36:1319:0:0:0,-10.8371,-119.005	0/0:88:87:3213:1:37:0,-22.7928,-285.658	0/0:138:138:5047:0:0:0,-41.5421,-454.315	0/0:59:58:2160:0:0:0,-17.4597,-194.317	0/1:106:81:2995:25:922:-51.3875,0,-237.843	0/0:50:50:1833:0:0:0,-15.0515,-165.231	0/0:25:25:913:0:0:0,-7.52575,-82.4846	0/1:97:77:2828:20:730:-36.8251,0,-225.523	0/1:106:80:2946:26:972:-55.8862,0,-230.683	0/0:17:17:629:0:0:0,-5.11751,-56.9478	0/0:43:43:1591:0:0:0,-12.9443,-143.468
1	15371434	.	G	T	139006	.	DPB=37030;EPPR=18.635;GTI=0;MQMR=59.9397;NS=96;NUMALT=1;ODDS=114.917;PAIREDR=0.969455;PQR=0;PRO=0;QR=1182526;RO=31887;RPPR=1383.85;SRF=17913;SRP=1059.62;SRR=13974;DP=37030;AB=0.475662;ABP=48.4603;AF=0.161458;AO=5036;CIGAR=1X;DPRA=0.913246;EPP=6.34943;LEN=1;MEANALT=1.48571;MQM=59.9402;PAIRED=0.967037;PAO=0;PQA=0;QA=186790;RPL=1917;RPP=625.995;RPR=3119;RUN=1;SAF=2921;SAP=283.127;SAR=2115;TYPE=snp;technology.illumina=1;AN=216;AC=36	GT:DP:RO:QR:AO:QA:GL	0/1:240:135:4947:103:3787:-268.985,0,-373.325	0/0:295:295:10867:0:0:0,-88.8038,-977.829	0/1:237:110:3986:126:4578:-330.744,0,-287.487	0/0:278:276:10056:0:0:0,-83.0843,-904.519	0/0:273:273:10017:0:0:0,-82.1812,-901.376	0/0:238:236:8588:0:0:0,-71.0431,-769.145	0/0:247:246:9066:1:37:0,-70.6566,-808.806	0/0:338:338:12410:0:0:0,-101.748,-1116.62	0/1:359:174:6426:183:6747:-499.407,0,-470.534	0/1:360:210:7686:148:5476:-384.841,0,-583.629	0/1:317:145:5353:170:6242:-466.687,0,-386.722	0/0:851:848:31160:2:74:0,-249.219,-2795.63	0/1:243:130:4868:110:4093:-295.922,0,-365.623	0/0:294:293:10721:0:0:0,-88.2018,-964.281	0/0:272:272:10068:0:0:0,-81.8802,-905.902	0/0:327:325:12053:0:0:0,-97.8347,-1084.05	0/0:369:367:13608:0:0:0,-110.478,-1223.91	0/0:357:356:13188:0:0:0,-107.167,-1186.16	0/0:283:283:10510:0:0:0,-85.1915,-945.656	0/0:375:373:13941:2:76:0,-105.671,-1247.01	0/0:356:354:13154:0:0:0,-106.565,-1183.08	0/1:380:181:6692:199:7408:-552.265,0,-487.86	0/0:436:436:16229:0:0:0,-131.249,-1460.02	0/0:460:458:17063:2:76:0,-131.259,-1524.58	0/0:390:388:14267:0:0:0,-116.8,-1283.2	0/0:602:600:22405:0:0:0,-180.618,-2015.1	0/0:529:528:19610:0:0:0,-158.944,-1763.73	0/1:510:259:9681:251:9391:-691.472,0,-717.557	0/1:434:233:8676:199:7356:-531.565,0,-650.278	0/1:499:264:9889:233:8679:-627.565,0,-739.798	0/0:735:734:27371:0:0:0,-220.956,-2461.91	0/0:235:235:8703:0:0:0,-70.742,-783.133	0/0:109:109:4031:0:0:0,-32.8123,-362.928	0/0:715:713:26514:0:0:0,-214.634,-2384.79	0/1:321:141:5270:175:6510:-488.248,0,-378.851	0/0:239:239:8877:0:0:0,-71.9462,-798.779	0/0:107:105:3917:0:0:0,-31.6081,-352.295	0/0:332:332:12350:0:0:0,-99.942,-1111.15	0/1:242:113:4230:127:4747:-354.696,0,-301.355	0/1:349:192:7114:157:5850:-421.467,0,-535.163	0/0:321:321:11921:0:0:0,-96.6306,-1072.55	0/0:241:241:8902:0:0:0,-72.5482,-801.032	0/0:375:370:13630:3:108:0,-102.582,-1214.37	0/1:279:141:5228:138:5108:-375.813,0,-386.599	0/1:438:219:8080:219:8147:-601.272,0,-591.972	0/0:425:423:15730:0:0:0,-127.336,-1414.78	0/0:402:401:14885:0:0:0,-120.713,-1332.93	0/0:400:400:14808:0:0:0,-120.412,-1332.23	0/0:409:409:15170:0:0:0,-123.121,-1364.43	0/1:377:223:8179:152:5600:-390.819,0,-622.796	0/1:350:190:6946:160:5860:-422.102,0,-519.786	1/1:263:1:37:262:9634:-863.227,-75.4731,0	0/1:271:159:5847:110:3998:-278.633,0,-444.946	0/0:366:365:13361:0:0:0,-109.876,-1201.79	0/0:408:408:15109:0:0:0,-122.82,-1359.3	0/0:578:571:21163:1:21:0,-170.322,-1901.57	0/1:368:179:6611:189:6969:-516.434,0,-484.232	0/0:642:639:23761:0:0:0,-192.358,-2137.06	0/0:534:532:19746:0:0:0,-160.148,-1775.96	0/0:300:299:11029:0:0:0,-90.008,-991.959	0/0:232:232:8464:0:0:0,-69.839,-761.69	0/0:291:291:10671:0:0:0,-87.5997,-960.203	0/1:231:124:4576:107:3935:-284.762,0,-342.43	0/1:393:203:7463:188:6836:-496.328,0,-550.246	0/0:223:223:8131:0:0:0,-67.1297,-731.737	0/0:338:336:12348:0:0:0,-101.146,-1110.3	0/0:399:399:14865:0:0:0,-120.111,-1337.34	0/0:297:295:10807:2:74:0,-82.38,-965.41	0/0:583:583:21578:0:0:0,-175.5,-1941.14	0/0:362:362:13310:0:0:0,-108.973,-1197.57	0/0:553:553:20582:0:0:0,-166.47,-1851.52	0/0:412:412:15136:0:0:0,-124.024,-1361.82	0/0:576:575:21357:0:0:0,-173.092,-1920.87	0/0:354:351:12903:2:74:0,-99.6075,-1146.18	0/0:617:616:22890:0:0:0,-185.434,-2058.75	0/0:638:632:23456:2:76:0,-184.018,-2102.81	0/0:696:694:25862:0:0:0,-208.915,-2319.23	0/0:152:150:5510:0:0:0,-45.1545,-492.173	0/0:185:183:6822:0:0:0,-55.0885,-613.569	0/0:278:278:10218:0:0:0,-83.6863,-919.409	0/0:154:154:5711:0:0:0,-46.3586,-510.609	0/1:286:148:5506:137:5136:-376.14,0,-409.427	1/1:319:0:0:319:11805:-1062.14,-96.0286,0	0/0:198:198:7313:0:0:0,-59.6039,-658.111	0/0:362:360:13326:0:0:0,-108.371,-1198.56	0/0:464:464:17179:0:0:0,-139.678,-1538.64	0/1:162:90:3316:72:2698:-194.264,0,-249.849	0/1:665:366:13606:297:11142:-802.555,0,-1024.19	0/1:272:143:5307:129:4818:-351.827,0,-393.29	0/0:285:284:10619:0:0:0,-85.4925,-955.076	0/0:197:197:7307:0:0:0,-59.3029,-657.574	0/1:276:136:5045:140:5219:-383.326,0,-371.036	1/1:239:0:0:239:8869:-798.059,-71.9462,0	0/0:296:296:11020:0:0:0,-89.1049,-988.193	0/1:339:185:6885:154:5732:-413.863,0,-517.564	0/1:375:185:6901:190:7059:-522.384,0,-501.329	0/0:495:495:18398:0:0:0,-149.01,-1655.11	0/0:467:467:17300:0:0:0,-140.581,-1552.94	0/1:480:241:8966:236:8789:-645.73,0,-662.833	0/0:377:375:13987:0:0:0,-112.886,-1258.05	0/0:480:476:17628:0:0:0,-143.29,-1585.5	0/1:294:160:5963:133:4897:-352.257,0,-448.131	0/0:562:558:20671:0:0:0,-167.975,-1859.17	0/0:563:559:20780:0:0:0,-168.276,-1865.55	0/0:433:433:16056:0:0:0,-130.346,-1444.47	0/0:575:570:21276:0:0:0,-171.587,-1910.15	0/0:608:604:22557:0:0:0,-181.822,-2028.77	0/0:750:747:27811:0:0:0,-224.869,-2484.54
1	15717700	.	C	T	98012	.	DPB=24624;EPPR=211.562;GTI=0;MQMR=59.9547;NS=96;NUMALT=1;ODDS=4.26619;PAIREDR=0.967042;PQR=0;PRO=0;QR=776584;RO=20936;RPPR=4174.71;SRF=11086;SRP=161.462;SRR=9850;DP=24624;AB=0.475033;ABP=39.9851;AF=0.16092;AO=3659;CIGAR=1X;DPRA=1.04203;EPP=38.0536;LEN=1;MEANALT=1.25532;MQM=59.982;PAIRED=0.969664;PAO=0;PQA=0;QA=135628;RPL=1066;RPP=1386.8;RPR=2593;RUN=1;SAF=2011;SAP=81.21;SAR=1648;TYPE=snp;technology.illumina=1;AN=198;AC=32	GT:DP:RO:QR:AO:QA:GL	0/0:256:254:9326:2:74:0,-70.0378,-832.196	1/1:251:4:148:247:8995:-795.771,-61.8766,0	0/0:186:186:6810:0:0:0,-55.9916,-612.914	0/0:253:253:9289:0:0:0,-76.1606,-835.577	0/0:195:194:7094:0:0:0,-58.3998,-638.089	1/1:168:0:0:168:6156:-554.087,-50.573,0	0/0:258:256:9364:2:74:0,-70.6399,-835.616	0/0:243:243:8895:0:0:0,-73.1503,-800.452	0/0:243:243:8835:0:0:0,-73.1503,-794.635	0/0:231:231:8439:0:0:0,-69.5379,-759.44	0/0:296:295:10747:1:37:0,-85.407,-963.346	0/0:687:687:25167:0:0:0,-206.808,-2264.09	0/1:170:93:3443:77:2862:-206.608,0,-258.86	0/0:236:234:8511:2:76:0,-63.8283,-758.685	0/0:189:189:6985:0:0:0,-56.8947,-628.617	0/0:237:237:8798:0:0:0,-71.3441,-788.254	0/0:240:240:8887:0:0:0,-72.2472,-799.681	0/0:261:259:9617:1:37:0,-74.9348,-861.654	0/1:199:108:4023:91:3375:-244.019,0,-302.301	0/1:256:119:4478:137:5091:-381.197,0,-326.06	0/1:266:139:5152:127:4651:-338.619,0,-383.675	0/1:389:244:9137:145:5399:-368.862,0,-705.056	0/0:340:340:12631:0:0:0,-102.35,-1136.41	0/1:434:242:9030:191:7074:-505.904,0,-681.82	0/0:267:267:9944:0:0:0,-80.375,-894.744	0/0:480:474:17725:6:217:0,-124.614,-1574.67	0/0:342:342:12720:0:0:0,-102.952,-1141.01	0/0:414:414:15435:0:0:0,-124.626,-1388.61	0/0:324:324:12088:0:0:0,-97.5337,-1087.57	0/0:349:344:12800:3:112:0,-94.3877,-1141.17	0/0:517:513:19161:4:146:0,-142.135,-1710.22	0/0:213:213:7938:0:0:0,-64.1194,-714.324	0/0:73:73:2710:0:0:0,-21.9752,-244.111	0/0:484:484:18020:0:0:0,-145.699,-1617.59	0/0:329:329:12254:0:0:0,-99.0389,-1102.5	0/1:210:117:4357:92:3381:-241.18,0,-328.96	0/0:84:84:3125:0:0:0,-25.2865,-281.443	0/0:193:193:7206:0:0:0,-58.0988,-648.489	0/0:241:240:8859:1:37:0,-68.8504,-793.47	0/0:257:257:9482:0:0:0,-77.3647,-853.201	0/0:252:252:9400:0:0:0,-75.8596,-845.817	0/1:198:113:4213:85:3177:-226.514,0,-319.691	0/0:251:247:9251:2:76:0,-68.1189,-825.195	0/0:232:230:8530:0:0:0,-69.2369,-763.631	0/0:331:329:12236:2:76:0,-92.4261,-1092.83	0/0:313:313:11608:0:0:0,-94.2224,-1044.41	0/1:297:147:5482:149:5563:-411.24,0,-403.95	0/0:310:310:11512:0:0:0,-93.3193,-1035.79	0/0:332:332:12357:0:0:0,-99.942,-1111.78	0/0:247:246:8982:1:37:0,-70.6566,-804.585	0/0:306:306:11250:0:0:0,-92.1152,-1012.28	0/0:231:229:8389:2:74:0,-62.5121,-747.916	0/0:263:263:9635:0:0:0,-79.1709,-866.896	0/0:268:266:9758:0:0:0,-80.074,-877.71	0/0:323:323:11953:0:0:0,-97.2327,-1074.67	0/0:447:447:16514:0:0:0,-134.56,-1485.68	0/0:248:248:9080:0:0:0,-74.6554,-817.096	0/0:466:465:17401:0:0:0,-139.979,-1563.79	0/0:335:335:12439:0:0:0,-100.845,-1119.16	0/0:224:223:8249:1:28:0,-64.631,-739.377	0/0:211:210:7722:1:37:0,-59.8195,-691.247	0/1:202:107:3911:95:3491:-253.567,0,-291.346	0/1:198:116:4280:82:3022:-212.586,0,-325.74	0/0:244:243:8967:1:37:0,-69.7535,-803.23	0/0:167:165:6069:2:74:0,-43.2461,-535.905	0/0:277:277:10141:0:0:0,-83.3853,-912.531	0/0:308:307:11433:1:37:0,-89.0194,-1021.64	0/1:180:96:3528:84:3084:-223.581,0,-263.518	0/1:449:240:8939:209:7761:-563.241,0,-665.77	0/1:241:112:4132:129:4689:-349.586,0,-299.484	0/1:402:199:7389:201:7435:-548.297,0,-540.736	0/1:303:157:5737:146:5366:-391.815,0,-425.187	0/0:407:407:15030:0:0:0,-122.519,-1352.2	0/0:252:251:9179:1:37:0,-72.1617,-822.304	0/0:524:522:19377:2:76:0,-150.525,-1735.95	0/1:465:230:8520:235:8714:-644.141,0,-626.691	0/1:611:332:12417:276:10301:-743.462,0,-933.146	0/0:128:127:4695:0:0:0,-38.2308,-420.923	0/1:174:100:3734:74:2762:-196.413,0,-283.835	0/0:150:148:5499:0:0:0,-44.5524,-494.585	.:.:.:.:.:.:.	0/0:281:281:10474:0:0:0,-84.5894,-942.404	0/0:245:245:9106:0:0:0,-73.7523,-819.383	1/1:115:0:0:115:4239:-381.636,-34.6185,0	1/1:262:0:0:259:9696:-872.063,-77.9668,0	0/0:284:282:10378:0:0:0,-84.8905,-933.492	0/1:148:77:2833:70:2577:-187.535,0,-210.555	0/0:416:412:15377:4:142:0,-112.101,-1368.18	0/0:236:233:8700:1:38:0,-67.0218,-775.643	.:.:.:.:.:.:.	0/0:175:175:6478:0:0:0,-52.6802,-583.019	0/0:223:223:8248:0:0:0,-67.1297,-741.521	0/0:193:193:7192:0:0:0,-58.0988,-647.228	0/1:222:108:4011:114:4240:-314.888,0,-294.297	0/1:291:138:5167:153:5693:-424.804,0,-377.497	0/0:244:242:8965:2:76:0,-66.2365,-799.433	.:.:.:.:.:.:.	.:.:.:.:.:.:.	0/0:378:377:13961:1:38:0,-109.992,-1252.24	0/0:305:305:11275:0:0:0,-91.8141,-1014.46	.:.:.:.:.:.:.	0/1:241:111:4123:130:4826:-359.542,0,-298.652	.:.:.:.:.:.:.	.:.:.:.:.:.:.	0/0:321:321:11962:0:0:0,-96.6306,-1076.25	0/1:283:131:4880:152:5651:-423.437,0,-354.093	.:.:.:.:.:.:.	.:.:.:.:.:.:.
1	15855178	.	G	A	154255	.	DPB=13251;EPPR=206.686;GTI=0;MQMR=59.9729;NS=96;NUMALT=1;ODDS=34.5297;PAIREDR=0.964514;PQR=0;PRO=0;QR=297553;RO=8144;RPPR=4.47039;SRF=3654;SRP=189.36;SRR=4490;DP=13251;AB=0.457297;ABP=79.4188;AF=0.390625;AO=5095;CIGAR=1X;DPRA=1.08767;EPP=218.462;LEN=1;MEANALT=1.08333;MQM=59.992;PAIRED=0.969382;PAO=0;PQA=0;QA=189785;RPL=2643;RPP=18.5584;RPR=2452;RUN=1;SAF=2277;SAP=127.75;SAR=2818;TYPE=snp;technology.illumina=1;AN=216;AC=80	GT:DP:RO:QR:AO:QA:GL	0/0:99:99:3639:0:0:0,-29.802,-327.688	1/1:73:0:0:73:2689:-242.237,-21.9752,0	0/0:102:102:3690:0:0:0,-30.7051,-332.275	0/0:81:80:2840:0:0:0,-24.0824,-255.447	0/0:86:86:3122:0:0:0,-25.8886,-281.184	1/1:30:0:0:29:1073:-96.6291,-8.72987,0	0/1:89:53:1925:34:1222:-83.7195,0,-146.956	0/0:103:102:3678:1:37:0,-27.3083,-327.498	0/0:121:121:4441:0:0:0,-36.4246,-399.826	0/0:101:101:3677:0:0:0,-30.404,-331.106	0/0:110:110:4022:0:0:0,-33.1133,-362.138	0/0:225:225:8109:0:0:0,-67.7317,-729.764	0/0:73:73:2703:0:0:0,-21.9752,-243.486	0/1:47:28:979:19:686:-47.918,0,-74.2685	0/0:106:106:3888:0:0:0,-31.9092,-350.072	0/0:130:130:4728:0:0:0,-39.1339,-425.627	0/0:103:102:3768:1:37:0,-27.3083,-335.574	0/0:119:118:4204:1:37:0,-32.1247,-374.804	0/1:84:47:1725:37:1375:-98.7547,0,-130.234	0/1:92:59:2168:33:1235:-83.7533,0,-167.672	0/0:165:165:6072:0:0:0,-49.6699,-546.508	0/0:120:118:4303:2:76:0,-28.9088,-380.183	0/0:147:147:5332:0:0:0,-44.2514,-479.963	0/0:254:243:8917:11:416:0,-38.6697,-764.61	0/0:152:150:5471:2:76:0,-38.5417,-485.238	0/0:222:222:8096:0:0:0,-66.8287,-728.554	0/0:200:198:7255:0:0:0,-59.6039,-649.202	0/0:198:198:7258:0:0:0,-59.6039,-653.187	0/0:234:234:8552:0:0:0,-70.441,-766.247	0/0:221:221:8079:0:0:0,-66.5276,-727.031	0/1:191:112:4150:78:2907:-204.199,0,-316.061	0/0:92:90:3322:2:75:0,-20.5744,-292.039	0/0:49:49:1801:0:0:0,-14.7505,-162.36	0/1:265:130:4755:134:5011:-371.215,0,-348.2	0/0:158:158:5753:0:0:0,-47.5627,-517.825	0/0:97:97:3582:0:0:0,-29.1999,-322.545	1/1:53:0:0:53:1981:-178.544,-15.9546,0	0/0:134:134:4953:0:0:0,-40.338,-445.857	0/1:64:39:1430:25:941:-65.7428,0,-109.719	0/1:154:80:2957:74:2739:-200.362,0,-219.975	1/1:121:0:0:121:4489:-404.12,-36.4246,0	0/1:71:35:1264:36:1335:-99.0715,0,-92.6828	0/1:114:71:2550:43:1607:-110.589,0,-195.412	0/0:150:150:5549:0:0:0,-45.1545,-499.469	0/0:222:222:8206:0:0:0,-66.8287,-738.441	0/0:166:165:5965:0:0:0,-49.6699,-536.54	0/0:179:178:6499:0:0:0,-53.5833,-584.718	1/1:150:0:0:150:5566:-497.567,-45.1545,0	0/1:144:78:2852:66:2463:-178.548,0,-213.54	0/0:96:96:3432:0:0:0,-28.8989,-309.068	0/0:115:115:4219:0:0:0,-34.6184,-379.857	0/0:99:99:3567:0:0:0,-29.802,-321.211	0/0:63:63:2259:0:0:0,-18.9649,-203.556	1/1:59:0:0:59:2171:-195.644,-17.7608,0	0/1:177:104:3727:73:2692:-189.213,0,-282.31	0/1:192:93:3428:99:3736:-278.588,0,-250.896	0/0:99:99:3627:0:0:0,-29.802,-326.203	1/1:175:0:0:175:6526:-587.322,-52.6803,0	1/1:224:0:0:223:8339:-750.005,-67.1297,0	0/1:132:76:2726:56:2082:-147.893,0,-205.819	0/0:64:64:2368:0:0:0,-19.2659,-213.365	0/1:69:38:1358:31:1135:-81.6861,0,-101.739	0/0:87:87:3171:0:0:0,-26.1896,-285.592	0/0:102:101:3701:0:0:0,-30.404,-332.895	0/0:71:71:2591:0:0:0,-21.3731,-233.422	0/0:129:129:4749:0:0:0,-38.8329,-427.53	0/1:90:50:1869:40:1505:-108.642,0,-141.38	0/0:77:77:2813:0:0:0,-23.1793,-253.39	0/1:202:111:4052:91:3387:-244.194,0,-304.016	0/0:80:80:2912:0:0:0,-24.0824,-262.295	0/1:206:99:3571:107:3988:-297.042,0,-259.545	0/0:137:137:5009:0:0:0,-41.2411,-450.917	0/1:221:117:4270:104:3888:-283.535,0,-317.905	0/1:101:41:1517:60:2208:-168.568,0,-106.416	0/1:263:147:5335:116:4336:-311.18,0,-401.052	1/1:223:2:76:221:8234:-733.726,-59.9149,0	0/1:271:151:5597:119:4444:-318.581,0,-418.956	0/1:55:26:965:29:1086:-81.493,0,-70.6107	0/1:70:35:1292:35:1300:-96.2236,0,-95.5011	0/1:112:70:2554:42:1549:-105.977,0,-196.375	1/1:63:0:0:63:2364:-212.994,-18.9649,0	0/0:109:109:3949:0:0:0,-32.8123,-355.557	0/0:138:137:4978:0:0:0,-41.2411,-447.808	0/1:81:44:1574:37:1360:-98.3068,0,-117.554	0/1:125:58:2102:67:2493:-186.969,0,-151.8	0/1:220:110:4014:110:4121:-304.793,0,-295.179	1/1:63:0:0:63:2360:-212.636,-18.9649,0	0/1:200:99:3628:101:3741:-276.64,0,-266.483	0/1:136:74:2671:62:2323:-168.364,0,-199.668	1/1:103:0:0:103:3852:-346.823,-31.0061,0	0/1:78:45:1630:33:1225:-87.0703,0,-123.493	0/0:109:108:4002:0:0:0,-32.5112,-360.128	0/0:120:120:4373:0:0:0,-36.1236,-393.699	1/1:128:0:0:128:4806:-432.623,-38.5318,0	1/1:94:0:0:94:3534:-318.219,-28.2968,0	0/0:165:165:6031:0:0:0,-49.6699,-542.826	1/1:126:0:0:125:4611:-414.721,-37.6288,0	1/1:141:2:75:139:5146:-456.096,-35.3249,0	0/1:167:98:3593:69:2565:-180.798,0,-273.263	0/1:215:121:4368:94:3464:-247.209,0,-328.528	1/1:108:0:0:108:4006:-360.681,-32.5112,0	1/1:125:0:0:125:4663:-419.768,-37.6288,0	1/1:160:0:0:160:5941:-534.716,-48.1648,0	1/1:164:0:0:164:6136:-552.246,-49.3689,0	1/1:181:0:0:181:6756:-608.012,-54.4864,0	0/1:215:129:4724:86:3215:-224.812,0,-360.545	1/1:168:0:0:168:6278:-565.023,-50.573,0	1/1:247:0:0:247:9167:-824.867,-74.3544,0
1	16255181	.	C	T	35563.3	.	DPB=5478;EPPR=375.509;GTI=5;MQMR=59.9955;NS=96;NUMALT=1;ODDS=0.206158;PAIREDR=0.966365;PQR=0;PRO=0;QR=154030;RO=4192;RPPR=1315.87;SRF=1820;SRP=160.848;SRR=2372;DP=5478;AB=0.443988;ABP=49.4722;AF=0.333333;AO=1283;CIGAR=1X;DPRA=0.740152;EPP=125.481;LEN=1;MEANALT=1.02083;MQM=60.1372;PAIRED=0.95947;PAO=0;PQA=0;QA=47480;RPL=932;RPP=574.331;RPR=351;RUN=1;SAF=569;SAP=38.595;SAR=714;TYPE=snp;technology.illumina=1;AN=216;AC=78	GT:DP:RO:QR:AO:QA:GL	1/1:50:0:0:50:1838:-165.692,-15.0515,0	0/0:60:58:2026:2:74:0,-11.0359,-175.568	0/1:30:13:445:17:629:-47.9157,0,-31.3413	0/1:41:18:630:23:827:-62.4059,0,-44.6779	0/1:31:16:568:15:543:-39.8724,0,-42.1153	0/0:20:19:679:1:37:0,-2.32277,-57.7359	0/1:33:24:864:9:333:-20.3882,0,-68.1426	0/1:25:17:629:8:284:-18.3753,0,-49.3761	1/1:38:0:0:38:1382:-124.675,-11.4391,0	1/1:31:0:0:31:1135:-102.464,-9.33193,0	1/1:54:0:0:54:1998:-180.086,-16.2556,0	0/1:117:58:2050:59:2147:-158.265,0,-149.534	0/0:31:31:1118:0:0:0,-9.33193,-100.921	0/0:31:31:1131:0:0:0,-9.33193,-102.093	0/1:53:36:1332:17:632:-41.2595,0,-104.216	0/1:61:34:1221:27:1010:-72.8515,0,-91.8218	0/0:75:75:2770:0:0:0,-22.5772,-249.511	0/0:57:57:2094:0:0:0,-17.1587,-188.708	0/0:68:68:2478:0:0:0,-20.47,-223.252	0/1:62:30:1100:32:1175:-87.3851,0,-80.6425	0/1:77:32:1159:45:1699:-130.005,0,-81.4305	0/1:61:32:1169:29:1088:-79.8659,0,-87.1456	0/0:85:85:3184:0:0:0,-25.5875,-286.744	0/1:93:46:1712:47:1754:-130.131,0,-126.356	0/0:75:75:2691:0:0:0,-22.5772,-242.408	0/0:96:96:3487:0:0:0,-28.8989,-314	0/1:70:40:1476:30:1128:-80.7556,0,-112.054	1/1:61:0:0:61:2260:-203.637,-18.3628,0	0/1:86:59:2183:27:1012:-65.5051,0,-170.824	0/1:70:39:1456:31:1160:-83.6364,0,-110.256	0/1:87:44:1652:43:1596:-117.728,0,-122.765	0/0:34:34:1234:0:0:0,-10.235,-111.353	0/0:24:24:888:0:0:0,-7.22472,-80.2407	1/1:108:0:0:108:4019:-361.822,-32.5112,0	0/0:89:89:3271:0:0:0,-26.7917,-294.573	0/0:68:68:2530:0:0:0,-20.47,-227.925	0/0:16:16:581:0:0:0,-4.81648,-52.6207	0/1:52:26:939:26:935:-68.8044,0,-69.167	0/0:52:52:1925:0:0:0,-15.6536,-173.511	0/0:76:76:2778:0:0:0,-22.8783,-248.159	0/0:50:50:1848:0:0:0,-15.0515,-166.584	0/0:58:58:2167:0:0:0,-17.4597,-195.277	0/0:67:67:2494:0:0:0,-20.169,-224.684	0/0:61:61:2267:0:0:0,-18.3628,-204.272	1/1:60:0:0:60:2173:-195.814,-18.0618,0	1/1:62:0:0:62:2253:-203.012,-18.6639,0	0/0:60:60:2208:0:0:0,-18.0618,-198.964	0/0:88:88:3136:0:0:0,-26.4906,-282.431	0/1:84:58:2155:26:942:-59.8047,0,-168.909	0/1:18:6:222:12:444:-34.8878,0,-14.9195	0/1:22:12:444:10:358:-25.9374,0,-33.6837	0/0:19:19:667:0:0:0,-5.71957,-60.3492	1/1:26:2:74:24:888:-73.217,-0.800904,0	0/1:24:9:333:15:543:-41.9796,0,-23.0975	0/0:83:83:3041:0:0:0,-24.9855,-273.882	0/0:120:120:4414:0:0:0,-36.1236,-397.378	1/1:21:0:0:21:753:-68.0928,-6.32163,0	0/0:98:98:3606:0:0:0,-29.5009,-324.706	0/0:99:97:3607:2:76:0,-22.5872,-317.578	0/0:57:57:2115:0:0:0,-17.1587,-190.599	0/1:13:5:185:8:296:-23.0808,0,-13.0966	1/1:16:0:0:16:592:-53.6203,-4.81648,0	0/1:16:2:62:14:518:-42.1477,0,-1.07133	1/1:26:0:0:26:950:-85.8162,-7.82678,0	0/1:19:14:518:5:185:-11.2904,0,-41.2429	0/1:23:13:481:10:346:-24.5463,0,-36.7107	0/1:55:38:1406:17:635:-40.9291,0,-110.272	0/1:19:9:309:10:370:-27.9307,0,-22.4197	0/0:109:109:4014:0:0:0,-32.8123,-361.407	0/0:34:34:1210:0:0:0,-10.235,-109.197	0/0:104:104:3887:0:0:0,-31.3071,-349.976	0/0:30:30:1098:0:0:0,-9.0309,-99.129	0/1:81:49:1739:32:1197:-83.6515,0,-132.394	0/1:27:9:321:18:666:-52.1468,0,-21.1029	0/0:88:88:3224:0:0:0,-26.4906,-290.35	0/1:101:59:2161:42:1564:-110.636,0,-164.334	0/1:90:57:2096:33:1207:-81.8397,0,-161.657	0/0:24:24:886:0:0:0,-7.22472,-80.0611	0/0:62:62:2301:0:0:0,-18.6639,-207.328	0/0:52:52:1920:0:0:0,-15.6536,-173.064	1/1:6:0:0:6:226:-20.7027,-1.80618,0	0/0:54:54:1931:0:0:0,-16.2556,-174.049	0/0:76:76:2795:0:0:0,-22.8783,-251.762	0/0:36:36:1304:0:0:0,-10.8371,-117.653	0/0:68:68:2519:0:0:0,-20.47,-226.937	0/0:97:95:3432:0:0:0,-28.5978,-308.682	0/1:42:23:862:19:700:-50.6826,0,-65.2606	0/0:60:60:2193:0:0:0,-18.0618,-197.617	0/0:67:67:2458:0:0:0,-20.169,-221.448	1/1:15:0:0:15:569:-51.5527,-4.51545,0	0/1:48:30:1122:18:670:-46.1837,0,-86.8382	0/1:92:52:1922:40:1495:-107.139,0,-145.547	0/0:61:61:2225:0:0:0,-18.3628,-200.494	0/0:65:65:2331:0:0:0,-19.5669,-210.029	0/1:80:39:1434:40:1499:-111.036,0,-105.188	0/0:69:69:2579:0:0:0,-20.7711,-232.329	1/1:25:0:0:25:947:-85.5486,-7.52575,0	1/1:10:0:0:10:376:-34.1931,-3.0103,0	0/0:111:111:4122:0:0:0,-33.4143,-371.114	0/1:79:45:1674:34:1264:-90.2822,0,-127.153	1/1:17:0:0:17:641:-58.0272,-5.11751,0	0/0:94:94:3458:0:0:0,-28.2968,-311.391	1/1:20:0:0:20:730:-66.0257,-6.0206,0	1/1:11:0:0:11:394:-35.798,-3.31133,0	0/0:62:62:2302:0:0:0,-18.6639,-207.418	0/0:87:87:3192:0:0:0,-26.1896,-287.469	1/1:15:0:0:15:539:-48.8394,-4.51545,0	1/1:27:0:0:27:1006:-90.8516,-8.12781,0
1	16655252	.	T	G	244992	.	DPB=21293;EPPR=25.5789;GTI=0;MQMR=60.0024;NS=96;NUMALT=1;ODDS=41.2112;PAIREDR=0.961857;PQR=0;PRO=0;QR=483074;RO=13030;RPPR=828.782;SRF=6763;SRP=44.0093;SRR=6267;DP=21293;AB=0.457022;ABP=151.397;AF=0.385417;AO=8253;CIGAR=1X;DPRA=1.16273;EPP=3.12633;LEN=1;MEANALT=1.10345;MQM=59.9903;PAIRED=0.965346;PAO=0;PQA=0;QA=305824;RPL=3079;RPP=1157.82;RPR=5174;RUN=1;SAF=4341;SAP=51.4339;SAR=3912;TYPE=snp;technology.illumina=1;AN=216;AC=81	GT:DP:RO:QR:AO:QA:GL	0/1:145:82:2998:63:2307:-164.227,0,-226.381	1/1:152:6:222:146:5330:-459.453,-25.4185,0	0/0:123:123:4479:0:0:0,-37.0267,-403.245	0/1:123:68:2516:55:1987:-142.064,0,-189.654	0/0:120:119:4379:1:25:0,-33.6237,-390.637	1/1:74:2:74:72:2640:-230.804,-15.2503,0	0/0:158:158:5738:0:0:0,-47.5627,-516.491	0/0:147:147:5379:0:0:0,-44.2514,-484.198	0/0:148:147:5403:0:0:0,-44.2514,-485.986	0/1:168:88:3232:80:2864:-207.403,0,-240.506	0/0:167:167:6059:0:0:0,-50.272,-545.365	0/0:409:409:14845:0:0:0,-123.121,-1335.66	0/0:141:141:5260:0:0:0,-42.4452,-473.458	0/0:138:138:5041:0:0:0,-41.5421,-453.781	0/1:192:95:3546:97:3577:-264.3,0,-261.502	0/1:209:105:3954:104:3843:-283.098,0,-293.079	0/0:187:187:6892:0:0:0,-56.2926,-620.251	0/0:247:247:9117:0:0:0,-74.3544,-820.371	0/1:215:106:3928:109:4041:-299.11,0,-288.94	0/1:252:132:4849:120:4491:-328.43,0,-360.637	1/1:236:0:0:235:8695:-782.037,-70.7421,0	0/1:254:139:5144:115:4295:-310.206,0,-386.571	0/0:276:276:10321:0:0:0,-83.0843,-928.649	0/0:273:273:10174:0:0:0,-82.1812,-915.432	1/1:214:0:0:214:7882:-709.293,-64.4204,0	0/0:263:263:9788:0:0:0,-79.1709,-880.719	0/1:327:199:7343:128:4745:-328.711,0,-560.578	0/0:337:334:12461:2:73:0,-94.5829,-1114.19	0/1:334:205:7609:129:4802:-331.726,0,-580.772	0/0:366:366:13674:0:0:0,-110.177,-1230.22	0/0:364:364:13564:0:0:0,-109.575,-1220.32	0/0:150:150:5631:0:0:0,-45.1545,-506.825	0/1:88:48:1799:40:1501:-108.885,0,-135.687	0/0:531:531:19594:0:0:0,-159.847,-1762.71	0/1:312:183:6792:129:4806:-338.707,0,-517.33	0/0:267:267:9883:0:0:0,-80.375,-889.268	1/1:56:0:0:56:2060:-185.652,-16.8577,0	0/1:260:146:5464:114:4247:-304.085,0,-413.539	0/1:238:118:4377:120:4439:-327.977,0,-322.397	0/1:274:152:5644:122:4547:-326.85,0,-425.515	0/1:149:63:2352:86:3168:-240.449,0,-167.06	0/1:157:100:3729:57:2111:-142.979,0,-288.502	0/1:194:109:3999:85:3146:-224.928,0,-301.647	0/1:244:122:4505:122:4509:-332.469,0,-332.11	0/1:304:168:6254:136:5061:-364.048,0,-471.342	0/1:293:150:5596:143:5353:-393.62,0,-415.481	0/0:328:328:12241:0:0:0,-98.7378,-1101.34	1/1:213:0:0:213:7861:-707.404,-64.1194,0	0/0:245:245:9101:0:0:0,-73.7523,-818.927	0/1:169:100:3700:69:2517:-175.891,0,-282.3	0/0:161:161:5945:0:0:0,-48.4658,-535.106	0/1:106:56:2060:50:1826:-132.702,0,-153.561	0/0:145:145:5317:0:0:0,-43.6493,-478.621	0/0:156:156:5736:0:0:0,-46.9607,-516.308	0/1:237:131:4920:106:3868:-276.93,0,-371.533	0/1:365:188:7016:177:6585:-482.761,0,-521.516	0/0:118:118:4294:0:0:0,-35.5215,-386.604	0/1:356:188:6933:168:6269:-457.044,0,-516.776	1/1:283:1:37:282:10476:-938.904,-81.4937,0	0/1:220:103:3827:117:4257:-317.035,0,-278.352	0/1:104:70:2554:32:1172:-74.7107,0,-199.019	0/0:128:128:4688:0:0:0,-38.5318,-422.043	0/0:104:103:3763:0:0:0,-31.0061,-338.471	0/1:152:71:2579:81:2925:-217.707,0,-186.585	0/0:121:121:4441:0:0:0,-36.4246,-399.826	0/0:121:121:4429:0:0:0,-36.4246,-398.747	1/1:227:0:0:227:8434:-758.937,-68.3338,0	0/0:115:115:4243:0:0:0,-34.6184,-382.016	1/1:374:0:0:374:13878:-1248.58,-112.585,0	0/1:153:103:3763:50:1838:-119.634,0,-292.784	1/1:237:1:36:236:8756:-784.299,-67.7458,0	0/1:133:74:2714:59:2135:-151.512,0,-204.45	1/1:292:2:74:290:10677:-953.658,-80.875,0	0/1:153:94:3442:59:2159:-148.507,0,-263.91	1/1:302:0:0:302:11198:-1007.54,-90.9111,0	0/1:374:195:7122:178:6598:-481.142,0,-528.279	1/1:298:0:0:298:11106:-999.245,-89.7069,0	1/1:106:0:0:106:3905:-351.596,-31.9092,0	0/1:149:92:3428:57:2125:-146.646,0,-263.837	0/0:210:210:7778:0:0:0,-63.2163,-699.938	0/0:63:63:2326:0:0:0,-18.9649,-209.575	0/1:240:123:4567:117:4312:-315.953,0,-338.888	1/1:218:0:0:218:8101:-728.993,-65.6245,0	0/1:151:82:3059:69:2535:-182.143,0,-230.05	0/1:296:162:6015:133:4948:-356.218,0,-452.182	0/0:329:329:12173:0:0:0,-99.0389,-1095.15	0/0:156:156:5777:0:0:0,-46.9607,-519.974	1/1:177:2:62:175:6547:-583.326,-47.395,0	1/1:213:0:0:211:7796:-701.186,-63.5173,0	0/0:60:60:2235:0:0:0,-18.0618,-201.392	0/0:194:194:7189:0:0:0,-58.3998,-646.96	0/1:283:144:5358:139:5198:-382.691,0,-397.089	0/1:193:90:3355:103:3810:-284.952,0,-244.029	0/0:276:276:10229:0:0:0,-83.0843,-920.38	0/0:299:299:11097:0:0:0,-90.008,-998.453	0/1:276:136:5081:140:5144:-379.952,0,-374.278	0/0:158:157:5869:0:0:0,-47.2617,-527.852	0/0:178:178:6579:0:0:0,-53.5833,-592.103	1/1:313:0:0:313:11678:-1050.7,-94.2224,0	0/1:313:182:6785:131:4889:-345.869,0,-516.391	0/0:162:162:5966:0:0:0,-48.7669,-536.973	1/1:274:0:0:274:10145:-912.744,-82.4822,0	0/0:145:145:5403:0:0:0,-43.6493,-486.329	0/0:159:159:5908:0:0:0,-47.8638,-531.748	0/1:224:126:4674:98:3636:-259.965,0,-353.327	0/1:306:168:6281:138:5128:-369.479,0,-473.176	0/0:129:129:4800:0:0:0,-38.8329,-432.089	0/0:211:211:7821:0:0:0,-63.5173,-703.801
1	16772443	.	C	T	9.40266e-15	.	DPB=17726;EPPR=99.8271;GTI=3;MQMR=59.957;NS=96;NUMALT=1;ODDS=53.8433;PAIREDR=0.957594;PQR=0;PRO=0;QR=654947;RO=17686;RPPR=476.606;SRF=7416;SRP=1003.09;SRR=10270;DP=17726;AB=0.117647;ABP=132.532;AF=0.03125;AO=34;CIGAR=1X;DPRA=0.813236;EPP=4.03217;LEN=1;MEANALT=1;MQM=60;PAIRED=0.911765;PAO=0;PQA=0;QA=1250;RPL=22;RPP=9.39698;RPR=12;RUN=1;SAF=15;SAP=4.03217;SAR=19;TYPE=snp;technology.illumina=1;AN=216;AC=6	GT:DP:RO:QR:AO:QA:GL	0/0:114:114:4182:.:.:0,.,.	0/0:166:166:6106:.:.:0,.,.	0/0:102:102:3702:.:.:0,.,.	0/0:112:112:4084:.:.:0,.,.	0/0:97:97:3529:.:.:0,.,.	0/0:56:56:2060:.:.:0,.,.	0/0:105:105:3861:.:.:0,.,.	0/0:87:87:3207:.:.:0,.,.	0/0:140:140:5096:.:.:0,.,.	0/0:113:113:4121:.:.:0,.,.	0/0:138:138:5010:.:.:0,.,.	0/0:301:301:10885:.:.:0,.,.	0/0:114:114:4170:0:0:0,-34.3174,-375.424	0/0:123:123:4474:0:0:0,-37.0267,-402.784	0/0:128:128:4758:0:0:0,-38.5318,-427.038	0/0:189:189:6988:0:0:0,-56.8947,-628.887	0/0:211:211:7805:0:0:0,-63.5173,-702.345	0/0:213:213:7896:0:0:0,-64.1194,-710.554	0/0:208:208:7711:0:0:0,-62.6142,-693.909	0/0:210:210:7856:0:0:0,-63.2163,-703.616	0/0:241:241:8986:0:0:0,-72.5482,-808.58	0/0:220:220:8148:0:0:0,-66.2266,-733.222	0/0:214:214:7933:0:0:0,-64.4204,-713.881	0/0:282:282:10480:0:0:0,-84.8905,-942.964	0/0:252:250:9266:2:76:0,-68.6447,-826.554	0/0:211:211:7808:0:0:0,-63.5173,-702.626	0/0:270:270:10072:0:0:0,-81.2781,-906.252	0/0:266:266:9932:0:0:0,-80.074,-893.663	0/0:289:287:10616:2:70:0,-80.3509,-948.548	0/0:324:324:12040:0:0:0,-97.5337,-1083.26	0/0:341:341:12782:0:0:0,-102.651,-1149.99	0/0:116:116:4299:0:0:0,-34.9195,-387.027	0/0:85:85:3170:0:0:0,-25.5875,-285.489	0/0:353:352:13059:1:38:0,-102.466,-1168.07	0/0:264:264:9838:0:0:0,-79.4719,-885.201	0/0:200:200:7465:0:0:0,-60.206,-671.783	0/0:94:94:3445:0:0:0,-28.2968,-310.225	0/0:180:180:6674:0:0:0,-54.1854,-600.646	0/0:186:186:6951:0:0:0,-55.9916,-625.553	0/0:198:197:7317:0:0:0,-59.3029,-654.901	0/0:127:127:4674:0:0:0,-38.2308,-420.754	0/0:148:148:5475:0:0:0,-44.5524,-492.809	0/0:177:177:6617:0:0:0,-53.2823,-595.503	0/0:222:222:8260:0:0:0,-66.8287,-743.259	0/0:210:210:7825:0:0:0,-63.2163,-704.158	0/0:226:226:8456:0:0:0,-68.0328,-757.485	0/0:264:263:9762:1:38:0,-75.6746,-874.588	0/0:211:211:7881:0:0:0,-63.5173,-709.196	0/0:168:168:6226:0:0:0,-50.573,-560.347	0/0:121:121:4453:0:0:0,-36.4246,-400.905	0/0:109:107:3935:0:0:0,-32.2102,-353.942	0/0:87:87:3147:0:0:0,-26.1896,-283.433	0/0:109:109:3901:0:0:0,-32.8123,-351.255	0/0:110:110:4046:0:0:0,-33.1133,-364.296	0/0:306:306:11373:0:0:0,-92.1152,-1023.27	0/0:375:375:13889:0:0:0,-112.886,-1249.57	0/0:66:64:2320:2:74:0,-12.8421,-198.955	0/0:263:263:9803:0:0:0,-79.1709,-882.061	0/0:238:238:8836:0:0:0,-71.6451,-795.097	0/0:175:175:6418:0:0:0,-52.6802,-577.623	0/0:82:82:3010:0:0:0,-24.6845,-271.11	0/0:102:102:3750:0:0:0,-30.7051,-334.34	0/0:97:97:3565:0:0:0,-29.1999,-321.031	0/0:123:123:4515:0:0:0,-37.0267,-406.482	0/0:89:89:3281:0:0:0,-26.7917,-295.486	0/0:102:102:3750:0:0:0,-30.7051,-337.672	0/0:166:166:6222:0:0:0,-49.971,-556.527	0/0:141:141:5145:0:0:0,-42.4452,-463.15	0/0:244:244:8989:0:0:0,-73.4513,-805.445	0/0:76:76:2752:0:0:0,-22.8783,-247.903	0/0:304:304:11304:0:0:0,-91.5131,-1017.07	0/0:127:127:4591:0:0:0,-38.2308,-413.32	0/0:333:333:12306:0:0:0,-100.243,-1105.22	0/0:159:158:5750:1:37:0,-44.1659,-513.872	0/0:271:269:9950:2:74:0,-74.5534,-888.267	0/0:274:274:10125:0:0:0,-82.4822,-907.679	0/0:362:362:13415:0:0:0,-108.973,-1206.93	0/0:83:83:3078:0:0:0,-24.9855,-277.215	0/0:130:130:4847:0:0:0,-39.1339,-436.187	0/0:195:195:7241:0:0:0,-58.7008,-651.641	1/1:5:0:0:5:188:-17.2844,-1.50515,0	0/0:158:158:5895:0:0:0,-47.5627,-526.707	0/0:200:200:7347:0:0:0,-60.206,-661.183	0/0:142:142:5263:0:0:0,-42.7463,-473.733	0/0:220:220:8167:0:0:0,-66.2266,-734.919	0/0:265:265:9870:0:0:0,-79.7729,-888.09	0/0:138:138:5132:0:0:0,-41.5421,-461.955	0/0:170:170:6342:0:0:0,-51.1751,-570.779	0/0:155:155:5793:0:0:0,-46.6596,-521.402	0/0:120:120:4413:0:0:0,-36.1236,-397.285	0/0:165:165:6078:0:0:0,-49.6699,-547.045	0/0:194:194:7196:0:0:0,-58.3998,-647.6	0/0:171:171:6372:0:0:0,-51.4761,-573.455	0/0:118:118:4356:0:0:0,-35.5215,-392.156	0/0:225:224:8339:0:0:0,-67.4307,-750.02	0/0:248:248:9126:0:0:0,-74.6554,-820.994	1/1:4:0:0:4:139:-12.8511,-1.20412,0	0/1:52:47:1710:5:183:-1.17263,0,-138.518	0/0:279:279:10296:0:0:0,-83.9874,-926.413	0/0:230:229:8486:0:0:0,-68.9359,-763.243	0/1:50:43:1500:7:258:-8.52249,0,-120.223	0/0:230:230:8555:0:0:0,-69.2369,-769.816	0/0:158:158:5803:0:0:0,-47.5627,-518.769	0/0:163:163:5937:0:0:0,-49.0679,-534.378	0/0:158:158:5856:0:0:0,-47.5627,-527.077	0/0:209:209:7752:0:0:0,-62.9153,-697.595	0/0:80:78:2830:2:75:0,-16.9621,-247.791	0/0:265:264:9711:0:0:0,-79.4719,-873.442
1	17132555	.	G	A	634758	.	DPB=37782;EPPR=11.8637;GTI=0;MQMR=59.9465;NS=96;NUMALT=1;ODDS=27.3101;PAIREDR=0.962275;PQR=0;PRO=0;QR=623072;RO=16965;RPPR=209.782;SRF=8100;SRP=77.9175;SRR=8865;DP=37782;AB=0.479148;ABP=70.3863;AF=0.604167;AO=20757;CIGAR=1X;DPRA=0.741567;EPP=194.518;LEN=1;MEANALT=1.33333;MQM=59.974;PAIRED=0.963241;PAO=0;PQA=0;QA=769831;RPL=9055;RPP=736;RPR=11702;RUN=1;SAF=10259;SAP=8.98596;SAR=10498;TYPE=snp;technology.illumina=1;AN=216;AC=133	GT:DP:RO:QR:AO:QA:GL	0/1:289:154:5614:135:4887:-352.947,0,-418.339	1/1:276:6:222:270:9786:-860.262,-62.7462,0	0/1:239:111:4023:128:4604:-342.543,0,-290.282	0/1:305:192:7020:113:4121:-279.229,0,-539.989	1/1:245:0:0:245:8921:-800.546,-73.7524,0	0/1:200:108:3960:90:3222:-230.264,0,-296.646	0/1:249:153:5577:96:3492:-239.509,0,-427.052	1/1:248:0:0:248:8912:-801.995,-74.6554,0	1/1:380:0:0:380:13712:-1231.23,-114.391,0	0/1:337:175:6427:162:5814:-421.883,0,-477.015	1/1:384:0:0:383:13727:-1234.74,-115.294,0	0/1:764:380:13844:384:13908:-1020.9,0,-1015.63	0/1:248:117:4317:129:4757:-353.788,0,-314.216	0/1:246:118:4232:128:4729:-351.659,0,-306.968	1/1:310:0:0:310:11591:-1042.88,-93.3193,0	0/1:348:187:6932:160:5890:-425.449,0,-519.166	0/0:403:401:14758:2:75:0,-114.195,-1320.63	0/1:412:218:8030:194:7210:-524.823,0,-598.588	0/1:396:199:7350:196:7319:-539.424,0,-542.228	1/1:419:0:0:417:15553:-1398.83,-125.53,0	0/0:422:419:15408:3:112:0,-116.588,-1375.78	1/1:392:0:0:392:14684:-1321.05,-118.004,0	1/1:425:0:0:423:15741:-1409.02,-127.336,0	0/1:548:284:10433:263:9803:-716.994,0,-773.712	0/0:523:521:19187:2:76:0,-150.224,-1718.9	0/1:587:326:11999:261:9771:-702.477,0,-902.893	1/1:502:2:73:499:18631:-1669.12,-144.253,0	0/1:578:313:11566:265:9858:-713.013,0,-866.658	0/1:483:255:9290:227:8450:-614.733,0,-690.48	0/0:737:734:26942:1:38:0,-217.839,-2419.84	0/1:685:353:13026:330:12322:-902.609,0,-965.99	0/1:240:98:3600:142:5300:-404.808,0,-251.919	0/1:160:65:2419:95:3564:-272.753,0,-169.775	0/1:746:377:13804:369:13754:-1012.85,0,-1015.94	1/1:452:0:0:452:16783:-1509.85,-136.066,0	1/1:313:0:0:312:11583:-1039.71,-93.9214,0	0/1:168:76:2801:92:3441:-259.282,0,-201.725	1/1:378:0:0:378:14080:-1266.73,-113.789,0	0/0:306:304:11122:0:0:0,-91.5131,-1000.35	0/1:456:249:9197:203:7543:-542.357,0,-691.141	1/1:261:0:0:261:9724:-874.957,-78.5688,0	0/1:264:147:5328:117:4375:-314.395,0,-400.124	0/1:348:205:7634:142:5228:-365.763,0,-582.157	1/1:389:0:0:389:14441:-1299.21,-117.101,0	1/1:580:0:0:574:21316:-1916.05,-172.791,0	0/0:516:514:18890:2:76:0,-148.117,-1688.94	1/1:496:0:0:496:18467:-1661.3,-149.311,0	0/1:458:235:8645:223:8379:-616.1,0,-638.783	1/1:461:0:0:461:17225:-1549.59,-138.775,0	1/1:290:0:0:290:10466:-941.774,-87.2987,0	1/1:265:0:0:265:9529:-857.494,-79.773,0	1/1:226:0:0:224:8072:-726.066,-67.4307,0	0/1:228:43:1591:185:6677:-532.32,0,-74.7964	0/0:335:333:12153:2:74:0,-93.8192,-1086.48	1/1:531:0:0:529:19624:-1765.01,-159.245,0	0/1:711:376:13827:335:12480:-908.804,0,-1029.98	1/1:284:0:0:284:10280:-925.042,-85.4925,0	1/1:620:0:0:616:22965:-2065.49,-185.434,0	0/1:503:254:9320:249:9303:-685.673,0,-687.233	1/1:285:0:0:285:10641:-957.429,-85.7936,0	1/1:183:0:0:183:6567:-591.062,-55.0885,0	1/1:251:0:0:251:9035:-813.058,-75.5585,0	0/1:182:111:3999:71:2567:-176.474,0,-305.282	0/1:297:183:6723:112:4036:-274.283,0,-515.973	0/0:225:221:8105:4:148:0,-54.0498,-715.714	0/1:308:175:6367:131:4775:-337.384,0,-480.583	0/1:415:208:7595:205:7703:-568.561,0,-558.882	0/1:212:108:3960:104:3764:-275.113,0,-291.381	0/0:729:726:26601:3:112:0,-209.004,-2382.52	0/1:307:164:5972:143:5195:-371.902,0,-441.792	0/0:580:579:21269:1:38:0,-170.8,-1909.58	0/1:336:183:6675:153:5493:-389.979,0,-499.626	1/1:565:1:36:562:20908:-1877.25,-166.246,0	1/1:301:0:0:301:10813:-972.99,-90.61,0	0/1:554:299:11064:255:9475:-684.941,0,-828.727	0/1:642:314:11525:328:12230:-906.786,0,-843.623	0/0:849:846:31214:0:0:0,-254.671,-2804.14	0/0:213:211:7769:2:76:0,-56.9046,-691.929	1/1:249:0:0:249:9234:-830.887,-74.9565,0	0/1:326:148:5475:178:6624:-498.002,0,-388.013	1/1:98:0:0:98:3650:-328.66,-29.5009,0	1/1:349:0:0:349:13023:-1171.62,-105.059,0	0/0:385:384:13988:1:32:0,-112.697,-1255.32	0/1:198:101:3739:97:3590:-263.587,0,-277.064	0/1:433:227:8270:206:7675:-560.328,0,-613.863	0/1:585:304:11145:281:10461:-765.134,0,-826.691	0/1:277:128:4678:149:5522:-413.376,0,-337.742	0/1:563:327:11996:235:8735:-616.449,0,-905.337	0/0:420:420:15456:0:0:0,-126.433,-1390.54	1/1:163:0:0:163:6053:-544.78,-49.0679,0	0/1:278:150:5542:128:4766:-345.321,0,-415.148	0/1:365:216:7960:148:5506:-385.743,0,-605.539	1/1:264:1:36:263:9797:-877.935,-75.8736,0	0/1:392:205:7515:187:6947:-507.191,0,-554.879	0/1:391:190:6945:201:7459:-553.533,0,-504.177	0/1:442:241:8874:199:7453:-537.863,0,-665.697	1/1:256:1:38:253:9414:-843.285,-73.0441,0	1/1:281:0:0:281:10445:-939.808,-84.5894,0	0/0:548:544:19873:4:151:0,-151.007,-1770.46	0/1:503:251:9211:250:9400:-693.262,0,-675.126	1/1:252:0:0:252:9396:-845.459,-75.8596,0	0/1:414:231:8475:181:6717:-480.115,0,-638.246	1/1:283:0:0:283:10487:-943.592,-85.1915,0	1/1:260:0:0:260:9618:-865.43,-78.2678,0	0/0:542:538:19806:2:75:0,-155.806,-1773.4	0/1:607:306:11302:301:11285:-832.62,0,-834.181	1/1:235:0:0:235:8769:-789.06,-70.7421,0	1/1:340:0:0:340:12612:-1134.72,-102.35,0
1	17532569	.	G	A	300694	.	DPB=18858;EPPR=3.63035;GTI=0;MQMR=59.9922;NS=96;NUMALT=1;ODDS=34.8307;PAIREDR=0.970688;PQR=0;PRO=0;QR=336800;RO=9109;RPPR=31.0564;SRF=4902;SRP=118.157;SRR=4207;DP=18858;AB=0.478475;ABP=30.7742;AF=0.53125;AO=9715;CIGAR=1X;DPRA=0.974505;EPP=33.4447;LEN=1;MEANALT=1.20253;MQM=59.927;PAIRED=0.970561;PAO=0;PQA=0;QA=359870;RPL=4956;RPP=11.6848;RPR=4759;RUN=1;SAF=5253;SAP=142.861;SAR=4462;TYPE=snp;technology.illumina=1;AN=216;AC=111	GT:DP:RO:QR:AO:QA:GL	0/1:109:57:2085:52:1900:-138.455,0,-155.096	1/1:131:1:37:130:4786:-427.16,-35.7371,0	0/0:107:107:3923:0:0:0,-32.2102,-349.474	0/0:117:117:4293:0:0:0,-35.2205,-386.514	0/1:99:56:2060:43:1591:-113.672,0,-155.858	1/1:91:2:74:89:3269:-287.381,-20.3679,0	0/1:107:59:2183:48:1740:-124.664,0,-164.514	0/1:122:76:2800:46:1690:-115.653,0,-215.496	0/0:184:184:6760:0:0:0,-55.3895,-608.415	0/1:127:43:1579:84:3084:-239.536,0,-104.164	0/0:188:188:6908:0:0:0,-56.5936,-621.727	0/0:319:317:11669:2:74:0,-89.0027,-1042.94	0/1:134:69:2574:64:2384:-174.389,0,-191.474	0/1:108:54:1978:54:1921:-140.64,0,-145.771	0/0:194:193:7134:0:0:0,-58.0988,-641.65	0/0:221:218:8028:1:37:0,-62.5975,-718.729	0/1:246:135:5037:111:4167:-301.101,0,-379.352	0/0:193:193:7145:0:0:0,-58.0988,-643.007	0/1:217:109:4066:108:3993:-294.189,0,-300.748	0/1:220:110:4010:110:4075:-300.659,0,-294.817	0/1:194:103:3861:91:3333:-238.325,0,-289.233	0/0:262:262:9713:0:0:0,-78.8699,-873.976	0/1:254:141:5275:113:4212:-302.741,0,-398.348	0/0:266:265:9799:1:38:0,-76.2767,-877.92	0/1:243:122:4533:119:4383:-318.876,0,-335.158	1/1:285:0:0:283:10499:-944.286,-85.1915,0	0/0:309:309:11404:0:0:0,-93.0183,-1026.08	0/1:259:130:4794:129:4790:-353.225,0,-353.59	1/1:280:0:0:278:10299:-921.701,-83.6863,0	1/1:271:0:0:270:10018:-901.04,-81.2781,0	0/0:336:336:12547:0:0:0,-101.146,-1128.86	0/0:150:150:5588:0:0:0,-45.1545,-502.963	0/0:74:74:2762:0:0:0,-22.2762,-248.562	0/0:334:333:12372:1:38:0,-96.7467,-1109.34	0/0:244:244:8971:0:0:0,-73.4513,-807.249	0/0:170:167:6156:3:114:0,-40.5427,-543.423	1/1:76:0:0:76:2807:-252.839,-22.8783,0	0/1:209:110:4078:97:3630:-264.169,0,-304.466	0/0:198:198:7327:0:0:0,-59.6039,-659.373	0/0:238:235:8627:3:113:0,-61.1056,-765.772	1/1:162:0:0:160:5949:-528.215,-48.1648,0	0/1:144:56:2062:88:3243:-248.707,0,-142.483	0/1:188:97:3613:91:3387:-248.389,0,-268.739	0/1:203:114:4207:89:3314:-237.331,0,-317.648	0/0:281:279:10291:2:64:0,-78.5122,-919.886	0/0:261:259:9586:0:0:0,-77.9668,-862.172	0/0:238:238:8789:0:0:0,-71.6451,-790.878	1/1:176:0:0:176:6552:-589.671,-52.9813,0	0/1:267:135:4984:130:4823:-350.684,0,-368.491	0/1:92:32:1172:60:2208:-171.278,0,-78.0906	0/0:160:160:5908:0:0:0,-48.1648,-531.778	0/1:115:60:2196:55:2011:-146.633,0,-163.274	0/0:129:129:4737:0:0:0,-38.8329,-426.45	0/0:138:137:4997:0:0:0,-41.2411,-449.468	1/1:220:4:152:216:7974:-703.516,-52.1767,0	0/1:294:147:5412:145:5384:-396.335,0,-398.87	0/0:115:115:4243:0:0:0,-34.6184,-382.016	1/1:290:0:0:288:10703:-962.637,-86.6966,0	1/1:288:0:0:286:10595:-952.927,-86.0946,0	0/1:142:81:2986:61:2214:-156.756,0,-226.194	0/1:105:54:1962:51:1887:-138.492,0,-145.235	0/0:104:104:3812:0:0:0,-31.3071,-343.137	0/1:98:61:2257:37:1357:-92.9252,0,-173.88	1/1:104:0:0:104:3836:-345.407,-31.3071,0	1/1:97:0:0:97:3565:-321.031,-29.1999,0	0/0:133:131:4811:2:74:0,-33.0111,-426.081	1/1:219:0:0:219:8124:-731.056,-65.9256,0	1/1:107:2:74:105:3861:-340.624,-25.1843,0	1/1:352:0:0:352:13087:-1177.43,-105.963,0	0/1:144:76:2812:68:2492:-181.169,0,-209.953	1/1:287:0:0:287:10726:-965.076,-86.3956,0	1/1:136:0:0:136:4996:-449.747,-40.9401,0	1/1:301:0:0:300:11087:-997.188,-90.309,0	0/1:144:70:2578:74:2726:-202.217,0,-188.905	1/1:293:1:38:292:10791:-967.142,-84.4045,0	0/1:334:185:6889:147:5480:-392.935,0,-519.661	1/1:315:0:0:315:11655:-1047.39,-94.8245,0	0/1:79:47:1754:32:1208:-85.2411,0,-134.35	1/1:137:0:0:137:5063:-455.748,-41.2411,0	0/1:108:48:1772:60:2236:-168.971,0,-127.238	1/1:57:0:0:57:2067:-182.856,-17.1587,0	0/1:188:100:3662:88:3272:-234.642,0,-273.143	0/0:190:188:6945:2:75:0,-50.0754,-617.903	0/1:117:59:2184:58:2131:-156.817,0,-161.583	0/1:219:111:4108:108:4002:-290.973,0,-303.925	1/1:225:0:0:225:8343:-750.753,-67.7318,0	0/1:125:71:2617:54:2010:-143.528,0,-198.122	0/0:306:304:11284:0:0:0,-91.5131,-1014.89	0/1:205:113:4145:92:3405:-244.912,0,-311.475	1/1:107:0:0:107:3949:-355.553,-32.2102,0	0/1:138:67:2466:71:2610:-190.158,0,-180.631	0/1:211:121:4416:90:3357:-238.787,0,-334.042	0/1:135:69:2563:66:2470:-181.889,0,-190.254	0/1:195:110:4073:85:3101:-220.581,0,-304.585	0/1:194:86:3186:106:3957:-298.098,0,-228.752	0/1:176:104:3868:72:2635:-184.383,0,-295.287	1/1:178:0:0:178:6546:-589.14,-53.5833,0	1/1:211:1:34:210:7772:-696.009,-60.1184,0	0/1:227:118:4365:109:3987:-290.638,0,-324.635	0/1:228:110:4054:118:4333:-321.455,0,-296.364	1/1:139:0:0:139:5132:-461.958,-41.8432,0	1/1:193:0:0:193:7182:-646.332,-58.0988,0	1/1:157:0:0:157:5841:-525.725,-47.2617,0	1/1:175:0:0:175:6566:-590.922,-52.6803,0	1/1:241:0:0:241:8955:-805.803,-72.5482,0	0/0:300:295:10957:4:152:0,-76.3378,-971.809	1/1:162:0:0:162:6025:-542.261,-48.7669,0	1/1:174:0:0:174:6472:-582.476,-52.3792,0
1	17566981	.	T	C	166190	.	DPB=10543;EPPR=356.717;GTI=0;MQMR=59.9186;NS=96;NUMALT=1;ODDS=6.31972;PAIREDR=0.966212;PQR=0;PRO=0;QR=176202;RO=4765;RPPR=1397.04;SRF=2522;SRP=38.4835;SRR=2243;DP=10543;AB=0.520008;ABP=20.8233;AF=0.505208;AO=5541;CIGAR=1X;DPRA=1.03592;EPP=454.207;LEN=1;MEANALT=1.04054;MQM=59.9549;PAIRED=0.968056;PAO=0;PQA=0;QA=205504;RPL=1784;RPP=1528.54;RPR=3757;RUN=1;SAF=2932;SAP=43.896;SAR=2609;TYPE=snp;technology.illumina=1;AN=216;AC=108	GT:DP:RO:QR:AO:QA:GL	0/1:89:50:1838:39:1431:-102.291,0,-138.9	1/1:123:0:0:123:4479:-403.245,-37.0267,0	0/1:50:27:999:23:827:-59.6966,0,-75.1755	0/0:96:96:3480:0:0:0,-28.8989,-313.386	0/1:80:47:1727:33:1221:-86.1129,0,-131.625	1/1:70:1:37:69:2541:-225.227,-17.3743,0	0/1:102:65:2381:37:1357:-91.721,0,-183.828	0/1:82:39:1407:43:1591:-118.791,0,-102.235	0/0:137:137:5009:0:0:0,-41.2411,-450.917	0/1:112:57:2085:55:2023:-148.617,0,-154.193	0/0:121:121:4441:0:0:0,-36.4246,-399.826	0/1:195:95:3479:100:3676:-272.312,0,-254.595	0/1:76:37:1367:39:1444:-107.368,0,-100.442	0/1:88:38:1399:50:1798:-135.599,0,-99.7115	0/0:88:88:3277:0:0:0,-26.4906,-295.113	0/1:89:38:1401:51:1891:-143.661,0,-99.5862	0/1:128:61:2268:67:2510:-187.59,0,-165.829	0/0:107:106:3869:0:0:0,-31.9092,-347.992	0/1:133:60:2217:73:2699:-203.087,0,-159.719	1/1:107:0:0:107:4003:-360.404,-32.2102,0	0/1:107:57:2095:50:1867:-136.08,0,-156.591	0/1:109:56:2083:53:1974:-145.101,0,-154.906	0/1:120:59:2210:61:2285:-169.765,0,-163.019	0/0:120:120:4464:0:0:0,-36.1236,-401.871	1/1:127:0:0:127:4749:-427.499,-38.2308,0	1/1:168:0:0:168:6257:-563.128,-50.573,0	0/0:118:118:4359:0:0:0,-35.5215,-392.43	0/1:149:79:2958:70:2631:-192.151,0,-221.563	1/1:136:2:75:134:4985:-441.607,-33.8197,0	1/1:133:0:0:133:4930:-443.78,-40.037,0	0/0:174:174:6455:0:0:0,-52.3792,-577.525	0/1:66:34:1259:32:1188:-87.3549,0,-93.7388	0/1:29:19:710:10:371:-25.0097,0,-55.502	0/1:192:97:3604:95:3540:-260.951,0,-266.726	0/1:100:48:1777:52:1933:-144.127,0,-130.09	0/0:73:73:2710:0:0:0,-21.9752,-244.118	0/1:38:11:408:27:960:-75.2669,0,-25.6282	0/1:81:42:1554:39:1429:-104.514,0,-115.759	0/0:84:84:3096:0:0:0,-25.2865,-278.83	0/1:123:44:1649:77:2826:-217.739,0,-111.882	0/1:95:42:1569:53:1992:-150.937,0,-112.893	0/1:105:61:2234:44:1648:-116.987,0,-169.687	0/1:105:38:1392:67:2506:-194.154,0,-93.9606	1/1:99:0:0:99:3675:-330.909,-29.802,0	0/0:123:123:4553:0:0:0,-37.0267,-409.875	1/1:130:0:0:130:4767:-429.126,-39.1339,0	0/0:107:107:3928:0:0:0,-32.2102,-353.665	0/1:94:44:1611:50:1844:-137.929,0,-114.896	1/1:143:0:0:143:5299:-476.97,-43.0473,0	0/1:96:49:1801:47:1715:-125.728,0,-133.465	0/0:102:102:3726:0:0:0,-30.7051,-335.513	0/1:76:42:1542:34:1258:-90.6451,0,-116.188	0/1:77:70:2542:7:259:-0.486798,0,-205.834	1/1:87:0:0:87:3195:-287.751,-26.1896,0	0/1:99:51:1853:48:1778:-130.484,0,-137.232	0/1:164:88:3223:76:2816:-204.279,0,-240.886	0/0:74:74:2702:0:0:0,-22.2762,-243.406	0/1:139:54:1984:85:3186:-245.077,0,-136.973	0/1:134:62:2319:72:2690:-201.972,0,-168.61	0/0:80:79:2925:1:38:0,-20.2851,-259.653	0/1:63:30:1098:33:1197:-89.0668,0,-80.1641	0/0:69:69:2529:0:0:0,-20.7711,-227.845	0/1:57:24:864:33:1209:-91.9548,0,-60.9179	1/1:90:0:0:90:3294:-296.655,-27.0927,0	1/1:102:0:0:102:3762:-338.751,-30.7051,0	0/0:88:88:3220:0:0:0,-26.4906,-289.999	0/1:122:61:2289:61:2276:-168.353,0,-169.522	1/1:93:0:0:93:3393:-305.56,-27.9958,0	1/1:181:0:0:181:6723:-605.047,-54.4864,0	0/1:98:50:1814:48:1728:-126.292,0,-134.029	1/1:167:0:0:167:6208:-558.729,-50.272,0	1/1:106:0:0:106:3874:-348.825,-31.9092,0	0/1:124:57:2112:67:2497:-187.625,0,-153.002	1/1:104:3:111:101:3701:-322.91,-20.9532,0	0/1:193:80:2983:113:4208:-320.743,0,-210.569	1/1:177:0:0:177:6618:-595.599,-53.2823,0	1/1:191:0:0:191:7107:-639.578,-57.4967,0	1/1:71:0:0:71:2573:-231.787,-21.3731,0	1/1:77:0:0:77:2836:-255.444,-23.1793,0	0/1:82:40:1478:42:1563:-116.268,0,-108.618	0/0:45:45:1634:0:0:0,-13.5463,-147.335	0/1:98:43:1616:55:2065:-156.601,0,-116.218	0/0:84:84:3065:0:0:0,-25.2865,-275.674	0/1:55:24:885:31:1137:-86.078,0,-63.4127	0/1:114:56:2087:58:2158:-160.149,0,-153.76	1/1:136:0:0:136:5078:-450.343,-40.9401,0	0/1:70:43:1573:27:1006:-69.7796,0,-120.778	0/1:160:73:2711:87:3247:-244.243,0,-190.183	0/1:93:32:1204:61:2250:-174.743,0,-80.6675	0/0:74:74:2774:0:0:0,-22.2762,-249.87	0/1:93:44:1622:49:1831:-137.059,0,-118.263	0/1:99:36:1324:63:2354:-182.29,0,-89.6521	0/1:62:35:1321:27:994:-71.1096,0,-100.522	0/1:104:46:1675:58:2156:-162.979,0,-119.712	0/1:111:57:2144:54:2019:-145.123,0,-159.791	0/1:79:37:1373:42:1554:-116.359,0,-100.082	0/0:103:103:3817:0:0:0,-31.0061,-343.678	1/1:108:0:0:1:32:-2.87892,-0.30103,0	0/1:156:74:2730:82:3061:-228.722,0,-191.923	0/1:120:57:2124:63:2336:-174.351,0,-155.284	0/0:132:132:4925:0:0:0,-39.736,-443.333	1/1:96:0:0:95:3529:-317.4,-28.5979,0	0/0:141:141:5246:0:0:0,-42.4452,-472.203	0/0:151:89:3317:0:0:0,-26.7917,-298.337	1/1:160:0:0:160:5978:-538.037,-48.1648,0	0/1:158:77:2868:81:3016:-220.649,0,-210.76	0/0:139:75:2773:0:0:0,-22.5772,-249.406	0/0:155:155:5728:0:0:0,-46.6596,-515.564
1	17877365	.	C	T	229956	.	DPB=25581;EPPR=43.7631;GTI=0;MQMR=59.9767;NS=96;NUMALT=1;ODDS=76.099;PAIREDR=0.963556;PQR=0;PRO=0;QR=660504;RO=17863;RPPR=3426.73;SRF=9062;SRP=11.2913;SRR=8801;DP=25581;AB=0.520079;ABP=27.8628;AF=0.302083;AO=7675;CIGAR=1X;DPRA=1.06881;EPP=66.8459;LEN=1;MEANALT=1.20312;MQM=60.0989;PAIRED=0.967818;PAO=0;PQA=0;QA=283135;RPL=2949;RPP=896.42;RPR=4726;RUN=1;SAF=3839;SAP=3.01285;SAR=3836;TYPE=snp;technology.illumina=1;AN=216;AC=62	GT:DP:RO:QR:AO:QA:GL	0/0:199:192:7044:7:259:0,-36.2389,-610.295	1/1:228:7:259:221:8093:-704.665,-44.9687,0	0/0:150:150:5514:0:0:0,-45.1545,-489.679	0/0:209:209:7721:0:0:0,-62.9153,-694.853	0/0:250:250:9166:0:0:0,-75.2575,-824.831	0/1:118:58:2122:60:2208:-163.451,0,-155.714	0/1:195:72:2640:123:4455:-342.394,0,-179.129	0/0:245:245:8993:0:0:0,-73.7523,-809.269	0/0:282:282:10374:0:0:0,-84.8905,-930.157	0/0:215:215:7919:0:0:0,-64.7214,-712.664	0/0:268:266:9734:2:74:0,-73.6502,-868.897	0/0:633:631:23239:0:0:0,-189.95,-2090.29	0/0:157:157:5754:0:0:0,-47.2617,-517.899	0/0:175:175:6394:0:0:0,-52.6802,-575.471	0/0:206:206:7709:0:0:0,-62.0122,-693.69	0/1:222:118:4389:104:3794:-274.785,0,-328.295	0/0:249:248:9226:0:0:0,-74.6554,-829.792	0/0:278:277:10289:0:0:0,-83.3853,-925.423	0/1:268:111:4098:157:5762:-435.492,0,-288.282	0/1:330:174:6445:155:5774:-420.287,0,-480.621	0/1:329:154:5718:175:6446:-481.116,0,-415.622	0/1:305:133:4967:168:6224:-469.193,0,-356.118	0/0:320:318:11837:0:0:0,-95.7275,-1064.62	0/1:334:142:5244:192:7131:-541.212,0,-371.486	0/1:285:113:4193:171:6241:-475.864,0,-291.647	0/0:408:406:15155:2:76:0,-115.605,-1356.2	0/0:296:292:10916:4:152:0,-75.055,-961.725	0/0:292:291:10725:1:37:0,-84.2029,-961.265	0/0:329:329:12090:0:0:0,-99.0389,-1087.65	0/0:356:355:13137:0:0:0,-106.866,-1181.57	0/1:414:196:7277:218:7955:-591.244,0,-529.696	0/0:186:186:6896:0:0:0,-55.9916,-613.856	0/1:49:24:895:25:924:-68.7272,0,-66.1203	0/0:390:389:14382:1:38:0,-113.604,-1287.79	0/1:272:123:4536:149:5484:-411.751,0,-323.043	0/0:148:148:5488:0:0:0,-44.5524,-493.972	0/1:78:42:1526:36:1304:-94.1717,0,-114.142	0/0:211:207:7676:1:29:0,-60.0262,-687.802	0/0:223:221:8183:0:0:0,-66.5276,-729.154	0/0:216:216:7991:0:0:0,-65.0225,-716.034	0/0:184:184:6843:0:0:0,-55.3895,-615.843	0/0:197:197:7274:0:0:0,-59.3029,-651.29	1/1:266:0:0:266:9928:-889.899,-80.074,0	0/0:247:245:9034:0:0:0,-73.7523,-810.983	0/0:284:284:10548:0:0:0,-85.4925,-945.657	0/1:301:152:5572:149:5542:-408.232,0,-410.921	0/0:292:292:10815:0:0:0,-87.9008,-973.095	0/1:223:110:4023:113:4158:-307.228,0,-295.086	0/1:352:193:7112:159:5894:-424.529,0,-534.083	0/0:200:200:7340:0:0:0,-60.206,-656.942	0/0:308:308:11288:0:0:0,-92.7172,-1015.7	0/0:211:210:7710:1:37:0,-59.8195,-690.168	0/0:227:223:8167:4:148:0,-54.6518,-721.221	0/1:216:99:3663:117:4281:-320.421,0,-264.824	0/0:236:236:8741:0:0:0,-71.0431,-786.558	1/1:358:0:0:358:13268:-1193.74,-107.769,0	0/0:216:210:7746:6:222:0,-48.1445,-674.643	0/0:402:399:14787:3:113:0,-110.475,-1316.47	0/1:352:182:6830:170:6250:-456.558,0,-504.915	0/0:281:278:10216:1:38:0,-80.5599,-914.89	0/0:120:119:4367:1:37:0,-32.4258,-389.472	0/0:196:196:7204:0:0:0,-59.0019,-648.352	0/1:172:81:2961:91:3331:-248.206,0,-214.925	0/0:249:249:9153:0:0:0,-74.9565,-823.604	0/0:165:165:6021:0:0:0,-49.6699,-541.917	0/1:232:101:3689:131:4799:-362.189,0,-262.346	0/0:274:270:10058:2:76:0,-75.0451,-897.791	0/0:193:191:6983:2:74:0,-51.0729,-621.449	0/0:395:392:14522:3:113:0,-108.367,-1295.97	0/1:239:116:4256:123:4539:-336.699,0,-311.239	0/0:356:356:13110:0:0:0,-107.167,-1179.53	0/1:289:133:4897:156:5700:-426.079,0,-353.844	0/0:397:397:14704:0:0:0,-119.509,-1322.8	0/1:283:159:5871:124:4576:-326.777,0,-443.259	0/0:385:385:14155:0:0:0,-115.897,-1273.53	0/1:401:185:6888:216:7958:-595.421,0,-498.694	0/0:526:520:19389:4:150:0,-144.249,-1730.34	1/1:113:0:0:113:4150:-372.862,-34.0164,0	0/1:180:83:3098:95:3465:-258.072,0,-225.055	0/0:145:143:5258:0:0:0,-43.0473,-466.005	0/0:106:105:3832:0:0:0,-31.6081,-344.672	1/1:227:0:0:227:8396:-755.54,-68.3338,0	1/1:253:0:0:253:9348:-841.16,-76.1606,0	1/1:189:0:0:189:6965:-623.501,-56.8947,0	1/1:306:0:0:306:11290:-1015.29,-92.1152,0	0/0:312:309:11369:1:34:0,-90.2353,-1019.58	0/1:152:56:2067:96:3476:-267.269,0,-140.52	1/1:418:0:0:417:15400:-1385.25,-125.53,0	1/1:194:1:37:193:7091:-634.47,-54.702,0	0/0:207:205:7603:2:76:0,-55.0984,-676.997	0/1:162:74:2738:88:3233:-242.392,0,-197.865	0/1:195:112:4136:82:3059:-216.738,0,-313.602	1/1:158:0:0:158:5842:-525.822,-47.5627,0	0/1:234:114:4130:118:4309:-317.73,0,-301.633	1/1:217:0:0:217:8068:-726.032,-65.3235,0	0/1:228:115:4273:113:4140:-304.109,0,-316.054	0/0:289:288:10629:1:38:0,-83.2004,-952.588	0/0:335:333:12323:0:0:0,-100.243,-1108.38	1/1:312:0:0:312:11528:-1037.24,-93.9214,0	0/0:293:293:10779:0:0:0,-88.2018,-969.858	0/0:365:361:13365:0:0:0,-108.672,-1199.39	1/1:262:0:0:262:9726:-875.157,-78.8699,0	0/0:370:368:13682:0:0:0,-110.779,-1228.32	0/0:351:350:13015:1:36:0,-102.063,-1167.37	1/1:288:0:0:288:10680:-960.965,-86.6966,0	1/1:379:0:0:379:13998:-1257.91,-114.09,0	0/0:384:382:14163:2:72:0,-108.759,-1263.38	0/0:406:403:14934:3:112:0,-111.771,-1333.14
1	18130793	.	A	C	105704	.	DPB=15056;EPPR=184.779;GTI=0;MQMR=59.9504;NS=96;NUMALT=1;ODDS=16.7255;PAIREDR=0.964535;PQR=0;PRO=0;QR=415812;RO=11194;RPPR=85.4743;SRF=5872;SRP=61.6909;SRR=5322;DP=15056;AB=0.44622;ABP=171.175;AF=0.286458;AO=3828;CIGAR=1X;DPRA=0.959957;EPP=4.66443;LEN=1;MEANALT=1.14;MQM=59.9026;PAIRED=0.963166;PAO=0;PQA=0;QA=141266;RPL=1825;RPP=20.9834;RPR=2003;RUN=1;SAF=2076;SAP=62.559;SAR=1752;TYPE=snp;technology.illumina=1;AN=216;AC=61	GT:DP:RO:QR:AO:QA:GL	0/0:89:89:3293:0:0:0,-26.7917,-296.566	0/0:145:142:5194:3:111:0,-33.2954,-457.203	0/1:68:37:1357:31:1123:-80.9051,0,-101.956	1/1:84:0:0:84:3048:-274.528,-25.2865,0	0/0:87:87:3195:0:0:0,-26.1896,-287.751	0/0:87:85:3133:0:0:0,-25.5875,-281.804	1/1:85:0:0:85:3085:-277.856,-25.5876,0	0/0:109:109:3997:0:0:0,-32.8123,-359.889	0/0:117:117:4317:0:0:0,-35.2205,-388.672	0/0:106:106:3886:0:0:0,-31.9092,-349.905	0/0:135:135:4935:0:0:0,-40.639,-444.261	0/1:214:106:3898:108:3972:-293.22,0,-286.564	0/1:83:42:1572:41:1522:-112.277,0,-116.775	0/0:128:128:4739:0:0:0,-38.5318,-426.613	0/1:132:84:3146:48:1768:-119.654,0,-243.554	0/1:142:85:3157:57:2139:-150.01,0,-241.569	0/1:159:76:2832:83:3087:-226.734,0,-207.224	0/0:159:159:5867:0:0:0,-47.8638,-528.061	0/0:180:180:6715:0:0:0,-54.1854,-604.328	0/1:159:85:3171:74:2740:-198.953,0,-237.712	0/1:191:103:3833:88:3252:-235.363,0,-287.618	0/1:158:76:2846:80:2968:-219.976,0,-209.002	0/0:211:211:7898:0:0:0,-63.5173,-710.72	0/0:206:206:7634:0:0:0,-62.0122,-686.981	0/1:143:90:3344:53:1918:-129.834,0,-257.401	1/1:187:0:0:185:6886:-619.335,-55.6906,0	0/1:197:115:4271:80:2960:-207.521,0,-325.428	0/1:206:127:4724:79:2902:-199.376,0,-363.241	0/0:206:206:7687:0:0:0,-62.0122,-691.741	0/1:201:114:4246:87:3212:-225.699,0,-321.755	0/1:236:137:5092:99:3685:-257.339,0,-387.304	1/1:76:0:0:76:2777:-250.135,-22.8783,0	1/1:38:0:0:38:1379:-124.397,-11.4391,0	0/1:239:139:5169:100:3689:-260.222,0,-393.33	0/1:162:92:3416:70:2602:-185.633,0,-258.844	0/1:126:61:2274:65:2400:-178.301,0,-166.969	0/1:71:49:1804:22:813:-52.121,0,-141.255	0/0:145:145:5410:0:0:0,-43.6493,-486.947	0/1:138:68:2509:70:2580:-190.878,0,-184.496	0/1:152:80:2990:72:2666:-194.399,0,-223.54	0/1:139:82:3073:57:2085:-146.053,0,-234.917	0/1:116:69:2549:45:1622:-108.139,0,-194.938	0/1:157:100:3723:57:2117:-143.517,0,-287.961	0/1:154:97:3634:57:2087:-141.724,0,-280.859	0/0:185:183:6844:0:0:0,-55.0885,-615.546	0/1:194:96:3574:96:3545:-261.061,0,-260.331	0/1:178:114:4248:64:2360:-159.051,0,-328.858	0/1:147:76:2809:71:2619:-191.675,0,-208.764	0/1:171:94:3529:77:2836:-203.972,0,-266.296	0/0:92:92:3344:0:0:0,-27.6948,-301.153	0/0:120:120:4392:0:0:0,-36.1236,-395.419	0/1:80:32:1160:48:1752:-133.872,0,-80.621	0/0:122:122:4454:0:0:0,-36.7257,-400.996	0/0:108:108:3948:0:0:0,-32.5112,-355.482	0/0:173:172:6381:0:0:0,-51.7772,-574.023	0/1:205:106:3925:99:3691:-270.502,0,-291.678	0/0:128:128:4664:0:0:0,-38.5318,-419.885	0/1:223:124:4592:99:3682:-264.406,0,-346.253	0/1:218:126:4716:92:3360:-236.951,0,-358.906	0/0:184:182:6779:0:0:0,-54.7875,-609.702	0/0:68:68:2516:0:0:0,-20.47,-226.677	0/0:130:130:4762:0:0:0,-39.1339,-428.699	0/0:78:78:2814:0:0:0,-23.4803,-253.479	0/0:131:131:4799:0:0:0,-39.4349,-432.028	1/1:80:0:0:80:2948:-265.534,-24.0824,0	0/0:108:108:3936:0:0:0,-32.5112,-354.402	0/0:258:258:9665:0:0:0,-77.6657,-869.644	0/1:121:52:1924:69:2517:-190.341,0,-137.004	0/1:234:137:5090:97:3538:-248.145,0,-384.4	0/1:70:40:1480:30:1098:-78.0569,0,-112.42	1/1:180:0:0:180:6667:-600.013,-54.1854,0	0/0:102:102:3714:0:0:0,-30.7051,-334.434	0/0:282:282:10572:0:0:0,-84.8905,-951.216	0/1:87:42:1554:45:1653:-122.861,0,-113.958	0/0:282:278:10299:0:0:0,-83.6863,-926.313	0/1:209:119:4445:90:3238:-228.69,0,-337.243	1/1:284:0:0:280:10368:-929.815,-84.2884,0	0/0:71:71:2632:0:0:0,-21.3731,-237.1	0/0:93:93:3451:0:0:0,-27.9958,-310.761	0/0:133:131:4887:0:0:0,-39.4349,-439.559	0/0:80:80:2965:0:0:0,-24.0824,-267.045	0/1:147:59:2208:88:3281:-251.216,0,-154.552	0/0:171:171:6370:0:0:0,-51.4761,-573.293	0/1:83:54:2027:29:1076:-72.1631,0,-157.698	0/1:137:73:2696:64:2357:-168.15,0,-201.611	0/0:193:193:7224:0:0:0,-58.0988,-650.099	0/0:83:83:3093:0:0:0,-24.9855,-278.561	0/0:229:229:8574:0:0:0,-68.9359,-771.512	0/0:147:147:5450:0:0:0,-44.2514,-490.551	0/0:137:137:5084:0:0:0,-41.2411,-452.769	0/0:106:106:3954:0:0:0,-31.9092,-355.999	0/1:166:91:3414:75:2790:-201.339,0,-253.982	0/1:96:52:1910:43:1604:-115.661,0,-143.181	0/1:134:70:2584:64:2346:-171.036,0,-192.44	0/0:190:189:7000:0:0:0,-56.8947,-626.418	0/0:159:159:5945:0:0:0,-47.8638,-535.069	0/0:241:239:8937:0:0:0,-71.9462,-803.789	0/0:149:147:5451:2:75:0,-37.7331,-483.526	0/0:199:199:7431:0:0:0,-59.905,-668.723	0/0:185:185:6891:0:0:0,-55.6905,-617.719	0/0:157:157:5826:0:0:0,-47.2617,-524.371	0/0:147:147:5442:0:0:0,-44.2514,-489.832	0/0:201:199:7345:0:0:0,-59.905,-660.614	0/0:193:193:7196:0:0:0,-58.0988,-647.589	0/1:148:68:2531:80:2935:-219.802,0,-183.46	0/1:185:102:3817:83:3074:-221.161,0,-287.987	0/0:219:216:8026:0:0:0,-65.0225,-718.531	0/0:248:248:9197:0:0:0,-74.6554,-827.565
1	18485377	.	T	C	175947	.	DPB=6852;EPPR=7.27813;GTI=0;MQMR=59.9914;NS=96;NUMALT=1;ODDS=6.72393;PAIREDR=0.954403;PQR=0;PRO=0;QR=47450;RO=1272;RPPR=1095.58;SRF=699;SRP=30.1127;SRR=573;DP=6852;AB=0.513553;ABP=5.18814;AF=0.8125;AO=5574;CIGAR=1X;DPRA=1.08786;EPP=88.3358;LEN=1;MEANALT=1.04598;MQM=59.92;PAIRED=0.967707;PAO=0;PQA=0;QA=207250;RPL=1072;RPP=4586.28;RPR=4502;RUN=1;SAF=3255;SAP=344.312;SAR=2319;TYPE=snp;technology.illumina=1;AN=216;AC=175	GT:DP:RO:QR:AO:QA:GL	1/1:53:0:0:53:1937:-174.595,-15.9546,0	1/1:52:0:0:52:1924:-173.428,-15.6536,0	1/1:33:0:0:33:1221:-110.195,-9.93399,0	1/1:65:0:0:65:2381:-214.533,-19.567,0	0/1:57:32:1184:25:913:-65.3293,0,-89.7086	1/1:51:0:0:51:1863:-167.939,-15.3525,0	0/1:71:39:1431:32:1184:-85.4941,0,-107.709	0/1:49:24:876:25:901:-66.6545,0,-64.4093	0/1:79:39:1395:40:1456:-107.548,0,-102.057	1/1:66:0:0:66:2418:-217.861,-19.868,0	0/1:53:30:1110:23:839:-59.8769,0,-84.2566	1/1:152:0:0:152:5564:-497.508,-45.7566,0	1/1:51:0:0:51:1913:-172.428,-15.3525,0	1/1:38:0:0:38:1368:-123.41,-11.4391,0	1/1:58:0:0:58:2147:-190.048,-17.4597,0	1/1:40:0:0:40:1481:-133.575,-12.0412,0	1/1:58:0:0:58:2153:-194.012,-17.4597,0	1/1:43:0:0:43:1606:-144.814,-12.9443,0	1/1:68:0:0:68:2545:-229.272,-20.47,0	1/1:56:0:0:56:2107:-189.877,-16.8577,0	0/1:49:10:358:39:1470:-117.835,0,-17.8081	1/1:78:0:0:78:2937:-264.525,-23.4803,0	0/1:99:51:1912:48:1797:-132.194,0,-142.536	1/1:91:5:189:85:3166:-264.597,-10.0961,0	1/1:83:0:0:83:3097:-278.919,-24.9855,0	0/1:116:49:1852:67:2518:-191.923,0,-132.022	1/1:100:0:0:100:3717:-334.681,-30.103,0	0/1:108:61:2275:47:1721:-120.832,0,-172.474	1/1:86:0:0:86:3203:-288.451,-25.8886,0	1/1:119:2:74:117:4347:-384.315,-28.7968,0	1/1:117:0:0:117:4360:-392.514,-35.2205,0	1/1:54:0:0:54:2037:-183.422,-16.2556,0	1/1:6:0:0:6:218:-19.971,-1.80618,0	1/1:119:0:0:119:4441:-399.801,-35.8226,0	1/1:73:0:0:73:2675:-240.965,-21.9752,0	1/1:58:0:0:58:2132:-191.987,-17.4597,0	1/1:14:0:0:14:517:-46.8712,-4.21442,0	1/1:59:0:0:59:2206:-198.781,-17.7608,0	0/1:55:16:598:39:1471:-115.342,0,-37.6019	0/1:74:31:1163:43:1598:-121.82,0,-82.6943	0/1:52:26:976:26:968:-71.7834,0,-72.5034	1/1:59:0:0:59:2182:-196.621,-17.7608,0	1/1:96:0:0:96:3602:-324.335,-28.8989,0	1/1:44:0:0:44:1631:-147.066,-13.2453,0	1/1:98:0:0:98:3626:-326.496,-29.5009,0	1/1:94:0:0:94:3488:-309.393,-28.2968,0	1/1:119:0:0:119:4384:-394.641,-35.8226,0	1/1:86:0:0:86:3210:-289.082,-25.8886,0	0/1:81:32:1206:49:1856:-142.918,0,-84.4585	1/1:67:0:0:67:2467:-222.269,-20.169,0	1/1:53:2:74:50:1838:-158.666,-8.99747,0	1/1:39:0:0:39:1431:-129.082,-11.7402,0	0/1:48:20:728:28:1024:-78.0232,0,-51.3971	1/1:35:0:0:35:1271:-114.688,-10.5361,0	1/1:97:0:0:97:3617:-325.691,-29.1999,0	1/1:103:0:0:103:3869:-348.35,-31.0061,0	1/1:69:0:0:69:2529:-227.845,-20.7711,0	0/1:115:50:1856:65:2421:-183.498,0,-132.683	1/1:114:0:0:114:4233:-381.098,-34.3174,0	1/1:52:1:38:51:1893:-166.831,-11.8563,0	1/1:35:0:0:35:1271:-114.688,-10.5361,0	1/1:52:0:0:52:1924:-173.428,-15.6536,0	0/1:26:14:518:12:444:-32.4796,0,-39.1357	1/1:72:0:0:72:2652:-238.904,-21.6742,0	1/1:32:0:0:32:1172:-105.73,-9.63296,0	1/1:65:0:0:63:2307:-207.507,-18.9649,0	1/1:62:0:0:62:2317:-208.765,-18.6639,0	0/1:48:24:852:24:876:-64.7103,0,-62.544	1/1:109:0:0:109:4030:-362.793,-32.8123,0	0/1:48:28:1024:20:728:-51.3971,0,-78.0232	0/1:94:46:1712:48:1802:-134.15,0,-126.05	1/1:71:0:0:71:2627:-236.661,-21.3731,0	1/1:150:1:37:149:5556:-496.324,-41.4567,0	0/1:66:34:1234:32:1184:-86.9993,0,-91.4786	1/1:105:0:0:105:3939:-354.649,-31.6082,0	1/1:113:0:0:113:4180:-376.325,-34.0164,0	0/1:144:88:3309:56:2097:-145.631,0,-254.632	1/1:33:0:0:33:1227:-110.73,-9.93399,0	1/1:48:0:0:48:1778:-160.287,-14.4494,0	1/1:26:0:0:26:972:-87.7973,-7.82678,0	0/0:28:28:1047:0:0:0,-8.42884,-94.5405	0/1:83:50:1886:33:1244:-87.2752,0,-145.015	0/1:59:34:1255:25:929:-66.1657,0,-95.4848	1/1:49:1:36:48:1799:-158.565,-11.1522,0	1/1:74:0:0:74:2768:-249.294,-22.2762,0	1/1:79:0:0:77:2840:-255.425,-23.1793,0	1/1:31:0:0:31:1120:-101.101,-9.33193,0	1/1:131:0:0:131:4888:-440.002,-39.4349,0	1/1:52:0:0:52:1899:-171.169,-15.6536,0	0/0:32:32:1199:0:0:0,-9.63296,-108.212	1/1:35:0:0:35:1305:-117.746,-10.5361,0	1/1:64:0:0:64:2382:-214.611,-19.2659,0	1/1:43:0:0:43:1607:-144.909,-12.9443,0	1/1:51:0:0:51:1911:-172.25,-15.3525,0	1/1:69:0:0:69:2585:-232.871,-20.7711,0	1/1:77:0:0:77:2889:-260.211,-23.1793,0	0/0:56:56:2108:0:0:0,-16.8577,-189.967	0/0:74:74:2773:0:0:0,-22.2762,-249.777	1/1:81:0:0:81:3001:-270.288,-24.3834,0	1/1:80:0:0:80:2966:-267.136,-24.0824,0	0/0:63:63:2368:0:0:0,-18.9649,-213.353	1/1:70:0:0:70:2623:-236.285,-21.0721,0	0/0:90:90:3306:0:0:0,-27.0927,-297.717	0/0:87:87:3265:0:0:0,-26.1896,-294.022	1/1:108:1:38:107:4003:-356.605,-28.714,0	1/1:131:0:0:131:4920:-442.877,-39.4349,0	0/0:63:63:2367:0:0:0,-18.9649,-213.26	0/0:102:102:3817:0:0:0,-30.7051,-343.673
1	18857009	.	G	A	494365	.	DPB=34568;EPPR=24.4842;GTI=0;MQMR=59.9612;NS=96;NUMALT=1;ODDS=80.8867;PAIREDR=0.962035;PQR=0;PRO=0;QR=650854;RO=17753;RPPR=1920.15;SRF=9202;SRP=54.8479;SRR=8551;DP=34568;AB=0.485658;ABP=30.9155;AF=0.484375;AO=16787;CIGAR=1X;DPRA=1.05542;EPP=44.3035;LEN=1;MEANALT=1.21053;MQM=59.953;PAIRED=0.96539;PAO=0;PQA=0;QA=608044;RPL=5745;RPP=3632.46;RPR=11042;RUN=1;SAF=8824;SAP=98.9034;SAR=7963;TYPE=snp;technology.illumina=1;AN=216;AC=105	GT:DP:RO:QR:AO:QA:GL	1/1:196:2:74:194:7118:-633.591,-51.976,0	0/0:268:268:9808:0:0:0,-80.676,-875.92	0/1:191:100:3616:89:3269:-237.142,0,-268.355	0/0:238:238:8710:0:0:0,-71.6451,-783.815	0/1:267:153:5601:114:4206:-298.313,0,-423.791	0/0:177:177:6489:0:0:0,-53.2823,-584.012	0/1:259:133:4885:126:4650:-340.658,0,-361.69	0/1:254:124:4480:130:4798:-350.973,0,-326.874	0/1:317:151:5479:166:6118:-455.241,0,-397.768	1/1:222:1:37:221:8129:-727.855,-63.1308,0	0/1:374:171:6291:203:7427:-555.827,0,-453.443	1/1:601:1:37:600:22104:-1984.87,-177.221,0	1/1:170:0:0:170:6179:-556.14,-51.1751,0	0/0:246:245:8775:1:34:0,-70.6545,-786.265	0/1:287:148:5490:139:5040:-367.304,0,-407.76	0/1:307:166:6090:141:5177:-373.599,0,-455.708	0/0:402:402:14828:0:0:0,-121.014,-1334.04	0/0:281:280:10307:0:0:0,-84.2884,-927.212	0/0:355:354:12915:0:0:0,-106.565,-1161.71	0/1:395:201:7400:194:7007:-511.721,0,-547.038	0/0:404:403:14827:1:34:0,-118.217,-1330.57	1/1:421:0:0:418:15276:-1374.05,-125.831,0	1/1:425:0:0:425:15429:-1384.84,-127.938,0	0/0:494:490:17998:4:148:0,-135.027,-1605.4	1/1:377:0:0:376:13678:-1230.46,-113.187,0	1/1:542:0:0:542:19845:-1785.34,-163.158,0	1/1:461:0:0:461:16579:-1491.62,-138.775,0	0/0:515:513:18916:1:36:0,-151.411,-1697.28	1/1:420:0:0:420:15148:-1359.57,-126.433,0	0/1:518:250:9201:268:9728:-719.43,0,-672.01	0/1:580:287:10551:291:10504:-770.814,0,-774.998	1/1:243:0:0:243:8755:-787.858,-73.1503,0	0/1:108:56:2057:52:1846:-133.893,0,-152.873	0/1:524:251:9158:273:9722:-713.795,0,-666.344	0/1:388:191:6985:197:7074:-519.861,0,-511.824	0/1:309:169:6164:138:4995:-356.861,0,-461.99	1/1:111:0:0:111:3917:-352.699,-33.4143,0	1/1:306:2:71:303:10888:-973.028,-85.3304,0	0/1:301:156:5800:145:5233:-380.449,0,-429.977	0/1:390:198:7309:192:6993:-511.962,0,-540.361	0/1:241:122:4484:119:4210:-306.502,0,-328.79	1/1:202:0:0:202:7263:-653.669,-60.8081,0	0/1:334:165:6105:169:6159:-453.797,0,-448.922	0/1:373:201:7420:171:6192:-444.975,0,-555.394	0/1:394:210:7731:184:6664:-481.171,0,-577.123	1/1:442:0:0:441:15960:-1435.55,-132.754,0	0/1:446:214:7900:232:8440:-625.261,0,-576.232	1/1:355:0:0:355:12930:-1163.38,-106.866,0	0/0:467:467:17225:0:0:0,-140.581,-1549.63	0/1:260:128:4712:132:4872:-360.325,0,-345.934	0/1:298:136:4924:162:5958:-446.57,0,-353.566	0/0:210:210:7698:0:0:0,-63.2163,-692.787	0/1:221:129:4713:91:3331:-233.387,0,-357.696	0/1:277:124:4552:153:5637:-424.018,0,-326.425	0/1:386:204:7437:182:6642:-481.597,0,-553.087	0/1:610:323:11793:285:10247:-738.752,0,-877.761	1/1:270:0:0:270:9918:-892.471,-81.2781,0	0/1:621:354:13037:266:9661:-675.581,0,-985.942	1/1:468:0:0:468:16983:-1518.4,-140.882,0	1/1:352:0:0:352:12637:-1134.17,-105.963,0	0/1:196:103:3715:93:3429:-249.795,0,-275.522	0/1:196:104:3800:92:3392:-246.469,0,-283.167	0/0:191:191:6983:0:0:0,-57.4967,-628.475	1/1:250:0:0:250:9226:-830.224,-75.2575,0	0/0:184:184:6748:0:0:0,-55.3895,-607.336	0/0:264:262:9574:2:74:0,-72.446,-854.506	1/1:341:0:0:341:12403:-1115.98,-102.651,0	0/1:213:121:4453:92:3380:-240.272,0,-336.786	1/1:534:0:0:533:19276:-1733.93,-160.449,0	0/1:230:86:3122:144:5268:-404.977,0,-211.947	1/1:500:0:0:500:18128:-1630.92,-150.515,0	0/1:294:156:5736:138:5058:-366.821,0,-427.805	0/1:568:309:11372:258:9249:-661.419,0,-852.224	0/1:287:157:5701:130:4786:-344.462,0,-426.767	1/1:561:2:74:558:20026:-1794.64,-161.927,0	0/1:636:329:11963:307:11034:-801.405,0,-884.928	1/1:621:0:0:621:22521:-2023.9,-186.94,0	0/1:134:73:2612:61:2182:-156.291,0,-194.964	0/1:247:137:5032:110:4007:-286.428,0,-378.613	0/1:253:142:5240:111:4001:-284.092,0,-395.494	0/0:123:123:4447:0:0:0,-37.0267,-400.199	0/0:308:308:11314:0:0:0,-92.7172,-1014.58	0/0:361:361:13127:0:0:0,-108.672,-1180.15	0/0:190:190:6953:0:0:0,-57.1957,-625.752	0/0:399:399:14584:0:0:0,-120.111,-1312.12	1/1:479:1:34:478:17142:-1532.12,-140.794,0	0/1:216:114:4141:102:3635:-258.973,0,-307.805	0/1:453:205:7509:246:8945:-668.798,0,-539.616	0/1:303:145:5383:158:5667:-418.889,0,-393.32	0/0:229:229:8397:0:0:0,-68.9359,-755.629	0/1:224:121:4406:103:3715:-267.092,0,-329.235	0/1:394:203:7445:191:6889:-501.403,0,-551.396	0/1:252:133:4930:119:4303:-311.554,0,-367.928	1/1:352:0:0:352:12766:-1148.64,-105.963,0	0/1:344:184:6747:160:5785:-417.159,0,-503.617	0/1:395:205:7424:190:6873:-499.666,0,-549.217	0/0:492:490:17919:0:0:0,-147.505,-1611.36	0/0:416:415:15100:0:0:0,-124.927,-1358.18	0/1:403:211:7773:192:6888:-498.617,0,-578.184	0/1:454:209:7734:245:8857:-660.358,0,-555.988	0/0:389:388:14143:0:0:0,-116.8,-1265.5	0/0:336:336:12404:0:0:0,-101.146,-1116.03	0/0:558:558:20541:0:0:0,-167.975,-1841.96	0/0:404:402:14658:2:76:0,-114.401,-1311.57	0/1:358:191:7003:167:6062:-437.853,0,-522.478	0/0:516:516:18908:0:0:0,-155.331,-1701.02	0/0:492:492:18229:0:0:0,-148.107,-1639.82	0/0:521:519:18903:1:32:0,-153.601,-1697.46
1	19147507	.	A	G	294069	.	DPB=17776;EPPR=3.2221;GTI=0;MQMR=59.9592;NS=96;NUMALT=1;ODDS=34.6849;PAIREDR=0.966161;PQR=0;PRO=0;QR=298641;RO=8038;RPPR=6088.03;SRF=4949;SRP=937.624;SRR=3089;DP=17776;AB=0.504791;ABP=4.11311;AF=0.541667;AO=9720;CIGAR=1X;DPRA=1.06633;EPP=3.71089;LEN=1;MEANALT=1.11594;MQM=59.9769;PAIRED=0.969856;PAO=0;PQA=0;QA=358462;RPL=1935;RPP=7648.4;RPR=7785;RUN=1;SAF=6045;SAP=1257.84;SAR=3675;TYPE=snp;technology.illumina=1;AN=216;AC=110	GT:DP:RO:QR:AO:QA:GL	0/0:132:128:4688:4:148:0,-26.054,-408.361	0/0:192:190:6970:2:74:0,-50.7719,-620.251	1/1:116:0:0:116:4232:-381.027,-34.9195,0	0/0:145:145:5329:0:0:0,-43.6493,-479.7	0/0:145:145:5281:0:0:0,-43.6493,-475.384	0/1:104:50:1814:54:1926:-142.295,0,-132.223	0/0:159:157:5785:2:74:0,-40.8379,-513.689	0/0:146:146:5354:0:0:0,-43.9504,-481.949	0/1:190:101:3689:89:3197:-230.734,0,-274.989	0/0:199:197:7217:2:74:0,-52.8791,-642.496	0/1:212:110:4070:102:3714:-270.615,0,-302.637	0/1:387:219:7995:167:6011:-424.601,0,-603.055	0/0:114:114:4276:0:0:0,-34.3174,-384.955	1/1:108:0:0:108:3954:-356.014,-32.5112,0	0/0:182:182:6805:0:0:0,-54.7875,-612.415	0/0:189:189:7045:0:0:0,-56.8947,-634.005	0/1:166:86:3211:80:2899:-211.145,0,-239.199	0/0:182:182:6766:0:0:0,-54.7875,-608.913	0/0:162:162:6032:0:0:0,-48.7669,-542.842	0/0:182:182:6817:0:0:0,-54.7875,-613.495	1/1:201:0:0:201:7425:-668.194,-60.507,0	0/0:214:212:7909:0:0:0,-63.8184,-711.336	0/1:266:132:4925:134:4970:-367.224,0,-359.925	0/0:321:305:11352:16:594:0,-42.833,-967.591	0/1:225:126:4677:99:3649:-260.838,0,-353.298	0/1:308:165:6151:143:5325:-386.593,0,-460.881	0/0:261:261:9707:0:0:0,-78.5688,-873.431	0/0:265:265:9908:0:0:0,-79.7729,-891.504	1/1:254:0:0:254:9332:-838.452,-76.4616,0	0/0:316:314:11753:0:0:0,-94.5234,-1055.1	0/1:360:190:7121:170:6294:-458.095,0,-532.468	0/1:134:68:2507:66:2427:-178.319,0,-185.518	0/0:54:54:1978:0:0:0,-16.2556,-178.275	0/1:350:172:6378:178:6609:-489.307,0,-468.665	0/1:203:85:3170:118:4373:-332.579,0,-224.377	0/0:120:119:4412:1:32:0,-32.9243,-393.968	1/1:85:0:0:85:3130:-281.89,-25.5876,0	0/1:168:84:3154:84:3033:-222.59,0,-233.472	0/1:109:51:1916:58:2090:-155.536,0,-139.887	0/0:197:197:7366:0:0:0,-59.3029,-662.879	1/1:150:0:0:150:5511:-496.051,-45.1545,0	1/1:144:0:0:144:5315:-478.419,-43.3483,0	1/1:166:0:0:166:6163:-554.681,-49.971,0	0/1:179:86:3223:91:3374:-250.189,0,-236.604	0/0:232:232:8612:0:0:0,-69.839,-774.945	0/0:195:195:7279:0:0:0,-58.7008,-651.632	0/0:214:213:7939:0:0:0,-64.1194,-714.029	1/1:173:1:38:172:6337:-566.53,-48.2809,0	0/1:245:124:4612:121:4426:-324.713,0,-341.43	0/0:124:124:4552:0:0:0,-37.3277,-409.81	1/1:139:1:37:138:5010:-447.31,-38.1453,0	0/0:138:138:5094:0:0:0,-41.5421,-458.561	0/1:154:81:2985:73:2665:-193.719,0,-222.503	1/1:133:0:0:132:4812:-432.828,-39.736,0	0/1:253:118:4434:135:5007:-374.55,0,-323.007	1/1:324:0:0:324:11905:-1071.15,-97.5337,0	0/0:158:158:5822:0:0:0,-47.5627,-523.938	1/1:295:1:37:293:10817:-969.658,-85.1049,0	1/1:269:0:0:269:9852:-885.135,-80.9771,0	1/1:110:0:0:110:4047:-364.376,-33.1133,0	0/0:94:94:3454:0:0:0,-28.2968,-307.715	0/0:122:122:4454:0:0:0,-36.7257,-400.996	0/0:93:92:3368:1:37:0,-24.298,-299.604	0/1:151:56:2012:95:3479:-267.84,0,-135.883	1/1:119:1:37:118:4342:-387.223,-32.1247,0	0/0:139:137:5021:0:0:0,-41.2411,-451.626	1/1:192:2:60:190:7052:-628.942,-52.1004,0	0/1:156:66:2430:90:3258:-246.456,0,-171.98	1/1:350:3:113:347:12769:-1138.32,-94.821,0	0/0:182:181:6577:0:0:0,-54.4864,-591.707	1/1:300:2:76:297:11003:-982.806,-83.153,0	1/1:172:4:148:168:6168:-541.484,-38.0952,0	1/1:321:1:36:320:11769:-1054.13,-93.0324,0	0/0:168:168:6144:0:0:0,-50.573,-553.008	1/1:253:0:0:253:9270:-834.148,-76.1606,0	0/1:345:163:6080:182:6606:-490.687,0,-443.359	1/1:352:2:76:350:12932:-1150.17,-98.7477,0	0/1:79:32:1208:47:1737:-132.819,0,-85.2411	0/1:71:40:1504:31:1137:-81.2573,0,-114.271	0/1:101:40:1487:61:2281:-175.128,0,-103.713	1/1:65:0:0:65:2425:-218.479,-19.567,0	0/1:172:96:3572:74:2703:-191.929,0,-270.084	0/1:147:68:2528:79:2916:-218.39,0,-183.496	0/1:81:34:1267:47:1718:-130.474,0,-86.517	0/1:176:106:3951:70:2555:-177.194,0,-302.747	1/1:252:0:0:251:9264:-833.223,-75.5585,0	1/1:80:0:0:80:2956:-266.197,-24.0824,0	0/1:307:153:5697:154:5724:-422.782,0,-420.352	0/0:153:153:5649:0:0:0,-46.0576,-508.446	1/1:98:0:0:98:3669:-329.183,-29.5009,0	1/1:115:0:0:115:4279:-385.235,-34.6185,0	0/0:127:127:4731:0:0:0,-38.2308,-425.884	0/1:109:54:1969:55:2027:-149.874,0,-144.652	1/1:156:0:0:156:5666:-509.996,-46.9607,0	1/1:151:0:0:151:5618:-505.662,-45.4555,0	0/1:216:119:4381:97:3624:-261.294,0,-329.385	1/1:153:0:0:153:5670:-510.338,-46.0576,0	1/1:105:0:0:104:3897:-350.504,-31.3071,0	0/0:240:240:8946:0:0:0,-72.2472,-804.986	1/1:212:0:0:212:7784:-700.482,-63.8184,0	1/1:102:3:109:99:3687:-321.828,-20.5372,0	0/0:168:168:6259:0:0:0,-50.573,-563.31	1/1:150:1:37:149:5532:-494.236,-41.4567,0	1/1:114:0:0:114:4277:-385.035,-34.3174,0	1/1:265:0:0:265:9800:-881.808,-79.773,0	0/1:300:140:5223:160:5945:-444.767,0,-379.822	1/1:100:0:0:100:3730:-335.85,-30.103,0	1/1:211:1:37:209:7779:-696.412,-59.8034,0
1	19325440	.	G	A	275999	.	DPB=21491;EPPR=343.59;GTI=0;MQMR=59.9863;NS=96;NUMALT=1;ODDS=38.0459;PAIREDR=0.969596;PQR=0;PRO=0;QR=455426;RO=12301;RPPR=343.59;SRF=6280;SRP=14.852;SRR=6021;DP=21491;AB=0.471212;ABP=72.8984;AF=0.447917;AO=9172;CIGAR=1X;DPRA=0.945381;EPP=289.478;LEN=1;MEANALT=1.13699;MQM=59.9843;PAIRED=0.971653;PAO=0;PQA=0;QA=341846;RPL=3968;RPP=364.693;RPR=5204;RUN=1;SAF=4734;SAP=23.7534;SAR=4438;TYPE=snp;technology.illumina=1;AN=216;AC=100	GT:DP:RO:QR:AO:QA:GL	1/1:144:0:0:144:5172:-465.581,-43.3483,0	1/1:144:3:99:141:5097:-449.598,-34.1125,0	0/0:125:123:4311:0:0:0,-37.0267,-387.767	0/1:138:69:2469:69:2529:-186.303,0,-180.903	0/1:135:69:2517:66:2394:-175.062,0,-186.126	0/1:104:45:1605:57:2073:-155.753,0,-113.653	1/1:169:0:0:169:6157:-554.179,-50.8741,0	0/1:139:72:2568:67:2431:-177.186,0,-189.507	0/1:196:114:4122:82:2974:-208.87,0,-312.131	1/1:127:0:0:127:4627:-416.557,-38.2308,0	0/1:210:119:4223:91:3331:-236.767,0,-317.003	0/0:425:420:14976:5:185:0,-110.928,-1330.45	0/0:133:131:4873:2:76:0,-32.8222,-431.443	0/1:98:49:1776:49:1816:-134.203,0,-130.607	0/1:162:75:2800:87:3237:-242.518,0,-203.443	0/1:195:106:3950:89:3260:-234.877,0,-296.938	0/1:211:119:4424:92:3401:-242.743,0,-334.751	0/1:216:95:3523:121:4513:-341.248,0,-252.216	0/1:200:110:4077:90:3359:-242.276,0,-306.853	0/1:222:115:4264:107:4025:-295.551,0,-317.052	0/0:218:218:8065:0:0:0,-65.6245,-725.752	0/0:278:276:10279:2:75:0,-76.566,-917.748	1/1:316:0:0:316:11821:-1063.55,-95.1255,0	0/1:360:177:6563:183:6865:-509.44,0,-482.282	0/0:225:225:8435:0:0:0,-67.7317,-759.015	0/0:268:268:10031:0:0:0,-80.676,-902.56	0/1:254:143:5285:111:4167:-298.688,0,-399.25	0/0:289:289:10787:0:0:0,-86.9977,-970.555	0/1:212:111:4099:101:3781:-276.618,0,-305.226	0/0:294:294:10926:0:0:0,-88.5028,-983.071	1/1:411:0:0:411:15400:-1385.44,-123.723,0	0/0:128:128:4732:0:0:0,-38.5318,-425.974	1/1:66:0:0:66:2456:-221.267,-19.868,0	0/0:463:463:17077:0:0:0,-139.377,-1536.32	0/1:281:168:6220:113:4238:-296.946,0,-475.222	0/1:184:91:3385:91:3357:-247.138,0,-246.236	1/1:97:0:0:97:3637:-327.487,-29.1999,0	0/1:185:88:3289:97:3606:-269.007,0,-240.498	0/1:169:84:3104:85:3187:-236.14,0,-228.676	1/1:238:0:0:237:8897:-800.191,-71.3441,0	0/1:156:71:2620:85:3192:-240.5,0,-189.057	0/1:179:96:3539:83:3073:-222.877,0,-264.791	1/1:203:0:0:201:7517:-676.073,-60.507,0	1/1:194:0:0:192:7166:-644.508,-57.7978,0	1/1:297:0:0:295:11006:-989.872,-88.8039,0	1/1:281:0:0:281:10518:-946.358,-84.5894,0	0/1:219:119:4481:100:3767:-273.251,0,-337.465	1/1:227:0:0:225:8393:-754.858,-67.7318,0	0/1:290:177:6584:111:4175:-288.795,0,-505.463	0/1:117:63:2283:54:1914:-133.966,0,-170.498	0/0:190:190:6814:0:0:0,-57.1957,-613.28	0/1:114:53:1901:61:2245:-167.983,0,-137.037	0/1:155:96:3492:59:2159:-147.904,0,-267.805	0/0:147:145:5221:1:37:0,-40.6223,-466.291	1/1:313:0:0:313:11741:-1056.35,-94.2224,0	1/1:329:0:0:329:12322:-1108.61,-99.0389,0	0/1:112:57:2061:55:2023:-148.617,0,-152.032	0/1:374:185:6872:189:7054:-519.071,0,-505.868	1/1:305:0:0:305:11428:-1028.2,-91.8142,0	0/1:230:121:4501:109:4069:-297.104,0,-335.96	1/1:94:2:62:92:3308:-292.026,-22.409,0	0/1:133:73:2629:60:2184:-156.775,0,-196.801	0/1:98:55:1963:43:1591:-113.975,0,-147.429	1/1:139:0:0:139:5035:-453.257,-41.8432,0	0/0:106:106:3826:0:0:0,-31.9092,-344.508	1/1:143:0:0:143:5207:-468.727,-43.0473,0	1/1:238:0:0:238:8941:-804.515,-71.6451,0	0/1:143:81:2937:62:2222:-157.181,0,-221.496	0/1:342:185:6856:157:5890:-427.164,0,-514.061	0/1:142:70:2470:72:2580:-189.684,0,-179.788	0/1:347:187:6974:160:5967:-432.59,0,-522.737	0/1:111:52:1900:59:2123:-157.909,0,-137.853	0/1:352:178:6602:174:6484:-477.583,0,-486.843	1/1:157:0:0:157:5701:-513.164,-47.2617,0	0/1:417:220:8119:197:7371:-537.787,0,-605.08	0/1:373:199:7328:174:6493:-472.068,0,-547.181	0/1:356:183:6814:173:6478:-475.835,0,-506.009	0/0:106:106:3888:0:0:0,-31.9092,-350.066	1/1:88:0:0:88:3311:-298.161,-26.4906,0	1/1:128:0:0:128:4777:-430.022,-38.5318,0	0/0:85:85:3124:0:0:0,-25.5875,-281.351	0/1:250:126:4680:124:4644:-342.791,0,-346.043	0/0:206:206:7612:0:0:0,-62.0122,-684.759	0/1:122:59:2202:63:2343:-174.376,0,-161.693	0/1:215:99:3651:116:4305:-322.846,0,-264.027	1/1:327:0:0:326:12252:-1101.91,-98.1358,0	0/0:86:82:3045:4:151:0,-11.9307,-260.287	0/1:302:167:6218:135:5068:-365.273,0,-468.714	0/0:226:226:8344:0:0:0,-68.0328,-750.848	0/0:161:161:5973:0:0:0,-48.4658,-537.592	0/1:124:68:2544:56:2082:-150.301,0,-191.857	0/1:167:107:4035:60:2257:-153.095,0,-313.005	0/0:205:205:7607:0:0:0,-61.7111,-684.556	0/0:178:178:6599:0:0:0,-53.5833,-593.898	0/0:263:262:9724:1:32:0,-75.9716,-871.759	0/1:279:159:5914:118:4421:-314.257,0,-448.551	0/0:352:352:13013:0:0:0,-105.963,-1170.76	0/0:236:236:8696:0:0:0,-71.0431,-782.518	0/0:316:312:11568:4:149:0,-81.3516,-1027.04	0/1:319:173:6458:146:5443:-393.886,0,-485.179	0/0:248:248:9239:0:0:0,-74.6554,-831.336	0/1:222:118:4408:104:3911:-285.298,0,-330.001	0/0:291:291:10773:0:0:0,-87.5997,-969.307	0/0:266:266:9857:0:0:0,-80.074,-886.923	0/0:306:305:11390:0:0:0,-91.8141,-1024.41	0/0:325:325:12112:0:0:0,-97.8347,-1089.73	0/0:263:261:9760:2:76:0,-71.9561,-870.975	0/0:333:331:12179:2:76:0,-93.0282,-1088.57
1	19813061	.	A	G	117796	.	DPB=8997;EPPR=917.557;GTI=0;MQMR=60.038;NS=96;NUMALT=1;ODDS=4.096;PAIREDR=0.970194;PQR=0;PRO=0;QR=185810;RO=4999;RPPR=5.32512;SRF=2926;SRP=319.07;SRR=2073;DP=8997;AB=0.465459;ABP=36.7625;AF=0.489583;AO=3989;CIGAR=1X;DPRA=0.880755;EPP=602.03;LEN=1;MEANALT=1.09375;MQM=59.9784;PAIRED=0.967661;PAO=0;PQA=0;QA=144176;RPL=1923;RPP=14.142;RPR=2066;RUN=1;SAF=2375;SAP=318.264;SAR=1614;TYPE=snp;technology.illumina=1;AN=216;AC=116	GT:DP:RO:QR:AO:QA:GL	1/1:56:0:0:56:2036:-183.499,-16.8577,0	1/1:56:0:0:56:2012:-181.339,-16.8577,0	1/1:48:0:0:48:1752:-157.955,-14.4494,0	1/1:57:1:37:56:2012:-177.641,-13.4609,0	1/1:60:0:0:60:2172:-195.732,-18.0618,0	0/1:31:17:617:14:506:-36.3155,0,-46.5294	0/1:84:40:1456:44:1556:-115.032,0,-106.043	1/1:39:0:0:39:1383:-124.757,-11.7402,0	1/1:60:0:0:60:2184:-196.812,-18.0618,0	1/1:57:0:0:57:2049:-184.667,-17.1587,0	1/1:85:0:0:85:3085:-277.856,-25.5876,0	1/1:142:0:0:142:5074:-456.767,-42.7463,0	1/1:43:0:0:43:1579:-142.392,-12.9443,0	0/1:23:9:328:14:489:-37.4112,0,-22.9445	0/1:79:43:1589:36:1290:-92.609,0,-119.508	1/1:78:0:0:78:2763:-248.884,-23.4803,0	0/1:82:50:1883:32:1138:-78.0317,0,-145.049	1/1:88:0:0:88:3126:-281.537,-26.4906,0	1/1:103:0:0:103:3729:-335.76,-31.0061,0	1/1:91:0:0:91:3308:-297.908,-27.3937,0	0/1:64:29:1093:35:1269:-95.2388,0,-79.4139	1/1:82:0:0:82:2983:-268.669,-24.6845,0	0/1:128:68:2547:60:2206:-160.258,0,-190.921	0/1:110:63:2316:47:1685:-118.812,0,-175.563	0/0:117:117:4324:0:0:0,-35.2205,-389.28	0/1:103:54:2020:47:1697:-122.219,0,-151.27	1/1:106:0:0:106:3809:-342.971,-31.9092,0	1/1:97:0:0:95:3498:-314.618,-28.5979,0	0/1:173:77:2864:96:3542:-266.874,0,-205.886	1/1:119:1:37:118:4279:-381.554,-32.1247,0	0/0:178:178:6630:0:0:0,-53.5833,-596.678	1/1:40:0:0:40:1476:-133.128,-12.0412,0	0/1:39:16:604:23:824:-62.7382,0,-42.9598	0/1:220:126:4680:94:3394:-239.418,0,-355.077	1/1:117:2:76:115:4200:-370.921,-28.0057,0	1/1:93:0:0:93:3330:-299.891,-27.9958,0	0/1:50:21:782:29:1055:-80.2075,0,-55.6561	0/1:90:66:2420:24:856:-50.2612,0,-190.938	1/1:83:0:0:83:2990:-269.304,-24.9855,0	1/1:114:0:0:114:4138:-372.559,-34.3174,0	1/1:64:0:0:64:2303:-207.511,-19.2659,0	0/1:71:47:1743:24:880:-58.1464,0,-135.767	0/0:85:85:3189:0:0:0,-25.5875,-287.195	0/1:82:38:1435:44:1592:-118.875,0,-104.754	1/1:82:0:0:82:2911:-262.196,-24.6845,0	1/1:96:0:0:96:3493:-314.542,-28.8989,0	1/1:107:0:0:107:3843:-346.031,-32.2102,0	0/1:117:67:2513:50:1835:-129.769,0,-191.176	0/0:95:95:3565:0:0:0,-28.5978,-321.011	1/1:54:0:0:54:1998:-180.084,-16.2556,0	1/1:51:1:37:50:1838:-161.994,-11.6547,0	1/1:38:0:0:38:1406:-126.836,-11.4391,0	1/1:48:0:0:48:1764:-159.035,-14.4494,0	0/0:43:43:1555:0:0:0,-12.9443,-140.233	0/1:139:75:2765:64:2210:-157.307,0,-207.217	0/0:183:183:6800:0:0:0,-55.0885,-611.98	1/1:44:0:0:44:1592:-143.561,-13.2453,0	1/1:110:0:0:110:3979:-358.263,-33.1133,0	0/1:136:68:2536:68:2456:-180.334,0,-187.519	1/1:107:0:0:107:3756:-338.208,-32.2102,0	1/1:40:2:74:38:1394:-118.728,-5.01532,0	0/1:43:19:703:24:852:-64.0491,0,-50.6584	0/0:35:35:1283:0:0:0,-10.536,-115.77	1/1:63:0:0:63:2271:-204.636,-18.9649,0	0/1:46:34:1258:12:432:-25.3708,0,-99.676	0/0:44:44:1592:0:0:0,-13.2453,-143.561	0/1:91:45:1692:45:1602:-116.993,0,-125.091	0/1:38:18:642:20:740:-55.4916,0,-46.6658	0/1:180:91:3410:89:3273:-240.574,0,-252.887	0/1:52:33:1173:19:703:-47.9491,0,-90.2146	0/0:124:123:4569:0:0:0,-37.0267,-411.03	0/0:58:58:2086:0:0:0,-17.4597,-187.995	1/1:139:0:0:139:5062:-454.054,-41.8432,0	1/1:45:0:0:45:1653:-149.051,-13.5464,0	1/1:140:1:21:139:4982:-446.383,-40.0443,0	0/0:106:106:3893:0:0:0,-31.9092,-350.52	0/1:131:70:2613:61:2219:-160.519,0,-195.96	0/1:57:30:1099:27:955:-69.1004,0,-82.0582	0/1:49:34:1273:15:542:-34.3626,0,-100.119	0/0:75:75:2794:0:0:0,-22.5772,-251.672	0/0:57:57:2120:0:0:0,-17.1587,-191.052	0/1:104:54:2021:49:1781:-129.171,0,-150.758	0/0:85:85:3174:0:0:0,-25.5875,-285.845	0/1:56:19:695:37:1327:-102.863,0,-46.0191	0/1:104:49:1824:55:1990:-148.052,0,-133.118	0/1:135:60:2239:75:2725:-204.83,0,-161.11	0/0:68:68:2530:0:0:0,-20.47,-227.926	0/0:78:78:2898:0:0:0,-23.4803,-261.026	0/1:90:42:1559:47:1661:-122.641,0,-113.467	0/0:73:73:2719:0:0:0,-21.9752,-244.926	0/1:116:72:2680:44:1581:-107.65,0,-206.496	0/0:82:82:3067:0:0:0,-24.6845,-276.225	0/0:66:66:2462:0:0:0,-19.868,-221.808	0/0:97:97:3614:0:0:0,-29.1999,-325.424	0/0:95:95:3537:0:0:0,-28.5978,-318.493	0/0:125:125:4665:0:0:0,-37.6287,-419.947	0/0:155:155:5745:0:0:0,-46.6596,-517.089	0/0:139:139:5140:0:0:0,-41.8432,-462.679	0/1:139:68:2562:71:2536:-186.622,0,-188.956	0/0:135:135:5058:0:0:0,-40.639,-455.292	0/0:132:132:4908:0:0:0,-39.736,-441.813	0/1:120:80:2987:39:1386:-88.8351,0,-232.836	0/0:126:126:4711:0:0:0,-37.9298,-424.081	0/0:111:111:4138:0:0:0,-33.4143,-372.55	0/0:116:116:4315:0:0:0,-34.9195,-388.466	0/0:100:100:3743:0:0:0,-30.103,-337.013	0/0:125:125:4692:0:0:0,-37.6287,-422.374	0/0:150:150:5501:0:0:0,-45.1545,-495.147
1	20025471	.	G	A	195574	.	DPB=15411;EPPR=275.205;GTI=0;MQMR=59.9568;NS=96;NUMALT=1;ODDS=28.7983;PAIREDR=0.966341;PQR=0;PRO=0;QR=330253;RO=8913;RPPR=128.957;SRF=4313;SRP=23.0778;SRR=4600;DP=15411;AB=0.476447;ABP=33.3899;AF=0.4375;AO=6488;CIGAR=1X;DPRA=1.09045;EPP=240.294;LEN=1;MEANALT=1.10606;MQM=59.9457;PAIRED=0.970099;PAO=0;PQA=0;QA=240791;RPL=2824;RPP=239.168;RPR=3664;RUN=1;SAF=3165;SAP=11.3655;SAR=3323;TYPE=snp;technology.illumina=1;AN=216;AC=92	GT:DP:RO:QR:AO:QA:GL	0/0:191:191:7007:0:0:0,-57.4967,-630.633	1/1:204:2:74:202:7414:-660.13,-54.3842,0	0/1:165:92:3380:73:2701:-193.647,0,-254.721	0/0:253:253:9313:0:0:0,-76.1606,-838.051	0/0:212:210:7686:2:74:0,-56.7925,-681.353	0/1:160:85:3097:75:2775:-201.808,0,-230.771	0/1:189:100:3676:89:3281:-238.592,0,-274.121	0/0:202:202:7426:0:0:0,-60.8081,-668.32	0/1:240:129:4737:111:4071:-294.298,0,-354.203	0/0:248:247:9031:0:0:0,-74.3544,-812.32	0/1:238:115:4243:123:4539:-336.995,0,-310.371	0/1:493:277:10117:214:7906:-563.317,0,-762.199	0/0:104:104:3845:0:0:0,-31.3071,-346.196	0/1:102:49:1806:53:1967:-146.583,0,-132.104	0/0:112:112:4132:0:0:0,-33.7154,-372.015	0/0:138:138:5147:0:0:0,-41.5421,-463.297	0/0:150:150:5563:0:0:0,-45.1545,-500.711	0/0:140:140:5132:0:0:0,-42.1442,-461.956	0/1:133:65:2430:68:2479:-183.3,0,-178.891	0/0:170:170:6363:0:0:0,-51.1751,-569.96	0/0:147:147:5461:0:0:0,-44.2514,-491.348	0/0:185:185:6829:0:0:0,-55.6905,-614.576	0/1:190:104:3826:86:3162:-227.567,0,-287.293	0/1:231:108:4023:121:4519:-337.502,0,-292.887	1/1:169:0:0:169:6282:-562.051,-50.8741,0	0/1:247:136:5083:111:4121:-296.664,0,-383.176	0/0:181:181:6678:0:0:0,-54.4864,-601.004	0/1:191:107:3999:84:3117:-223.22,0,-302.547	1/1:185:0:0:185:6837:-611.957,-55.6906,0	0/1:198:105:3906:93:3466:-252.505,0,-292.074	0/1:265:119:4365:146:5454:-409.947,0,-313.19	0/1:132:64:2374:68:2532:-188.368,0,-174.155	0/0:38:38:1412:0:0:0,-11.4391,-127.37	0/0:237:237:8764:0:0:0,-71.3441,-788.625	0/0:151:151:5617:0:0:0,-45.4555,-505.569	0/0:112:112:4182:0:0:0,-33.7154,-376.469	0/1:53:26:959:27:1007:-74.9896,0,-70.6707	0/0:128:128:4747:0:0:0,-38.5318,-427.327	0/1:134:81:3007:53:1956:-135.959,0,-230.486	0/1:148:82:3063:66:2433:-174.646,0,-231.306	1/1:117:0:0:115:4234:-380.807,-34.6185,0	0/1:108:54:1995:54:2023:-149.813,0,-147.295	0/1:163:80:2965:83:3085:-228.774,0,-217.977	0/0:147:143:5333:4:152:0,-30.2015,-465.978	0/0:216:216:8062:0:0:0,-65.0225,-721.999	0/0:186:186:6963:0:0:0,-55.9916,-626.621	0/0:161:161:6023:0:0:0,-48.4658,-538.661	0/1:133:71:2655:62:2316:-168.641,0,-199.129	1/1:178:0:0:178:6644:-597.941,-53.5833,0	0/1:194:96:3552:98:3590:-264.88,0,-261.462	0/0:211:211:7771:0:0:0,-63.5173,-699.351	0/1:162:84:3048:77:2849:-207.794,0,-225.692	0/1:188:114:4206:74:2738:-190.052,0,-322.094	0/1:220:126:4614:94:3466:-245.9,0,-349.161	0/1:181:108:4006:73:2663:-185.401,0,-306.187	0/1:223:121:4512:102:3775:-272.764,0,-339.055	0/0:242:242:8894:0:0:0,-72.8493,-800.364	1/1:210:0:0:210:7866:-707.844,-63.2163,0	0/1:205:106:3908:99:3689:-270.451,0,-288.169	1/1:106:0:0:106:3951:-355.73,-31.9092,0	0/0:138:136:4960:2:74:0,-34.5163,-439.484	0/0:154:154:5650:0:0:0,-46.3586,-508.573	1/1:72:0:0:72:2652:-238.909,-21.6742,0	0/1:268:165:6057:103:3787:-260.324,0,-464.506	0/0:175:173:6377:2:74:0,-45.6544,-566.938	1/1:193:1:37:192:7044:-623.603,-54.401,0	1/1:147:2:76:145:5414:-480.096,-37.0366,0	1/1:141:0:0:141:5217:-469.624,-42.4452,0	0/0:263:263:9771:0:0:0,-79.1709,-879.181	0/1:190:106:3898:84:3072:-219.491,0,-290.457	0/1:219:112:4174:107:3987:-293.045,0,-309.861	0/1:236:125:4577:109:3997:-289.078,0,-341.248	1/1:240:0:0:239:8902:-800.653,-71.9462,0	0/0:271:271:9931:0:0:0,-81.5791,-893.641	0/1:200:102:3769:98:3635:-267.102,0,-279.153	0/1:239:120:4478:119:4426:-326.507,0,-331.182	0/0:387:383:14305:3:113:0,-105.902,-1276.47	0/1:84:40:1500:44:1633:-121.956,0,-109.999	1/1:60:0:0:60:2250:-202.74,-18.0618,0	0/1:104:46:1702:58:2160:-163.34,0,-122.145	0/0:32:32:1111:0:0:0,-9.63296,-100.285	1/1:125:0:0:125:4650:-418.599,-37.6288,0	1/1:131:0:0:131:4833:-435.062,-39.4349,0	0/1:72:39:1432:33:1230:-89.3249,0,-107.491	0/1:170:77:2853:93:3436:-258.232,0,-205.802	1/1:154:0:0:154:5704:-510.153,-46.3586,0	1/1:74:0:0:74:2722:-245.196,-22.2762,0	1/1:227:0:0:227:8464:-761.634,-68.3338,0	0/1:150:74:2769:76:2834:-210.113,0,-204.262	0/0:91:91:3397:0:0:0,-27.3937,-305.901	1/1:90:0:0:90:3343:-301.048,-27.0927,0	1/1:128:0:0:128:4783:-430.558,-38.5318,0	1/1:94:0:0:93:3400:-305.805,-27.9958,0	0/0:108:108:4017:0:0:0,-32.5112,-361.667	1/1:150:0:0:150:5611:-505.027,-45.1545,0	1/1:167:0:0:167:6197:-557.735,-50.272,0	0/0:139:138:5126:1:37:0,-38.1453,-454.298	0/0:109:109:4052:0:0:0,-32.8123,-364.817	0/1:179:88:3294:91:3394:-251.752,0,-242.748	0/1:196:95:3510:101:3755:-279.098,0,-257.064	0/0:108:108:4009:0:0:0,-32.5112,-360.953	1/1:145:0:0:145:5405:-486.5,-43.6494,0	0/0:133:133:4895:0:0:0,-40.037,-439.938	0/0:109:107:3995:2:76:0,-25.5975,-352.473	0/1:197:101:3777:96:3615:-266.202,0,-280.774	1/1:174:0:0:174:6492:-584.269,-52.3792,0	0/0:123:123:4572:0:0:0,-37.0267,-411.583	0/0:133:133:4962:0:0:0,-40.037,-446.666
1	20354107	.	C	G	259641	.	DPB=23397;EPPR=390.64;GTI=0;MQMR=59.9733;NS=96;NUMALT=1;ODDS=44.6489;PAIREDR=0.967024;PQR=0;PRO=0;QR=541656;RO=14738;RPPR=497.511;SRF=7123;SRP=38.6756;SRR=7615;DP=23397;AB=0.467653;ABP=73.6729;AF=0.359375;AO=8601;CIGAR=1X;DPRA=1.11147;EPP=362.334;LEN=1;MEANALT=1.36538;MQM=59.9677;PAIRED=0.969655;PAO=0;PQA=0;QA=317079;RPL=5007;RPP=507.079;RPR=3594;RUN=1;SAF=3995;SAP=97.2617;SAR=4606;TYPE=snp;technology.illumina=1;AN=216;AC=73	GT:DP:RO:QR:AO:QA:GL	0/0:184:183:6603:0:0:0,-55.0885,-593.929	1/1:213:6:222:207:7479:-652.756,-43.7813,0	0/0:157:156:5568:1:37:0,-43.5639,-497.505	0/0:198:198:7134:0:0:0,-59.6039,-642.063	0/0:164:164:5876:0:0:0,-49.3689,-528.907	0/1:167:85:3073:82:2950:-215.44,0,-226.504	0/1:162:80:2900:82:2998:-221.264,0,-212.448	0/0:181:181:6469:0:0:0,-54.4864,-578.918	0/0:216:215:7679:0:0:0,-64.7214,-690.719	0/0:214:214:7618:0:0:0,-64.4204,-685.603	0/0:224:224:7988:0:0:0,-67.4307,-718.885	0/0:536:536:19304:0:0:0,-161.352,-1736.75	0/0:118:118:4348:0:0:0,-35.5215,-391.444	0/0:143:143:5140:0:0:0,-43.0473,-462.7	0/0:166:163:6002:0:0:0,-49.0679,-539.84	0/0:189:189:7007:0:0:0,-56.8947,-630.6	0/0:228:228:8432:0:0:0,-68.6348,-758.769	0/0:250:249:9096:0:0:0,-74.9565,-818.129	0/1:278:144:5329:134:4925:-359.657,0,-395.995	0/0:238:236:8757:0:0:0,-71.0431,-787.616	0/1:277:158:5856:119:4390:-311.835,0,-443.694	0/0:203:203:7543:0:0:0,-61.1091,-678.805	0/0:338:338:12475:0:0:0,-101.748,-1122.41	0/1:350:189:6977:161:5958:-430.889,0,-522.539	0/1:241:134:4965:107:3904:-278.961,0,-374.386	0/1:413:204:7545:209:7734:-571.659,0,-554.66	0/0:303:303:11204:0:0:0,-91.2121,-1008.09	0/0:307:307:11238:0:0:0,-92.4162,-1011.16	1/1:281:0:0:280:10365:-932.253,-84.2884,0	0/0:353:351:12854:0:0:0,-105.662,-1156.14	0/1:477:256:9446:221:8217:-589.8,0,-706.381	0/0:161:160:5951:1:38:0,-44.6686,-531.818	0/0:69:69:2514:0:0:0,-20.7711,-226.49	0/0:459:459:16803:0:0:0,-138.173,-1508.57	0/0:300:295:10894:0:0:0,-88.8038,-979.839	0/0:211:207:7564:2:76:0,-56.0777,-673.504	1/1:146:0:0:145:5388:-484.732,-43.6494,0	0/1:212:122:4486:90:3325:-235.61,0,-340.043	0/0:221:221:8263:0:0:0,-66.5276,-743.559	0/0:240:240:8833:0:0:0,-72.2472,-794.852	0/1:171:92:3389:78:2909:-210.458,0,-253.634	0/1:148:85:3116:63:2296:-162.329,0,-236.086	0/1:239:119:4390:118:4391:-323.586,0,-323.504	1/1:178:0:0:178:6537:-588.335,-53.5833,0	0/0:293:291:10634:0:0:0,-87.5997,-956.457	0/0:315:315:11649:0:0:0,-94.8244,-1048.12	0/0:355:355:13168:0:0:0,-106.866,-1184.73	1/1:241:0:0:241:8915:-802.211,-72.5482,0	0/1:321:150:5540:171:6374:-477.027,0,-402.022	0/0:188:188:6848:0:0:0,-56.5936,-615.906	0/0:162:162:5862:0:0:0,-48.7669,-527.645	0/0:172:172:6220:0:0:0,-51.7772,-549.857	0/0:186:185:6737:0:0:0,-55.6905,-605.979	0/0:175:173:6233:0:0:0,-52.0782,-560.648	1/1:324:0:0:323:11857:-1066.46,-97.2327,0	0/1:464:281:10395:183:6736:-466.553,0,-795.651	0/0:188:187:6763:0:0:0,-56.2926,-608.32	0/1:414:222:8184:192:7086:-513.083,0,-611.837	1/1:321:0:0:321:11867:-1067.71,-96.6306,0	0/1:185:85:3108:100:3697:-277.196,0,-224.224	0/0:148:148:5416:0:0:0,-44.5524,-487.526	0/0:142:142:5170:0:0:0,-42.7463,-465.083	0/1:159:68:2516:91:3319:-251.04,0,-178.813	0/0:221:218:7826:0:0:0,-65.6245,-703.871	0/0:159:156:5640:2:74:0,-40.9066,-500.651	0/1:170:86:3134:84:2988:-217.955,0,-227.756	0/1:257:137:5084:120:4440:-322.309,0,-380.275	1/1:141:0:0:139:4999:-449.65,-41.8432,0	0/1:462:251:9245:210:7749:-558.189,0,-692.747	0/1:220:123:4443:96:3468:-246.13,0,-333.831	0/1:339:183:6699:156:5717:-412.525,0,-500.857	0/0:239:238:8662:0:0:0,-71.6451,-779.25	1/1:347:0:0:343:12533:-1127.29,-103.253,0	0/0:213:213:7617:0:0:0,-64.1194,-685.512	0/1:438:232:8608:203:7443:-538.447,0,-643.273	1/1:399:0:0:399:14780:-1329.71,-120.111,0	1/1:436:0:0:434:16166:-1450.57,-130.647,0	0/0:99:99:3576:0:0:0,-29.802,-322.02	0/1:98:52:1902:46:1684:-122.332,0,-141.941	0/1:154:81:2954:73:2705:-197.306,0,-219.706	0/0:76:76:2805:0:0:0,-22.8783,-252.664	1/1:204:0:0:204:7533:-677.914,-61.4101,0	1/1:208:0:0:208:7646:-688.083,-62.6142,0	0/1:129:68:2514:61:2253:-164.181,0,-187.653	0/1:229:120:4379:109:4008:-291.923,0,-325.293	0/0:328:326:12057:0:0:0,-98.1358,-1084.44	1/1:93:1:37:92:3381:-300.77,-24.298,0	0/0:335:335:12340:0:0:0,-100.845,-1110.27	1/1:235:0:0:233:8621:-775.397,-70.14,0	0/0:185:184:6802:0:0:0,-55.3895,-611.792	0/1:149:78:2841:70:2584:-187.865,0,-210.977	1/1:186:0:0:185:6812:-612.688,-55.6906,0	1/1:170:1:38:168:6194:-553.686,-47.4516,0	1/1:215:0:0:215:7931:-713.71,-64.7215,0	0/1:211:98:3621:112:4175:-312.293,0,-262.449	0/1:272:141:5224:131:4779:-348.327,0,-388.355	0/0:221:220:8116:0:0:0,-66.2266,-729.992	0/0:216:216:7941:0:0:0,-65.0225,-714.62	1/1:326:0:0:326:12001:-1077.44,-98.1358,0	0/0:336:336:12290:0:0:0,-101.146,-1105.79	0/0:237:236:8658:0:0:0,-71.0431,-778.743	1/1:223:0:0:223:8141:-732.601,-67.1297,0	0/0:233:233:8611:0:0:0,-70.14,-774.869	0/0:233:233:8601:0:0:0,-70.14,-773.843	1/1:304:1:37:303:11272:-1010.5,-87.8153,0	0/1:298:170:6255:128:4698:-333.217,0,-473.259	0/0:204:204:7594:0:0:0,-61.4101,-683.391	0/0:288:286:10645:0:0:0,-86.0946,-957.429
1	20739228	.	T	G	62821.3	.	DPB=38057;EPPR=6.77666;GTI=1;MQMR=59.964;NS=96;NUMALT=1;ODDS=26.2411;PAIREDR=0.962841;PQR=0;PRO=0;QR=1339590;RO=36034;RPPR=1994.03;SRF=18957;SRP=215.999;SRR=17077;DP=38057;AB=0.385246;ABP=44.8734;AF=0.078125;AO=1972;CIGAR=1X;DPRA=0.810226;EPP=63.305;LEN=1;MEANALT=1.16667;MQM=59.9696;PAIRED=0.966024;PAO=0;PQA=0;QA=73023;RPL=1077;RPP=39.4849;RPR=895;RUN=1;SAF=1048;SAP=19.9416;SAR=924;TYPE=snp;technology.illumina=1;AN=216;AC=15	GT:DP:RO:QR:AO:QA:GL	0/0:283:283:10291:.:.:0,.,.	0/0:294:294:10770:.:.:0,.,.	0/0:143:143:5243:.:.:0,.,.	0/0:212:210:7698:.:.:0,.,.	0/0:232:232:8488:.:.:0,.,.	0/0:194:194:7106:.:.:0,.,.	0/0:295:294:10710:.:.:0,.,.	0/0:217:217:7945:.:.:0,.,.	0/0:244:244:8896:.:.:0,.,.	0/0:219:219:8031:.:.:0,.,.	0/0:288:288:10440:.:.:0,.,.	0/0:656:656:23804:.:.:0,.,.	0/0:258:258:9622:0:0:0,-77.6657,-865.782	0/0:137:137:5008:0:0:0,-41.2411,-450.817	0/0:300:300:11172:0:0:0,-90.309,-1001.77	0/0:309:309:11506:0:0:0,-93.0183,-1035.23	0/0:381:380:14204:0:0:0,-114.391,-1274.09	0/0:414:411:15271:0:0:0,-123.723,-1373.5	0/0:385:385:14352:0:0:0,-115.897,-1289.05	0/0:405:405:15153:0:0:0,-121.917,-1359.82	0/0:406:406:15027:0:0:0,-122.218,-1351.93	0/0:576:576:21600:0:0:0,-173.393,-1943.07	0/0:503:500:18757:0:0:0,-150.515,-1686.99	0/0:582:582:21707:0:0:0,-175.199,-1952.72	0/0:454:454:16894:0:0:0,-136.668,-1519.35	0/0:512:512:19139:0:0:0,-154.127,-1721.6	0/0:455:455:16920:0:0:0,-136.969,-1522.17	0/0:650:650:24322:0:0:0,-195.669,-2187.9	0/0:528:528:19651:0:0:0,-158.944,-1767.81	0/0:670:667:24947:0:0:0,-200.787,-2240.42	0/0:728:728:27214:0:0:0,-219.15,-2448	0/0:201:201:7535:0:0:0,-60.507,-678.071	0/0:102:102:3766:0:0:0,-30.7051,-339.097	0/0:847:842:31212:0:0:0,-253.467,-2807.3	0/0:549:549:20501:0:0:0,-165.265,-1844.24	0/0:383:383:14267:0:0:0,-115.294,-1283.56	0/0:137:137:5034:0:0:0,-41.2411,-453.14	0/0:330:330:12272:0:0:0,-99.3399,-1104.13	0/0:358:357:13301:1:23:0,-105.469,-1194.35	0/0:514:512:19074:0:0:0,-154.127,-1715.54	0/0:302:302:11316:0:0:0,-90.9111,-1018.13	0/0:286:286:10626:0:0:0,-86.0946,-955.826	0/0:317:317:11790:0:0:0,-95.4265,-1060.78	0/0:384:384:14343:0:0:0,-115.596,-1290.39	0/0:564:564:21019:0:0:0,-169.781,-1890.83	0/0:466:465:17316:0:0:0,-139.979,-1557.45	0/0:498:498:18606:0:0:0,-149.913,-1673.8	0/0:439:437:16259:0:0:0,-131.55,-1462.35	0/0:532:531:19785:0:0:0,-159.847,-1779.47	0/0:224:224:8240:0:0:0,-67.4307,-741.537	0/0:211:211:7711:0:0:0,-63.5173,-693.958	0/0:212:212:7736:0:0:0,-63.8184,-696.207	0/0:222:222:8082:0:0:0,-66.8287,-724.001	0/0:275:275:10031:0:0:0,-82.7832,-902.639	0/0:556:556:20691:0:0:0,-167.373,-1861.35	0/0:661:660:24476:0:0:0,-198.68,-2197.98	0/0:214:214:7810:0:0:0,-64.4204,-702.863	0/0:596:592:22161:0:0:0,-178.21,-1993.14	0/0:599:599:22274:0:0:0,-180.317,-2003.5	0/0:342:340:12598:0:0:0,-102.35,-1132.59	0/0:217:217:7981:0:0:0,-65.3235,-714.911	0/0:204:204:7368:0:0:0,-61.4101,-663.11	0/0:223:223:8143:0:0:0,-67.1297,-732.818	0/0:221:221:8069:0:0:0,-66.5276,-726.16	0/0:199:199:7327:0:0:0,-59.905,-659.416	0/0:254:253:9313:0:0:0,-76.1606,-829.694	0/0:405:404:15073:1:20:0,-119.917,-1354.05	0/0:245:245:8933:0:0:0,-73.7523,-803.876	0/0:673:672:25034:0:0:0,-202.292,-2251.56	0/0:251:249:9105:0:0:0,-74.9565,-818.976	0/0:537:537:20032:0:0:0,-161.653,-1802.06	0/0:321:321:11661:0:0:0,-96.6306,-1049.26	0/0:571:568:21177:1:31:0,-168.52,-1901.89	0/0:255:254:9242:0:0:0,-76.4616,-831.301	0/0:712:710:26337:0:0:0,-213.731,-2363.16	0/0:693:692:25872:0:0:0,-208.313,-2325.75	0/0:715:713:26573:0:0:0,-214.634,-2383.14	0/0:208:208:7704:0:0:0,-62.6142,-693.279	0/0:284:284:10568:0:0:0,-85.4925,-950.876	0/0:342:342:12635:0:0:0,-102.952,-1136.8	1/1:80:0:0:80:2948:-265.523,-24.0824,0	0/0:405:405:15116:0:0:0,-121.917,-1359.91	0/0:378:378:14020:0:0:0,-113.789,-1261.37	0/0:225:225:8354:0:0:0,-67.7317,-751.742	0/0:455:455:16957:0:0:0,-136.969,-1525.49	0/0:555:553:20621:0:0:0,-166.47,-1851.29	0/0:250:249:9224:0:0:0,-74.9565,-829.612	0/0:594:594:22204:0:0:0,-178.812,-1996.12	0/0:347:347:12929:0:0:0,-104.457,-1159.79	1/1:170:1:38:169:6226:-556.555,-47.3778,0	0/0:235:235:8682:0:0:0,-70.742,-781.253	0/0:419:415:15508:2:76:0,-118.677,-1387.97	0/0:314:314:11719:0:0:0,-94.5234,-1054.39	0/0:433:431:16071:0:0:0,-129.744,-1445.44	0/0:430:430:16054:0:0:0,-129.443,-1444.27	0/0:386:384:14282:0:0:0,-115.596,-1281.19	1/1:323:2:76:321:11882:-1061.84,-90.0179,0	1/1:333:0:0:333:12271:-1104.07,-100.243,0	0/0:543:543:20153:0:0:0,-163.459,-1812.96	0/0:544:544:20220:0:0:0,-163.76,-1818.98	1/1:281:0:0:281:10397:-935.503,-84.5894,0	0/0:443:441:16421:0:0:0,-132.754,-1476.95	1/1:316:0:0:316:11700:-1052.69,-95.1255,0	0/1:366:225:8334:141:5272:-360.945,0,-639.77	0/0:413:413:15449:0:0:0,-124.325,-1389.87	0/0:475:475:17684:0:0:0,-142.989,-1587.46	1/1:326:0:0:326:12177:-1095.58,-98.1358,0	0/0:514:514:19029:0:0:0,-154.729,-1711.82
1	20751920	.	C	A	26610.5	.	DPB=30674;EPPR=2008.63;GTI=0;MQMR=59.9709;NS=96;NUMALT=1;ODDS=54.2721;PAIREDR=0.969179;PQR=0;PRO=0;QR=1096493;RO=29785;RPPR=1146.85;SRF=11533;SRP=3294.3;SRR=18252;DP=30674;AB=0;ABP=0;AF=0.0208333;AO=839;CIGAR=1X;DPRA=1.34468;EPP=131.717;LEN=1;MEANALT=1.375;MQM=60.0477;PAIRED=0.967819;PAO=0;PQA=0;QA=31171;RPL=523;RPP=113.911;RPR=316;RUN=1;SAF=309;SAP=129.419;SAR=530;TYPE=snp;technology.illumina=1;AN=216;AC=4	GT:DP:RO:QR:AO:QA:GL	0/0:168:165:6081:.:.:0,.,.	0/0:216:216:7920:.:.:0,.,.	0/0:127:127:4615:.:.:0,.,.	0/0:163:163:5971:.:.:0,.,.	0/0:137:137:5057:.:.:0,.,.	0/0:127:127:4687:.:.:0,.,.	0/0:170:170:6218:.:.:0,.,.	0/0:140:140:5144:.:.:0,.,.	0/0:199:199:7231:.:.:0,.,.	0/0:165:165:6009:.:.:0,.,.	0/0:200:200:7376:.:.:0,.,.	0/0:408:407:14831:.:.:0,.,.	0/0:187:186:6865:0:0:0,-55.9916,-617.565	0/0:121:121:4345:0:0:0,-36.4246,-391.19	0/0:264:264:9795:0:0:0,-79.4719,-881.354	0/0:311:310:11389:1:38:0,-89.8231,-1020.94	0/0:361:359:13272:1:38:0,-104.953,-1190.29	0/0:388:388:14324:0:0:0,-116.8,-1288.71	0/0:377:377:13771:0:0:0,-113.488,-1239.02	0/0:361:359:13322:1:20:0,-106.661,-1189.28	0/0:384:383:14040:0:0:0,-115.294,-1262.96	0/0:420:419:15462:1:37:0,-122.735,-1387.36	0/0:426:425:15688:1:28:0,-125.439,-1408.6	0/0:492:492:18149:0:0:0,-148.107,-1632.75	0/0:417:415:15306:0:0:0,-124.927,-1376.67	0/0:420:418:15409:2:76:0,-119.218,-1379.09	0/0:305:303:11131:0:0:0,-91.2121,-1001.17	0/0:447:447:16531:0:0:0,-134.56,-1487.21	0/0:487:487:17915:0:0:0,-146.602,-1608.4	0/0:486:486:18020:0:0:0,-146.301,-1621.13	0/0:482:480:17767:2:75:0,-137.976,-1589.82	0/0:204:203:7426:0:0:0,-61.1091,-667.983	0/0:133:132:4800:0:0:0,-39.736,-431.838	0/0:636:633:23321:2:76:0,-184.299,-2089.11	0/0:359:359:13309:0:0:0,-108.07,-1197.42	0/0:348:345:12606:2:76:0,-97.6223,-1127	0/0:99:99:3585:0:0:0,-29.802,-322.824	0/0:288:288:10568:0:0:0,-86.6966,-950.891	0/0:306:305:11247:1:36:0,-88.5169,-1008.36	0/0:382:381:14044:0:0:0,-114.692,-1263.19	0/0:196:196:7216:0:0:0,-59.0019,-645.367	0/0:200:199:7243:0:0:0,-59.905,-651.477	0/0:317:317:11785:0:0:0,-95.4265,-1060.34	0/0:348:346:12794:0:0:0,-104.156,-1150.72	0/0:402:401:14749:0:0:0,-120.713,-1324.14	0/0:379:377:13779:0:0:0,-113.488,-1236.18	0/0:430:428:15807:0:0:0,-128.841,-1421.71	0/0:313:311:11377:2:61:0,-88.4301,-1017.85	0/0:415:410:15157:1:36:0,-120.489,-1360.02	0/0:176:176:6488:0:0:0,-52.9813,-583.948	0/0:206:206:7550:0:0:0,-62.0122,-679.475	0/0:139:139:5119:0:0:0,-41.8432,-460.81	0/0:211:209:7637:0:0:0,-62.9153,-686.932	0/0:165:165:6069:0:0:0,-49.6699,-546.261	0/0:415:415:15278:0:0:0,-124.927,-1374.54	0/0:565:565:20847:0:0:0,-170.082,-1875.41	0/0:170:170:6242:0:0:0,-51.1751,-561.787	0/0:557:557:20672:0:0:0,-167.674,-1859.66	0/0:376:376:13872:0:0:0,-113.187,-1241.41	0/0:147:147:5412:0:0:0,-44.2514,-487.153	0/0:113:113:4145:0:0:0,-34.0164,-373.201	0/0:142:142:5242:0:0:0,-42.7463,-471.873	0/0:132:132:4812:0:0:0,-39.736,-433.197	0/0:155:155:5687:0:0:0,-46.6596,-511.901	0/0:137:137:5045:0:0:0,-41.2411,-454.154	0/0:185:185:6809:0:0:0,-55.6905,-612.822	0/0:204:204:7516:0:0:0,-61.4101,-676.381	0/0:166:166:6058:0:0:0,-49.971,-544.418	0/0:582:578:21310:4:152:0,-161.15,-1902.96	0/0:160:160:5836:0:0:0,-48.1648,-525.305	0/0:425:425:15629:0:0:0,-127.938,-1406.1	0/0:177:175:6367:0:0:0,-52.6802,-572.698	0/0:546:546:19903:0:0:0,-164.362,-1789.45	0/0:210:210:7686:0:0:0,-63.2163,-691.708	0/0:500:500:18478:0:0:0,-150.515,-1662.19	0/0:555:554:20433:0:0:0,-166.771,-1837.8	0/0:527:527:19456:0:0:0,-158.643,-1746.98	0/0:131:131:4800:0:0:0,-39.4349,-428.769	0/0:192:192:7076:0:0:0,-57.7978,-636.812	0/0:271:271:9862:0:0:0,-81.5791,-887.408	0/0:124:124:4554:0:0:0,-37.3277,-409.981	0/0:292:292:10711:0:0:0,-87.9008,-963.763	0/0:307:307:11271:0:0:0,-92.4162,-1014.13	0/0:232:232:8577:0:0:0,-69.839,-771.815	0/0:383:382:14097:0:0:0,-114.993,-1266.98	0/0:415:411:15093:0:0:0,-123.723,-1357.52	0/0:219:219:8058:0:0:0,-65.9256,-725.132	0/0:320:318:11757:0:0:0,-95.7275,-1057.45	0/0:301:301:11158:0:0:0,-90.61,-1003.95	0/0:277:277:10238:0:0:0,-83.3853,-921.208	0/0:245:245:9049:0:0:0,-73.7523,-811.477	0/0:358:356:13076:0:0:0,-107.167,-1176.1	0/0:232:232:8602:0:0:0,-69.839,-774.056	0/0:319:319:11657:0:0:0,-96.0286,-1048.86	0/0:302:301:11108:1:38:0,-87.1138,-995.661	0/0:336:336:12342:0:0:0,-101.146,-1110.46	0/0:334:332:12166:0:0:0,-99.942,-1094.28	0/0:279:279:10252:0:0:0,-83.9874,-922.478	0/0:443:439:16142:0:0:0,-132.152,-1451.86	0/0:401:399:14676:0:0:0,-120.111,-1320	0/0:392:392:14417:0:0:0,-118.004,-1297.09	0/0:335:334:12267:0:0:0,-100.544,-1103.33	0/0:395:395:14551:0:0:0,-118.907,-1309.14	1/1:374:0:0:373:13871:-1247.58,-112.284,0	0/0:330:330:12189:0:0:0,-99.3399,-1096.69	0/0:412:412:15153:0:0:0,-124.024,-1363.28	0/0:345:344:12682:0:0:0,-103.554,-1140.65	1/1:444:0:0:444:16513:-1485.58,-133.657,0
1	21148240	.	A	C	290962	.	DPB=26417;EPPR=2502.34;GTI=0;MQMR=59.9707;NS=96;NUMALT=1;ODDS=56.9876;PAIREDR=0.963858;PQR=0;PRO=0;QR=601162;RO=16297;RPPR=2504.65;SRF=9501;SRP=977.958;SRR=6796;DP=26417;AB=0.493034;ABP=7.66912;AF=0.390625;AO=10085;CIGAR=1X;DPRA=1.08625;EPP=1613.63;LEN=1;MEANALT=1.23729;MQM=59.9674;PAIRED=0.960337;PAO=0;PQA=0;QA=367131;RPL=3467;RPP=2140.85;RPR=6618;RUN=1;SAF=5646;SAP=316.695;SAR=4439;TYPE=snp;technology.illumina=1;AN=216;AC=90	GT:DP:RO:QR:AO:QA:GL	0/1:164:68:2480:96:3492:-265.096,0,-174.068	0/0:164:164:5912:0:0:0,-49.3689,-529.942	1/1:185:1:37:184:6748:-603.638,-51.9927,0	1/1:171:1:37:170:6122:-547.336,-47.7783,0	0/1:162:79:2839:83:3011:-222.433,0,-206.961	0/0:123:122:4430:0:0:0,-36.7257,-398.469	1/1:199:2:74:197:7181:-639.26,-52.8791,0	0/1:150:76:2728:74:2702:-198.251,0,-200.589	1/1:203:0:0:203:7295:-656.543,-61.1091,0	0/1:201:101:3641:100:3592:-262.953,0,-267.361	1/1:231:0:0:231:8391:-755.126,-69.5379,0	0/1:432:197:7145:235:8527:-637.314,0,-511.287	0/0:167:167:6170:0:0:0,-50.272,-555.325	0/0:126:126:4584:0:0:0,-37.9298,-412.685	1/1:250:0:0:250:9078:-816.894,-75.2575,0	0/0:261:256:9436:2:76:0,-70.812,-841.883	0/1:257:132:4888:125:4587:-328.828,0,-362.643	0/1:244:119:4388:125:4561:-337.151,0,-321.594	0/1:336:162:6015:174:6273:-463.461,0,-440.222	0/0:298:298:11052:0:0:0,-89.7069,-994.419	0/0:246:246:9198:0:0:0,-74.0534,-827.647	0/0:245:245:9031:0:0:0,-73.7523,-812.643	0/1:319:142:5284:173:6322:-471.369,0,-380.419	1/1:372:1:38:371:13432:-1204.74,-108.186,0	0/1:337:170:6318:167:6073:-445.161,0,-467.176	0/0:352:352:13051:0:0:0,-105.963,-1174.2	0/1:350:192:7094:158:5701:-404.545,0,-532.65	1/1:379:0:0:377:13777:-1239.17,-113.488,0	0/1:370:188:6863:181:6641:-486.259,0,-506.227	0/1:507:276:10147:231:8459:-608.594,0,-760.404	1/1:446:5:187:440:16135:-1434.45,-117.053,0	1/1:168:0:0:168:6184:-556.588,-50.573,0	1/1:99:1:36:98:3504:-311.94,-26.2037,0	0/1:571:286:10541:282:10223:-748.53,0,-777.112	0/1:366:184:6862:181:6588:-482.676,0,-507.29	0/1:273:129:4752:144:5245:-389.953,0,-345.607	0/0:149:149:5470:0:0:0,-44.8535,-492.361	0/1:223:115:4265:107:3832:-277.972,0,-316.904	1/1:276:2:75:274:9998:-892.53,-75.9639,0	0/1:295:145:5403:148:5414:-398.751,0,-397.747	0/0:256:256:9412:0:0:0,-77.0637,-846.923	0/1:259:120:4374:139:4996:-371.776,0,-315.824	0/0:253:253:9349:0:0:0,-76.1606,-841.241	1/1:249:1:38:248:9008:-806.803,-71.1592,0	0/1:346:198:7310:148:5410:-382.811,0,-553.696	1/1:294:0:0:293:10617:-955.109,-88.2018,0	0/1:329:166:6170:163:5949:-436.41,0,-456.275	0/0:303:303:11201:0:0:0,-91.2121,-1007.83	1/1:321:0:0:319:11620:-1044.68,-96.0286,0	1/1:179:1:37:178:6466:-578.276,-50.1865,0	1/1:206:1:25:205:7429:-666.096,-59.5123,0	1/1:176:0:0:176:6416:-577.475,-52.9813,0	0/1:175:31:1123:144:5232:-418.296,0,-48.6949	0/0:220:218:7838:2:74:0,-59.2007,-698.362	0/0:371:369:13560:0:0:0,-111.08,-1219.63	0/0:533:532:19639:0:0:0,-160.148,-1766.51	1/1:180:2:74:178:6478:-576.027,-47.1595,0	0/0:514:514:19001:0:0:0,-154.729,-1709.37	0/0:424:424:15779:0:0:0,-127.637,-1419.55	0/0:240:240:8910:0:0:0,-72.2472,-801.765	0/1:129:72:2592:57:2061:-146.914,0,-192.376	0/1:120:80:2888:40:1480:-97.368,0,-224.012	1/1:166:1:25:165:5985:-536.209,-47.4711,0	1/1:192:2:62:190:6898:-614.944,-51.91,0	0/1:172:71:2555:101:3641:-276.09,0,-178.405	1/1:201:4:148:197:7205:-634.754,-46.8251,0	0/1:294:137:5068:157:5749:-428.958,0,-367.698	0/1:143:79:2851:63:2295:-163.681,0,-213.691	0/0:474:469:17238:0:0:0,-141.183,-1550.46	0/0:199:199:7267:0:0:0,-59.905,-654.021	0/1:428:237:8752:191:6964:-497.913,0,-658.708	0/1:206:106:3754:100:3628:-264.686,0,-276.02	0/1:481:245:9077:236:8619:-630.818,0,-671.987	1/1:220:0:0:220:7984:-718.517,-66.2266,0	0/0:555:552:20406:2:75:0,-160.022,-1826.18	0/1:462:236:8697:226:8297:-607.56,0,-643.18	0/1:478:272:10077:206:7472:-528.553,0,-762.798	0/1:133:58:2125:75:2701:-203.277,0,-151.459	0/0:147:147:5501:0:0:0,-44.2514,-491.716	0/0:215:213:7810:0:0:0,-64.1194,-702.45	0/0:93:93:3443:0:0:0,-27.9958,-309.169	0/0:272:272:10059:0:0:0,-81.8802,-905.103	0/1:250:125:4606:125:4582:-337.237,0,-339.393	0/0:192:192:7100:0:0:0,-57.7978,-638.965	0/0:271:270:10003:0:0:0,-81.2781,-899.697	0/1:352:175:6525:177:6470:-476.346,0,-481.276	0/1:144:80:2955:64:2302:-164.072,0,-222.803	0/0:366:366:13510:0:0:0,-110.177,-1215.49	0/1:218:110:4098:108:3929:-288.139,0,-303.33	0/0:132:132:4882:0:0:0,-39.736,-439.47	0/0:164:164:5973:0:0:0,-49.3689,-537.617	0/1:220:127:4678:93:3428:-242.466,0,-354.896	0/0:235:235:8736:0:0:0,-70.742,-786.111	0/1:297:168:6191:129:4695:-333.257,0,-467.802	0/0:309:308:11350:0:0:0,-92.7172,-1020.85	1/1:284:2:71:282:10217:-910.271,-78.7506,0	0/0:207:207:7519:0:0:0,-62.3132,-676.675	0/0:231:231:8546:0:0:0,-69.5379,-768.83	0/1:320:152:5638:168:6067:-449.743,0,-411.066	0/1:325:157:5776:168:6166:-457.131,0,-422.049	0/0:205:205:7501:0:0:0,-61.7111,-673.324	0/0:299:299:11099:0:0:0,-90.008,-998.638	0/0:212:212:7851:0:0:0,-63.8184,-706.518	0/0:241:241:8862:0:0:0,-72.5482,-797.383	0/0:278:278:10254:0:0:0,-83.6863,-922.649	0/1:325:149:5518:176:6423:-480.254,0,-398.838	0/0:160:160:5894:0:0:0,-48.1648,-530.498	0/0:290:290:10643:0:0:0,-87.2987,-957.583
1	21552645	.	T	A	6546.6	.	DPB=5626;EPPR=944.653;GTI=11;MQMR=60.0019;NS=96;NUMALT=1;ODDS=0.0389665;PAIREDR=0.96942;PQR=0;PRO=0;QR=198280;RO=5363;RPPR=95.1365;SRF=2928;SRP=101.421;SRR=2435;DP=5626;AB=0.204167;ABP=185.45;AF=0.135417;AO=263;CIGAR=1X;DPRA=0.487766;EPP=47.0095;LEN=1;MEANALT=1;MQM=60;PAIRED=0.969582;PAO=0;PQA=0;QA=9722;RPL=114;RPP=13.1246;RPR=149;RUN=1;SAF=141;SAP=5.99091;SAR=122;TYPE=snp;technology.illumina=1;AN=216;AC=26	GT:DP:RO:QR:AO:QA:GL	0/0:36:29:1049:.:.:0,.,.	0/0:64:64:2296:.:.:0,.,.	0/0:50:50:1826:.:.:0,.,.	0/0:57:57:2049:.:.:0,.,.	0/0:44:44:1604:.:.:0,.,.	0/0:34:34:1210:.:.:0,.,.	0/0:34:33:1197:.:.:0,.,.	0/0:39:39:1431:.:.:0,.,.	0/0:69:69:2529:.:.:0,.,.	0/0:51:49:1777:.:.:0,.,.	0/0:45:45:1605:.:.:0,.,.	0/0:121:121:4417:.:.:0,.,.	0/0:19:19:704:0:0:0,-5.71957,-63.692	0/0:46:46:1690:0:0:0,-13.8474,-152.375	0/0:43:43:1569:0:0:0,-12.9443,-141.489	0/0:29:29:1076:0:0:0,-8.72987,-97.1477	0/0:31:31:1148:0:0:0,-9.33193,-103.623	0/0:88:88:3280:0:0:0,-26.4906,-295.378	0/0:101:101:3679:0:0:0,-30.404,-331.272	0/0:71:71:2616:0:0:0,-21.3731,-235.662	0/0:69:69:2573:0:0:0,-20.7711,-231.793	0/0:74:74:2764:0:0:0,-22.2762,-248.971	0/0:60:60:2243:0:0:0,-18.0618,-202.11	0/1:56:39:1438:17:617:-39.0043,0,-112.851	0/0:79:79:2913:0:0:0,-23.7814,-262.372	0/0:52:52:1937:0:0:0,-15.6536,-174.589	0/0:104:104:3837:0:0:0,-31.3071,-345.48	0/0:91:91:3353:0:0:0,-27.3937,-301.945	0/0:134:134:4949:0:0:0,-40.338,-445.5	0/0:79:79:2911:0:0:0,-23.7814,-262.191	0/1:51:46:1712:5:175:-0.739986,0,-138.998	0/0:32:32:1181:0:0:0,-9.63296,-106.592	0/0:28:28:1032:0:0:0,-8.42884,-93.1908	0/0:151:151:5562:0:0:0,-45.4555,-500.637	0/0:83:79:2922:4:151:0,-11.0276,-249.226	0/0:85:85:3156:0:0:0,-25.5875,-284.228	0/0:21:21:771:0:0:0,-6.32163,-69.7121	0/0:82:82:3046:0:0:0,-24.6845,-274.336	0/0:58:58:2157:0:0:0,-17.4597,-194.376	0/0:91:91:3354:0:0:0,-27.3937,-302.035	0/0:33:33:1218:0:0:0,-9.93399,-109.92	0/0:35:35:1297:0:0:0,-10.536,-117.026	0/0:61:61:2252:0:0:0,-18.3628,-202.919	0/0:78:78:2858:0:0:0,-23.4803,-257.431	0/1:51:46:1721:5:187:-1.84035,0,-139.81	0/0:54:52:1901:2:76:0,-9.04081,-164.139	0/0:92:92:3434:0:0:0,-27.6948,-309.229	0/0:40:40:1497:0:0:0,-12.0412,-135.013	0/0:71:71:2628:0:0:0,-21.3731,-236.738	1/1:2:0:0:2:74:-7.02588,-0.60206,0	0/0:35:35:1283:0:0:0,-10.536,-115.77	0/0:14:14:506:0:0:0,-4.21442,-45.8757	0/0:16:16:580:0:0:0,-4.81648,-52.5329	0/0:20:20:704:0:0:0,-6.0206,-63.6782	0/0:99:99:3645:0:0:0,-29.802,-328.212	0/0:110:110:4088:0:0:0,-33.1133,-368.051	0/0:12:12:432:0:0:0,-3.61236,-39.2182	0/0:111:111:4124:0:0:0,-33.4143,-371.295	0/0:94:94:3487:0:0:0,-28.2968,-314	0/0:30:30:1090:0:0:0,-9.0309,-98.4036	0/0:29:29:1013:0:0:0,-8.72987,-91.4716	0/0:19:18:654:1:25:0,-3.21971,-56.6899	0/1:23:10:358:13:469:-35.6233,0,-25.6364	0/0:25:25:913:0:0:0,-7.52575,-82.488	0/0:9:9:333:0:0:0,-2.70927,-30.3222	0/1:14:11:395:3:111:-6.1395,0,-31.6748	0/0:42:42:1565:0:0:0,-12.6433,-141.129	0/0:27:27:999:0:0:0,-8.12781,-90.227	0/0:107:107:3990:0:0:0,-32.2102,-359.24	0/0:32:32:1172:0:0:0,-9.63296,-105.785	0/0:61:61:2253:0:0:0,-18.3628,-203.008	0/0:19:19:703:0:0:0,-5.71957,-63.6027	0/0:86:86:3173:0:0:0,-25.8886,-285.758	0/0:44:44:1592:0:0:0,-13.2453,-143.561	0/0:64:64:2387:0:0:0,-19.2659,-215.063	0/0:89:89:3283:0:0:0,-26.7917,-295.647	0/0:68:68:2525:0:0:0,-20.47,-227.474	0/0:24:24:889:0:0:0,-7.22472,-80.3288	0/0:53:53:1952:0:0:0,-15.9546,-175.94	0/0:61:61:2267:0:0:0,-18.3628,-204.272	1/1:10:0:0:10:378:-34.374,-3.0103,0	0/0:60:60:2199:0:0:0,-18.0618,-198.153	0/0:48:48:1797:0:0:0,-14.4494,-161.998	0/0:40:37:1358:3:113:0,-1.50166,-111.971	0/1:45:39:1442:6:225:-7.06507,0,-116.52	0/0:107:107:3993:0:0:0,-32.2102,-359.509	0/0:35:35:1296:0:0:0,-10.536,-116.938	0/0:48:48:1728:0:0:0,-14.4494,-155.792	0/0:107:107:3979:0:0:0,-32.2102,-358.249	1/1:14:0:0:14:528:-47.8645,-4.21442,0	0/0:52:52:1910:0:0:0,-15.6536,-172.159	0/0:96:96:3551:0:0:0,-28.8989,-319.755	0/0:62:62:2315:0:0:0,-18.6639,-208.587	0/0:121:121:4452:0:0:0,-36.4246,-400.798	0/0:98:98:3682:0:0:0,-29.5009,-331.535	0/0:97:97:3613:0:0:0,-29.1999,-325.333	1/1:32:0:0:32:1194:-107.763,-9.63296,0	1/1:22:0:0:22:781:-70.6063,-6.62266,0	0/0:140:140:5190:0:0:0,-42.1442,-467.166	0/0:104:104:3845:0:0:0,-31.3071,-346.199	1/1:22:0:0:22:825:-74.575,-6.62266,0	0/0:108:108:3988:0:0:0,-32.5112,-359.058	1/1:15:0:0:15:564:-51.1016,-4.51545,0	1/1:30:0:0:30:1105:-99.7573,-9.0309,0	0/0:73:73:2707:0:0:0,-21.9752,-243.847	0/0:121:121:4501:0:0:0,-36.4246,-405.197	1/1:30:0:0:30:1129:-101.918,-9.0309,0	1/1:27:0:0:27:995:-89.8619,-8.12781,0
1	21771055	.	A	.	0	.	DPB=18880;EPPR=4.89629;GTI=0;MQMR=59.9327;NS=96;NUMALT=0;ODDS=0;PAIREDR=0.960401;PQR=0;PRO=0;QR=696868;RO=18864;RPPR=7198.07;DP=18880;AN=216	GT:DP:RO:QR:GL	0/0:108:108:3912:0	0/0:118:118:4210:0	0/0:76:76:2716:0	0/0:112:112:4036:0	0/0:99:99:3567:0	0/0:60:60:2124:0	0/0:108:108:3864:0	0/0:124:124:4444:0	0/0:145:145:5293:0	0/0:110:110:4022:0	0/0:128:127:4579:0	0/0:272:272:9848:0	0/0:118:118:4385:0	0/0:114:114:4194:0	0/0:195:193:7178:0	0/0:165:165:6137:0	0/0:220:220:8174:0	0/0:136:136:5032:0	0/0:234:233:8640:0	0/0:195:194:7281:0	0/0:228:228:8440:0	0/0:199:199:7385:0	0/0:201:201:7477:0	0/0:245:245:9054:0	0/0:225:224:8229:0	0/0:241:241:8985:0	0/0:246:246:9106:0	0/0:273:273:10191:0	0/0:282:282:10386:0	0/0:292:292:10857:0	0/0:356:356:13247:0	0/0:123:123:4610:0	0/0:38:38:1381:0	0/0:367:367:13528:0	0/0:212:212:7836:0	0/0:137:137:5033:0	0/0:57:57:2082:0	0/0:176:176:6520:0	0/0:148:148:5402:0	0/0:203:203:7505:0	0/0:113:113:4172:0	0/0:132:132:4849:0	0/0:176:176:6491:0	0/0:156:154:5746:0	0/0:243:243:8950:0	0/0:277:277:10278:0	0/0:243:243:9028:0	0/0:209:209:7698:0	0/0:202:202:7497:0	0/0:158:158:5690:0	0/0:123:123:4407:0	0/0:55:55:1987:0	0/0:110:110:3998:0	0/0:127:127:4591:0	0/0:241:241:8938:0	0/0:310:310:11414:0	0/0:112:112:4036:0	0/0:316:314:11657:0	0/0:311:311:11536:0	0/0:182:182:6711:0	0/0:87:87:3111:0	0/0:74:74:2678:0	0/0:80:80:2948:0	0/0:118:118:4282:0	0/0:94:94:3310:0	0/0:108:108:3912:0	0/0:234:234:8643:0	0/0:110:110:3986:0	0/0:326:326:12099:0	0/0:123:123:4431:0	0/0:298:298:11109:0	0/0:129:129:4629:0	0/0:317:317:11726:0	0/0:124:124:4456:0	0/0:317:317:11684:0	0/0:334:334:12374:0	0/0:331:328:12182:0	0/0:75:75:2769:0	0/0:118:118:4355:0	0/0:99:99:3621:0	0/0:118:118:4378:0	0/0:175:174:6476:0	0/0:165:165:6078:0	0/0:116:116:4310:0	0/0:228:228:8423:0	0/0:284:284:10542:0	0/0:100:100:3717:0	0/0:233:233:8580:0	0/0:148:148:5488:0	0/0:183:183:6774:0	0/0:126:126:4615:0	0/0:195:195:7187:0	0/0:131:131:4836:0	0/0:148:148:5528:0	0/0:190:190:7053:0	0/0:164:164:6115:0	0/0:259:259:9570:0	0/0:277:277:10290:0	0/0:278:278:10337:0	0/0:208:208:7713:0	0/0:267:267:9816:0	0/0:186:185:6891:0	0/0:292:292:10760:0	0/0:351:349:12932:0	0/0:236:236:8769:0	0/0:254:254:9348:0	0/0:268:268:9993:0	0/0:382:382:14095:0
[truncated: 51,506,916 more chars]
